# Supplementary material for: Multi Omics Analysis Revealed a Resistance Mechanism of Tibetan Barley (Hordeum vulgare L., Qingke) Infected by Ustilago hordei
Source: Plants (Basel). 2022 Dec 29;12(1):157. doi: 10.3390/plants12010157 (PMC9824760; doi:10.3390/plants12010157)
Supplement: Supplementary file 1 [file plants-12-00157-s001.zip]

Archive with 9 entries (9 files):
- plants-1905294-supplementary figures.pdf
- Table S1 List of metabonomics significant differences.xlsx
- Table S2 Annotation and enrichment list of metabolite kegg.xlsx
- Table S3 List of significant differences in proteomics.xlsx
- Table S4 Annotation and enrichment list of protein kegg.xlsx
- Table S5 Qualitative and quantitative list of transcriptomics.xls
- Table S6 List of significant difference gene annotations.xlsx
- Table S7 GO annotation list of significant difference genes.xls
- Table S8 KEGG annotation list of significant difference genes.xls
