# Supplementary material for: Multi Omics Analysis Revealed a Resistance Mechanism of Tibetan Barley (Hordeum vulgare L., Qingke) Infected by Ustilago hordei
Source: Plants (Basel). 2022 Dec 29;12(1):157. doi: 10.3390/plants12010157 (PMC9824760; doi:10.3390/plants12010157)
Supplement: Supplementary file 1 [file plants-12-00157-s001.zip › Table S1 List of metabonomics significant differences.xlsx]

## Sheet: POS
ID	adduct	Name	VIP	Fold change	p-value	m/z	rt(s)	PPM	HMDB	KEGG	SuperClass	Class	SubClass	rtmax	C-1	C-2	N-11	N-1	N-8	C-3	N-5	N-12	N-4	C-4	N-3	C-5	C-8	C-7	N-2	N-10	C-12	N-7	C-9	N-6	C-10	C-6	C-11	N-9	QC-1	QC-2	QC-3	RSD	QCRSD
M527T880_7	[M+Na]+	Maltotriose	13.6929	0.464474	1.27103e-05	527.157	879.518	0.335527	HMDB0001262	C01835	Organic oxygen compounds	Organooxygen compounds	Carbohydrates and carbohydrate conjugates	881.302	1.41947e+06	1.97334e+06	5.14836e+06	3.80439e+06	2.96618e+06	902016	3.60418e+06	2.03058e+06	3.76129e+06	1.11205e+06	2.86944e+06	1.69204e+06	1.1035e+06	992461	4.11032e+06	3.21489e+06	1.95971e+06	1.56303e+06	1.11519e+06	3.3869e+06	1.71214e+06	1.96623e+06	2.05625e+06	2.30342e+06	2.83484e+06	2.86588e+06	2.86585e+06	0.00627336	0.00627336
M439T695	[M+H-H2O]+	Flavine mononucleotide	1.17565	0.332146	1.48939e-05	439.084	695.369	2.6939	HMDB0001520	C00061				697.071	5057.48	8766.88	34700.1	23580.3	14415.1	3006.16	16631.1	11266.1	28428.5	9185.65	17657.8	8706.47	4190.28	5646.69	28396.6	18951.2	4515.58	7484.79	6972.54	25901.4	5045.67	7231.94	12222.9	15095.5	14694.2	14736.7	15650.9	0.0359669	0.0359669
M307T706_1	[M+H]+	Cimifugin	6.29029	2.3456	2.61312e-05	307.1	706.351	4.19712		C09000	Organoheterocyclic compounds	Benzopyrans	1-benzopyrans	715.033	1.17741e+06	477439	201241	391981	365534	519339	255728	290843	374663	702238	303046	797739	1.32627e+06	743194	346774	321216	454820	636228	591817	279815	750211	917990	1.0004e+06	265532	540701	541573	523767	0.0187508	0.0187508
M511T658	[M+Na]+	Cytidine 5'-diphosphocholine	1.38863	0.233966	3.32855e-05	511.105	657.917	3.22835	HMDB0001413	C00307	Nucleosides, nucleotides, and analogues	Pyrimidine nucleotides	Pyrimidine ribonucleotides	669.892	4633.62	12899.9	32222	34330.9	17370.7	2578.53	24675.8	7635.29	53061.9	4643.12	26544.5	6166.68	4516.53	3892.03	31011.7	27472.2	2317.97	6497.05	10043.5	35813.2	7850.07	6327.6	7358.04	16348.4	18491.5	17549.4	17553.7	0.030377	0.030377
M598T278	[M+NH4]+	Acanthoside b	2.30836	0.210699	3.66488e-05	598.249	277.785	0.177792						291.344	10895.2	20582.3	59153.4	102219	75587.6	19647.3	61111	117692	31534.7	10940.2	59787	26397.3	6565.13	15924.9	170503	62347.2	13129.8	34905.3	14734.9	58056.1	13936.4	27575.6	7386.27	58021.7	42401.3	49556	42771.7	0.0896939	0.0896939
M275T61_3	[M+H]+	Empenthrin	5.87	0.630278	3.67065e-05	275.2	61.362	1.27581		C18524	Lipids and lipid-like molecules	Prenol lipids	Monoterpenoids	62.243	503378	492789	1.20923e+06	1.16207e+06	948269	564814	823124	1.179e+06	712390	671222	918304	631556	747131	703629	942032	709230	502600	1.24437e+06	497685	687340	553441	487361	873068	933675	791252	775337	791224	0.0116808	0.0116808
M293T61_2	[M+H-H2O]+	Desogestrel	7.38261	0.590988	4.41227e-05	293.211	60.6445	1.50173	HMDB0014449	C07629	Lipids and lipid-like molecules	Steroids and steroid derivatives	Estrane steroids	62.243	652641	621787	1.83901e+06	1.58897e+06	1.29577e+06	745529	1.06297e+06	1.64257e+06	935091	1.04529e+06	1.22815e+06	913799	939243	998442	1.47039e+06	1.0104e+06	675595	1.85931e+06	638515	900636	705858	627023	1.03256e+06	1.40444e+06	1.08683e+06	1.07078e+06	1.0708e+06	0.00860725	0.00860725
M599T462	[M+H]+	5-heptenoic acid, 7-[(1r,2r,3r,5s)-3,5-dihydroxy-2-[(3r)-3-hydroxy-5-phenylpentyl]cyclopentyl]-, 4-(3-thioxo-3h-1,2-dithiol-5-yl)phenyl ester, (5z)-	1.04324	0.576959	4.95322e-05	599.194	462.317	0.761425			Lipids and lipid-like molecules	Fatty Acyls	Eicosanoids	467.133	4834.78	15143.8	29786.8	26188.6	26188.4	24861.7	33573.9	34266.3	26691.2	16210	21397	22772.2	8093.25	25820.3	32179.3	25952.8	26767.9	28484.9	14382.7	25173.5	11785.4	12846.9	10855.9	27012.6	26549.2	26541	27274.2	0.0157151	0.0157151
M1031T880	[2M+Na]+	3'-galactosyllactose	1.01322	0.356827	6.37694e-05	1031.32	880.094	0.395816	HMDB0006599		Organic oxygen compounds	Organooxygen compounds	Carbohydrates and carbohydrate conjugates	881.837	3846.17	9651.82	19241.9	18826.1	11701	2025.57	16711.3	8298.34	20323.4	3693.77	16702.9	8202.16	2646.99	2437.06	29980.8	16703	10342.4	4762.67	2402.77	19657.5	6687.09	9573.52	7746.38	11178.6	13747.2	14302.6	14297.9	0.0226217	0.0226217
M395T782	[M+Na]+	Eleutheroside b	2.74192	0.270954	7.54441e-05	395.115	781.981	4.74262		C01533	Organic oxygen compounds	Organooxygen compounds	Carbohydrates and carbohydrate conjugates	782.943	23942.7	38329.2	197952	134761	48156.5	19717.3	112758	37350.6	127932	21301	99679.2	32602.1	26853.8	20150.4	170641	114938	38169.2	37827.4	20367.1	131331	26820.8	35474.3	35670.9	39282.1	73110.7	75631.8	75569.7	0.0192318	0.0192318
M383T746	[M+H-C11H14O6S]+	Teniposide	3.85529	6.49562	0.000107011	383.097	745.806	2.98419		C11153	Lignans, neolignans and related compounds	Lignan lactones	Podophyllotoxins	762.034	338806	57128.8	13778	27745.5	31312.3	146564	21989.1	40794.3	27167.7	163481	29476.2	306104	428248	78312.5	31975.6	23727.8	118314	54552	53625.7	27305.9	285961	258947	134846	35088.6	114189	114949	116852	0.0118929	0.0118929
M411T782	[M+H]+	Nicosulfuron	1.22782	0.270381	0.000112604	411.089	781.922	3.71547		C10949	Organoheterocyclic compounds	Pyridines and derivatives	Pyridinesulfonamides	782.814	5393.24	7105.28	49181.2	24470	9469.16	2396.26	21046.4	9275.46	22279.9	7150.77	19122	6335.61	4034.83	3304.64	25360.4	22328.3	8517.89	10028.4	3038.42	24598.4	5325.78	6418.71	8190.82	11423.9	15373.1	15388.4	15693	0.0116528	0.0116528
M123T110	[M+H]+	Niacinamide	9.93541	0.270661	0.000112716	123.055	110.055	2.10735	HMDB0001406	C00153	Organoheterocyclic compounds	Pyridines and derivatives	Pyridinecarboxylic acids and derivatives	111.511	1073.93	209326	1.62421e+06	1.92695e+06	1.99116e+06	461728	498116	2.13862e+06	515706	697206	741171	335273	4515	1.05813e+06	1.37624e+06	803276	508883	1.92321e+06	617177	658986	229502	163758	9884.2	1.67631e+06	971841	995488	995530	0.0138361	0.0138361
M127T880	[M+H-C3H8O2]+	1,6-anhydro-2,3-o-isopropylidene-.beta.-d-mannopyranose	1.24633	0.286795	0.000128197	127.038	879.588	2.41156						880.747	6574.11	9386.47	35588.4	30741.1	9889.68	1442.3	30021.7	7624.1	33950.8	3666.93	15359.7	10260.4	4182.82	2732.88	30904.3	21863.9	7491.56	4065.93	2265.42	22440.4	7845	11104.9	6756.52	14560.6	16766.8	17110.3	16763.8	0.0118007	0.0118007
M747T916	[M+Na]+	5-[[(2r,3s,4s,5r,6s)-3,4-dihydroxy-6-[[5-hydroxy-2-(4-hydroxyphenyl)-4-oxo-2,3-dihydrochromen-7-yl]oxy]-5-[(2s,3r,4r,5r,6s)-3,4,5-trihydroxy-6-methyloxan-2-yl]oxyoxan-2-yl]methoxy]-3-hydroxy-3-methyl-5-oxopentanoic acid	1.05076	0.462161	0.000148661	747.215	916.005	0.62876			Phenylpropanoids and polyketides	Flavonoids	Flavonoid glycosides	916.866	8393.42	14226.3	31137.7	22337.8	17802.2	2034.79	20012.8	16256.8	28768.4	11217.8	17015.9	14770.5	4732.57	6431.93	34662.9	20047.8	14640.2	9632.76	9985.12	30770.5	10851.5	12146.8	11282.4	12748	18478.5	18509.9	20504.5	0.0605695	0.0605695
M152T465_2	[M+H]+	Guanine	5.00428	1.80695	0.000158599	152.056	464.897	4.93821	HMDB0000132	C00242	Organoheterocyclic compounds	Imidazopyrimidines	Purines and purine derivatives	466.722	531454	722670	145384	195735	160727	456073	466429	253596	310144	302454	376782	599047	739513	468394	321775	321264	635319	544918	539593	455903	757604	756423	405426	273659	425188	425167	432984	0.0105355	0.0105355
M585T826	[M+Na]+	7-[3-[(2r,3r,4r)-3,4-dihydroxy-4-(hydroxymethyl)oxolan-2-yl]oxy-4,5-dihydroxy-6-(hydroxymethyl)oxan-2-yl]oxy-3-(4-methoxyphenyl)chromen-4-one	1.41416	0.39806	0.000207834	585.162	826.239	0.81689			Phenylpropanoids and polyketides	Isoflavonoids	Isoflavonoid O-glycosides	827.292	11605.7	19871.3	53720.5	40816.3	20853.1	6261.85	25651.5	17579.2	58780	12338.8	26794.2	20762.4	7625.98	10665.9	51561.6	38157.8	14399.3	10330.3	12744	38748.5	12353.6	17901.3	16074.2	25499.4	25966.1	26381.1	25969.4	0.00914344	0.00914344
M522T880_5	[M+NH4]+	Melezitose	23.1422	0.186008	0.000209297	522.202	879.532	1.34449	HMDB0011730	C08243	Organic oxygen compounds	Organooxygen compounds	Carbohydrates and carbohydrate conjugates	880.297	845385	2.49209e+06	1.33584e+07	8.59253e+06	2.52818e+06	294884	1.00674e+07	1.36831e+06	1.08923e+07	576251	4.60721e+06	1.66738e+06	687501	385629	1.1107e+07	6.88848e+06	2.26105e+06	792606	319945	7.69133e+06	1.52065e+06	2.52162e+06	1.5014e+06	3.14458e+06	4.26956e+06	4.20179e+06	4.202e+06	0.00924781	0.00924781
M455T417_2	[2M+H]+	2'-deoxycytidine	10.6906	3.08543	0.000226208	455.188	416.748	1.65813	HMDB0000014	C00881	Nucleosides, nucleotides, and analogues	Pyrimidine nucleosides	Pyrimidine 2'-deoxyribonucleosides	418.534	1.08658e+06	2.48613e+06	134322	31320.8	27385.4	1.41481e+06	1.24453e+06	64670.7	717402	676545	845588	1.65171e+06	2.12658e+06	641525	976185	882356	1.93004e+06	37116.3	1.22708e+06	1.32788e+06	2.58158e+06	2.56597e+06	1.23845e+06	72430.3	1.03788e+06	1.02828e+06	1.02815e+06	0.00541316	0.00541316
M329T379	[M+H]+	Tyr-Phe	1.24688	0.467419	0.000242503	329.149	378.761	0.693148			Organic acids and derivatives	Carboxylic acids and derivatives	Amino acids, peptides, and analogues	385.8	3651.31	13923.7	22644	43638.9	26543.4	11336.1	19168.2	37518.7	24600.3	9154.1	50382.3	16008.4	13612.3	17568.7	34774.4	19120.4	18225.9	56061.9	14405.4	39130.8	18475.1	36680.8	19135.7	37563	21410.3	21405.2	22301.2	0.0237649	0.0237649
M527T906	[M+Na]+	Gentianose	3.57316	0.694979	0.000358436	527.157	906.205	1.24604		C08239	Organic oxygen compounds	Organooxygen compounds	Carbohydrates and carbohydrate conjugates	911.036	346552	394707	446715	617840	393437	289434	461817	408852	437823	334346	555466	350547	118340	384141	713596	478383	400130	441425	372123	553653	396961	361664	372952	421958	435967	460677	460228	0.0312598	0.0312598
M557T587	[M+Na]+	Aprepitant	1.0219	0.512349	0.000390122	557.126	587.236	1.27729	HMDB0014811	C21555	Organoheterocyclic compounds	Oxazinanes	Morpholines	588.849	3403.23	11349.3	27353.3	26449.9	23406	11309.9	17883.5	20250.6	15513.3	19114.4	32568.5	23248.7	7229.69	12453.5	21440.7	37846.5	19636.1	15202.3	9176.09	22308.4	14283.3	13141.6	10497.3	41999.1	19729.1	19752.6	21535.1	0.0509348	0.0509348
M126T401	[M+H]+	5-methylcytosine	5.9801	2.49337	0.000416697	126.065	400.64	2.05036	HMDB0002894	C02376	Organoheterocyclic compounds	Diazines	Pyrimidines and pyrimidine derivatives	402.72	455535	865157	57011.7	44602	42279.8	577042	513501	65123.8	325383	244157	406608	634940	717564	278625	355028	396115	623644	47694.2	451062	542441	866778	854245	513250	44548.7	353697	373399	373899	0.0313948	0.0313948
M353T56_1	[M+H]+	Monolinolenin (9c,12c,15c)	3.56061	1.60495	0.000456568	353.268	56.0465	2.9653			Lipids and lipid-like molecules	Fatty Acyls	Lineolic acids and derivatives	56.773	403215	284965	132685	159329	145354	332781	380922	151238	424765	458535	384078	451709	421614	439879	207707	260878	335554	180690	458407	322334	374447	429519	301474	173536	296941	293418	293762	0.00659106	0.00659106
M307T61_2	[M+H-H2O]+	Hymeglusin	2.29844	0.433614	0.000464822	307.19	61.367	2.917			Lipids and lipid-like molecules	Fatty Acyls	Fatty acids and conjugates	62.243	28913.7	29058.1	125538	144784	129790	44401.3	62598.2	172452	40014.8	37516.7	62431.1	36826.4	69405.4	60597.3	85438.7	59212.9	29815.7	166835	48580.1	59676.2	42298.1	29714.1	73343.3	114598	78081.7	77330.3	78081.6	0.00557301	0.00557301
M469T872	[M+H]+	Prim-o-glucosylcimifugin	1.04112	2.35931	0.000555944	469.152	872.077	1.1126			Organoheterocyclic compounds	Benzopyrans	1-benzopyrans	873.308	25771.6	12535.1	6965.84	8478.46	6486.74	13646	8246.98	9075.12	9431.22	18611.9	19425.6	22526.1	45537.6	14889.5	11174.8	5911.03	13060.6	11268.3	11961.4	9105.55	28780.2	35820.9	27670.1	9214.63	13680.8	13832	13830.4	0.00630004	0.00630004
M569T752	[2M+H]+	Xanthosine	1.65778	0.222064	0.000594593	569.168	751.773	0.797729	HMDB0000299	C01762				762.302	5784.19	13943.6	87679.1	36044.8	14463.2	4775.5	62982.9	14258.3	58489.6	5371.24	25443.2	10478.3	8913.38	4716.53	65701	46853.1	10732.8	5936.85	6399.48	43984.8	12188.5	11588.8	9596.45	8697.61	24951.5	26120.1	26111.5	0.02613	0.02613
M522T386	[M+H]+	Lpc 18:1	2.37846	3.17796	0.000772331	522.354	386.325	0.456864			Lipids and lipid-like molecules	Glycerophospholipids	Glycerophosphocholines	387.016	46432.9	56648.5	20813.8	14867.7	12121.9	43659.9	49771.1	12068.1	48374.8	14768.2	30169	134836	163065	61613.3	26723.4	49740.1	126901	16463.9	54167.8	45988.9	177256	149413	86349.4	23786.3	59179.9	59176.5	57694	0.0146025	0.0146025
M369T533	[M+Na]+	Aucubin	2.37255	1.80095	0.000781123	369.116	533.254	0.271638		C09771	Lipids and lipid-like molecules	Prenol lipids	Terpene glycosides	534.511	69432	126073	75011.3	60551	75280.6	53240.8	67214.5	85562.1	88752.2	140165	57402.3	162104	209671	148611	93239.9	84745.8	245894	89886.7	117564	94735.6	206941	137118	123301	93836.9	112518	113478	113467	0.00487231	0.00487231
M326T466	[M+H]+	Carbamic acid, n-(9h-xanthen-9-ylcarbonyl)-, butyl ester	3.43149	2.90461	0.000820392	326.157	465.622	1.68057			Organoheterocyclic compounds	Benzopyrans	1-benzopyrans	471.976	143368	254761	37925.3	13627.3	12712	165794	138333	17875.8	61456.4	62894.6	129407	163017	318497	76287.1	75136.1	133227	121292	13157	167503	119752	332521	336801	121986	27090.1	113977	124882	124611	0.051333	0.051333
M112T417_2	[M+H]+	Cytosine	4.27822	2.04714	0.000873493	112.05	416.67	4.19343	HMDB0000630	C00380	Organoheterocyclic compounds	Diazines	Pyrimidines and pyrimidine derivatives	419.144	363368	372798	107539	47664.4	42432.4	408599	389056	79266.8	270416	300337	318472	435601	313016	277497	179099	315045	480545	58784.7	382161	425569	576125	595662	232481	81193.6	345732	352027	345641	0.010526	0.010526
M505T452	[M+H]+	Chlorhexidine	1.07373	0.29065	0.00111098	505.225	451.63	0.936086	HMDB0015016	C06902	Benzenoids	Benzene and substituted derivatives	Halobenzenes	458.797	5784.35	1498.62	34337.6	20075.4	16896.5	8673.66	7809.64	42934.1	3968.4	7427.21	22674.3	7573.31	3660.67	9146.93	17153.8	5811.28	3722.64	28348.9	5818.51	8140.48	3704.28	3396.27	4496.88	15153.4	26489.6	26445.5	15043.7	0.291074	0.291074
M483T401	[2M+H]+	5-methyl-2'-deoxycytidine	8.60368	3.70432	0.00122225	483.219	401.231	1.07106		C03592	Nucleosides, nucleotides, and analogues	Pyrimidine nucleosides	Pyrimidine 2'-deoxyribonucleosides	402.371	547896	1.73763e+06	23412.1	9568.95	6837.55	855126	704629	13712.6	335188	141543	459576	1.11996e+06	1.54292e+06	214432	408216	565785	1.00569e+06	11685.4	627409	826967	1.97426e+06	1.99787e+06	772797	18992.4	581011	581033	557706	0.0234834	0.0234834
M520T389	[M+H]+	Lpc 18:2	4.54062	3.40628	0.00152855	520.339	389	1.42845			Lipids and lipid-like molecules	Glycerophospholipids	Glycerophosphocholines	390.377	264524	275287	37595.5	30440.4	25125.7	140495	226069	19785.7	269530	32604.1	84982.4	312456	726776	192509	62810.7	98463.2	354949	37614.6	152011	161102	532316	503754	255792	45473.8	189764	186963	186954	0.00862108	0.00862108
M367T820	[M+H]+	Atovaquone	2.15251	3.12248	0.00177414	367.121	819.97	2.76505	HMDB0015249	C06835	Benzenoids	Naphthalenes	Naphthoquinones	821.912	68914.9	31825.8	23715.2	26899.8	27615.6	47229	25859.3	30877.3	25332.8	58271.5	30494.2	139666	197296	38037.7	30795.5	22098.8	55936.7	45217	32766.6	25065.5	163545	146482	71684.6	22830.4	57350.3	58439.5	58429.4	0.0107786	0.0107786
M291T141	[M+H-H2O]+	3-cyclopentene-1-octanoic acid, 2-(3-hydroxy-1-penten-1-yl)-5-oxo-	6.68097	0.333501	0.00184498	291.195	140.706	1.21209			Lipids and lipid-like molecules	Fatty Acyls	Eicosanoids	145.482	186362	84178.7	831152	1.08982e+06	869011	253721	207695	2.19686e+06	382088	287123	581681	241470	209877	499092	713728	398300	437953	1.11134e+06	349686	949587	348013	87589.3	298442	514324	541205	558251	541236	0.0179789	0.0179789
M236T660	[M+H]+	1-(benzo[d][1,3]dioxol-4-yl)-2-(methylamino)pentan-1-one	4.14449	9.5707	0.00188216	236.149	660.178	1.27269			Benzenoids	Benzene and substituted derivatives	Butyrophenones	663.895	461156	32645.6	15342.4	18656.5	35775.8	175475	27833.6	28098.1	47373.6	295298	25438.1	785751	480691	30634	39578.1	29909.1	179498	24833.3	55169	16701.1	366310	192998	74577.4	17521.4	139978	140017	144203	0.017173	0.017173
M518T370	[M+H]+	Lpc 18:3	8.18119	3.48091	0.00188943	518.324	370.409	1.70816			Lipids and lipid-like molecules	Glycerophospholipids	Glycerophosphocholines	380.69	696969	913125	67877.9	124317	86838.1	500805	872151	45703.2	899572	260392	353124	815993	2.42538e+06	861902	185060	417190	1.07358e+06	45573.9	654158	370360	1.71825e+06	2.09352e+06	598491	155589	604707	604527	632509	0.0262309	0.0262309
M262T610	[M+H]+	(2r)-3-hydroxyisovaleroylcarnitine	1.08792	7.67672	0.00224542	262.164	609.541	1.71966			Lipids and lipid-like molecules	Fatty Acyls	Fatty acid esters	618.018	22502.3	4170.23	2498.61	3304.89	1859.44	3706.45	1860.06	2727.96	1967.48	24968.3	1533.01	52368.8	39014.3	2925.59	4304.44	1828.05	23640.9	2918.52	2046.8	1514.21	24155.9	13536.2	6508.15	2281.96	8603.52	7729.09	8598.39	0.0605727	0.0605727
M252T285_2	[M+H]+	Deoxyadenosine	38.2599	3.31614	0.00231438	252.109	285.285	0.817297	HMDB0000101	C00559	Nucleosides, nucleotides, and analogues	Purine nucleosides	Purine 2'-deoxyribonucleosides	288.16	2.58817e+07	4.12394e+07	4.50191e+06	623189	264616	8.32311e+06	1.74e+07	680053	1.0064e+07	7.01365e+06	6.1977e+06	1.49812e+07	3.82397e+07	3.38001e+06	7.99078e+06	9.24417e+06	2.49185e+07	435225	4.63401e+06	1.62453e+07	2.47208e+07	3.48446e+07	2.05282e+07	1.35141e+06	1.59279e+07	1.61945e+07	1.61957e+07	0.00957737	0.00957737
M232T522	[M+H]+	(r)-butyrylcarnitine	1.62973	7.74755	0.00231988	232.154	521.794	2.35683	HMDB0002013		Lipids and lipid-like molecules	Fatty Acyls	Fatty acid esters	524.843	84818.8	7400.3	2366.08	2244.8	1142.71	22556.7	21482.6	2158.89	3042.23	47097.8	7917.6	107969	85911.5	3298.8	1517.15	5898.78	14897.7	8933.9	15140.5	4189.13	48257.4	29909.1	17516.1	1677.33	24037.6	23450.8	23436.7	0.0145043	0.0145043
M260T583	[M+H]+	Gln-ile	2.0633	1.32347	0.00249351	260.16	583.307	2.31235	HMDB0028800		Organic acids and derivatives	Carboxylic acids and derivatives	Amino acids, peptides, and analogues	611.146	234573	198747	98977.5	136626	82342.4	181022	202898	112883	165837	148209	197576	183448	205334	159192	127779	156250	196294	102355	148395	163113	196131	200915	171047	133264	160141	158661	156712	0.0108499	0.0108499
M397T130	[M+H-H2O]+	.beta.-sitosterol	1.52047	1.59399	0.00255712	397.382	130.099	1.91802	HMDB0000852	C01753	Lipids and lipid-like molecules	Steroids and steroid derivatives	Stigmastanes and derivatives	131.154	44874.9	54607.4	32496.9	36047.9	41840.8	54672.8	53564.8	35722.7	63856.7	60717.4	60964.9	73277.8	94789.2	66050.4	41365.8	47388.9	117615	54743.8	63349.2	86820.4	106377	114527	92135.6	36778.3	59321	60291	60291.5	0.00934114	0.00934114
M119T326	[M+H-H2O]+	Hypoxanthine	2.27043	0.611262	0.00258917	119.034	326.319	5.70392	HMDB0000157	C00262	Organoheterocyclic compounds	Imidazopyrimidines	Purines and purine derivatives	332.378	75157.6	43609.5	90373.2	202527	203906	66224.1	176263	255527	58032.7	144751	105225	153611	115126	104639	195927	177306	74035.4	195327	136126	167913	74882.9	143442	99079.7	185026	146949	122819	146386	0.0992778	0.0992778
M220T383	[M+H]+	4'-methyl-n-methylhexanophenone	3.40038	0.0821125	0.00264513	220.169	382.558	3.28957			Organic oxygen compounds	Organooxygen compounds	Carbonyl compounds	386.977	3028.9	2093.31	363448	263813	231053	8103.77	7255.63	204488	5774.69	14164.2	5983.66	1879.84	3269.97	83022.8	124942	32206	1836.01	232717	8972.58	6076.34	1658.03	1675.3	2786.38	135773	78788.3	78954.8	79059.2	0.0017309	0.0017309
M298T397	[M]+	7-methylguanosine	1.51567	0.566766	0.00278589	298.114	397.032	3.18256	HMDB0001107	C20674				399.47	23341.1	23602	81369.5	71855.8	72698.1	35443.1	29323.7	89225.1	46165.7	36282.7	39124.2	42739.6	24646.2	67432	39252.1	55259	27732.4	47790.3	23991.3	25759.8	22339.7	18420.5	29326.9	64350.8	40772.7	40764.2	41751	0.0138046	0.0138046
M204T615_2	[M+H]+	Acetylcarnitine	5.06869	22.1107	0.00328878	204.122	614.569	1.00916		C02571				616.148	660356	41057.5	8617.7	12117.5	9102.88	126378	36549.1	5999.9	16478.2	303125	33325.5	952654	1.06068e+06	25562.1	16329.5	15443.4	139381	18842.1	38798.3	14417.1	531903	315822	131977	8505.42	177895	175132	175122	0.00907779	0.00907779
M313T53	[M+H-H2O]+	1-palmitoylglycerol	1.9957	0.698284	0.00337681	313.274	52.7765	1.11679			Lipids and lipid-like molecules	Glycerolipids	Monoradylglycerols	62.027	110480	119112	208053	158379	150373	130277	137991	151966	151489	105938	327169	119187	114720	129536	154884	222250	143528	131876	117751	149798	140323	119856	119960	161888	139096	136463	136429	0.0111415	0.0111415
M292T515_2	[M+H]+	Ser-Trp	1.16327	1.43221	0.00370882	292.129	514.522	0.718438			Organic acids and derivatives	Carboxylic acids and derivatives	Amino acids, peptides, and analogues	515.715	58320	47284.9	35325.5	32199.8	17943.4	31735.4	65058.9	29212.2	43659.5	56420.5	31782.2	49315.9	59625.6	48489.6	26973.9	39832.3	69557.1	28121.8	34472.4	42645	62608.1	43409.9	45608.3	30959.9	41772.4	39454	39169.7	0.0355758	0.0355758
M351T719	[M+Na]+	Anisatin	2.89832	1.38424	0.00384992	351.126	719.213	2.13872		C09294	Lipids and lipid-like molecules	Prenol lipids	Terpene lactones	720.326	678320	286206	185928	337792	270841	462814	267105	252559	305349	332931	332717	352315	507138	401292	273047	279046	344470	350806	374874	319476	304295	320201	412615	276669	355726	356065	358488	0.00422296	0.00422296
M312T390	[M+H]+	N,n-dimethylguanosine	1.84715	0.575354	0.00399063	312.13	389.603	3.05876	HMDB0004824					391.257	27132	38105.8	80798.5	115218	117889	66739.1	51252.4	120337	61078.2	34713.2	57285.5	62851.8	39588.1	94118.6	62229.1	72139.3	32206.6	132443	70847.9	36306.2	33270.3	29848.4	42827.9	87629.8	67883.9	64450.4	66726.2	0.0263261	0.0263261
M263T53	[M+H-H2O]+	12s-hydroxy-5z,8e,10e-heptadecatrienoic acid	3.19522	0.53799	0.00416976	263.2	52.757	3.35187	HMDB0012535	C20388	Lipids and lipid-like molecules	Fatty Acyls	Fatty acids and conjugates	62.717	145241	70700.9	425138	270627	332659	103316	130150	316913	174260	269702	95139.5	68785	61636.2	226108	233691	171893	112177	250891	167504	170435	63075.5	52998.4	174074	244834	189073	189096	185909	0.00974978	0.00974978
M478T891	[M+H]+	Cytochalasin a	1.91746	0.623395	0.00469015	478.25	890.653	0.810864		C19953	Alkaloids and derivatives	Cytochalasans	Cytochalasins	891.765	71344.3	85265.5	181069	139385	55130.1	50225.7	134328	68791.1	106758	97995	88896.3	94086.3	66595.4	65587.9	122258	149901	110107	53389.5	31277.3	105713	55329.8	50131.5	71025.1	156231	95958.7	93811.5	93737	0.0133513	0.0133513
M399T515	[M+Na]+	(-)-riboflavin	2.76061	1.32612	0.0048046	399.126	514.927	1.12748	HMDB0000244	C00255	Organoheterocyclic compounds	Pteridines and derivatives	Alloxazines and isoalloxazines	516.392	273281	477604	260365	346781	437110	256786	231983	382330	325539	515200	293832	401865	433129	580193	332729	355685	504325	441672	573527	386211	507077	458745	571996	393707	409084	413560	413490	0.00622271	0.00622271
M457T451_1	[2M+H]+	Trioxsalen	1.09981	0.387817	0.00513107	457.146	450.578	1.53832	HMDB0015575	C09314	Phenylpropanoids and polyketides	Coumarins and derivatives	Furanocoumarins	464.957	6808.92	9332.15	51796.5	17088.2	33123.2	4514.76	5544.91	11159.8	52592.6	23694.2	28959.8	29050.3	3617.3	12409.6	36608.4	30966.9	12083.7	28657.9	6514.4	9219.22	5376.72	4665.33	4508.02	10348.2	25551.1	15059.8	25618.2	0.275253	0.275253
M295T61_2	[M+H]+	[6]-gingerol	1.92981	1.59087	0.00528323	295.191	61.3295	5.55039		C10462	Benzenoids	Phenols	Methoxyphenols	63.002	160842	196246	97804	55625.9	76483.4	77608.2	53283.5	71923.1	117425	174775	72405.2	189651	105468	116743	88095.4	95558	176783	60594.4	69782.3	103969	82694.1	74967.7	101925	66990.5	94682.9	89743.4	90835.1	0.0282797	0.0282797
M268T342_1	[M+H]+	Adenosine	28.0854	14.3124	0.0062378	268.104	342.45	1.32252	HMDB0000050	C00212				349.363	2.43101e+07	2.03171e+07	1.29654e+06	754092	657672	435624	1.28509e+06	1.03469e+06	346916	89801.8	411943	592824	2.55156e+07	543710	663345	444991	9.59368e+06	511808	189977	650328	2.45835e+07	2.25068e+06	1.44208e+07	525613	6.67239e+06	5.35714e+06	6.68724e+06	0.122406	0.122406
M647T597	[M+Na]+	5,7-dihydroxy-2-(4-hydroxy-3-methoxyphenyl)-3-[3,4,5-trihydroxy-6-[[(2r,3r,4r,5r,6s)-3,4,5-trihydroxy-6-methyloxan-2-yl]oxymethyl]oxan-2-yl]oxychromen-4-one	2.33695	1.51851	0.00698517	647.157	596.693	3.42937			Phenylpropanoids and polyketides	Flavonoids	Flavonoid glycosides	598.04	172554	222607	157304	122557	107467	117684	129344	109377	147432	155329	98160.9	175941	225606	167704	122103	137575	384888	77413.2	110417	145068	230528	153594	196634	169724	151498	153853	153849	0.00887626	0.00887626
M277T61_1	[M+H]+	[6]-shogaol	3.35679	1.81745	0.00840115	277.18	60.632	3.06728	HMDB0137236	C10494	Benzenoids	Phenols	Methoxyphenols	62.243	320060	434839	213933	81801.1	85909.9	111727	261122	100452	253397	359417	106669	434575	306528	190007	151322	247823	440883	84297	130456	228840	367789	346679	43963.7	103015	200077	200090	198919	0.00336861	0.00336861
M162T706	[M+H]+	Carnitine	1.70586	3.83172	0.0086435	162.111	706.107	4.98418	HMDB0000062	C00318	Organic nitrogen compounds	Organonitrogen compounds	Quaternary ammonium salts	726.885	45960	16415.3	10205.8	10116.8	10502.3	5432.65	20958.2	19528.9	14618.1	84626.8	18263.3	123385	156656	12452	12040.3	7505.02	38558.3	36195.4	11218.7	7342.83	96993.8	68670.2	19321.6	10108.4	34502.4	35420.9	35368.5	0.014698	0.014698
M357T1085	[M+H]+	.beta.-estradiol 17-valerate	1.77546	1.44578	0.00872437	357.249	1085.15	1.04894		C12859	Lipids and lipid-like molecules	Steroids and steroid derivatives	Steroid esters	1087.12	126991	75826.2	88508.7	68453.6	89335.7	117647	111737	104469	109926	107115	93985.7	171793	227271	127306	57715	132556	162002	107263	84708.6	96636	193612	207995	123663	133182	115586	115457	115456	0.000645609	0.000645609
M663T597	[2M+H]+	8-chlorodibenz[b,f][1,4]oxazepine-10(11h)-carboxy-(2-acetyl)hydrazide	1.24411	1.43667	0.00950631	663.132	596.72	1.35997			Organic oxygen compounds	Organooxygen compounds	Ethers	598.238	43222.1	68733.4	44615.4	41452.5	33103.4	37242	40530.3	30420.2	51450.1	48285.1	40139.7	62388.6	75638	50036	37789.3	39947.7	95987.7	23512.8	35180.1	54763.6	86233.7	50804	68020.7	64666.9	53803.4	53787.2	57000.3	0.0337277	0.0337277
M393T184	[M+Na]+	Octaethylene glycol	1.45007	3.88263	0.00950903	393.189	184.016	0.0611414	HMDB0094680		Organic oxygen compounds	Organooxygen compounds	Ethers	188.685	88886.6	26109.4	10272.8	3138.51	8352.3	22140.7	24942.1	8592.77	5503.47	6143.15	16186.1	13588.5	103837	18855.2	13455.4	12803	22957.8	8118.99	21159.1	8009.75	34842.4	24455.7	107014	6825.21	28966.9	28948.3	30476.5	0.029765	0.029765
M127T177	[M+H]+	Thymine	9.32818	2.23699	0.0100595	127.05	176.936	2.32112	HMDB0000262	C00178	Organoheterocyclic compounds	Diazines	Pyrimidines and pyrimidine derivatives	183.695	1.4788e+06	1.41063e+06	232122	54084.5	91410	1.05552e+06	1.64766e+06	99527.8	1.234e+06	782436	1.01354e+06	2.69105e+06	2.98977e+06	407208	724859	1.96893e+06	2.40605e+06	107837	1.53822e+06	2.14125e+06	2.44312e+06	3.15865e+06	997592	232878	1.18525e+06	1.24282e+06	1.24225e+06	0.0270341	0.0270341
M234T76	[M+2H]2+	Tyr-Glu-Arg	6.5397	0.129622	0.0102278	234.135	76.126	0.408213			Organic acids and derivatives	Carboxylic acids and derivatives	Amino acids, peptides, and analogues	81.514	11083.1	8627.39	556328	827483	939186	63297.5	57445.6	1.48403e+06	83888.2	163542	110529	31028.8	6790.74	450707	383917	97750.8	21625.9	2.0526e+06	96381.2	74061.7	5752.43	7826.32	71782.7	572621	381280	380959	363455	0.0271836	0.0271836
M342T592	[M+H-H2O]+	Rabeprazole	1.10399	1.74483	0.0104229	342.115	592.181	0.973036	HMDB0005026	C07864	Organoheterocyclic compounds	Benzimidazoles	Sulfinylbenzimidazoles	611.27	34943.9	27511.6	14568.8	16668.2	13446	46632.6	25085.8	12625.6	29740.2	15045	34026.7	33470.5	71728.5	21194.6	26027.4	20964.3	14383	16971.7	32631.5	38980.9	46576.5	55119.9	45176.2	5597.36	27608.8	27700.5	27700.4	0.00191231	0.00191231
M529T58	[2M+H]+	Oxymatrine	1.47824	0.619395	0.0112482	529.388	57.956	4.28126		C10749	Alkaloids and derivatives	Lupin alkaloids	Matrine alkaloids	59.967	35745.2	51302.7	136726	59558.5	68733.8	49981.5	47091.5	71172.1	36623.6	46110.3	45374.9	27180	25913.1	70901	103326	40397.4	39184.4	74264.2	41866.4	43047.7	28013.3	41538.9	40582.4	78210.4	57904.2	67379.4	58030.6	0.0889352	0.0889352
M147T310	[M+H-C10H10O2]+	Bisdemethoxycurcumin	3.82386	0.489262	0.0115712	147.043	309.731	5.64628	HMDB0002114	C17743	Phenylpropanoids and polyketides	Diarylheptanoids	Linear diarylheptanoids	321.585	14393.4	208646	589586	435389	387353	115723	239824	551404	261018	407141	339416	301594	18427.5	268166	348160	15804.3	267705	242813	68871.3	202297	140642	285961	12765.2	699632	291468	290794	318845	0.0532821	0.0532821
M204T517	[M+H-H2O]+	N-acetyl-d-glucosamine	1.15485	1.8261	0.0138447	204.086	517.114	5.52778	HMDB0000215	C00140	Organic oxygen compounds	Organooxygen compounds	Carbohydrates and carbohydrate conjugates	541.416	28729.9	38125	25832.5	20708	23425.4	20408.5	27253.7	46631.9	18491.5	49445.8	22203.7	113682	65550.3	30863.8	23012.4	15102.8	50890.9	36803.2	22654.3	20058.3	59817.8	37924.3	34172.7	22905.2	35206.4	35132.1	31541.4	0.061687	0.061687
M365T783	[M+Na]+	Maltose	4.17827	0.635299	0.0146665	365.105	783.105	0.124353	HMDB0000163	C00208	Lipids and lipid-like molecules	Fatty Acyls	Fatty acyl glycosides	789.332	482803	466764	461699	667296	1.34739e+06	605642	597463	827240	904763	288368	528705	214508	967083	396906	1.11124e+06	819793	268082	321015	370994	1.16719e+06	857019	604114	646740	956628	766227	718967	761765	0.0348378	0.0348378
M132T443	[M+H]+	Alanine betaine	1.42009	0.466374	0.0150432	132.101	443.184	4.73188			Organic acids and derivatives	Carboxylic acids and derivatives	Amino acids, peptides, and analogues	452.344	21002.2	5238.54	46744	48701.2	54070.1	23962.7	18261.4	83070.4	20816.1	39149.3	23249.1	19822.3	18487.9	37393.3	31028.1	27971.4	17584.3	115067	27335.7	16461.1	15913.6	13214	9528.16	47677	32674.5	32693.3	34749	0.0357273	0.0357273
M138T574_2	[M+H]+	Trigonelline	6.86798	0.736205	0.0151583	138.054	573.733	2.62786	HMDB0000875	C01004				575.45	1.3876e+06	2.11724e+06	4.03381e+06	3.16473e+06	3.06221e+06	1.59503e+06	2.91375e+06	3.10447e+06	2.54882e+06	1.84917e+06	2.4241e+06	2.76873e+06	3.31641e+06	1.88719e+06	2.8024e+06	2.0637e+06	1.83117e+06	3.23047e+06	1.89489e+06	2.67084e+06	2.95712e+06	2.93765e+06	450014	1.92805e+06	2.63622e+06	2.66533e+06	2.5478e+06	0.0233918	0.0233918
M333T867	[M+H]+	Thr-Gly-Arg	1.00436	1.60075	0.015321	333.187	867.135	3.27984			Organic acids and derivatives	Carboxylic acids and derivatives	Amino acids, peptides, and analogues	882.533	23370.2	26342.1	23106	25475.3	41495.4	40622.3	36605.2	22865	30205.7	26326.9	36620.8	34097.4	50699.2	82516.7	5010.48	30190.7	66827.2	20011.7	35523.9	35814.8	76783.9	49987	32897.1	33685.5	35461.1	35374.3	34722	0.011482	0.011482
M423T59	[M+Na]+	1,2-didecanoyl-sn-glycerol	2.0658	1.3619	0.0153639	423.31	58.673	1.40568	HMDB0092961		Lipids and lipid-like molecules	Glycerolipids	Diradylglycerols	59.522	209071	167323	128813	140369	144743	249278	222685	110407	206913	170250	191409	331435	287143	169979	182673	204222	194638	107174	176491	193210	307120	303230	129354	146463	190824	198524	190811	0.0230068	0.0230068
M303T115	[M+H]+	2-methoxyestradiol	1.07281	0.467928	0.0167248	303.18	115.159	1.67691	HMDB0000405	C05302	Lipids and lipid-like molecules	Steroids and steroid derivatives	Estrane steroids	117.384	4260.23	2322.14	22215.8	35629.1	44058.3	16512.7	6565.19	42822.9	9366.29	12256.8	12091.4	7567.74	7982.39	29016.6	24714	7598.83	5843.87	45997.3	14927.5	11745.6	8627.48	7313.07	14971.5	18439.4	18933	19027.5	18933.1	0.00287535	0.00287535
M448T770	[M+H-H2O]+	Sulprostone	2.62991	1.43544	0.0172123	448.193	770.154	1.9253			Lipids and lipid-like molecules	Fatty Acyls	Eicosanoids	771.42	463947	145179	184902	177744	253794	381713	137615	265082	168447	381722	139835	201894	231385	293835	176698	159058	235851	299391	308293	146698	201063	156870	269421	169595	232702	232703	230179	0.00628469	0.00628469
M288T188	[M+H-C2H4O2]+	Benzenepropanoic acid, 4-[[(3-phenoxyphenyl)methyl]amino]-	1.42494	2.29433	0.0180641	288.144	187.668	1.27904			Benzenoids	Benzene and substituted derivatives	Phenylmethylamines	203.398	57510.1	19613.3	3597	6522.48	3326.05	45660.1	65118.2	3641.85	14873.3	5819.79	33086.2	7723.74	94435.9	12981.5	14569.7	28539.9	32315	15844.6	55276.4	28956.3	62448.3	57426	61526.2	5404.65	18465.5	18465.1	18973.9	0.0157569	0.0157569
M417T789	[M+H]+	Glu-Ile-Arg	2.25173	1.99384	0.0183772	417.245	789.282	0.774182			Organic acids and derivatives	Carboxylic acids and derivatives	Amino acids, peptides, and analogues	790.799	79583.6	132620	40991.3	31425.7	25883.8	62526.5	113205	25836.8	67942.2	48222.7	87972.6	117234	178471	38985	36755	79149.7	130780	21160.3	39641	92908.6	222895	234391	61858.1	52452.5	79779.6	78126.4	78114.9	0.0121749	0.0121749
M211T131	[M+H]+	Jasmonic acid	2.00713	0.19323	0.0184245	211.132	131.352	1.82208	HMDB0032797	C08491	Lipids and lipid-like molecules	Fatty Acyls	Lineolic acids and derivatives	142.518	7997.13	4826.77	225960	124382	80219.3	11661	10057	68028.5	6855.52	19406	17008.3	7181.32	7391.86	8059.32	27667.6	8843.06	8193.65	112056	21009.8	14189.3	6850.22	5921.9	32702.2	35477.7	30156.6	34119.7	30062	0.0736453	0.0736453
M118T620	[M+H]+	DL-valine	2.01126	0.738157	0.0191817	118.085	619.889	4.70305	HMDB0000883	C00183	Organic acids and derivatives	Carboxylic acids and derivatives	Amino acids, peptides, and analogues	624.31	142780	109015	151842	227064	193174	116725	146019	257509	159625	196284	134585	119918	103018	156226	133736	126352	120989	283217	160458	102692	120932	107138	98946.7	187299	148283	134656	148714	0.0555664	0.0555664
M357T294	[M+H]+	(e)-3-[4-methoxy-2-[(2s,3r,4s,5s,6r)-3,4,5-trihydroxy-6-(hydroxymethyl)oxan-2-yl]oxyphenyl]prop-2-enoic acid	2.09726	0.43404	0.019214	357.118	293.957	4.55085			Organic oxygen compounds	Organooxygen compounds	Carbohydrates and carbohydrate conjugates	302.977	33142.9	53230.9	43672.9	48315.2	53458.7	157795	262612	222305	30988.9	64357.2	188041	37654.3	23404.7	41024.7	87777.9	295128	168700	118431	47041.4	87942.1	14974.7	27934.9	34385.8	182485	68317.9	68351.2	82892.9	0.114846	0.114846
M681T591	[M+Na]+	7-(triethylsilyl)-10-deacetylbaccatin iii	1.1277	0.60334	0.0204241	681.292	591.433	0.912382			Lipids and lipid-like molecules	Prenol lipids	Diterpenoids	592.918	30878.1	14831.3	20831.4	39865.7	67523	21085	16491.5	63140	24340.8	20334.9	27011.5	13608.1	16155.1	41425.4	37601.4	18794.1	19302.4	65173.7	31031.9	27971.9	14570.2	18862.9	35403.6	51176	32657.1	32691.1	33719.8	0.0182899	0.0182899
M116T52	[M+H-C3H5ClS]+	Sulfallate	1.33094	1.53711	0.0207185	116.052	52.151	4.63498		C19096	Organic acids and derivatives	Dithiocarbamic acids and derivatives	Dithiocarbamic acid esters	53.403	48008.2	139332	68733	83421.6	44088.1	137096	61670.7	23607.3	70031.2	84383.5	28469.3	96419.8	122925	114168	77823.5	91063.8	51989.7	22076.8	93907.9	54503.4	40365.9	62463.7	56898.9	56281.4	77615.3	77634.7	76148.6	0.0110514	0.0110514
M425T487	[M+H]+	Clindamycin	1.76863	1.89223	0.0216583	425.17	487.258	6.26664	HMDB0015321	C06914	Organic acids and derivatives	Carboxylic acids and derivatives	Amino acids, peptides, and analogues	488.937	123149	209988	36862	45926.5	24993.6	36012	61136.8	20809.7	41585.6	31108.5	58804.6	62999	83508	45017.2	62717.3	40861.2	84972.7	16922.8	24693.2	48988.6	92332.7	93965.6	71272.4	47209.5	48703.2	52401.7	52430.3	0.0418862	0.0418862
M572T112	[M+H]+	Arachidonic acid leelamide	2.0705	0.732117	0.0220427	572.475	111.85	0.576617			Lipids and lipid-like molecules	Prenol lipids	Diterpenoids	114.685	53074.1	131593	283851	213335	238036	229728	243956	206380	312660	31968.8	275350	199171	193120	241320	177906	303147	259902	246552	270627	248354	155966	196742	306727	350986	250680	260709	250698	0.0227731	0.0227731
M705T948_1	[M+K]+	Laminaritetraose	2.86965	0.709204	0.0225841	705.184	947.803	5.28361			Organic oxygen compounds	Organooxygen compounds	Carbohydrates and carbohydrate conjugates	949.025	193227	182504	487827	290963	198582	82284	306353	210889	352066	225336	312529	208885	193533	124496	396684	409189	324193	235523	143311	372936	324845	339372	432278	338262	299379	272594	290405	0.047427	0.047427
M304T57	[M+H]+	Fenpropimorph	2.11648	1.95763	0.0232091	304.264	57.368	0.0783148	HMDB0037270	C18787	Benzenoids	Benzene and substituted derivatives	Phenylpropanes	60.032	49102.5	91519.8	31449	29386.3	30659.4	62708.2	83605	33642.2	128136	28677.4	95089.3	147768	188347	53357	42924	81452.4	126152	27134.2	106569	102583	233098	255035	76989.6	38962.4	76222.9	83752.5	76632.8	0.0536818	0.0536818
M136T326_3	[M+H]+	Adenine	20.681	0.71896	0.0236202	136.061	326.058	4.58415	HMDB0000034	C00147	Organoheterocyclic compounds	Imidazopyrimidines	Purines and purine derivatives	328.019	6.23953e+06	8.84348e+06	1.65369e+07	1.70911e+07	1.86645e+07	1.57862e+07	1.37035e+07	2.3469e+07	1.41109e+07	1.83301e+07	8.52965e+06	1.5596e+07	4.34757e+06	2.03705e+07	1.77914e+07	1.42768e+07	8.24537e+06	1.61918e+07	1.20566e+07	1.29753e+07	5.83487e+06	1.24036e+07	8.67827e+06	1.68394e+07	1.43484e+07	1.39738e+07	1.39743e+07	0.0153274	0.0153274
M429T762	[M+H]+	Wortmannin	1.34842	1.54431	0.0236671	429.172	761.565	0.390871		C15181	Lipids and lipid-like molecules	Steroids and steroid derivatives	Oxasteroids and derivatives	762.66	109991	54716.2	39503.8	49016.2	35957	105949	45281.1	30740.9	61893.4	59794.5	65520.2	52134.5	147594	51365.8	50408.4	58912.3	61114.2	31549.2	102225	65906.4	55893.7	52634.8	28460.1	36358.1	62134.4	62132.1	61319.5	0.00759479	0.00759479
M699T445	[M+Na]+	6,8-dihydroxy-2,2,4,4-tetramethyl-7-(3-methylbutanoyl)-9-(2-methylpropyl)-9h-xanthene-1,3-dione	2.4375	1.52877	0.0240395	699.356	445.138	0.392915			Lipids and lipid-like molecules	Steroids and steroid derivatives	Steroidal glycosides	454.993	202884	182374	81902.2	122801	95720.4	187865	222901	104340	355432	480223	247722	300996	303014	303082	107963	146538	244121	124706	246213	371982	244773	266201	209159	92143	209788	209779	220997	0.0303211	0.0303211
M319T568	[M+H-C6H10O5]+	Albiflorin	1.23115	1.66938	0.0246669	319.1	568.356	1.96051		C17457	Lipids and lipid-like molecules	Prenol lipids	Terpene glycosides	580.621	84978.6	62556.2	37866	49020.8	36322.5	53736.5	36496.6	47335.3	46589.5	76660.5	50764.1	53276.8	103178	92753.1	55167.1	66467.1	97610.1	61831.2	49504.3	36759.1	61769.6	48752.9	217059	75504.7	71705.7	66447.6	71654.9	0.0431999	0.0431999
M188T527	[M+H-NH3]+	DL-tryptophan	2.46438	1.44314	0.025402	188.07	527.497	2.29836	HMDB0030396	C00078	Organoheterocyclic compounds	Indoles and derivatives	Indolyl carboxylic acids and derivatives	530.55	510654	372571	219327	159856	94907.1	162672	284797	235790	215939	276992	163294	281425	241844	264552	143298	264277	445252	227422	133986	234859	318546	307439	144883	154344	244858	245880	221796	0.0573436	0.0573436
M118T546_2	[M+H]+	Betaine	12.4262	0.732793	0.025822	118.086	546.213	0.548749	HMDB0000043	C00719	Organic acids and derivatives	Carboxylic acids and derivatives	Amino acids, peptides, and analogues	547.028	6.50733e+06	2.48599e+06	6.22479e+06	7.70981e+06	6.87694e+06	4.48369e+06	4.48932e+06	9.14135e+06	5.50568e+06	8.14897e+06	5.26762e+06	4.86864e+06	4.24688e+06	5.95355e+06	4.71772e+06	4.90654e+06	4.13799e+06	9.32573e+06	5.22174e+06	4.37083e+06	3.33397e+06	2.61289e+06	2.92889e+06	6.42412e+06	5.54195e+06	5.49893e+06	5.49826e+06	0.00454144	0.00454144
M146T118	[M+H]+	4-hydroxyquinoline	1.0867	1.59873	0.0259528	146.059	117.96	1.97836		C06343	Organoheterocyclic compounds	Quinolines and derivatives	Quinolones and derivatives	120.36	24270.2	31737.3	26993.1	29437.9	22730.3	78624.8	49587.9	30011.4	20538.9	43683.8	35677	50372.2	111540	77785.4	27235.3	43426.1	39103.6	40470.4	28028.2	38376.7	29409.1	44098.1	54885.8	19280.2	42053.5	41913.7	41913.9	0.00192197	0.00192197
M377T437	[M+H]+	Riboflavin	1.20269	0.724672	0.0268805	377.145	437.218	0.0817492	HMDB0000244	C00255	Organoheterocyclic compounds	Pteridines and derivatives	Alloxazines and isoalloxazines	452.426	53352.6	30050.8	46122.9	65245.7	64594.5	46787.4	42697.8	86145.9	39970.2	61722.6	42933.7	40766.1	28954.7	60030.7	39437.1	44749.3	36459.6	95251.9	38519.5	42738	23883.5	32525.4	35982.7	64949.7	48046.1	46811.9	46797	0.0151823	0.0151823
M163T733_2	[M+H-H2O]+	D-fructose	3.17338	0.770552	0.0270183	163.059	733.084	2.10738	HMDB0062538	C00095	Organic oxygen compounds	Organooxygen compounds	Carbohydrates and carbohydrate conjugates	734.305	640320	535822	528581	634482	637548	335600	666137	400306	714353	334186	610376	375286	429997	336652	508083	539575	205307	298979	286226	586990	413177	585271	662890	546083	510499	511397	510598	0.000964322	0.000964323
M407T565	[M+H-C6H10O5]+	Mulberroside a	1.72471	1.59677	0.0274403	407.116	565.349	0.177828			Phenylpropanoids and polyketides	Stilbenes	Stilbene glycosides	567.508	37081.9	128584	29339.1	38018.9	36936.7	36334.3	75986.3	19463	88371.2	51188.7	70849.3	82147.4	110873	57019.6	57416.5	101943	128814	21935.9	72309.5	85002.2	162377	118692	93180.2	50227.1	66467.4	67320	67307.4	0.00729006	0.00729006
M283T132	[M+H]+	Hexaethylene glycol	1.30758	2.23716	0.0274905	283.175	131.695	2.1523	HMDB0061822		Organic oxygen compounds	Organooxygen compounds	Ethers	132.583	63536.9	35862.9	5165.67	27029.7	4336.71	82278.2	17515	36606.1	12890.4	35313.8	9748.68	84765.6	26397.8	53780.8	10125.3	34847.7	157494	39723.2	31793.3	10224.8	43013	19127.3	79867.9	110598	74659.3	76838.6	74800.6	0.0161662	0.0161662
M600T52	[M+H-H2O]+	1,2-dilinoleoylglycerol	1.16878	0.67142	0.027684	599.504	51.927	1.24074			Lipids and lipid-like molecules	Fatty Acyls	Lineolic acids and derivatives	62.055	21738.9	37694.2	74528.8	83557	89422.4	29878.9	30454.8	93557.7	41052.6	67742	42057.4	11404.9	32971.6	42019.5	36863.3	32430.6	41772.7	49275.1	39858	42518.3	53806.7	32994	42258.6	60668.9	44848.5	51312.2	44940.8	0.0787821	0.0787821
M389T507_2	[M+H]+	Thr-Ile-Arg	1.20644	1.3701	0.027781	389.239	507.068	1.21944			Organic acids and derivatives	Carboxylic acids and derivatives	Amino acids, peptides, and analogues	516.811	73896.5	60341.7	50876.1	73283.1	37123.8	70158.6	66025.9	72155.1	82777.9	59575.4	78354.3	68099	134941	66824.6	38428.8	72163.6	104597	29874	70693.3	68119.6	83324.3	114577	52870.7	31425.1	74312.2	64237.1	65260.5	0.081622	0.081622
M749T782_2	[M+Na]+	(2r,3s,4s,5r,6r)-6-[1,7-bis(4-hydroxyphenyl)heptan-3-yloxy]-5-[(2s,3r,4r)-3,4-dihydroxy-4-(hydroxymethyl)oxolan-2-yl]oxy-2-[[(2s,3r,4r)-3,4-dihydroxy-4-(hydroxymethyl)oxolan-2-yl]oxymethyl]oxane-3,4-diol	1.12502	1.45379	0.0298048	749.283	781.761	1.24251			Phenylpropanoids and polyketides	Diarylheptanoids	Linear diarylheptanoids	783.51	72455.6	82673.5	38781.4	39982.4	32889.5	77819.2	62290.2	32168.3	69790.7	45522.2	81894.5	61032.2	33048.7	45924.4	51491.6	29130.5	66938.5	26179.1	55863.8	75361.8	72721.9	106566	129095	44484	57483.4	57408.3	45687.9	0.126826	0.126826
M496T404_2	[M+H]+	1-palmitoyl-sn-glycero-3-phosphocholine	6.25516	1.59985	0.0311336	496.34	403.599	0.804814	HMDB0010382		Lipids and lipid-like molecules	Glycerophospholipids	Glycerophosphocholines	422.798	1.06404e+06	955808	471764	573261	366135	557956	1.38936e+06	273458	1.0536e+06	294561	840461	1.30265e+06	2.17132e+06	901006	555432	1.24306e+06	1.54346e+06	202021	621291	997889	1.52628e+06	1.42125e+06	1.40498e+06	637271	924545	913483	908450	0.00899317	0.00899317
M321T752	[M+H]+	Enoxacin	1.52831	1.54713	0.0318021	321.136	752.433	1.8307	HMDB0014610	C06979	Organoheterocyclic compounds	Diazanaphthalenes	Naphthyridines	762.454	108084	48691.1	25862.7	75650.1	96346.5	126644	43380.6	76148.5	64459.4	80491.5	58592.8	69593.7	120637	167309	87697.7	45879.3	73383.9	131936	136050	47406.3	66480.2	49456.6	197431	50872.5	80342.7	81300	81271.4	0.00672646	0.00672646
M333T806	[M+H]+	Ser-Val-Lys	1.23831	1.22675	0.031959	333.213	805.741	0.547587			Organic acids and derivatives	Carboxylic acids and derivatives	Amino acids, peptides, and analogues	806.943	80191.4	95316.8	68727	80927.2	75578.2	93615.2	118749	67661.8	93012.2	103569	114118	115428	132714	92859.9	77827.4	95862.1	123826	70009.1	82977.2	105018	147087	153353	95379.2	105518	98135.8	99252.8	99254.4	0.00652663	0.00652663
M120T726	[M+H]+	Threonine	1.53635	0.517189	0.032145	120.065	726.182	1.04877	HMDB0000167	C00188	Organic acids and derivatives	Carboxylic acids and derivatives	Amino acids, peptides, and analogues	736.763	44874.4	16204.7	90335.8	31436.4	80691.7	33693.3	42691.6	173267	49166.1	33044.5	46209.6	57438.4	34397	78638.7	20896.2	55159.3	7850.3	97958.6	35142.2	16660.6	16009.4	30429.1	14884.2	73978.7	48428.7	50829.9	50812.7	0.0276152	0.0276152
M134T797	[M+H]+	Aspartic acid	1.83789	0.639937	0.0324347	134.044	797.251	0.246268	HMDB0000191	C00049	Organic acids and derivatives	Carboxylic acids and derivatives	Amino acids, peptides, and analogues	802.072	107547	56796.1	178820	138776	171336	70714.2	85269.4	207755	62543.8	81973.6	32010.4	46752.5	64509.7	149611	79114.4	96840.1	112205	156384	58307.2	59753.7	52710.9	50925.8	75856.7	181397	104714	99741.8	99753.7	0.0282762	0.0282762
M360T927_1	[M+NH4]+	Melibiose	1.78943	1.22795	0.0331965	360.15	927.35	0.515975	HMDB0000048	C05402	Lipids and lipid-like molecules	Fatty Acyls	Fatty acyl glycosides	928.556	225199	236598	185286	176389	171190	141123	181470	110343	203719	190143	190886	232594	239729	154396	213400	195855	300200	103490	150343	200572	255130	190190	268235	171624	200519	199180	197936	0.00648558	0.00648558
M383T336	[M+H-H2O]+	5z,8z,11z,14z-eicosatetraenoic acid, 3-theinylmethyl ester	2.03681	0.0885119	0.0340324	383.233	335.882	2.8266			Lipids and lipid-like molecules	Fatty Acyls	Fatty acid esters	352.292	6907.33	5055.47	46458.1	94276.2	46219.4	6711.71	5265.24	226017	8839.4	6642.15	10231	3241.96	5245.38	13566.8	28777.7	24431.8	976.014	297246	3998.52	3630.56	5349.55	6541.87	8054.08	25343.2	37258.9	43786	37443.5	0.0940922	0.0940922
M137T185	[M+H-CO]+	2-tert-butyl-p-quinone	3.04965	3.35125	0.0342735	137.095	184.6	2.33197			Organic oxygen compounds	Organooxygen compounds	Carbonyl compounds	202.63	532869	105824	36316.1	28227.5	20016.1	94318.6	163160	25918.1	30043.4	39227.3	64398.8	52363.9	538344	31691.1	50628.1	110230	73987	61389.7	76995	91709.1	120456	186152	583444	44758.5	137794	158636	158546	0.0791728	0.0791728
M543T591	[M+Na]+	Trans-carboxyglimepiride	1.1196	0.604469	0.0343334	543.167	591.452	1.51171			Benzenoids	Benzene and substituted derivatives	Benzenesulfonamides	600.122	10240.7	15620.3	62231.3	43811.2	40593	19699.7	20387.3	57821.3	16968.2	47140.3	16916.4	38675.2	17149.2	53982.9	34822.9	44434.1	43550.7	51666.6	14717	35621.1	19696.5	22711	7458.17	88634.1	31759.1	31781.4	40055.8	0.138528	0.138528
M248T692	[M+H]+	Thr-Gln	1.0255	1.46093	0.0359676	248.124	692.233	0.0614054			Organic acids and derivatives	Carboxylic acids and derivatives	Amino acids, peptides, and analogues	694.063	38138.6	87832.4	33397.6	26497.3	33043.5	48306.3	37114.6	36330.9	81018.5	28975.2	37608	42749.4	57926.4	83362.8	33012.9	41173.6	45237.2	26073.9	73869.4	36287.7	88512.7	34011.5	30381.1	29730.3	38897.8	37555.2	37515.3	0.0207142	0.0207142
M707T732	[2M+Na]+	4.alpha.-mannobiose	1.13601	1.24456	0.0372009	707.219	731.864	2.95071			Organic oxygen compounds	Organooxygen compounds	Carbohydrates and carbohydrate conjugates	736.591	84074.9	64312.4	94881.4	66157.4	95545.5	139337	44503.7	91549.4	62504.3	108986	131421	104009	112079	115444	69571.5	80583.6	76973	94618.5	123260	72634.3	106638	114058	74874.6	79548.7	116604	118880	118904	0.0111817	0.0111817
M478T412	[M+NH4]+	4-[5-[[4-[5-[acetyl(hydroxy)amino]pentylamino]-4-oxobutanoyl]-hydroxyamino]pentylamino]-4-oxobutanoic acid	1.75304	1.60326	0.039365	478.293	411.607	0.945405			Lipids and lipid-like molecules	Fatty Acyls	Fatty amides	412.626	65021.6	75944.9	33983.1	32250.6	22078	50051.7	118557	20933	116678	34079.1	60981.5	145791	150260	91490.1	46872.3	132671	147758	21381.4	58278	83917.1	147945	117871	110641	55133.6	78114.9	79886.7	79878	0.0128693	0.0128693
M325T733_3	[M+H-H2O]+	D-turanose	7.75239	0.785944	0.0398666	325.113	733.062	0.554496	HMDB0011740	C19636	Lipids and lipid-like molecules	Fatty Acyls	Fatty acyl glycosides	734.331	4.36741e+06	3.72185e+06	3.59592e+06	4.35922e+06	4.11056e+06	2.20607e+06	4.20479e+06	2.63405e+06	4.68482e+06	2.2803e+06	4.01951e+06	2.57176e+06	2.82365e+06	2.23282e+06	3.43422e+06	3.49466e+06	1.41163e+06	1.91956e+06	1.8824e+06	3.77475e+06	2.74661e+06	3.94287e+06	4.31842e+06	3.67154e+06	3.33847e+06	3.31197e+06	3.31156e+06	0.00464248	0.00464248
M391T50_1	[M+H]+	Dioctyl phthalate	1.76307	0.640869	0.0410063	391.284	49.529	0.956432		C14227	Benzenoids	Benzene and substituted derivatives	Benzoic acids and derivatives	50.168	127759	26074.9	97738.8	140806	168690	159433	143433	174378	311833	153632	134534	149145	19121.5	151751	362740	170152	166026	115940	89705.9	112637	165157	27546.4	98254.1	148051	134357	134396	131532	0.01231	0.01231
M133T184	[M+H-H2O]+	L-carvone	3.19389	3.1348	0.0412452	133.1	183.727	5.37007	HMDB0035089	C01767	Lipids and lipid-like molecules	Prenol lipids	Monoterpenoids	195.709	517892	96621.4	40207.9	28829.9	41472.2	107422	216377	38598	46867.3	30417.2	97530	76302.1	641881	36394.5	58394.7	117864	75483.6	43270	56392.7	92995.6	161213	247120	663478	42279.3	165156	173256	172417	0.0261589	0.0261589
M454T414	[M+H]+	1-palmitoyl-2-hydroxy-sn-glycero-3-phosphoethanolamine	2.75843	1.54156	0.04137	454.292	413.831	1.33046	HMDB0011503		Lipids and lipid-like molecules	Glycerophospholipids	Glycerophosphoethanolamines	415.019	191132	194908	110416	101553	60946.7	125994	279048	55908.7	210720	81976.7	213313	287363	398841	147759	109372	280345	339560	49039.5	140772	214082	346210	272993	277411	134786	192045	190923	190932	0.00337265	0.00337265
M453T752	[M+H]+	4'-o-.beta.-d-glucosyl-5-o-methylvisamminol	1.2219	1.58171	0.0416877	453.172	751.577	1.65468			Organoheterocyclic compounds	Benzopyrans	1-benzopyrans	753.063	26852.9	83904.1	40832.9	22348.2	10820.6	31725.1	34685.7	15950.9	41464.8	37439.8	30269.1	37035.1	30893.9	22867	27359	41143.1	97024.2	18296	28574.4	35937.4	75256.2	61382.3	30244.3	36963.1	30431	35838.4	28497.7	0.120449	0.120449
M433T415_2	[M+H]+	Isovitexin	7.06518	0.636632	0.0420391	433.113	415.312	0.0246047		C01714	Phenylpropanoids and polyketides	Flavonoids	Flavonoid glycosides	416.301	197861	935377	2.78464e+06	1.63728e+06	2.00171e+06	1.28819e+06	1.82008e+06	3.37985e+06	1.58079e+06	2.20916e+06	1.28697e+06	1.65775e+06	372443	1.87926e+06	1.65129e+06	352222	1.2808e+06	2.90928e+06	1.054e+06	1.56793e+06	884553	2.12365e+06	264135	1.24986e+06	1.47798e+06	1.478e+06	1.48733e+06	0.003641	0.003641
M377T696	[M+H-H2O]+	Aloesin	1.16871	1.45009	0.0432622	377.11	695.536	3.47871		C08994	Organic oxygen compounds	Organooxygen compounds	Carbohydrates and carbohydrate conjugates	696.922	37538.1	33487.5	10047.1	34302.3	30042.7	59685.1	46739.4	23585.3	56517	39598.4	76281.7	60788.6	98022	36085.6	43542.4	50725.3	52618.1	34908.2	54521.6	65224.3	90156.4	102654	64548.7	31297.4	56888.4	57962.1	57960.1	0.0107517	0.0107517
M246T570	[M+H]+	Ile-Asn	1.36165	1.7565	0.0432931	246.144	570.233	0.466261			Organic acids and derivatives	Carboxylic acids and derivatives	Amino acids, peptides, and analogues	592.016	155261	47196.4	84426.9	36575.6	36047.3	45760.8	56109.3	36141.9	51374.2	94123.3	91832.2	182699	55333.3	103868	29943.4	52862.9	193833	35193	38545.7	45452.6	52234.6	37505.8	51085.9	46061.2	44456.2	44605.6	41183.7	0.044546	0.044546
M333T458	[M+H]+	Gibberellin a4	1.14279	3.22422	0.0435259	333.17	458.149	0.398015		C11864	Lipids and lipid-like molecules	Prenol lipids	Diterpenoids	468.472	80225.4	14308.2	3331.44	12512.2	23069	75656.1	20562.3	9819.72	8983.57	10369.2	24526.7	14393.2	20710.8	59066.8	10168.1	11303.6	21034.5	26910	12300.6	8573.38	34455.1	19803.5	183972	9674.73	31700.7	27900.9	27719.3	0.0772348	0.0772348
M166T526_2	[M+H]+	DL-phenylalanine	4.41912	1.29515	0.0441172	166.086	526.423	3.25754		C02057	Organic acids and derivatives	Carboxylic acids and derivatives	Amino acids, peptides, and analogues	529.501	1.7885e+06	1.5475e+06	1.05609e+06	881953	498433	869880	1.65433e+06	1.16921e+06	1.11834e+06	1.45311e+06	1.01551e+06	1.48714e+06	850827	1.41751e+06	894032	1.21057e+06	2.07806e+06	1.16825e+06	808476	807294	1.75363e+06	1.52863e+06	902955	1.25524e+06	951720	1.05e+06	866825	0.0958687	0.0958687
M477T344_1	[M+H]+	Imidazo[5,1-f][1,2,4]triazin-4(1h)-one, 2-[(3,4-dimethoxyphenyl)methyl]-7-[(1r)-1-[(1r)-1-hydroxyethyl]-4-phenylbutyl]-5-methyl-	1.27795	0.380258	0.0459474	477.259	344.438	2.65868			Benzenoids	Benzene and substituted derivatives	Methoxybenzenes	347.85	8582.56	12066.2	16755.3	51962.7	106142	28956.8	9082.98	74097	5224.12	5007.75	15100.2	11040	6603.5	16797	13253.5	12997.5	15778.9	77128.7	27072.7	12067.6	18014.8	4193.03	3143.98	19742.7	20615.4	20033.6	19846	0.0198944	0.0198944
M455T736	[M+Na]+	Schizandrin	1.01514	1.7614	0.0473418	455.188	736.151	0.378104		C17064	Phenylpropanoids and polyketides	Tannins	Hydrolyzable tannins	738.1	25347.8	62397.4	23478.3	15197	12382.6	22205.1	21503.7	26472.2	20254.4	24340	16116.7	29064.3	12417.7	34126.7	20615.4	20141.4	98543.4	18648.1	19713.8	22949.1	36198.8	34079.4	13334.7	16014.8	23484.7	23481	23185.6	0.0073392	0.0073392
M418T857_2	[M+H]+	Glu-Asn-Arg	1.01721	1.41958	0.0478921	418.204	856.761	2.66718			Organic acids and derivatives	Carboxylic acids and derivatives	Amino acids, peptides, and analogues	857.969	46504.6	39836.3	25442.3	17028.3	12076	20015.2	37772.8	9341.41	46774	19167.1	31011	35768.2	50795.3	19860.3	20325.6	36743.9	43868.7	5338.33	28625.2	36767.1	52322.8	37781.2	34915.2	23905.8	30365.3	30453.9	30153.4	0.00509163	0.00509163
M390T822	[M+H]+	Asp-Lys-Lys	1.03764	2.06784	0.0482431	390.237	821.829	8.37118			Organic acids and derivatives	Carboxylic acids and derivatives	Amino acids, peptides, and analogues	831.146	8194.37	35579.1	9884.84	8379.28	5872.03	4703.32	32214.8	6188.76	13163.3	13142.8	20623.1	48294.2	25857.3	8360.3	16745.2	8731.08	26681.1	3912.98	11208.8	25629.2	38597.1	83852.4	33635.1	12162.4	44351.9	27076.1	43622.5	0.254769	0.254769
M487T484_2	[2M+H]+	Cytidine	4.04066	0.686733	0.0497524	487.178	483.526	2.9938	HMDB0000089	C00475				484.747	263323	311646	482642	653604	810287	324007	413459	922715	291667	588564	412235	401099	317203	736734	434138	314438	316378	1.018e+06	483165	312848	278878	230880	307665	573434	456194	456694	437775	0.0239462	0.0239462
M611T841_2	[M+H]+	2''-o-beta-l-galactopyranosylorientin	9.25746	1.64605	0.050218	611.16	841.421	1.14701			Phenylpropanoids and polyketides	Flavonoids	Flavonoid glycosides	843.569	2.9398e+06	2.83356e+06	2.34748e+06	340584	387013	248383	2.87522e+06	476671	1.29917e+06	1.08914e+06	1.1241e+06	3.15488e+06	4.02216e+06	1.14086e+06	1.74831e+06	1.52575e+06	3.02103e+06	430412	388988	2.06813e+06	2.99588e+06	2.95338e+06	3.00532e+06	2.26201e+06	2.21891e+06	2.39419e+06	2.38999e+06	0.0428404	0.0428404
M235T247	[M+H-C7H8ClNO2S]+	5-hexenoic acid, 6-[(2r,3s)-3-[[[(4-chloro-2-methylphenyl)sulfonyl]amino]methyl]bicyclo[2.2.2]oct-2-yl]-, (5z)-	1.02415	0.636636	0.0556816	235.169	246.673	1.11663			Benzenoids	Benzene and substituted derivatives	Benzenesulfonamides	256.667	24536	21314.7	52237.5	51437.6	37516.6	19130.6	32194.6	123999	37043.8	32278.2	30609.4	36556.1	19269.4	28539.7	30981.7	24967.5	33576.6	45418.9	43758.2	21940.3	23078.8	26152.6	37069.3	53972.7	35014.3	35015.4	35574.9	0.00918459	0.00918459
M246T609	[M+H]+	Val-Gln	3.61746	1.31328	0.0557838	246.144	608.58	2.73665			Organic acids and derivatives	Carboxylic acids and derivatives	Amino acids, peptides, and analogues	621.788	664934	565087	392231	259605	345439	404026	719292	265461	426368	368313	571185	484761	890722	349050	415209	441559	584454	254698	453185	652548	755241	674540	455673	320062	516705	516337	504379	0.0136839	0.0136839
M361T774	[M+H]+	Ser-Val-Arg	1.08645	1.40491	0.0652806	361.219	773.893	0.603456			Organic acids and derivatives	Carboxylic acids and derivatives	Amino acids, peptides, and analogues	775.763	32148.6	55338.6	28546.5	38108.6	17460.1	33124.8	53545.1	21605.4	45354	38844.9	52878.5	48630	60604.9	27562.3	32613.4	37657.7	61665.9	25809.4	32873.8	52466.8	82034	103267	35879.2	29550.3	41840.5	41840.8	42000.2	0.00219905	0.00219905
M327T87	[M+H]+	2-methoxy-17.alpha.-ethynylestradiol	1.26542	0.633904	0.0662258	327.216	86.9235	1.74797			Lipids and lipid-like molecules	Steroids and steroid derivatives	Estrane steroids	94.097	32986.1	31078.8	119350	93658.3	81672.1	25426.1	35876.2	55934	21491.7	93420.6	24395.9	24010	29721.5	36559.1	48084	34436.4	32116.7	73007.7	23358.5	22265.9	37319.4	26693.3	29167.3	55318.8	38204.1	38186.6	40087.4	0.0281365	0.0281365
M473T757	[M+Na]+	Sofalcone	1.04653	1.56344	0.0671858	473.199	756.614	2.02218	HMDB0042013					757.764	94428.2	37614.2	29627.7	31246.4	18688.6	43639.3	32700.6	19479.4	36173.7	30808.5	35533.8	31386.1	106990	28633.1	28991.1	29715.3	33722.3	16653.6	32378.3	35133.7	33554.4	32400.9	18315.7	21132.4	33356.4	33359.9	32894.2	0.00806768	0.00806768
M318T306	[M+H]+	Phytosphingosine	2.15404	0.723344	0.0690224	318.3	305.754	1.06496	HMDB0004610	C12144	Organic nitrogen compounds	Organonitrogen compounds	Amines	308.614	93048.3	80469.1	196543	143559	302667	165630	134488	371926	155935	251843	161519	164854	130303	213512	167284	155566	212105	414591	169287	227392	124981	115813	150651	157200	187286	187266	190620	0.0102478	0.0102478
M600T58_4	[M]+	4-hydroxymyxol	3.89434	0.860668	0.0698623	600.416	58.004	1.22473			Lipids and lipid-like molecules	Prenol lipids	Tetraterpenoids	58.753	1.52503e+06	812706	1.30642e+06	1.53329e+06	1.28681e+06	1.52305e+06	1.13412e+06	1.43398e+06	1.32557e+06	1.09397e+06	1.34226e+06	1.21423e+06	1.03825e+06	1.41165e+06	1.31198e+06	1.1994e+06	865717	1.20945e+06	1.2177e+06	892689	819812	708763	1.00195e+06	1.3991e+06	1.24772e+06	1.23333e+06	1.23329e+06	0.006721	0.006721
M565T576	[M+H]+	Isovitexin 2''-o-arabinoside	1.01604	2.99436	0.0719827	565.154	575.512	2.88343			Phenylpropanoids and polyketides	Flavonoids	Flavonoid glycosides	578.518	78177.5	9976.43	10217.3	8936.4	10310.9	4658.42	7859.24	2900.18	9755.15	13451.7	7727.07	11361.7	100858	13323.3	8510.96	10825.7	8198.12	13400.9	10563.4	7850.75	7451.04	8305.97	51618.9	7886.51	14148	18526.4	15119.4	0.144327	0.144327
M471T846	[M+H]+	Withaferin a	1.24917	0.719926	0.073197	471.256	845.827	1.58397		C08841	Lipids and lipid-like molecules	Steroids and steroid derivatives	Steroid lactones	846.666	38341.5	24839.1	48422.7	64807.5	69280.3	54599.7	38522.3	79249.4	32997.1	60545.4	31438.5	25871	17178.6	72879.3	41955.6	40608	26765.3	94188.9	49895.6	31250.6	20047.3	27269.1	42898.6	67803.8	45932.1	48709.2	48710.7	0.0335635	0.0335635
M333T306	[M-H2O+H]+	4-[2-[(1r,4as,5r,6r,8as)-6-hydroxy-5-(hydroxymethyl)-5,8a-dimethyl-2-methylidene-3,4,4a,6,7,8-hexahydro-1h-naphthalen-1-yl]-1-hydroxyethyl]-2h-furan-5-one	1.13124	1.62735	0.07344	333.191	306.464	3.54389			Lipids and lipid-like molecules	Prenol lipids	Terpene lactones	309.911	102665	25079.3	9523.38	32201.1	14959.3	84438.4	111931	64156.9	23244.1	18498.5	45707.9	79415.7	45520.6	23382	18049.4	26531.4	33325.5	35123.7	64086	29366.5	52469.3	74146.2	73982.9	5223.74	45322.3	50837.1	50548.8	0.0634748	0.0634748
M530T761	[M+H]+	4-hydroxyphenylmaraviroc	1.468	2.62828	0.0790575	530.329	761.103	0.332782						762.66	8057.81	52419.4	14336.2	8433.49	4185.26	4650.48	65396.4	8140.5	18223.2	8188.77	16464.4	46407.2	84355.9	5741.91	13061.9	14814.9	47855.2	5945.16	4497.53	30168.8	125366	151014	9380.45	9306.61	29153.2	28114	28054.6	0.0217228	0.0217228
M909T396	[M+Na]+	NCGC00347372-02	1.11902	0.63791	0.0801413	909.482	395.511	2.50208			Lipids and lipid-like molecules	Steroids and steroid derivatives	Steroidal glycosides	396.945	20690.8	6887.69	30310	46516.5	72144.3	29625.2	22357.9	50745.3	35452.7	47027.9	51316.1	19477.9	11573.9	34054.4	22655.3	21521.7	9136.42	52962.5	84507.9	36851.1	5658.68	6735.1	31265.8	37864.1	31788.4	31275.4	31787	0.00935567	0.00935567
M210T388	[M+H-NH3]+	Porphobilinogen	1.35132	3.2507	0.0819428	210.079	388.049	5.52111	HMDB0000245	C00931	Organic nitrogen compounds	Organonitrogen compounds	Amines	403.07	8444.27	11018.9	13223.7	38649.1	12235.4	17043.4	18673.6	15806.7	16202.7	6126.11	7942.04	84627.5	269035	89661.8	20125	15863.9	80055	11412.3	58867.8	27469.5	6911.17	41310.7	9986.18	12531.1	82558.6	82392.6	82330.4	0.00143116	0.00143116
M237T451	[M+H]+	Ala-phe	1.0648	1.45557	0.0868934	237.123	451.188	0.206111			Organic acids and derivatives	Carboxylic acids and derivatives	Amino acids, peptides, and analogues	451.877	27925.2	63323	16768.8	25310.5	20458.6	25839.6	59272.6	20023.9	32332.6	20060.2	40506.3	44097.1	54271.2	21240.8	26714.4	28767.2	52634.1	19311.9	22527.9	41602.4	67400.5	85389.1	21985.8	17037.1	32589.2	32587.6	32246.9	0.0060709	0.0060709
M403T57	[M+H]+	Nobiletin	1.39591	3.5816	0.0874161	403.139	56.651	1.04163	HMDB0029540	C10112	Phenylpropanoids and polyketides	Flavonoids	O-methylated flavonoids	60.733	85151.5	36007.3	9874.29	9413.56	9623.69	46896.7	8842.83	16934.6	11187.7	42494.4	50598.4	17943.7	32989.1	36059.9	25173.8	12403.3	20031.9	19187.7	288873	6812.24	19728.6	23331.2	13069.5	4942.75	34208.2	33794.2	34209.6	0.00702713	0.00702713
M779T687	[M+Na]+	5,7-dihydroxy-2-[4-[(2s,3r,4s,5s,6r)-3,4,5-trihydroxy-6-(hydroxymethyl)oxan-2-yl]oxyphenyl]-3-[(2s,3r,4s,5s,6r)-3,4,5-trihydroxy-6-[[(2r,3r,4r,5r,6s)-3,4,5-trihydroxy-6-methyloxan-2-yl]oxymethyl]oxan-2-yl]oxychromen-4-one	2.17276	0.813295	0.0896636	779.179	686.842	1.54169			Phenylpropanoids and polyketides	Flavonoids	Flavonoid glycosides	713.76	212930	238393	376412	297978	271691	158196	240550	433927	228807	405288	194435	238852	155840	323660	326719	250840	277919	435542	324819	235653	238943	237478	174678	380157	294422	294441	297517	0.00602772	0.00602772
M247T499	[M+H]+	Met-Pro	1.36943	1.83697	0.0907726	247.111	499.184	3.30998			Organic acids and derivatives	Carboxylic acids and derivatives	Amino acids, peptides, and analogues	533.85	14719.7	106749	12002.1	25981.5	16486.4	13453.5	68525.1	21016.9	33517.9	26436.3	33477.9	48724.6	63844.9	16077.5	25699.1	26620.4	67068.1	18868.6	20939.7	49331	81677.3	163150	26850.6	22148.4	36397.6	37456.1	38092.8	0.022947	0.022947
M267T445	[M+H]+	Thr-Phe	1.29889	1.22889	0.0914338	267.134	445.327	2.38759			Organic acids and derivatives	Carboxylic acids and derivatives	Amino acids, peptides, and analogues	446.137	101604	109142	59824.1	63134.9	51326.6	64149.1	123253	52569.9	97934.8	67898.8	90291.1	96497.6	107533	70639.5	58994.7	81927	109924	48644.5	56486	97353	109251	125328	70444.5	60832.9	78384.2	77113.1	76597.9	0.0118845	0.0118845
M295T408	[M+H]+	Tyr-Ile	1.12296	0.807478	0.0918296	295.165	407.693	1.47822			Organic acids and derivatives	Carboxylic acids and derivatives	Amino acids, peptides, and analogues	421.206	40778.1	87396.3	90942.7	118196	94362.7	47018.5	123561	104589	85507	52709.9	143991	96428.2	107961	81878	122153	95247.4	117614	120516	71809.2	109877	151540	158538	69736.6	132775	107979	108549	108675	0.00342038	0.00342038
M276T848	[M+H]+	Gamma-glu-glu	1.18558	0.502617	0.0918717	276.118	847.995	3.74086	HMDB0011738		Organic acids and derivatives	Carboxylic acids and derivatives	Amino acids, peptides, and analogues	870.784	22965.9	12618.1	55824.2	28679.6	57013.7	29796.3	11865.7	118777	13362.2	18130.6	11998.8	26245.7	14018.2	44133.2	15412.8	19288.8	20784.2	90785.6	11251.3	9441.82	7926.8	14274	6965.83	23384.4	29814.9	28412.1	29820.8	0.0276535	0.0276535
M591T345	[M+Na]+	1,2-dihexadecanoyl-sn-glycerol	1.26506	0.892594	0.0927756	591.498	345.124	1.53621			Lipids and lipid-like molecules	Glycerolipids	Diradylglycerols	358.918	271152	154377	325358	250931	291944	240403	301828	253018	348393	276791	294795	286687	192016	253790	214047	269510	273807	247334	281086	320889	213288	293281	312251	297758	263689	263135	264768	0.00314667	0.00314667
M551T53	[M+H]+	Celaxanthin	2.05168	1.14374	0.0943599	551.424	53.403	0.458843			Lipids and lipid-like molecules	Prenol lipids	Tetraterpenoids	53.592	923606	634798	586539	619649	628288	820527	721502	544781	855131	751479	796844	559808	566209	957992	604084	640195	867026	425444	876943	627711	699577	616088	607025	714780	708713	681247	679422	0.0237899	0.0237899
M288T718	[M+H]+	Arg-Leu	1.19798	1.82959	0.0948504	288.203	717.615	0.824604			Organic acids and derivatives	Carboxylic acids and derivatives	Amino acids, peptides, and analogues	721.083	22141.6	58458.7	18113	22814.3	16786	18264	53955.9	28982.9	34394.5	29273	38204.3	34141.1	36702.8	21523	25995.4	17902.9	96919.2	24977.5	20817.7	29053.6	87410.4	163614	20274.4	21976.4	27400.5	27384.1	29464.7	0.0426063	0.0426063
M545T610	[M+H]+	10-deacetylbaccatin iii	0.175795	0.967443	0.812398	545.23	610.387	7.63539		C11700	Lipids and lipid-like molecules	Prenol lipids	Diterpenoids	614.537	22224.4	12778.6	11362	26442.6	14903.6	12522.1	20438.1	22089.8	10649.1	21345.7	10419.7	8872.09	11039.2	11218.4	11555.9	10993.4	14376.5	23789.5	17903.5	20893.6	17869.2	20978.3	16303.7	10201.8	14554.3	14607.9	12209.1	0.0993238	0.0993238
M834T999	[M+Na]+	10-deacetyltaxol	0.525823	0.565604	0.0593717	834.287	998.518	2.54269			Lipids and lipid-like molecules	Prenol lipids	Diterpenoids	1008.49	2104.41	5999.99	8971.51	7197.52	5973.36	1406.8	8155.45	3870.18	20555	4232.15	7203.11	8219.86	3203.64	2868.31	11608	11043.8	14276.4	3323.39	2519.42	24390	8336.51	9457.34	4424.94	6254.01	13682.9	13953.7	9521.02	0.20061	0.20061
M519T849	[M+Na]+	1-(10z-heptadecenoyl)-sn-glycero-3-phospho-(1'-rac-glycerol)	0.228992	1.12411	0.497972	519.276	848.749	2.80533						853.044	2189.67	5373.05	2627.35	2743.64	1706.69	1718.15	4898.93	2401.74	3164.64	2399.44	3430.85	2618.73	3044.12	1608.72	3659.86	4438.51	6050.81	2382.8	1688.43	3163.07	5241.77	5705.81	4955.22	3273.22	3113.19	3495.45	3483.37	0.0645949	0.0645949
M321T65	[M+H-H2O]+	11,12-dihydroxy-5z,8z,14z-eicosatrienoic acid	0.269861	1.01864	0.928706	321.242	64.8125	0.441499			Lipids and lipid-like molecules	Fatty Acyls	Eicosanoids	81.478	19502.5	55035.8	37409	15156.9	10467.3	16957.1	31688.8	21282.3	50995.2	31894.4	20281.3	12555.4	21986.7	13206.3	26395.9	10373.2	17100.6	22269.3	37102.1	22228.1	19221.5	46326	22446	39053.6	21822.4	18564.3	21795.8	0.0903841	0.0903841
M467T776	[M+H-C5H5ClO3]+	11,17-difuroatemometasone	0.210894	1.12341	0.542866	467.173	776.062	3.51081			Lipids and lipid-like molecules	Steroids and steroid derivatives	Pregnane steroids	783.531	19094.7	4595.38	6077.78	5395.55	10190.6	5832.64	7728.51	4737.25	6919.07	5586.2	7176.63	13447.3	7806.66	5790.23	8940.04	7528.52	5521.54	17229.2	10226.1	6049.63	11877.9	8036.87	7522.86	5794.24	6697.63	6857.96	6857.78	0.0135955	0.0135955
M553T751	[M+Na]+	1-(1,2-dihexanoylphosphatidyl)inositol	0.647154	0.329305	0.000255737	553.194	751.239	0.70415			Lipids and lipid-like molecules	Glycerophospholipids	Glycerophosphoinositols	752.613	2000.73	3060.61	5781	8487.82	3841.26	645.815	11252.9	2652.39	12103.2	1502.57	6719.8	3082.32	2307.13	1988.49	11270.5	8870.68	3539.86	2289.05	1898.42	7932.47	2440.38	1864.32	3146.06	2237.41	5013.4	4823.92	5017.27	0.0223223	0.0223223
M655T875	[M-H+2Na]+	1-(1,2-dihexanoylphosphatidyl)inositol-4-phosphate	0.34877	1.17724	0.36215	655.167	875.227	0.928038			Lipids and lipid-like molecules	Glycerophospholipids	Glycerophosphoinositol phosphates	886.172	8947.04	5738.33	5457.83	10272.6	7628.54	11223.8	7516.05	10997.5	5798.36	7495.64	6178.84	9439.38	8594.49	21655.8	10569.8	5627.97	8716.36	14778.9	14539.2	4826.14	6654.54	6479.06	13718.7	15000.6	7869.11	7895.17	7355.51	0.0394893	0.0394893
M813T649	[M-2H+3Na]+	1-(1,2r-dioctanoylphosphatidyl)inositol-3,4-bisphosphate	0.214883	1.15099	0.477463	813.139	648.738	4.9545			Lipids and lipid-like molecules	Glycerophospholipids	Glycerophosphoinositol phosphates	651.173	8204.91	2782.28	2243.86	6420.59	8044.79	6745.9	14999	6558.1	5224.65	12132.6	7336.19	7235.4	5678.94	6334.27	1923.43	6360.63	11468.1	5789.38	8685.5	4774.72	4102.5	5154.77	5424.37	3261.25	6639.64	6620.41	5551.53	0.0993128	0.0993128
M537T168	[M+Na]+	11-ketofusidic acid	0.633578	1.96343	0.00397707	537.303	167.647	2.66409			Lipids and lipid-like molecules	Steroids and steroid derivatives	Steroid esters	169.322	10526.9	6079.75	2591.44	2423.87	4182.51	11775.6	8037.31	3265.28	10033.4	6815.52	8180.82	11877.7	14300.5	6994.1	4847.84	6902.83	7063.08	3658.94	20112.7	14538.9	12614	22027.2	11988.6	3748.72	7449.51	9313.43	9300.14	0.12343	0.12343
M95T52	[M+H-H2O]+	1,2,3,6-tetrahydrobenzylalcohol	0.213587	0.866276	0.367357	95.0844	52.152	3.89638			Organic oxygen compounds	Organooxygen compounds	Alcohols and polyols	66.817	5016.32	4142.16	9930.55	3579.78	5481.05	2863.81	1439.51	11922.8	8992.83	7878.42	6904	8448.6	3876.9	10280.8	6279.27	8480.3	6919.75	8359.01	5959.58	8366.38	6821.78	5375.2	5999.16	5205.63	4611.69	5361.05	5354.16	0.0842969	0.0842969
M109T321	[M+H-H2O]+	1,2,3-benzenetriol	0.23456	0.96934	0.899696	109.027	321.101	4.93612	HMDB0013674	C01108	Benzenoids	Phenols	Benzenetriols and derivatives	342.039	5913.11	11560.8	16521.2	3636.04	2224.51	3612.53	7128.11	1752.15	10469.2	4383.92	6543.22	6887	6782.23	3326.7	3225.68	4440.21	2410.59	4855.51	6158.99	8903.68	6811.3	12933.7	2991.18	6405.87	4511.04	4681.52	6319.63	0.19313	0.19313
M532T835	[M+Na]+	1,2-bis(o-octanoyl)-sn-glycerylphophorylcholine	0.49997	1.48359	0.132764	532.308	834.638	0.709088			Lipids and lipid-like molecules	Glycerophospholipids	Glycerophosphocholines	835.701	6835.14	9374.79	2056.46	4547.25	2707.28	5754.97	13696.2	2662.4	12608	10405.2	14866.1	9637.28	12158.3	3778.22	4128.07	5582.6	9734.23	2649.18	12128.4	16592	18767.4	22672.4	6716	4156.33	8218.71	8218.5	8282.54	0.00447992	0.00447992
M942T304	[2M+H]+	12-deoxywithastramonolide	0.243996	0.96823	0.827929	941.552	304.013	1.96996			Lipids and lipid-like molecules	Steroids and steroid derivatives	Steroid lactones	309.182	47754.9	25200.1	63939	58994.1	56124.5	43273.2	54376.9	52699.6	51310.7	16134.4	52230	61654.2	56245.5	36274	55053.6	40932.3	52704.9	33922.6	88599.6	85945.6	47941	53516.8	102467	46966.8	42155.6	41096.4	42155.6	0.0146293	0.0146293
M779T63_1	[M+H]+	1,2-di-(9z,12z,15z-octadecatrienoyl)-sn-glycero-3-phosphocholine	2.6336	1.30896	0.164204	778.538	63.378	2.18813	HMDB0008206		Lipids and lipid-like molecules	Glycerophospholipids	Glycerophosphocholines	64.272	407366	409666	170785	203055	175475	251641	219984	109049	282291	105789	333694	306387	386584	148668	238461	425063	405835	140448	215673	454806	493352	681180	318655	402680	334433	345212	345690	0.0186245	0.0186245
M72T605	[M+H-NH3]+	1,2-diamino-2-methylpropane	0.741425	1.06471	0.663666	72.08	605.41	2.91377			Organic nitrogen compounds	Organonitrogen compounds	Amines	636.312	115124	108204	70417.6	53556.5	107355	42552.5	87186.1	167862	79462.5	101527	75536	71293.8	86529.1	152108	55021.6	71853.6	106887	99668.3	92661	70283.7	72931	52265.5	73931.1	72414.9	84827.5	101524	84476.9	0.107918	0.107918
M559T757	[M+Na]+	1,2-dilauroyl-sn-glycero-3-phosphate	0.202486	1.06771	0.612427	559.344	757.124	1.26772			Lipids and lipid-like molecules	Glycerophospholipids	Glycerophosphates	758.6	9465.3	7940.54	10082.8	8265.75	4999.32	4173.68	8487.22	5355.97	7700.05	7847.61	6000.72	10018.3	11722.7	4992.24	5842.21	6094.12	9005.68	3475.08	3750.8	7722.52	5764.59	5564.93	6473.32	7194.8	6964.87	6701.33	6699.01	0.0225134	0.0225134
M595T345_2	[M+H-C2H8O4NP]+	1,2-dilinolenoyl-sn-glycero-3-phosphoethanolamine	1.39735	1.01131	0.913333	595.472	344.692	2.20561	HMDB0009161		Lipids and lipid-like molecules	Glycerophospholipids	Glycerophosphoethanolamines	372.642	658176	227449	443098	452244	456614	610141	570215	520967	676966	569199	679875	532698	349213	595624	304599	552331	678902	528610	727844	562655	307051	534724	558486	530323	498419	498423	508019	0.0110468	0.0110468
M741T62	[M+H]+	1,2-dilinoleoyl-sn-glycero-3-phosphoethanolamine	0.704498	1.29217	0.224359	740.521	62.164	2.90302	HMDB0009093		Lipids and lipid-like molecules	Glycerophospholipids	Glycerophosphoethanolamines	64.052	48289.1	58354.9	34371.6	31106.8	35487.7	17189.3	25203.6	18838.6	13334.7	20619	39853.5	62067.4	28683.6	15648.6	27864	45919.6	25455	22950.6	24744.8	39190.4	79646.3	67794.6	21087.2	29283.1	26846.4	25220	25226.8	0.0363702	0.0363702
M787T311	[M+H]+	1,2-dioleoyl-sn-glycero-3-phosphatidylcholine	0.585214	0.817776	0.203234	786.597	311.099	2.23826	HMDB0062690		Lipids and lipid-like molecules	Glycerophospholipids	Glycerophosphocholines	314.159	15102.1	15547.3	33420.6	32391.6	12978.3	7669.01	18939.9	19655.9	16346.1	11648.4	16991.5	18561.4	17452.2	17785.4	17827.4	22418.3	24761.8	20443.1	8356.21	20012.9	25517.3	35483.9	20214.4	35272.9	19408.2	19435.7	20365.2	0.0276006	0.0276006
M767T45	[M+Na]+	1,2-dioleoyl-sn-glycero-3-phosphoethanolamine	0.170525	0.874536	0.521148	766.538	44.787	0.13627	HMDB0009059		Lipids and lipid-like molecules	Glycerophospholipids	Glycerophosphoethanolamines	48.386	1505.55	2725.28	4737.69	4064.84	2766.3	2182.91	3810.87	4941.32	3846.96	2373.5	3900.32	4981.43	5516.17	2955.79	4243.97	6450.71	7563.79	4210.99	2984.41	3879.8	8857.23	5390.72	4228.59	11766.3	5336.48	5537.78	5536.05	0.0211558	0.0211558
M604T1249	[M+H-H2O]+	1,2-dioleoyl-sn-glycerol	0.27128	0.915637	0.524569	603.533	1248.79	2.53642	HMDB0007218		Lipids and lipid-like molecules	Glycerolipids	Diradylglycerols	1258.43	30933.8	31345.6	11637.1	26380.3	22264	12608.4	30796.3	27145.1	27596.4	11962.5	24631	27548.1	25620.6	19370.9	19439.8	14396.6	17042.8	19637.2	11838.9	14126.7	17322.5	10234.2	20104.8	19620.3	14263.5	11326.6	14377.8	0.129822	0.129822
M731T317	[M+H]+	1,2-dipalmitoleoyl-sn-glycero-3-phosphocholine	0.335951	1.28192	0.179009	730.535	317.377	2.34843	HMDB0008002		Lipids and lipid-like molecules	Glycerophospholipids	Glycerophosphocholines	319.703	7792.28	6405.57	6676.46	3998.79	2783.77	1769.65	7848.3	4354.76	3336.41	4163.87	8064.92	5835.23	9545.74	4303.25	5166.55	7298.56	8931.81	3193.12	2493.71	2109.02	9476.88	10812.1	7131.87	6531.75	6467.22	6548.55	6466.57	0.00725966	0.00725966
M855T398	[M-H+2Na]+	1,2-dipalmitoyl-sn-glycero-3-phospho-(1'-myo-inositol)	0.157549	1.07102	0.581347	855.499	397.541	4.59182			Lipids and lipid-like molecules	Glycerophospholipids	Glycerophosphoinositols	410.086	7546.68	11887.6	7047.3	8000.24	7459.77	6747.23	6537.13	17096.2	7899.8	5544.57	8018.27	12905.4	7285.1	9505.63	8186.58	7171.96	11408.1	10844.5	12462.7	7616.95	8160.58	11166.3	7154.34	8483.43	8712.74	8532.46	8505.79	0.0131152	0.0131152
M777T667	[M+Na]+	1,2-disinapoyl diglucoside	0.398653	0.629223	0.000849069	777.221	667.466	1.05612			Phenylpropanoids and polyketides	Cinnamic acids and derivatives	Hydroxycinnamic acids and derivatives	668.807	2895.96	3586.42	6227.65	6412.56	4168.59	5318.62	7096.68	7560.2	4559.31	1463.21	4787.46	4072.92	2335.93	3406.4	3960.05	5321.08	5107.73	3504.14	3048.47	4859.09	2346.72	3434.79	2400.16	4187.65	4897.18	4062.03	4892.9	0.10416	0.10416
M473T625	[M+Na]+	1,2-dithiolane-3-pentanamide, n,n'-1,3-propanediylbis-	0.15097	0.93253	0.369332	473.133	624.96	0.331433			Organoheterocyclic compounds	Dithiolanes	Lipoamides	626.64	6157.57	5635.44	4912.51	7840.48	6800.77	7325.62	6240.34	5786.84	4694.71	4849.86	6095.75	6644.91	5663.29	7567.36	5498.41	8823.04	4643.28	6081.29	7283.09	7715.37	6996.33	5124.2	4857.79	7522.74	6349.2	6345.52	5735.61	0.057492	0.057492
M265T251	[M+H-H2O]+	12(s)-hydroxy-16-heptadecynoic acid	0.778409	0.592062	0.0125075	265.216	251.057	1.93377			Lipids and lipid-like molecules	Fatty Acyls	Fatty acids and conjugates	262.716	9577.9	9872.91	25997.2	17230.8	8543.6	12608.3	27416.4	16941.4	43130.2	9685.01	16675.7	21012.5	18223.1	25358.5	18236	18261	1661.34	21533	15562.4	34887.4	18963	18252.1	11564.8	42234.4	19496.5	18870	20093.9	0.0314062	0.0314062
M613T782	[M+H-H2O]+	13-acetyl-9-dihydrobaccatin iii	0.10609	1.04372	0.788952	613.279	782.456	1.60084			Lipids and lipid-like molecules	Prenol lipids	Diterpenoids	784.431	8050.66	7508.85	5171.33	6795.87	4921.87	5960.03	6259.19	3670.36	4539.03	4798.79	2754.67	2841.94	10551.7	4907.25	5072.98	4534.75	3594.16	6699.22	3166.51	3587.27	4439.21	2636.7	3185.15	5052.13	5095.9	4732.92	5097.53	0.0422146	0.0422146
M267T702	[M+H]+	1-(3-carboxypropyl)-3,7-dimethylxanthine	0.317989	1.16103	0.434761	267.107	702.188	0.928163			Organoheterocyclic compounds	Imidazopyrimidines	Purines and purine derivatives	704.356	6595.64	9281.25	7884.66	4218.85	3068.78	1492.22	10621.9	5077.05	5211.46	3797.67	5345.2	7426.75	12774.3	3997.67	7527.81	6247.77	8921.96	8396.09	3033.35	7456.16	10419.4	11586.1	6002.4	2437.87	6223.95	6250.16	6662.35	0.0385486	0.0385486
M277T81	[M+H-H2O]+	13-keto-9z,11e-octadecadienoic acid	0.723711	1.26665	0.379098	277.216	81.363	0.0158198	HMDB0004668		Lipids and lipid-like molecules	Fatty Acyls	Lineolic acids and derivatives	82.41	38368.5	23987.5	84769.6	48843.9	37381.2	43033.7	99436.2	50663.1	50782.7	217768	59175.5	46117.1	95870	61688.1	49420.7	48447.7	121122	62385.9	38087.4	45203.4	41136.7	31275.6	107453	47108	62581.7	67896.3	62750.7	0.0468995	0.0468995
M777T782	[M+Na]+	13oh-terracinolide g	0.268727	1.10542	0.669355	777.278	782.293	0.305643						816.202	7398.45	44251.5	11920.8	19184.1	11005.8	19159.9	25140.8	25005	22295.7	7291	22984.6	15672.7	5198.93	26082.6	16719.6	12132.9	12976.3	9565.63	9468.28	15877.1	42590.7	16630.9	17233.2	10765.4	19169.3	19148.6	22191.6	0.0868084	0.0868084
M400T894	[M-H+2Li]+	1,3-propanediol, 2-amino-2-[2-(4-octylphenyl)ethyl]-, 1-(dihydrogen phosphate)	0.24142	0.956999	0.771377	400.229	893.747	1.37918			Organic acids and derivatives	Organic phosphoric acids and derivatives	Phosphate esters	896.582	17776.1	8624.71	6375.29	8435.7	12369.5	6582.72	19996.6	12533	17310.9	8988.48	10679.4	11618.5	9557.24	11060.9	7555.33	11121.2	12274.7	10741.5	10355.4	14703.3	22112	6207.02	10835.4	10282.1	9127.34	9056.72	9260.86	0.0113323	0.0113323
M185T721	[M+H]+	1,4'-bipiperidin-3-ol	0.254889	0.759385	0.388137	185.164	721.016	2.68214			Organoheterocyclic compounds	Piperidines	Aminopiperidines	739.274	3410.56	4967.03	7015.65	3165.66	3635.23	5560.89	15332.7	1474.2	6776.44	16646.9	7154.16	7716.54	5139.61	5177.75	12478.8	2531.97	7044.05	28509.3	12833.3	10842.8	5230.77	6564.23	1573.74	8887.88	5717.8	5717.31	4990.75	0.0766393	0.0766393
M472T532_2	[M+H]+	1-[(4-chlorophenyl)methyl]-3-[(1,1-dimethylethyl)thio]-.alpha.,.alpha.- dimethyl-5-(1-methylethyl)-1h-indole-2-propanoic acid	0.411906	1.2422	0.317583	472.208	532.115	0.0608192			Organoheterocyclic compounds	Indoles and derivatives	N-alkylindoles	533.871	16859.1	15769.4	2250.39	5677.16	5688.11	2497.92	15146.9	2347.66	10904.2	4083.33	9472.15	10173	12883.4	6377.98	5304.75	9676.1	9325.39	5150.03	5201	7826.72	7343.75	7655.89	7300.87	5462.72	7090.08	6744.86	7021.47	0.026287	0.026287
M159T259	[M+H]+	1,4-diaminonaphthalene	0.165895	1.05102	0.870875	159.091	259.166	7.36027						268.523	19451.1	23544.9	27696	6316.67	4207.77	14639.9	8670.59	3750.32	9036.18	2989.01	10766.5	9118.54	26299.5	11057.7	3882.45	8679.68	2927.7	8297.75	4988.24	9737.62	7508.97	6460.25	3425.36	24942.1	10562.3	10756.4	10474.9	0.0135945	0.0135945
M646T487	[M+Na]+	15-deoxy-.delta.12,14-prostaglandin j2 glutathione	0.251137	1.37442	0.0605743	646.282	486.869	7.70791			Lipids and lipid-like molecules	Fatty Acyls	Eicosanoids	487.683	6649.37	8483.36	2870.11	3591.66	3289.02	3198.9	2964.41	2604.78	2986.99	3025.76	3069.13	3143.82	4795.67	3203.57	3212.45	2442.58	3919.5	2038.56	2216.11	2491.49	3200.5	2907.43	2759.18	3001.25	3100.15	2959.61	2939.83	0.0291379	0.0291379
M284T338	[M+K]+	15-deoxy-goyazensolide	0.363623	1.05347	0.560952	284.331	337.643	4.1598			Organoheterocyclic compounds	Lactones	Gamma butyrolactones	347.834	68105.9	54929.1	52844.9	62574.7	59996.2	94561.6	40013.4	49644.5	55017.6	51645.3	47423	42118.6	51774.2	44468.7	58227.2	59272.8	39591.9	50729.8	54700.4	39141.2	47869.8	52544.1	60349.2	54142	62750.4	52436.6	51903.2	0.109782	0.109782
M1002T1014	[M+H]+	15-hexadecynoylcoenzyme a	0.274154	0.876951	0.672253	1002.32	1014.27	1.93537			Lipids and lipid-like molecules	Fatty Acyls	Fatty acyl thioesters	1028.13	386.025	3381.44	5159.32	1472.61	414.335	239.56	3328.77	1153.39	4434.33	2594.15	1704.05	2762.03	1728.3	429.345	6246.78	3893.81	7102.09	547.725	375.11	3341.19	4316.26	4226.12	2100.44	2103.59	2893.47	3079.72	2893.56	0.0363745	0.0363745
M86T534	[M+H-NH3]+	1,5-pentanediamine	1.14464	1.10489	0.201787	86.0955	533.561	0.862337	HMDB0002322	C01672	Organic nitrogen compounds	Organonitrogen compounds	Amines	535.2	230788	184271	170148	119249	119654	147684	243054	194644	194804	178121	186674	209300	211490	186430	119219	183715	229126	181112	148914	188940	210284	220134	156060	191853	205181	197539	197337	0.0223552	0.0223552
M145T1000	[M+H-H2O]+	1,6-anhydro-.beta.-d-glucose	0.491272	0.492864	0.0854958	145.048	1000.15	8.44727	HMDB0000640					1038.44	1697.22	3638.3	20445.3	3296.92	1976.02	1208.51	5015.23	826.325	6978.27	2543.37	4554.36	3961.09	2345.92	1313.7	8617.63	9012.54	4601.49	748.986	1938	10914	3226.98	7959.83	1812.81	1158.45	3558.77	3575.52	2911.68	0.113038	0.113038
M549T55_2	[2M+H]+	17.alpha.-nandrolone	0.51532	0.938873	0.449493	549.409	54.717	1.54139			Lipids and lipid-like molecules	Steroids and steroid derivatives	Estrane steroids	60.765	86819.2	121145	129572	129215	113260	115675	136022	142039	130365	77468.6	133807	117829	118329	147866	121336	127804	170513	63078.1	126173	125580	127728	121214	81405.4	152028	124177	124183	127500	0.0152993	0.0152993
M499T663	[M+Na]+	1,7-bis(4-hydroxyphenyl)-5-[(2r,3r,4s,5s,6r)-3,4,5-trihydroxy-6-(hydroxymethyl)oxan-2-yl]oxyheptan-3-one	0.982354	1.78005	0.0940746	499.19	662.856	1.12673			Phenylpropanoids and polyketides	Diarylheptanoids	Linear diarylheptanoids	664.256	7830.94	42171.9	6610.57	7343.69	5356.97	10184.6	36150.2	5375.18	19772.6	7062.08	21289.8	31436.4	31070.9	7678.38	11251.6	12120.5	36696.1	5922.78	5687.26	28363	48246.8	60100.4	10711.8	8347.07	16465.2	17113.2	17106.9	0.0220374	0.0220374
M366T448	[M+H-2H2O]+	17-phenyltrinorprostaglandin f2a methylamide	0.513223	0.501883	0.0774311	366.227	447.78	1.26024			Lipids and lipid-like molecules	Fatty Acyls	Eicosanoids	453.004	768.379	6644.87	16164.2	10751.8	12636.3	2321.37	7025.99	12343.5	365.158	2440.37	5211.12	6332.92	5948.41	8842.31	5464.33	2290.13	6135.84	33385.9	2219.34	6381.63	6619.94	6456.39	3973.99	4947.81	5412.12	5265.49	5188.55	0.0214766	0.0214766
M503T898	[M+Na]+	1.alpha.-methyl-5.alpha.-androstan-3.alpha.-ol-17-one glucuronide	0.301168	1.10662	0.526825	503.255	898.079	9.53774						899.241	7369.35	11175.9	6734.88	5453.14	5383.35	4298.45	11342.8	4136.49	6827.49	2938.16	3982.09	9354.84	6620.21	4506.47	6188.87	6546.1	9482.88	4206.15	4031.38	10487.9	9118.29	8175.75	5888.02	3677.38	7892.59	7724.68	7732.66	0.0121701	0.0121701
M552T386	[M+H]+	1-arachidoyl-2-hydroxy-sn-glycero-3-phosphocholine	0.842947	2.26996	0.00902461	552.401	385.967	2.14593	HMDB0010390		Lipids and lipid-like molecules	Glycerophospholipids	Glycerophosphocholines	387.016	15554.8	16779.7	2329.68	4438.96	2724.81	11484.3	9195.85	2954.71	10815.6	1160.99	7828.44	8474.38	33492.8	6264.86	5343.79	9340.74	12676.9	4450.12	9048.05	10437.2	24411.9	20315.8	7568.36	3812.39	11113.8	10506.9	10512.5	0.0325652	0.0325652
M263T533	[M+H]+	1cooh-2but-a7eo1-och2cooh	0.5771	1.15804	0.733508	263.138	533.162	1.52255			Lipids and lipid-like molecules	Fatty Acyls	Fatty acids and conjugates	551.632	7911.18	2572.23	32077.7	39198.7	41763.4	25286.5	3136.61	2380.73	5333.55	47555.9	252.229	2682.22	3943.1	47945.7	1536.36	40021.2	48539.7	1791.34	48398.3	3175.83	6843.6	6593.13	2253.37	45668	10006.2	12054.1	22417	0.448778	0.448778
M510T400	[M+H]+	1-heptadecanoyl-sn-glycero-3-phosphocholine	0.521661	1.26589	0.193269	510.355	400.167	3.24531	HMDB0012108		Lipids and lipid-like molecules	Glycerophospholipids	Glycerophosphocholines	401.43	12453.6	12921.7	12482.4	12921.1	6790.47	6572.13	18581.3	8350.88	14860.1	4750.7	9940.77	20936.8	27979.6	13198.6	9803.8	19611.4	21031.9	6440.39	6833.38	11288	20995.3	19103.1	14899.1	12446.1	14704.3	13665.5	13664	0.0428353	0.0428353
M781T270	[M+Na]+	1-hexadecanoyl-2-octadecadienoyl-sn-glycero-3-phosphocholine	1.33642	1.63423	0.276599	780.553	270.182	0.663708			Lipids and lipid-like molecules	Glycerophospholipids	Glycerophosphocholines	293.966	31987.3	24869.2	58182.4	53454.8	12525.2	11055.8	20513.3	11371.5	31888.1	23165.5	14484	15219.9	14260.3	48035.3	79769.9	138018	302444	34968	88912.8	88706.4	214705	166596	74139.8	77444.9	79023.1	140935	105217	0.286717	0.286717
M793T202	[M+Na]+	1-hexadecyl-2-(8z,11z,14z-eicosatrienoyl)-sn-glycero-3-phosphocholine	0.233693	1.31085	0.0403819	792.595	201.86	4.11377			Lipids and lipid-like molecules	Glycerophospholipids	Glycerophosphocholines	215.344	5980.48	4364.77	3271.32	8197.39	5653.83	3753.92	4124.89	3254.03	4550.31	7582.74	3532	5744.31	4721.43	7258.98	4863.28	6471.46	5534.23	3507.86	9230.9	6657.88	5524.28	6809.72	9111.39	3601.44	6036.43	5922.73	5923.27	0.0109872	0.0109872
M440T142	[M+H]+	1h-indole-3-carboxamide, 7-methoxy-1-[2-(4-morpholinyl)ethyl]-n-[(1s,2s,4r)-1,3,3-trimethylbicyclo[2.2.1]hept-2-yl]-	0.918538	0.2705	0.0167484	440.3	141.798	3.2993			Organoheterocyclic compounds	Indoles and derivatives	Indolecarboxylic acids and derivatives	143.333	2426.52	1431.8	10083.5	25004.2	32713.7	2289.07	2225.33	37193.1	3364.8	4268.65	4042.73	1912.89	2000.18	15680.8	8574.03	3178.53	2096.85	22281.4	5371.34	2059.53	1895.41	1595.9	2851.76	11280	6492.47	6840.26	6490.47	0.0304759	0.0304759
M419T627_2	[M+Na]+	1h-indole-3-carboxylic acid, 1-[(4-fluorophenyl)methyl]-, 8-quinolinyl ester	0.173405	1.10253	0.120514	419.109	626.95	2.61001			Organoheterocyclic compounds	Indoles and derivatives	Indolecarboxylic acids and derivatives	629.278	7740.99	7574.09	7104.99	7720.13	6166.9	7364.26	8214.92	7651.18	6744.75	7103.28	7941.74	8542.49	9707.99	9241.77	7579.67	8598.62	11052.6	5775.55	8082	7018.96	7309.66	7844.68	5683.48	7685.99	8825.41	8839.52	9139.61	0.0198629	0.0198629
M398T652	[M+Na]+	1h-indole-3-carboxylic acid, 1-(5-fluoropentyl)-, 1-naphthalenyl ester	0.487195	1.09797	0.474171	398.168	651.767	1.58916			Organoheterocyclic compounds	Indoles and derivatives	Indolecarboxylic acids and derivatives	653.594	17910	19432.8	12949.1	16248.8	10841.7	14790.5	27895.6	11676	23381.3	13465.2	24335.2	22345.7	22408.9	14543.4	15222.1	25240.8	23304.9	9253.37	17045.4	24751	26702.6	29166.3	15516.5	13722.8	18245.4	18250.5	17817.8	0.0137176	0.0137176
M568T871	[M+H]+	1h-indole-5-sulfonamide, n-(3-chlorophenyl)-3-[[3,5-dimethyl-4-[(4-methyl-1-piperazinyl)carbonyl]-1h-pyrrol-2-yl]methylene]-2,3-dihydro-n-methyl-2-oxo-, (3z)-	0.288367	0.78542	0.0446806	568.184	870.619	5.07927			Benzenoids	Benzene and substituted derivatives	Sulfanilides	895.097	6574	4244.44	4790.16	5768.05	6400.26	3962.77	5244.55	5536.45	7075.09	2834.28	7102.81	4972.1	6297.28	3952.67	4445.84	3015.47	2468.31	5129.89	1621.34	5421.76	4164.77	5245.88	5934.51	6623.01	3964.76	3699.39	3707.65	0.0398049	0.0398049
M642T341	[M+Na]+	1-linoleoyl-2-oleoyl-rac-glycerol	0.304739	0.944016	0.595837	641.514	340.773	5.23446			Lipids and lipid-like molecules	Fatty Acyls	Lineolic acids and derivatives	344.592	18091	7487.06	14755.7	15411.7	15578.6	16348.2	15768.4	15555.7	18723.6	17140	20535.4	17108.5	14897.1	19414.4	9542.48	19998.3	14679.5	20563.9	23236.4	18108.9	8617.51	12688	25027.7	21741.1	16551.3	16552.2	16445.4	0.00371792	0.00371792
M173T381	[M+H-H2O]+	1-methyl-3-nicotinoylpyrrolidine	0.41855	1.04351	0.80843	173.132	380.714	2.53534			Organic oxygen compounds	Organooxygen compounds	Carbonyl compounds	382.879	15488.8	13806.8	11876.7	12868.2	11032.4	16678.3	17233	19549.1	16447.9	7430.03	23171.7	20896.1	39078.5	14724.3	13142.9	31343.8	15021.3	11356.1	13535.1	26659.4	14384.2	17885.6	24484.6	9835.03	15950.8	15955.8	16453.4	0.0179134	0.0179134
M282T326	[M+H]+	1-methyladenosine	1.52755	0.707965	0.106706	282.119	326.013	0.618659	HMDB0003331	C02494				333.43	46329.2	86553.5	80362.6	131706	65919.4	69218.5	120229	250381	104517	135841	121974	107920	72111.3	211328	142678	61946.7	92238.6	195742	46497	73192.7	45267.7	68118.9	53500.7	113182	105158	105241	87311.7	0.10407	0.10407
M124T649	[M+H-CH2O2]+	1-methyl-l-histidine	0.136907	1.09927	0.631552	124.085	649.355	0.737562	HMDB0000001	C01152	Organic acids and derivatives	Carboxylic acids and derivatives	Amino acids, peptides, and analogues	669.749	4984.83	10761.6	5335.38	5871.95	8664.5	6062.81	9370.56	7954.96	8884.5	5783.33	7271.6	7370.03	8450.5	15134.6	8434.84	6641.98	15418.8	5334.18	10280.3	8795.62	7030.13	17939.5	1496.37	18154.9	8790.56	11136.8	11062.3	0.129102	0.129102
M468T383	[M+H]+	1-myristoyl-sn-glycero-3-phosphocholine	0.510374	1.23954	0.112054	468.307	382.657	1.50125	HMDB0010379		Lipids and lipid-like molecules	Glycerophospholipids	Glycerophosphocholines	391.162	33222.6	30561.2	29206.8	26928.7	20770.4	21516.4	35578.2	19519.5	28153.2	17128.3	21843.5	29652.3	53136.4	38852.9	33253.2	15135.4	17992.2	18494.8	30672.2	24639.2	24752.5	37145.9	23955	15768.7	24353.3	22636.9	21785.1	0.0570608	0.0570608
M590T689	[M+K]+	1-octadecyl-2-acetyl-sn-glycero-3-phosphocholine	0.377659	0.781058	0.44861	590.363	688.958	0.984619			Lipids and lipid-like molecules	Glycerophospholipids	Glycerophosphocholines	700.917	461.213	1165.94	2403.77	12182.6	5413.64	4155.82	2647.99	8494.79	4132.8	9671.29	6125.91	7283.05	496.025	7464.72	4516.74	2355.89	4322.27	8537.32	9551.76	1004.7	934.411	1358.65	276.223	2539.67	5252.67	6030.68	5245.65	0.0818972	0.0818972
M184T314	[M+H-C21H40SO2]+	1-o-hexadecyl-2-deoxy-2-thio-s-acetyl-sn-glyceryl-3-phosphorylcholine	0.332939	1.18285	0.386644	184.073	313.824	2.15106			Organic nitrogen compounds	Organonitrogen compounds	Quaternary ammonium salts	317.309	8026.99	15925	13559.8	13190.3	6012.48	16336	14250.8	10983.4	15116.7	3432.04	9977.34	34562.6	21459.6	13455.5	10489.7	20124.5	15636.1	4356.38	10614.8	15260.5	16252.2	13862.1	17598.2	24907.1	14757	13141.3	14684.5	0.0642932	0.0642932
M184T947	[M+H-C21H40O3]+	1-o-hexadecyl-2-o-acetyl-sn-glyceryl-3-phosphorylcholine	1.07609	0.64841	0.279426	184.073	947.234	1.52518	HMDB0062195		Lipids and lipid-like molecules	Glycerophospholipids	Glycerophosphocholines	951.41	15597	42227.6	140459	48586.7	16503	5620.67	10287.2	82342.3	6864.77	39163.1	14751.3	16043.5	40422.9	38387.1	50622.1	22368.2	99439.3	62532.8	10486.6	18932.2	30771.9	55308.7	24784.3	170793	19909.5	42537.6	42373	0.372554	0.372554
M561T385	[M+Na]+	1-o-hexadecyl-2-o-(n-methylcarbamoyl)-sn-glyceryl-3-phosphorylcholine	0.820474	0.466727	0.0225524	561.378	385.134	2.07179			Lipids and lipid-like molecules	Glycerophospholipids	Glycerophosphocholines	386.461	4443.85	4038.71	10343.2	15194.6	45058.2	11557.1	6162.93	21811.5	8808.09	4458.11	20959.3	4882.15	6123.5	9530.49	7738.03	8243.87	1856.78	23494.2	17185.2	8158.54	4425.95	4688.73	18035.4	19486.7	9010.37	9300.58	9302.39	0.0182609	0.0182609
M733T317	[M+H]+	1-oleoyl-2-myristoyl-sn-glycero-3-phosphocholine	0.557031	1.25615	0.390151	732.552	316.572	1.04091	HMDB0008097		Lipids and lipid-like molecules	Glycerophospholipids	Glycerophosphocholines	319.689	11538.7	13828.2	11039.3	5596.48	5368.02	2646.62	11873.6	3986.56	14021.8	3660.64	24571.9	10570.6	30073	7507.17	6376.41	13603.1	12386.9	3303.38	3616.51	11809.8	21325.2	21559.4	12845.5	9102.61	11909.7	11678.9	11115.3	0.0353262	0.0353262
M560T863	[M+K]+	1-oleoyl-sn-glycero-3-phosphocholine	0.308723	1.18063	0.279676	560.311	862.929	1.42212	HMDB0002815		Lipids and lipid-like molecules	Glycerophospholipids	Glycerophosphocholines	883.143	15320.3	6593.71	16254.5	4679.92	8100.62	13644.3	23380.9	5288.02	15725.4	16078	16808.7	18739.4	12402.1	19020.3	12598.8	12073.6	19049.3	8692.69	11839.9	12717.5	21620	18802.1	8001.4	17080.6	16523.2	18299.1	18171.7	0.0560766	0.0560766
M480T409	[M+H]+	1-oleoyl-sn-glycero-3-phosphoethanolamine	0.832006	1.78348	0.0311734	480.306	408.55	4.20851	HMDB0011506		Lipids and lipid-like molecules	Glycerophospholipids	Glycerophosphoethanolamines	411.025	13547.9	15358.2	9672.58	6048.82	12302.9	13943.8	20759.5	9716.46	12906.5	6486.34	17020.6	29540.5	26982.1	19616.5	8779.69	19921.1	25065.5	10118.4	12484.8	14311.3	63824.6	24688.8	27978.3	15168.2	10370.8	11828.5	11785.9	0.0732263	0.0732263
M546T59	[M+Na]+	1-o-octadecyl-2-o-methyl-sn-glyceryl-3-phosphorylcholine	0.870987	0.829989	0.373072	546.388	59.201	3.57485			Lipids and lipid-like molecules	Glycerophospholipids	Glycerophosphocholines	62.243	23718.8	19133.1	27986.9	40478.8	41056.5	41325.4	22701.7	39953.3	27868.1	29606.2	32388.2	27078.3	17231.5	73571	47886.7	47842.1	25575.2	67607.7	71855.7	23453.8	15204.5	8490.6	23958.8	34696.7	43573.2	39060.7	39272.9	0.0626597	0.0626597
M807T311	[M+H]+	1-palmitoyl-2-docosahexaenoyl-sn-glycero-3-phosphocholine	0.317121	1.21382	0.250117	806.565	310.837	7.60174	HMDB0007991		Lipids and lipid-like molecules	Glycerophospholipids	Glycerophosphocholines	313.032	7113.43	7270.89	4767.63	4714.36	2515.58	2803.15	7793.68	2959.69	3520.62	3519.87	5560.94	4335.62	9118.2	3445.35	3813.4	5880.59	7970.84	2190.17	3404.99	5612.97	6864.59	8239.68	6745.81	9025.2	5709.24	6440.03	5714.18	0.0706193	0.0706193
M632T878	[M+Na]+	1-palmitoyl-2-glutaryl phosphatidylcholine	0.602057	1.70967	0.0553358	632.332	878.056	1.95881			Lipids and lipid-like molecules	Glycerophospholipids	Glycerophosphocholines	895.465	8989.23	13484.2	4967.25	6073.61	5187.35	1357.98	12527.8	4069.77	8303.92	5066.58	8528.65	14728.1	11330.4	4597.58	3230.15	9417.41	10093.2	2233.75	6539.06	10624.2	21955.4	25944.8	9055.14	2711.97	8958.18	8542.29	8962.06	0.0273493	0.0273493
M615T49_3	[M+Na]+	1-palmitoyl-2-linoleoyl-rac-glycerol	0.757475	0.911598	0.246764	615.495	49.476	1.47729			Lipids and lipid-like molecules	Fatty Acyls	Lineolic acids and derivatives	62.243	131406	98304.9	152398	98333.2	116806	131475	142504	147805	127499	107351	74833.3	102348	85161.6	152618	125780	137944	138394	143564	110574	93498.7	116256	88501	113145	147962	126529	124567	124568	0.00904411	0.00904411
M602T341	[M+H-C16H32O2]+	1-palmitoyl-2-oleoyl-3-linoleoyl-rac-glycerol	0.264443	0.922445	0.3381	601.518	340.584	2.25023			Lipids and lipid-like molecules	Glycerolipids	Triradylcglycerols	344.012	17422.6	14204.3	22942.1	18948.1	21751	22149.9	24572.2	21881.8	28035.6	33436.8	21535.8	20490.6	14494	18809.5	19346.7	20208.4	19005.2	20102.8	22359.5	24721.6	15331.5	20471.5	26868.3	21599.5	20552.1	21122.1	21100.9	0.0154427	0.0154427
M741T313	[M+Na]+	1-palmitoyl-2-oleoyl-sn-glycero-3-phosphoethanolamine	0.306695	1.03272	0.756703	740.52	313.13	0.606485	HMDB0008927		Lipids and lipid-like molecules	Glycerophospholipids	Glycerophosphoethanolamines	316.483	20616.8	24958.4	27033.3	19557.5	19030.2	9410.7	21015.7	22252.9	20603.7	21412.8	20596.7	18315.5	26116.6	27922.9	20145.4	31681.3	33340.6	15680.7	14030.5	20524.4	29263.2	26474.2	21904.9	26970.3	19738.4	20170.8	19991.9	0.0108804	0.0108804
M618T280	[M+Na]+	1-palmitoyl-2-oleoyl-sn-glycerol	0.879667	0.572535	0.119937	617.506	280.262	5.22395	HMDB0007102		Lipids and lipid-like molecules	Glycerolipids	Diradylglycerols	307.595	25470.6	8056.18	90510.5	16503.3	27726.6	30601.4	106299	30765.7	29446.7	34446	97803.8	21508.2	11470.6	15433.9	15625.4	21332.5	20136.5	17707.1	24955.1	26155.3	14271.2	17801.1	57604.7	12243.8	22421.9	16821.7	22596.6	0.159357	0.159357
M785T311	[M+Na]+	1-palmitoyl-2-stearoyl-sn-glycero-3-phosphocholine	0.928448	0.810373	0.127144	784.583	311.304	0.97461	HMDB0007970		Lipids and lipid-like molecules	Glycerophospholipids	Glycerophosphocholines	314.261	43830.5	42643.9	74042.1	52912.6	32239.4	17224	82889.7	44627.1	42361.8	27908.9	70449.7	41784.9	50620.1	46971.6	58361	57723.3	63126	29436	28955.3	42660.1	59885.3	58464.9	58321	78331.8	48925.7	51392.9	49009.3	0.0281452	0.0281452
M482T407	[M+H]+	1-pentadecanoyl-sn-glycero-3-phosphocholine	0.770828	1.63445	0.0104075	482.323	407.363	2.46817	HMDB0010381		Lipids and lipid-like molecules	Glycerophospholipids	Glycerophosphocholines	408.266	15822.5	11450	9143.82	7714.45	6945.54	10069	20994.9	8481.56	13674.7	7483.98	14530.1	20202.5	31544.5	18434.3	8231.17	16294.1	28448.5	6564.93	11166.8	14962.7	20950.3	26156	21750.8	9192.6	15912.5	16534	15917.5	0.022167	0.022167
M105T358	[M+H-H2O]+	1-phenylethanol	0.366446	1.08282	0.756594	105.069	357.698	5.52396	HMDB0032619	C07112				361.022	5755.29	4524.81	4366.15	7675.18	12061.4	16368.5	5349.76	12674.5	5139.53	1673.14	6135.05	6390.22	14862.7	14650.8	4910	8936.61	3545.61	16435.4	11306.3	989.797	1932.63	4443.35	13040	6287.04	10393.5	9264.29	10389.1	0.0649645	0.0649645
M691T501	[2M+H]+	1-piperidinecarboxamide, n-phenyl-4-(3-quinolinylmethyl)-	0.480183	1.42737	0.0826495	691.386	501.124	2.6166						504.822	12168	8505.74	4230.52	7353.46	5127.67	7967.13	15422.9	3465.17	7598.93	2825.36	11559.2	6811.73	17173.9	5676.86	7254.91	6510.81	6718.03	6711.93	13146.1	7689.49	15038	18169.5	9600.61	3808.23	9030.97	9818.44	9827.46	0.0478368	0.0478368
M305T728	[M+H-C4H8]+	1-piperidinecarboxylic acid, 4-[[3-(4-pyridinyl)-1,2,4-oxadiazol-5-yl]methoxy]-, 1,1-dimethylethyl ester	0.655711	1.12969	0.490682	305.145	727.865	1.21102			Organoheterocyclic compounds	Piperidines	Piperidinecarboxylic acids and derivatives	732.471	15175.7	25377	26711.4	19001.8	11715.6	21034.6	55151.4	22864.8	49150.2	30511.8	43522.9	44919.2	72958	35401.9	30115.7	46545.2	64055.1	22045.2	31603.4	50472.6	47337.1	41278.6	51701.2	48795.8	47387.5	45483.9	47423.7	0.0237278	0.0237278
M505T949	[M-2H+3Na]+	1-stearoyl-2-hydroxy-sn-glycero-3-phosphate	0.398636	1.76854	0.460837	505.236	948.997	3.67348			Lipids and lipid-like molecules	Glycerophospholipids	Glycerophosphates	950.434	6521.57	8149.28	14487	14612.5	6332.92	6884.9	8583.94	11003	4681.56	9583.24	4755.96	7444.65	6758.87	7296.66	9379.06	8557.37	11182.1	10924.3	4583.17	6213.34	4099.89	120905	4760.98	12521.8	9266.2	9260.64	8680.46	0.0371134	0.0371134
M524T365	[M+H]+	1-stearoyl-2-hydroxy-sn-glycero-3-phosphocholine	0.688255	0.912984	0.653834	524.37	364.579	1.95293	HMDB0010384	C04230	Lipids and lipid-like molecules	Glycerophospholipids	Glycerophosphocholines	379.811	46175.7	62408.7	102901	99580.4	65492.4	26723	148616	101869	90086.3	56463.5	72453.7	65147.5	163796	96506.7	85625.9	78471.1	180416	56954	29952.9	39223.8	132630	66145.1	63382.1	142805	70567.1	66752.4	69083.7	0.0279501	0.0279501
M769T313	[M+Na]+	1-stearoyl-2-oleoyl-sn-glycero-3-phosphoethanolamine	0.232575	1.15286	0.385631	768.551	312.58	4.29687	HMDB0008993		Lipids and lipid-like molecules	Glycerophospholipids	Glycerophosphoethanolamines	315.429	7225.63	3437.83	5063.01	3987.09	2830.36	1110.99	4585.56	3224.48	4865.45	3394.89	3631.81	3208.57	6477.23	3899.64	4215.55	6994.52	7235.43	3014.99	2904.7	3662.29	8102.2	7380.04	5803.97	6126.42	4762.13	5435.07	4740.51	0.0793109	0.0793109
M479T891	[M+H-NH3]+	21-deacetoxy-11-oxodeflazacort-3,20-hydrazinecarboxamide	0.881245	0.683042	0.00918685	479.253	891.135	2.98639			Lipids and lipid-like molecules	Steroids and steroid derivatives	Pregnane steroids	906.516	21674	23395.9	44933	35739.4	16241.5	13992	32383.1	19926.9	28467	26812	22319.6	26459.5	18620.9	19787.5	31000.2	38442.8	28220	13672.2	10628.8	27130.6	14895	16029.4	18292.1	39366.8	24924.7	24463.8	24450.8	0.0109676	0.0109676
M210T345	[M+H]+	2,2-bis[hydroxymethyl]-2,2',2''-nitrilotriethanol	3.76115	3.27578	0.197021	210.133	344.702	2.30601			Organic nitrogen compounds	Organonitrogen compounds	Amines	363.501	27908	111604	63371.3	188997	108651	68041	60852.6	73193.5	359290	18388.5	57913.2	243927	1.11513e+06	3.11673e+06	677833	44404.8	175624	103775	677884	48193.5	41230.2	385943	34407.7	50283.4	197207	199047	235380	0.102248	0.102248
M119T313	[M+H-2H2O]+	2-(2-hydroxyethoxy)phenol	0.79378	0.664491	0.0816824	119.048	312.916	1.38989						320.829	22684.2	33746	42099.4	17500.7	39662.4	8104.15	40118.1	29573.4	32565.5	13196.3	3920.74	23934.2	21755.4	59320.4	29470.9	35011.8	20087.7	76314.7	39431.2	35408.5	12746.9	11827.6	28349.9	62579.9	28341.6	34627.5	34770.2	0.112679	0.112679
M311T639	[M-H+2Na]+	2,3-diphospho-d-glyceric acid	0.130495	0.911996	0.614605	310.932	639.495	4.76126	HMDB0001294	C01159	Organic oxygen compounds	Organooxygen compounds	Carbohydrates and carbohydrate conjugates	644.751	11475.4	5813.74	8462.84	7028.02	8764.25	4799.67	3172.66	11663.6	6020.6	4606.72	8259.72	7407.32	9595.06	8040.48	7620.86	2127.11	10826.5	12144.6	829.921	3659.67	6313.23	6824.44	3858.94	9224.9	7515.83	6520.88	7518.68	0.0800623	0.0800623
M507T375	[M+H]+	2,4,11,13-tetraazatetradecanediamide, n1,n14-bis(4-chlorophenyl)-3,12-diimino-	0.37794	1.0616	0.795917	507.174	374.61	1.96856			Benzenoids	Benzene and substituted derivatives	N-phenylureas	385.181	10763	15278.1	21811.9	15223.3	30282.6	66063.7	19471.2	33374.8	40885.1	15756.4	14969.3	24977.5	40805.9	51703.9	53780.4	31214.5	51346.1	76270.9	24283.7	15032.3	21750.2	52794.4	27072.1	26917.3	58695.7	58621.8	52164.6	0.0663711	0.0663711
M827T676	[M+Na]+	2-[[4-[4,6-dihydroxy-3-(3-methylbut-2-enyl)-2-[3,4,5-trihydroxy-6-(hydroxymethyl)oxan-2-yl]oxyphenyl]-3-hydroxy-2-(4-hydroxyphenyl)-5-methoxy-3,4-dihydro-2h-chromen-7-yl]oxy]-6-(hydroxymethyl)oxane-3,4,5-triol	0.17926	1.1337	0.487898	827.272	675.917	0.27804			Phenylpropanoids and polyketides	Flavonoids	Flavonoid glycosides	678.078	2276.59	11978.7	5144.36	12341.7	10728.3	12046	7340.39	5115.69	5947.93	7422.37	4373	8904.19	3234.82	4391.74	6386.64	3840.44	9676.67	4483.91	4531.23	8275.32	5765.08	10345	8404.87	4506.49	5584.12	5570.57	6100.27	0.0525044	0.0525044
M135T586	[M+H-C4H12O2]+	2,4,7,9-tetramethyl-5-decyne-4,7-diol	0.300823	0.991074	0.957241	135.116	585.57	2.2878			Organic oxygen compounds	Organooxygen compounds	Carbonyl compounds	591.407	18467.7	6179.69	9987.26	12295.3	6034.15	16491.4	22151.2	8088.07	11279.8	6531.33	13058.4	9649.83	14644.8	6233.33	8721.21	9861.57	6617.09	8264.49	11914.4	10586.8	9183.77	11795.8	7686.04	6196.11	10968.2	10872.9	10872.4	0.00505995	0.00505995
M552T614	[M+Na]+	2-[(4s,5s,5as,9as)-4-methoxy-6,6,9a-trimethyl-5-[(2e,4e,6e)-octa-2,4,6-trienoyl]oxy-1-oxo-4,5,5a,7,8,9-hexahydro-3h-benzo[e]isoindol-2-yl]pentanedioic acid	0.128928	0.95517	0.684549	552.273	614.21	0.585636			Organic acids and derivatives	Carboxylic acids and derivatives	Amino acids, peptides, and analogues	617.606	6839.37	8665.63	11294.9	7183.51	3748.14	4356.65	13074.8	7433.01	9571.31	10150	8924.79	11670.5	9655.33	8719.8	7915.08	8504.66	6709.04	9472.92	6847.34	8915.54	6878.38	12033	6389.63	7518.52	8812.08	8707.24	7921.26	0.0574138	0.0574138
M486T402	[M+H]+	2,6-pyridinediamine, n6-[2-[[4-(2,4-dichlorophenyl)-5-(1h-imidazol-2-yl)-2-pyrimidinyl]amino]ethyl]-3-nitro-	0.38146	1.11136	0.61681	486.108	401.63	3.72839			Organoheterocyclic compounds	Diazines	Pyrimidines and pyrimidine derivatives	435.033	5633.73	14474.5	8491.09	15743.6	14512.7	5582.38	21677.7	5773.61	16488	18700.5	10754.3	15915.4	16689.6	10477.7	13756.1	7700.88	34806.3	6961.69	5450.5	19820.9	21436.8	22465	9972.83	21726.7	13337.4	12344.3	13343.8	0.0442154	0.0442154
M918T1003	[M+Na]+	2'-acetyltaxol	0.121531	1.06938	0.417153	918.324	1002.55	2.24156			Lipids and lipid-like molecules	Prenol lipids	Diterpenoids	1003.78	5087.79	4265.5	5260.49	4542.26	5248.66	5508.92	5298.49	4755.2	5455.05	5776.43	6284.51	5291.09	9002.81	5606.85	6669.82	3951.84	4246.46	5322.88	4895.34	6768.43	6392.53	5585.59	6971.33	4620.26	5097.58	4913.55	5092.22	0.0208043	0.0208043
M120T526_2	[M+H-H2O]+	2-amino-1-phenylethanol	1.79882	1.1157	0.460753	120.08	526.423	3.47279	HMDB0001065	C02735	Organic nitrogen compounds	Organonitrogen compounds	Amines	533.91	1.05099e+06	698153	591240	499570	188311	458866	936772	645396	545906	873335	372207	512613	846204	809640	498102	717245	585907	654560	295883	745796	955571	413058	378613	666679	570898	614297	333130	0.29908	0.29908
M136T406	[M+H]+	2-aminoacetophenone	0.685292	0.940162	0.781146	136.075	405.508	2.67016	HMDB0032628	C09764	Organic oxygen compounds	Organooxygen compounds	Carbonyl compounds	408.525	21706.6	8446.63	11303	38017.5	41602.3	58372.9	31194.5	40459.7	32683.3	6322.57	38004.8	31959.4	78943.1	38880	17877.9	52590.5	10059.7	46553.8	39063.4	20909.1	22930.6	21063.1	38584.6	29088.3	34564.3	35899.5	35193.4	0.0189656	0.0189656
M162T808	[M+H]+	2-aminoadipic acid	0.349608	2.01765	0.0503087	162.075	807.802	7.11867	HMDB0000510	C00956	Organic acids and derivatives	Carboxylic acids and derivatives	Amino acids, peptides, and analogues	809.663	1751.19	1391.12	1488.17	1909.32	1514.91	2985.9	1907.73	3413.41	1070.78	4200.16	2196.57	6875.11	5340.49	3621.75	1550.65	1608.38	12219.5	8765.13	1438.33	2464.2	7579.21	10396.5	1710.75	1605.5	3575.26	3733.77	3587.32	0.0242947	0.0242947
M137T608	[M+H]+	2-aminobenzamide	0.153272	0.917087	0.553697	137.078	608.173	4.60538	HMDB0033947		Benzenoids	Benzene and substituted derivatives	Benzoic acids and derivatives	613.059	7138.4	11714.8	9832.59	12494.9	9662.54	5037.82	17226.2	11704	7031.12	4201.11	11341.4	14811.9	14622.6	15929.3	8116.42	12137.9	9310.03	14200.5	6602.04	4838.67	11714.8	6768.56	11710.4	11785	10613.3	9221.63	9248.4	0.0820931	0.0820931
M135T185	[M+H]+	2'-Deoxy-D-ribose	0.306151	1.216	0.530305	135.08	184.647	1.43006		C01801	Organic oxygen compounds	Organooxygen compounds	Carbonyl compounds	189.743	21091.8	6873.85	15524.9	15907	1350.55	7776.23	11761.1	16767.3	20027.6	4058.86	41094.9	859.362	27961.1	16479.1	22846.3	6254.74	19801.7	26327	53797.8	8148.98	46228.7	8755.01	32320.1	16295.2	13808.5	18700.6	14791.8	0.164125	0.164125
M505T678	[2M+H]+	2'-deoxyinosine	0.208447	0.902463	0.491083	505.169	677.768	0.352524	HMDB0000071	C05512	Nucleosides, nucleotides, and analogues	Purine nucleosides	Purine 2'-deoxyribonucleosides	687.027	5091.9	5697.74	5284.96	7392.44	2700.7	3441.6	7742.66	3446.61	4432.54	3846.16	6005.79	5360.17	5585.58	4021.97	5186.27	5265.66	6655.8	1934.73	735.193	3709.42	3873.06	4576.39	3218.88	4634.01	5984.3	5941.89	6496.15	0.0502361	0.0502361
M281T721	[M-2H+3Na]+	2-deoxyribose 5-phosphate	0.234702	1.40583	0.309449	280.962	721.184	1.53161			Organic acids and derivatives	Organic phosphoric acids and derivatives	Phosphate esters	722.763	2009	2789.47	669.16	2851.23	4200.96	10577.9	725.959	922.712	1336.71	2257.45	2807.52	2884.38	1655.78	5679.92	1942.54	5812.87	2237.89	1423.88	7170.39	2520.97	2458.01	1228.26	605.203	4343.64	3440.88	3245.15	3251.2	0.0336002	0.0336002
M180T390	[M+H]+	2-dimethylamino-6-hydroxypurine	0.986937	0.630008	0.00134784	180.087	390.028	2.13065			Organoheterocyclic compounds	Imidazopyrimidines	Purines and purine derivatives	395.077	15167.5	16190.5	30526.3	34394.3	35326.3	20680.7	21800.1	41536.7	25019.3	12096.1	18583.9	20132.7	18476.2	29516.5	24922.6	24153.1	13128.6	40221.7	21310.6	16418.8	16028.6	11422.9	16521.6	21493.4	23668.4	26029.2	23634.8	0.0561602	0.0561602
M113T238	[M+H]+	(2e,4e)-hexa-2,4-dienoic acid	0.269029	1.13165	0.520189	113.07	237.953	6.28776	HMDB0029581		Lipids and lipid-like molecules	Fatty Acyls	Fatty acids and conjugates	259.083	27075.8	15406.1	10391.9	16456.1	23270.4	4970.92	19643.3	40985.5	9276.95	21222.4	13215.9	27410.9	18600	19935.5	20414.7	4931.6	27979.8	18593.3	12731.7	12389.6	19142.3	16650.7	14174.9	9522.49	16403.4	17513.1	16527.3	0.0361645	0.0361645
M307T508	[M+H]+	(2e)-n-(4-acetamidobutyl)-3-(4-hydroxy-3-methoxyphenyl)prop-2-enamide	2.18805	0.477257	0.242508	307.176	508.482	3.41031			Phenylpropanoids and polyketides	Cinnamic acids and derivatives	Hydroxycinnamic acids and derivatives	535.084	31260	13675.8	22343.4	29966.2	212169	143091	12406.4	322906	26737.1	46951.6	34637.7	24320.4	54534.9	53829.3	33815.8	51852	40064.7	540674	110640	19850.3	23723.3	20748.4	81425.9	42573.2	94224.3	94618.7	94615.8	0.00240134	0.00240134
M511T466	[M+Na]+	2'-fucosyllactose	0.256541	0.885859	0.498666	511.156	466.243	2.19743			Organic oxygen compounds	Organooxygen compounds	Carbohydrates and carbohydrate conjugates	468.156	11250.8	7853.57	12673.6	13058.5	4292.68	4591.91	5229.06	9753.16	10272	8683.73	5425.55	14485.1	6282.75	9691.51	10161.8	5710.01	9417.49	8622.47	3015.91	3558.19	4601.97	3946.86	6299.81	12976.4	6414.84	6197.83	5987.39	0.0344734	0.0344734
M162T458	[M+H-C7H14]+	2-heptyl-4-hydroxyquinoline n-oxide	0.257303	1.45676	0.124205	162.054	458.243	0.225506		C04284	Organoheterocyclic compounds	Quinolines and derivatives	4-hydroxy-2-alkylquinolines	474.439	3080.27	1344.49	1300.96	2075.92	2719.88	4717.94	2768.37	1978.73	2593.74	1563.82	2654.1	3267.51	8642.3	3112.07	1031.18	5344.58	1794.61	2497.27	2765.49	1336.39	3266	2164.43	4655.47	1414.19	2399.82	2404.99	2545.21	0.0336699	0.0336699
M520T852	[M+K]+	2-hexadecanoylthio-1-ethylphosphorylcholine	0.30497	0.928898	0.552323	520.26	851.808	0.872763			Organic nitrogen compounds	Organonitrogen compounds	Quaternary ammonium salts	852.434	12422.4	16107.3	16719.7	11169.4	6892.11	9000.69	16878.9	7694.64	11284.4	11011.5	12397.5	12427.2	12213.8	9067.07	11274.6	19251.3	14931.8	6413.1	6149.42	11524.1	9601.01	9036.68	13374	14203	11700.2	11486	11485.5	0.0107116	0.0107116
M147T411	[M+H-C6H6]+	2-hydroxy-10,11-dihydro-5h-dibenzo[a,d]cyclohepten-5-one	0.222455	1.20395	0.307693	147.064	411.413	5.38561						420.686	12468.1	7608.47	8236.79	7294.52	5970.73	4569.94	7729.9	5519.18	4887.74	5600.05	6675.37	14075.2	3114.1	5023.56	5948.78	5621.53	14275.9	6526.88	2669.4	6487.96	9153.78	4714.71	7498.02	4495.24	4852.3	5766.08	5823.35	0.0994154	0.0994154
M119T609	[M+H]+	2-hydroxy-3-methylbutyric acid	0.4264	1.21329	0.165336	119.048	608.619	2.02971	HMDB0000407		Lipids and lipid-like molecules	Fatty Acyls	Fatty acids and conjugates	611.179	30009	15846	23277.8	14088.1	18676.2	16473.6	26986	24342.9	17171.4	21770.9	10467.7	12981.4	34665.7	26211.4	6048.96	21765.5	27806.8	21180.7	15068.9	17610.8	19261.9	21894.3	17322.6	12111.1	15317.7	14457.1	15338.9	0.0334561	0.0334561
M579T250	[M+Na]+	2-hydroxyatorvastatin lactone	0.598312	0.687608	0.143605	579.207	249.924	0.571973			Organoheterocyclic compounds	Pyrroles	Substituted pyrroles	262.642	7994.47	10095.7	15100.2	38541.4	16432.4	8474.49	19992.5	35661	28819.6	7569.44	20266.6	45532.9	22094.9	7989.07	38693.5	10401.7	13673.9	3585.43	7684.32	28012.2	12700.8	18276.6	22206.2	12513.5	21594.7	18170.2	18024.9	0.104883	0.104883
M153T384	[M+H]+	2-Hydroxyphenylacetic acid	0.427513	1.68854	0.0138479	153.054	384.327	1.83409	HMDB0000669	C05852	Benzenoids	Benzene and substituted derivatives	Phenylacetic acids	402.969	5977.66	6349.99	2895.92	1228.04	476.928	9424.46	10363.3	6320.02	6050.83	3971.58	1779.52	8132.69	4960.32	5588.72	2456.17	5755.15	6650.82	1735.32	7155.74	3732.27	9193.75	3587.09	5834.1	2705.39	5428.18	5948.73	5442.44	0.0528872	0.0528872
M576T50	[M+H-C2H8NO4P]+	2-linoleoyl-1-palmitoyl-sn-glycero-3-phosphoethanolamine	1.46168	0.671612	0.105533	575.501	49.5525	4.64898	HMDB0008928		Lipids and lipid-like molecules	Glycerophospholipids	Glycerophosphoethanolamines	62.066	91046.2	176440	258489	75630.7	129654	46586.5	73710.1	162036	88909.7	33488.6	44053.2	58714.5	52885.1	57228.5	89000	118171	96160.3	55569.6	36925.3	55512.7	96619	61153.1	46975.2	121163	105915	92111.2	92455.7	0.0812997	0.0812997
M420T698	[M+Na]+	2-methoxy-3,5-dimethyl-6-[(4z)-4-[(e)-2-methyl-3-(4-nitrophenyl)prop-2-enylidene]oxolan-2-yl]pyran-4-one	0.910632	0.75945	0.0198961	420.126	698.101	1.43711			Benzenoids	Benzene and substituted derivatives	Nitrobenzenes	702.491	34108.5	23039.1	54408.3	44798.5	33944.8	15221.7	45494.4	42670.4	36814.1	22422.9	35977.4	46792.8	52529.3	24910.1	45527.6	49100	41529.3	39653.4	16090.8	42101.9	41586.5	43154.5	24024.9	36995.6	39155.1	41868.1	41872.2	0.0382645	0.0382645
M151T490	[M+H]+	2-methylbenzamide oxime	0.211361	0.792114	0.229702	151.079	489.982	2.68798			Benzenoids	Benzene and substituted derivatives	Toluenes	516.79	1240.61	1600.79	1052.35	2979.49	7410.37	3524.22	4206	4421.51	3619.48	3049.26	3006.01	3557.68	3150.03	4575.95	3266.6	2631.8	3207.39	5164.26	2534.89	2972.6	3833.32	2224.22	791.316	1295.86	2437.08	2370.81	2690.71	0.0675521	0.0675521
M523T1241	[M+H]+	2-mohma [dmed-fahfa]	0.334568	0.776735	0.268482	523.471	1240.78	3.67584						1256.44	12344.4	23984.8	6501.86	18256.6	19722.6	23082.4	20887.2	25525.5	9836.26	5212.33	23102.2	17437	5160.54	9995.43	9077.8	17709.5	5950.89	8953.71	2966.72	5977.03	23637.7	13092.2	5167.79	25032.4	14326.2	13960	16564.9	0.0943225	0.0943225
M783T260	[M+Na]+	2-oleoyl-1-palmitoyl-sn-glycero-3-phosphocholine	0.515387	0.837512	0.58318	782.567	259.797	2.69402	HMDB0007972		Lipids and lipid-like molecules	Glycerophospholipids	Glycerophosphocholines	282.001	16785.7	6940.8	22259.1	7272.97	10688.8	4115.63	11573.7	12200.1	12005	9594.51	88397.5	14964.9	35988.7	29004	43162	72387.6	65480.3	30251.8	35621.1	38483.2	24994	66703.1	22738.6	48842.8	20997.5	24954.8	21113.3	0.100741	0.100741
M282T188	[M+H]+	2'-o-methyladenosine	4.00864	0.841224	0.44593	282.119	187.695	0.500644	HMDB0004326	C04779				197.185	452116	298282	405131	1.07282e+06	1.49399e+06	1.41378e+06	731185	655172	548346	686864	607697	1.03482e+06	642947	762320	694154	561999	307549	1.72883e+06	1.49186e+06	704951	432549	305625	452801	640320	770935	770920	676490	0.0737354	0.0737354
M258T350	[M+H]+	2'-o-methylcytidine	0.524836	0.984968	0.93004	258.111	349.904	4.64132						352.565	28968.3	38111.9	50686.6	42603.5	43205.5	43987.5	41826.5	40209.2	42305.3	18081	23368.5	54563.7	23878.9	101621	56982.1	45138.5	78177.3	70873.4	63067	41368.6	27774.8	39790.7	34432.6	62318.5	47328.1	47333.2	45566.1	0.0217946	0.0217946
M453T656	[M+H-CH3O2N]+	2-pyrimidinecarboxamide, hexahydro-n-hydroxy-1,3-bis[(4-methoxyphenyl)sulfonyl]-5,5-dimethyl-	0.59841	2.27227	0.0123809	453.135	655.84	4.60419			Benzenoids	Benzene and substituted derivatives	Benzenesulfonamides	657.309	9038.09	3762.6	4693.24	5030.72	4729.72	18446	9502.63	1256.66	2828.52	24197.9	7747.49	17548.2	3682.92	6331.87	6961.43	3649.15	3934.27	4870.24	3126.11	3218.43	11799.9	17862.5	8264.93	1841.02	5539.57	5757.32	5321.15	0.0393699	0.0393699
M793T773	[M+Na]+	[(2r,3r,4s,5r,6r)-6-[2-(3,4-dihydroxyphenyl)ethoxy]-2-(hydroxymethyl)-5-[(2s,3r,4r,5r,6s)-3,4,5-trihydroxy-6-methyloxan-2-yl]oxy-4-[(3r,4r,5r,6s)-3,4,5-trihydroxy-6-methyloxan-2-yl]oxyoxan-3-yl] (e)-3-(3,4-dihydroxyphenyl)prop-2-enoate	0.311504	0.926908	0.684939	793.25	772.762	3.82776			Organic oxygen compounds	Organooxygen compounds	Carbohydrates and carbohydrate conjugates	784.174	4724.04	11573.7	8449.94	9749.67	5143.99	4468.02	12057.9	5239.72	11843.7	5754.2	10439	6499.51	8140.6	2884.39	6745.25	7845.9	19600.5	5626.07	3273.44	9583.33	7425.75	9672	9610.82	8285.51	8143.61	8144.58	8206.27	0.0043965	0.0043965
M540T334	[M+NH4]+	(2r,3r,4s,5s,6r)-2-[[7-hydroxy-1-(4-hydroxy-3-methoxyphenyl)-3-(hydroxymethyl)-6-methoxy-1,2,3,4-tetrahydronaphthalen-2-yl]methoxy]-6-(hydroxymethyl)oxane-3,4,5-triol	0.52277	0.853081	0.319452	540.242	333.842	0.342869						337.602	13029.9	46706.2	45452.3	38823.5	43827.6	23296	28157.7	42122.1	28309.5	47090.1	24121.8	37666	18519	35742.4	28114.2	47191.3	38743	37795.2	21997.5	20685.8	58736.8	21232.8	16982.5	60541.6	31525.7	32137.7	31523.9	0.0111534	0.0111534
M557T915	[M+Na]+	(2r,3s,4s,5r,6r)-2-(hydroxymethyl)-6-[[(2r,3s,4s,5r,6s)-3,4,5-trihydroxy-6-[4-[(e)-3-hydroxyprop-1-enyl]-2,6-dimethoxyphenoxy]oxan-2-yl]methoxy]oxane-3,4,5-triol	0.570692	0.255488	4.16929e-05	557.167	915.013	1.69447			Organic oxygen compounds	Organooxygen compounds	Carbohydrates and carbohydrate conjugates	916.186	826.153	992.584	8128.22	4870.05	2333.59	731.098	6916.4	1695.61	5049.15	708.972	4539.57	1532.82	1007.54	636.912	6347.71	4389.46	1675.47	1788.89	885.368	5899.84	1883.17	1455.62	1314.18	1468.34	2665.68	2714.35	2739.56	0.0138758	0.0138758
M523T881_2	[M+K]+	[(2r,3s,4s,5r,6r)-3,4,5-trihydroxy-6-[2-(3-hydroxy-5-oxooxolan-3-yl)propoxy]oxan-2-yl]methyl (e)-3-(3,4-dihydroxyphenyl)prop-2-enoate	0.652369	0.44962	0.000166891	523.127	880.742	5.33892			Phenylpropanoids and polyketides	Cinnamic acids and derivatives	Hydroxycinnamic acids and derivatives	883.997	2722.37	5033.07	10291.8	13734.9	8452.74	2001.65	5380.29	3663.96	8095.36	2441.52	5998.67	1602.34	2865.54	3126.89	10087.2	7467.19	5123.43	4059.79	2178.7	9992.59	4841.4	3780.76	6454.78	6571.14	5756.96	4873.63	4894.5	0.0974052	0.0974052
M439T863_4	[M+Na]+	(2r,3s,4s,5r,6r)-5-[(2s,3r,4r)-3,4-dihydroxy-4-(hydroxymethyl)oxolan-2-yl]oxy-2-(hydroxymethyl)-6-(2-phenylethoxy)oxane-3,4-diol	5.79425	0.921642	0.343908	439.142	862.875	2.22319			Organic oxygen compounds	Organooxygen compounds	Carbohydrates and carbohydrate conjugates	864.078	2.81824e+06	2.21272e+06	2.56988e+06	3.1954e+06	3.44975e+06	3.0002e+06	1.99206e+06	3.35895e+06	2.4052e+06	3.34241e+06	2.36511e+06	2.27598e+06	2.09835e+06	3.52564e+06	3.09834e+06	2.3354e+06	2.33334e+06	3.54355e+06	3.23515e+06	2.27755e+06	2.00371e+06	1.81128e+06	2.61006e+06	3.33425e+06	2.66711e+06	2.71449e+06	2.71423e+06	0.0101099	0.0101099
M689T727	[M+Na]+	[(2r,3s,4s,5r,6r)-6-[1,7-bis(4-hydroxyphenyl)-5-oxoheptan-3-yl]oxy-3,4,5-trihydroxyoxan-2-yl]methyl (e)-3-(3,4-dimethoxyphenyl)prop-2-enoate	0.189393	1.14548	0.562975	689.261	727.18	2.63928			Phenylpropanoids and polyketides	Diarylheptanoids	Linear diarylheptanoids	734.305	3493.69	9958.97	5695.74	11341.4	1670.87	5218.17	8683.67	3615.43	2719.17	5744.58	9087.55	7146.46	4640.47	5211.59	6930.39	6774.87	7060.72	5636.96	7436.6	8292.06	6401.36	20075.4	2995.28	4091.41	4313.46	4771.29	4773.58	0.0573634	0.0573634
M617T685	[M+Na]+	(2r,3s,4s,5r,6r)-6-[1,7-bis(4-hydroxyphenyl)heptan-3-yloxy]-5-[(2s,3r,4r)-3,4-dihydroxy-4-(hydroxymethyl)oxolan-2-yl]oxy-2-(hydroxymethyl)oxane-3,4-diol	0.748288	1.32915	0.288085	617.239	684.629	0.324627			Phenylpropanoids and polyketides	Diarylheptanoids	Linear diarylheptanoids	687.666	10056.3	19891.3	15956.2	33189.5	34063.4	81593.3	29234	18634.7	34737.7	26897.3	32098.6	40677.6	9181.45	56200.2	28379.1	15125.6	29932.3	26438.1	73268.5	22457.5	22121.3	17132.5	11379	9375.39	28591.3	28627.9	25524.1	0.064592	0.064592
M707T554	[M+Na]+	(2r,3s,4s,5r,6s)-2-(hydroxymethyl)-6-[4-[[(3s,4s)-4-(hydroxymethyl)-5-[3-methoxy-4-[(2s,3r,4s,5s,6r)-3,4,5-trihydroxy-6-(hydroxymethyl)oxan-2-yl]oxyphenyl]oxolan-3-yl]methyl]-2-methoxyphenoxy]oxane-3,4,5-triol	0.205524	0.938828	0.656156	707.251	554.072	0.800742						557.493	6058.64	13653.4	8068.05	15119	4057.36	7088.68	11758.2	5655.66	10931.2	6269.32	6552.5	11357.4	5731.57	8694.47	10024.7	8164.07	13215.7	13937.2	4692.72	8255.7	9819.33	10718.7	9228.26	10945.7	8102.56	7864.46	8090.68	0.0167308	0.0167308
M345T652	[M+NH4]+	(2s)-3-(4-hydroxyphenyl)-2-[[(z)-3-(4-hydroxyphenyl)prop-2-enoyl]amino]propanoic acid	0.157224	1.03557	0.839652	345.137	652.359	0.322816			Organic acids and derivatives	Carboxylic acids and derivatives	Amino acids, peptides, and analogues	655.345	9467.71	8079.55	13794.3	9948.27	6377.58	11032.7	24105.8	8876.77	9545.44	16301.5	9419.84	21576.3	6253.11	6455.73	17431.7	6523.54	15836.6	11869	14082.4	14481.9	14206	13723.3	7510.26	7186.28	13125.1	13125.6	11847.9	0.0580741	0.0580741
M517T727	[M+Na]+	(2s,3r,5r,10r,13r,14s,17s)-2,3,14-trihydroxy-10,13-dimethyl-17-[(2r,3r,5r)-2,3,6-trihydroxy-5,6-dimethylheptan-2-yl]-2,3,4,5,9,11,12,15,16,17-decahydro-1h-cyclopenta[a]phenanthren-6-one	0.360804	0.482552	0.00014544	517.333	726.917	0.925508			Lipids and lipid-like molecules	Steroids and steroid derivatives	Bile acids, alcohols and derivatives	729.45	1396.36	634.226	3098.39	3175.93	2260.4	953.816	4290.81	4754.39	2171.85	2954.48	1932.3	1280.04	1481.46	1899.48	2037.14	2568.05	704.714	3527.24	1156.44	2042.91	2216.06	1205.75	980.855	3087.44	2004.79	1808.56	1825.26	0.0578829	0.0578829
M573T346	[M+H]+	2-sdahma [dmed-fahfa]	0.251929	0.992073	0.936662	573.488	345.579	3.70412						359.829	184327	121242	212107	135668	146099	120585	167086	131180	170690	167084	151980	141550	98368.4	139201	109805	138686	142997	126976	142498	167602	116702	162376	269628	163113	137043	134993	137037	0.0086662	0.0086662
M144T408_2	[M+H-H2O]+	3-(2-hydroxyethyl)indole	1.73624	1.14607	0.539931	144.08	408.47	2.44832	HMDB0003447	C00955	Organoheterocyclic compounds	Indoles and derivatives	Indoles	411.644	376694	112343	102530	259109	123654	342487	197245	134916	304122	153734	254261	224364	564609	265632	228097	475700	139147	433365	373871	221896	157601	97269.4	448494	106338	261619	261654	265538	0.00856784	0.00856784
M841T665	[M+K]+	3-[(2s,3r,4s,5s,6r)-3-[(2s,3r)-3,4-dihydroxy-4-(hydroxymethyl)oxolan-2-yl]oxy-4,5-dihydroxy-6-[[(2r,3r,4s,5s,6r)-3,4,5-trihydroxy-6-(hydroxymethyl)oxan-2-yl]oxymethyl]oxan-2-yl]oxy-5,7-dihydroxy-2-(4-hydroxy-3-methoxyphenyl)-6-methoxychromen-4-one	0.413843	0.775922	0.315835	841.158	665.192	0.870875			Phenylpropanoids and polyketides	Flavonoids	Flavonoid glycosides	676.426	9820.06	1251.16	4403.05	14380.3	11462.9	8869.28	1425.76	11612.5	3697.49	5200.06	9072.73	2923.6	2219.97	10767	3844.44	6117.2	4100.69	9712.91	9823.98	4227.37	2579.54	995.954	11006	9688.07	7725.14	8500.05	7690.62	0.0574121	0.0574121
M823T523	[M+Na]+	3-[(2s,3r,4s,5s,6r)-4,5-dihydroxy-3-[(2r,3r,4r,5r,6s)-3,4,5-trihydroxy-6-methyloxan-2-yl]oxy-6-[[(2r,3r,4r,5r,6s)-3,4,5-trihydroxy-6-methyloxan-2-yl]oxymethyl]oxan-2-yl]oxy-5,7-dihydroxy-2-(4-hydroxy-3-methoxyphenyl)-6-methoxychromen-4-one	0.475169	1.13676	0.35314	823.204	523.19	1.8409			Phenylpropanoids and polyketides	Flavonoids	Flavonoid glycosides	535.201	42165.9	58204.2	29797.2	14873.4	25372.5	44649.4	44035.5	38966.7	41629.6	47885.5	35374	35117.9	22514.7	68462	39230.5	33752.6	30131.4	46370.6	25053.7	51535.4	47965.3	46848.5	19575.5	28855.2	35108	35947.8	35961.1	0.0137017	0.0137017
M881T626	[M+Na]+	3-[(3s,5r,10s,13r,14s,17s)-14-hydroxy-3-[(2r,3s,4s,5s,6s)-3-hydroxy-4-methoxy-6-methyl-5-[(2s,3r,4s,5s,6r)-3,4,5-trihydroxy-6-[[(2r,3r,4s,5s,6r)-3,4,5-trihydroxy-6-(hydroxymethyl)oxan-2-yl]oxymethyl]oxan-2-yl]oxyoxan-2-yl]oxy-10,13-dimethyl-1,2,3,4,5,6,7,8,9,11,12,15,16,17-tetradecahydrocyclopenta[a]phenanthren-17-yl]-2h-furan-5-one	0.190561	1.04282	0.75216	881.417	626.489	0.812794			Lipids and lipid-like molecules	Steroids and steroid derivatives	Steroid lactones	628.638	3951.1	7236.44	4617.5	4397.4	2481.19	3645.98	6460.94	4142.46	8474.12	4849.11	6993.26	5140.17	4186.46	6893.86	5118.14	6927.15	8200.24	2130.75	4385.49	7313.38	7053.49	7262.48	4815.8	5787.61	6323.67	6357.68	6335.93	0.00271707	0.00271707
M359T53	[M+H]+	3,4,2',4',6'-pentamethoxychalcone	1.19972	1.4116	0.431228	359.149	52.7955	0.931686						64.688	129782	114892	5108.68	11864.6	5625.76	144292	137990	17119.9	12825.6	24013.2	196002	12297.2	49875	66139.1	27053.5	9968.85	7304.32	10587	25380.1	72493	91366.6	23837.4	52335	18662	48323.6	48325	48573	0.00296554	0.00296554
M491T694	[M+H]+	3',4',6-trimethoxyisoflavone-7-o-.beta.-d-glucopyranoside	0.806371	0.51542	0.00246147	491.153	694.093	1.13184			Phenylpropanoids and polyketides	Isoflavonoids	Isoflavonoid O-glycosides	695.497	11219.8	6412.48	22389.6	22753.4	12453.3	7245.46	10050	22720.8	9414.86	12538.2	7173.02	7349.57	5641.46	16802.2	13850.6	12785	6885.51	12812.2	4469.17	8429.3	2298.06	3107.79	6160.58	20035.2	11613.9	11621.3	11284.7	0.0167062	0.0167062
M149T50_1	[M+H-2H2O]+	3,4-dihydroxymandelic acid	0.481364	0.827714	0.161522	149.023	49.566	4.0687	HMDB0001866	C05580	Benzenoids	Phenols	Benzenediols	50.845	24770.4	19720.5	24974.8	33052	32438.2	58870.1	31913.3	32395.7	49342.2	31650.1	41673.5	35287	17486	28379	51812.7	31687.8	31251.9	26829	21671.3	23547.1	30794.8	16876.6	29001	38061.2	41119.9	41121.3	42101.8	0.0136681	0.0136681
M795T800	[M+K]+	3-[6-[[(2r,3r,4r,5s,6s)-3,5-dihydroxy-6-methyl-4-[(2s,3r,4r,5r,6s)-3,4,5-trihydroxy-6-methyloxan-2-yl]oxyoxan-2-yl]oxymethyl]-3,4,5-trihydroxyoxan-2-yl]oxy-2-(3,4-dihydroxyphenyl)-5,7-dihydroxychromen-4-one	0.250669	0.778565	0.140121	795.172	799.59	8.97565			Phenylpropanoids and polyketides	Flavonoids	Flavonoid glycosides	801.282	2332.92	2425.44	6576.04	3473.89	4170.96	2790.94	1371.75	4574.46	2480.84	4699.18	2520.48	1424.97	2435.91	3536.34	3031.63	4565.77	3321.24	5022.76	5252.12	2528.16	1956.31	2893.22	3293.43	6387.14	3670.26	4087.55	3667.45	0.0634754	0.0634754
M363T39	[M+H]+	3,6,9,12-tetraoxatetracosan-1-ol	0.108686	1.01415	0.916506	363.31	39.189	4.26582			Organic oxygen compounds	Organooxygen compounds	Ethers	40.546	3436.6	5192.67	2928.71	5506.7	8703.98	4373.44	4005.7	4612.5	4786.9	3269.9	2464.95	4058.66	4771.7	4918.14	6003.95	3408.74	5746.71	4155.74	5440.5	2389.72	2873.84	4267.09	4373.8	3019.78	4632.98	4563.81	4415.09	0.0245391	0.0245391
M475T604	[M+H]+	3-(6-methoxy-1,3-benzodioxol-5-yl)-7-[(2s,3r,4s,5s,6r)-3,4,5-trihydroxy-6-(hydroxymethyl)oxan-2-yl]oxychromen-4-one	0.655948	0.988384	0.919959	475.123	603.862	3.40025			Phenylpropanoids and polyketides	Isoflavonoids	Isoflavonoid O-glycosides	626.266	77943.8	69690.6	68970.4	55404.6	102781	79551.4	44010.4	105337	71330.3	55534.8	84351.5	36900	40241.5	105761	56343.9	72001.5	74896.2	69419.8	108296	71881.2	62954.5	69680.4	69044.6	58658.3	69843.8	69874.9	63076.4	0.0579328	0.0579328
M657T451	[M+H-H2O]+	3'-.alpha.-sialyl-n-acetyllactosamine	0.389045	1.31529	0.464892	657.215	450.543	0.735622			Organic oxygen compounds	Organooxygen compounds	Carbohydrates and carbohydrate conjugates	451.877	47971.5	4289.59	6179.84	10620.6	18398.3	12482.5	6475.23	9382.64	5940.67	3406.97	8089.7	7837.81	9884.42	21779.2	7582.69	8177.88	5583.32	16286.2	6402.53	6038.12	3626.6	4666.97	14898.9	5420.3	11536	10676.8	10679.2	0.0451797	0.0451797
M140T187	[M+H]+	3-amino-2,3-dihydrobenzoic acid	1.26781	1.32349	0.219634	140.07	186.635	3.35622		C12110	Organic acids and derivatives	Carboxylic acids and derivatives	Amino acids, peptides, and analogues	201.104	116188	38879.9	20586.9	70132.4	65354.8	232173	47548.8	95988.4	103617	31791.7	78679.5	70442.7	133011	84157.5	78089.7	95464.9	69876.8	94472.2	194065	92263.7	43276.3	77332.3	96788.8	55418.2	73088.4	73058.6	56312.3	0.143393	0.143393
M207T508	[2M+H]+	3-aminobutanoic acid	0.237299	1.00548	0.979074	207.112	507.787	5.57105	HMDB0031654		Organic acids and derivatives	Carboxylic acids and derivatives	Amino acids, peptides, and analogues	509.702	9912.88	12712.4	24772.2	16565.8	22212.7	33863.1	36461.1	8452.44	11373.5	23814.3	17532.6	18413.6	28930	13522.7	13847.3	8490.3	6975.01	37239	13671.4	17528.1	17677.8	22616.7	18234.4	4669.16	17796.9	17802.3	17373	0.0139497	0.0139497
M145T421	[M+H]+	3-aminoquinoline	0.194858	1.19764	0.138096	145.075	420.524	3.11341			Organoheterocyclic compounds	Quinolines and derivatives	Aminoquinolines and derivatives	422.884	4610.66	5767.77	2763.72	2497.82	1934.38	2960.42	5221.07	2871.08	4122.1	3866.3	3544.26	4710.16	3266.33	2464.36	4022.89	1954.06	2774.32	2358.42	4187.76	4635.1	3276.31	4937.26	4433.87	3532.26	3533.77	3720.44	3717.12	0.029211	0.029211
M630T874	[M+H]+	3-deoxyaconitine	0.505722	0.874906	0.38154	630.32	873.89	0.597809			Lipids and lipid-like molecules	Prenol lipids	Diterpenoids	875.228	31192.4	11123.9	18429.5	32285	24822.8	16534.1	16147.2	26466.6	25565.7	27963.7	20468.6	23197.3	8680.06	31526.8	17799.8	15978.6	14730.6	19699.7	25851.3	13623	13286.7	7626.78	19878.6	33418.6	20820.6	20481.7	20808.5	0.00928615	0.00928615
M527T566	[M+K]+	3'-fucosyllactose	0.387532	0.618794	0.00450508	527.115	566.311	1.68032	HMDB0002094		Organic oxygen compounds	Organooxygen compounds	Carbohydrates and carbohydrate conjugates	568.788	1510.63	2182.93	5865.53	5858.99	4337.85	2988.1	4095.73	6292.36	4125.57	4045.71	4178.5	7472.05	2920.01	2915.5	4818.4	4068.39	3849.49	4533.58	2162.93	4109.81	2146.05	3698.93	1907.87	8802.24	4483.69	4172.27	4482.47	0.0409754	0.0409754
M855T863	[2M+Na]+	[3-hydroxy-1-(4-methoxy-7-oxofuro[3,2-g]chromen-9-yl)oxy-3-methylbutan-2-yl] (e)-2-methylbut-2-enoate	0.621138	0.879136	0.232975	855.294	863.47	4.8999			Phenylpropanoids and polyketides	Coumarins and derivatives	Furanocoumarins	864.686	20376.1	18268.1	22408.1	25998.4	32282.7	27642.1	17763.1	30681.2	19816.2	26935	18749.6	21476.9	13456.6	32472.8	25181.8	21192.1	18235.6	27930.4	27757.4	18480.5	14336.3	11381	19666.9	26166.5	23539.3	23242.2	23538.3	0.00730567	0.00730567
M161T67	[M+H]+	3-methyl-2-quinoxalinone	0.107581	1.0718	0.70541	161.07	66.736	8.33102			Organoheterocyclic compounds	Diazanaphthalenes	Benzodiazines	95.389	1440.76	3860.12	422.694	4366.55	4212.9	3345.55	4366.81	2596.37	4255.24	2798.21	2586.46	3273.33	525.129	6173.46	4776.9	3006.79	3263.75	3539.82	3975.02	742.514	4420.27	2834.02	4148.91	2501.86	2156.83	2261.92	2697.4	0.120831	0.120831
M150T492	[M+H]+	3-methyladenine	0.622708	0.898257	0.59424	150.077	491.642	3.88579	HMDB0011600	C00913	Organoheterocyclic compounds	Imidazopyrimidines	Purines and purine derivatives	510.111	31203.5	25187.1	57539.3	68243.5	65623.4	77209	71665.4	88937.5	64030.4	22005.5	69757.2	65930.8	99445.9	70525.6	28817.2	27189.2	23861.2	100942	51892.1	44515.8	97351.4	71253.1	7977.92	29508.8	45650.3	35668.3	35814.9	0.146532	0.146532
M126T317	[M+H]+	3-methylhistamine	0.10999	0.91953	0.713577	126.09	316.821	3.47767	HMDB0001861		Organic nitrogen compounds	Organonitrogen compounds	Amines	321.243	7697.22	3644.09	2306.28	2111.78	3014.63	3383	6370.23	8883.84	4196.35	750.482	3390.59	2409.79	2491.02	3298.31	3202.43	3022.53	4814.78	1430.57	1870.8	1896.3	3139.6	3591.26	2730.15	3479.71	2141.09	1826.41	1656.65	0.131117	0.131117
M258T339	[M+H]+	3'-O-methylcytidine	1.05025	1.04547	0.889187	258.097	339.235	2.27324						350.302	17546.1	16058.5	31106.1	27649.7	23370.1	33178.7	22836	88929	21070.2	60739.1	25942.9	30588.8	12127.1	119038	39005.8	20173.5	29897.4	92561.3	75129.1	20502	14654.1	30190.5	20372.3	26386.1	44735.3	44760	35114.2	0.133904	0.133904
M149T452	[M+H-H2O]+	3-phenoxypropionic acid	0.191661	1.13092	0.479802	149.059	451.768	0.330739	HMDB0002229		Benzenoids	Benzene and substituted derivatives	3-phenoxypropionic acids	466.015	1662.42	8193.9	5816.84	6353.94	5461.21	7898.15	9311.13	5087.94	6469.03	7516.08	6459.41	9723.08	1200.3	7892.88	7305.42	3615.8	9739.13	6569.21	7670.4	6899.2	9263.95	11263.1	1047.68	4105.19	5840.72	5848.81	6314.24	0.0451708	0.0451708
M214T75	[M+H]+	3-phenylazopyridine-2,6-diamine	0.298801	1.10211	0.667436	214.107	74.859	2.95207	HMDB0015506	C07429	Organoheterocyclic compounds	Pyridines and derivatives	Aminopyridines and derivatives	79.653	15860.6	14416	39139.1	4794.35	39963.2	34057.6	6632.71	5113.7	16699.5	41187	17048.1	20754.1	21076.8	6233.59	38966.7	27083.2	22743	3270.59	23386.3	21076.1	29111.6	30267.2	22089	35344.9	20603.5	20706.3	23515.8	0.0764748	0.0764748
M571T940	[M+Na]+	(3r,5r,6r,7s,9s,10r,13r,17r)-17-((r)-5-methoxy-5-oxopentan-2-yl)-10,13-dimethylhexadecahydro-1h-cyclopenta[a]phenanthrene-3,6,7-triyl triacetate	0.224648	0.905907	0.579016	571.317	940.126	5.38566			Lipids and lipid-like molecules	Steroids and steroid derivatives	Bile acids, alcohols and derivatives	952	5727.16	4334.53	5387.32	4984.08	3015.3	2491.05	11826.6	4615.11	8217.39	5405.03	6835.39	10207.5	5769.76	7230.62	4924.25	8384.32	9898.18	3187.83	2873.66	7717.98	4833.97	9291.5	4852.09	11392.9	9196.44	9953.17	9948.53	0.0449066	0.0449066
M601T983	[M+Na]+	(3s,4s)-5-[(3s,4s)-4,10-dihydroxy-7,9-dimethoxy-3-methyl-3,4-dihydro-1h-benzo[g]isochromen-5-yl]-7,9-dimethoxy-3-methyl-3,4-dihydro-1h-benzo[g]isochromene-4,10-diol	1.3322	1.04603	0.828208	601.194	982.572	0.150135						992.214	60271.1	43282.2	48495.6	97311.8	98247.5	82897.5	41462.2	136710	38096.2	135688	45711	51192.8	50469	152260	57549.8	44508.5	80251.5	148520	96754.6	39949.3	55339.2	37499.1	74183.2	83039.5	70131.4	71050.2	71061.2	0.00754287	0.00754287
M641T641_2	[M+H]+	(3z)-5-[(2,6-dichlorobenzyl)sulfonyl]-3-[(3,5-dimethyl-4-{[(2r)-2-(1-pyrrolidinylmethyl)-1-pyrrolidinyl]carbonyl}-1h-pyrrol-2-yl)methylene]-1,3-dihydro-2h-indol-2-one	0.531441	1.15741	0.322967	641.158	641.315	4.25484			Organoheterocyclic compounds	Indoles and derivatives	Indolines	642.559	30160	26822.8	17032.4	29620.2	13755.4	33218.4	49093.6	13617.4	26877.6	15442	30268.5	22805.4	42779.7	22899.5	22559.3	20814.9	19834.7	17715.9	28328.4	23856.3	29968.9	33393.9	18459.3	14821.8	23925.5	24709.7	23910.1	0.0189098	0.0189098
M159T528	[M+H-C2H5N]+	4-(1-piperazinyl)-1h-indole	0.466874	1.53196	0.0488195	159.091	527.542	1.25085			Organoheterocyclic compounds	Diazinanes	Piperazines	537.801	8593.61	13136.5	5482.29	3856.61	2814.25	3317.64	10159.2	4300.16	7176.09	9084.93	5051.45	5055.59	10650.6	4516.66	3665.12	7198.45	12805.6	6061.08	1139.52	3763.44	9406.61	13759.1	5359.76	3676.06	6146.07	5845.91	5864.79	0.0282435	0.0282435
M389T509	[M+Na]+	4-[2-(6,7-dihydroxy-1,2,4a-trimethylspiro[3,4,6,7,8,8a-hexahydro-2h-naphthalene-5,2'-oxirane]-1-yl)ethyl]-2-hydroxy-2h-furan-5-one	0.57535	1.58858	0.443394	389.176	508.721	7.67757			Organoheterocyclic compounds	Dihydrofurans	Furanones	529.382	31778.1	8921.79	7648.7	2560.02	76432.7	8908.46	111956	7822.47	3427.76	1964.82	3639.81	112645	48927.2	4632.75	4842.03	4811.16	6897.3	7349.65	7425.01	7339.67	1422.83	111307	48117.7	9528.09	70535.4	71346.4	31829.6	0.390035	0.390035
M553T43	[M+Na]+	4-(2-oxo-1,2,3,4-tetrahydroquinolin-6-yl)oxycilostazol	0.14653	0.975838	0.862182	553.244	42.617	1.75427			Organoheterocyclic compounds	Quinolines and derivatives	Quinolones and derivatives	44.836	1897.38	1781.74	3588.44	4094.11	4774.95	3520.29	2636.6	5134.65	2671.1	2881.25	2255.82	3250.25	2443.72	4009.18	5212.86	2576.35	5183.87	3533.02	5804.56	2903.47	3734.15	2531.77	5614.47	4327.33	2762.54	3233.21	2746.98	0.094825	0.094825
M599T1031	[M+Na]+	4-[3,4,5-trihydroxy-6-(hydroxymethyl)oxan-2-yl]oxy-9-(3,4,5-trimethoxyphenyl)-5a,6,8a,9-tetrahydro-5h-[2]benzofuro[6,5-f][1,3]benzodioxol-8-one	0.539875	0.668285	0.209779	599.177	1031.15	0.140378						1042.82	9932.43	9568.72	8660.22	6464.6	3613.89	988.43	25516.8	4326.7	8804.62	6866.42	20992.8	8237.36	5328.78	3095.29	25711.1	22109.5	20989.8	3742.81	3571.52	26145.5	24111	10291.7	4681.71	5015.22	18101.4	12506.9	18567.6	0.205749	0.205749
M595T437	[M+H]+	4-(3,4-dihydroxyphenyl)-7-methoxy-5-[(2s,3r,4s,5s,6r)-3,4,5-trihydroxy-6-[[(2s,3r,4s,5r)-3,4,5-trihydroxyoxan-2-yl]oxymethyl]oxan-2-yl]oxychromen-2-one	0.879931	1.18629	0.0512568	595.165	437.467	0.0367803			Phenylpropanoids and polyketides	Coumarins and derivatives	Coumarin glycosides	438.47	74345.9	73704.4	60943.8	55279.8	35300.8	61216.3	61662	51038	59909.3	53258	56490.4	55482.2	66385.1	46127.7	57552.2	43772.5	84588.1	51715	41321.6	75534.9	81835.7	66340.3	78059.1	50556.5	55211	53612.8	53626.7	0.0169669	0.0169669
M510T784	[M+Na]+	4-[[4-hydroxy-2-(2-methylpropyl)-1-oxo-3,3a-dihydro-2h-imidazo[1,2-a]indol-4-yl]methyl]-1-methyl-2,4-dihydro-1h-pyrazino[2,1-b]quinazoline-3,6-dione	0.333241	1.19278	0.206174	510.216	783.808	2.46366			Organoheterocyclic compounds	Diazanaphthalenes	Benzodiazines	785.524	20533.8	12731.5	12590.3	9855.4	6882.02	10574.6	16716.6	9813.64	7746.5	5867.52	6903.25	8834.31	13788.4	10452.6	7550.38	9795.25	14083.1	5035.4	7257.84	10291	12405.1	11165.5	9941.95	12211.4	8761.02	8651.86	8315.19	0.0270974	0.0270974
M705T733_2	[M+H]+	[4,5-diacetyloxy-6-[7-hydroxy-5-methoxy-4-oxo-2-[4-[3,4,5-trihydroxy-6-(hydroxymethyl)oxan-2-yl]oxyphenyl]chromen-6-yl]oxan-3-yl] acetate	0.44605	0.681717	0.021629	705.185	733.117	1.35476			Phenylpropanoids and polyketides	Flavonoids	Flavonoid glycosides	734.305	12192.5	9723.06	13941.5	11947.7	8223.55	6110.67	14412.6	10372.9	13780.8	5618.88	9212.36	2255.05	5870.34	5138.85	6435.83	4897.33	6622.23	5402.38	5245.01	8761.93	4218.62	5918.99	10966.5	9786.85	7454.48	6837.74	6924.21	0.0472162	0.0472162
M348T480	[M+H]+	4,5-didemethylsimmondsin	0.658917	0.663433	0.156859	348.128	480.162	3.42507			Organic oxygen compounds	Organooxygen compounds	Carbohydrates and carbohydrate conjugates	482.235	5834.14	19182.4	25890.8	12649	22785	11625	4666.22	26498.4	13094.9	23122.8	13793.1	14277.5	1536.91	24502	25540.7	3549.19	4564.4	20938.4	6435.34	8714.49	3428.48	5336.65	1349.82	4558.97	12658.1	12659	12125.3	0.0246637	0.0246637
M197T111	[M+H]+	4',6'-dimethoxy-2'-hydroxyacetophenone	0.986688	2.73417	0.0184122	197.071	110.616	1.47432	HMDB0029645	C10726	Organic oxygen compounds	Organooxygen compounds	Carbonyl compounds	113.751	9202.59	3073.69	2926.62	11066.2	3858.29	44851.6	9729.29	5758.66	12687.1	5366.64	6874.52	21309.2	74109.5	15467.8	7872.95	20628.5	17068.9	11146.1	24684.3	8704.66	27617.6	8657.7	43763.5	6704.23	16086	17388.3	16091.7	0.0454081	0.0454081
M146T133	[M+H]+	4-acetamidobutanoate	0.294354	1.34148	0.12059	146.08	133.068	6.23459	HMDB0003681	C02946	Organic acids and derivatives	Carboxylic acids and derivatives	Amino acids, peptides, and analogues	134.688	4666.09	1771.16	4405.44	1978.59	5920.03	9777.41	1026.37	6312.99	1514.48	5657.38	6395.65	4957.14	5351.65	3953.7	2691.46	4838.94	6500.17	5963.87	6235.33	1319.01	3699.1	4441.66	5043.79	3891.41	2572.22	3436.88	2698.1	0.160947	0.160947
M136T330	[M+H-H2O]+	4-aminosalicylic acid	0.210839	0.839015	0.48512	136.021	329.859	8.20582	HMDB0014378	C02518	Benzenoids	Benzene and substituted derivatives	Benzoic acids and derivatives	340.542	8650.1	2998.08	6878.51	2073.04	3846.1	8221.02	3676.54	9260.04	9188.51	5353.42	6679.31	4683.37	8788.36	12829.4	7550.45	22831.2	4589.96	5219.52	2439.2	6668.97	8310.74	3560.34	8591.08	10303.8	9334.94	9627.21	9735.27	0.021651	0.021651
M160T769	[M+H]+	4-aminovaleric acid betaine	0.252755	1.81564	0.0556936	160.132	768.563	0.474136			Lipids and lipid-like molecules	Fatty Acyls	Fatty acids and conjugates	770.74	2768.73	795.161	946.896	944.297	2869.6	3238.77	1551.24	1337.71	1670.32	1508.82	1337.84	1220.89	5499.25	1168.77	731.739	412.568	997.001	3507.98	4262.68	1210.26	2141.1	6581.79	2117.04	1269.44	2111.89	2111.95	2242.6	0.0350033	0.0350033
M487T355	[M+Na]+	4-androsten-17.beta.-ol-3-one glucosiduronate	0.504318	0.673227	0.0370869	487.214	354.662	2.68528	HMDB0003193	C11134	Lipids and lipid-like molecules	Steroids and steroid derivatives	Steroidal glycosides	363.821	9571.57	5846.38	7186.72	13717.5	20553.5	7376.15	6089.29	19644.2	8443.14	10098.6	7116.18	7427.76	6027.42	6732.78	13707.8	4317.65	6017.1	12084.8	7162.47	9167.27	5003.79	5377.25	11359	8686.1	8228.71	8230.76	7418.26	0.0588631	0.0588631
M339T302	[M+H-C9H13O4N]+	4-demethylsimmondsin 2'-ferulate	2.05674	0.810292	0.48489	339.107	301.885	2.42234			Phenylpropanoids and polyketides	Cinnamic acids and derivatives	Hydroxycinnamic acids and derivatives	321.774	163025	1.37755e+06	315323	339400	853076	589402	545986	451737	338534	498298	456335	976026	181603	553361	1.32399e+06	481302	484903	195079	34552.5	381030	290360	363520	100770	1.2458e+06	257097	297181	258155	0.0843518	0.0843518
M407T651	[M+H]+	4h-thieno[3,2-b]pyrrole-5-carboxamide, 2-chloro-n-[2-(3,4-diethoxyphenyl)ethyl]-4-methyl-	0.266935	1.31424	0.184044	407.121	650.554	1.03141						652.978	7029.19	8304.43	4442.43	6268.1	4338.4	15909.7	5186.34	3667.21	8299.21	5437.82	5015.86	5189.97	6659.65	6592.33	3042.13	5620.16	1655.12	4251.42	5280.24	9633.44	8889.84	9312.28	2536.66	3235.55	4481.6	4580.55	3151.18	0.196069	0.196069
M137T65	[M+H-H2O]+	4-hydroxy-3-methoxybenzyl alcohol	0.392856	0.859643	0.22567	137.059	64.681	1.85561	HMDB0032012	C06317	Benzenoids	Phenols	Methoxyphenols	74.778	11899.9	11000.5	23109.8	15807.5	15129.3	10984.6	9455.39	15830.6	12529.6	12023.4	13750.2	21925	6354.71	14456	17450.6	12830.5	10251.3	15850.6	20576.6	13311.6	13076	6536.86	13728.9	12708.6	9575.93	9584.35	8939.49	0.039492	0.039492
M557T517	[M+H]+	4-hydroxyatorvastatin lactone	0.937508	1.56845	0.0402827	557.256	516.642	0.183917			Organoheterocyclic compounds	Pyrroles	Substituted pyrroles	518.297	35610.2	22697.8	11118.6	13609	10005.2	30061.9	54633.5	10294.5	17115.3	15131.1	24759.8	20434.6	52212.7	16295.7	18997.4	17765.8	21230.3	19614.9	30888.1	25728.4	33112.4	51683.3	35055.4	8697.38	26932.4	27535.2	27674.3	0.0144039	0.0144039
M121T454	[M+H-H2O]+	4-hydroxyphenethyl alcohol	1.62555	0.883114	0.61114	121.064	453.925	3.41794	HMDB0004284	C06044	Benzenoids	Phenols	Tyrosols and derivatives	468.993	44272.4	36170.5	74305.7	72485.2	130746	102928	37824.6	166078	64957.1	167916	59478.5	55446.1	13838.5	158967	65421.3	51226.9	64518.6	164298	135665	48952.9	41995	43665.3	53939.2	105224	88778.7	90558.9	90554	0.0114092	0.0114092
M121T347	[M+H-H2O]+	4-imidazoleacrylic acid	0.772888	1.6701	0.0140017	121.039	347.025	1.09793	HMDB0000301	C00785	Organoheterocyclic compounds	Azoles	Imidazoles	368.411	18466.7	16659.9	13727.1	21759.8	10755.2	38585.9	17202.6	2890.12	24237.6	11371.8	11556.2	23786.5	20774.8	27802.8	39139.9	14672.4	20722	9140	29371.7	14619.3	48677.5	28689.1	36603.9	12810.7	20613.4	20637.6	21500.9	0.0241681	0.0241681
M153T467	[M+H]+	4-nitrobenzylamine	0.192076	1.10142	0.831902	153.09	467.105	6.67107			Benzenoids	Benzene and substituted derivatives	Nitrobenzenes	469.408	3820.61	1733.95	1868.08	2131.1	2667.58	14970.9	12304.3	5959.25	10609.8	1989.13	2414.6	1856.02	1014.73	2375.84	10552.1	967.283	2239.53	8892.27	955.109	12868.6	27605.1	24668.7	2610.5	6700.89	1687.73	1689.07	1547.89	0.0494216	0.0494216
M438T605	[M+H]+	4-ohe2-1-n7gua	0.650841	1.16305	0.538661	438.231	605.04	1.21583			Lipids and lipid-like molecules	Steroids and steroid derivatives	Estrane steroids	616.05	10688	35514.3	16888.9	11865.9	8957.73	9498.21	42038	9864.36	22083	5113.53	17415.1	22862.6	22742.3	11145.6	11517.2	24876.3	29126.7	2086.32	10532.8	25044.2	30174.2	30802.8	13196.4	6320.4	16173	16193	15256.4	0.0337078	0.0337078
M147T118	[M+H-H2O]+	4-phenylbutyric acid	0.190025	0.855455	0.526165	147.062	117.606	1.65712	HMDB0000543	C21793				128.132	1668.41	744.725	10263.8	4963.26	7713.72	8505.42	3552.68	1604.88	4446.31	4306.21	5257.31	3712.69	11058	6361.91	610.901	4234.02	1766.02	8838.3	4466.89	4904.63	4969.05	2165.63	4386.19	6864.38	4734.57	5086.59	4880.03	0.0360978	0.0360978
M94T575	[M+H]+	4-picoline	0.237119	0.7722	0.172799	94.064	574.641	5.37223			Organoheterocyclic compounds	Pyridines and derivatives	Methylpyridines	576.594	1750.23	3954.91	9308.78	8277.6	3425.88	3832.46	7145.7	5976.81	4463.79	2385.73	6194.63	3639.3	10388.1	5149.1	6026.4	4137.03	3958.21	8996.06	4677	4241.34	7207.64	8195.96	960.443	4454.43	5255.71	5242.19	4542.84	0.0813256	0.0813256
M429T439	[M+H]+	4-piperidinecarboxamide, 4-amino-n-[(1s)-1-(4-chlorophenyl)-3-hydroxypropyl]-1-(7h-pyrrolo[2,3-d]pyrimidin-4-yl)-	0.250161	0.90135	0.320868	429.175	438.773	2.29571			Organic acids and derivatives	Carboxylic acids and derivatives	Amino acids, peptides, and analogues	452.586	13417.1	13097.2	18251.3	17506.7	11180.7	8613.83	10054.4	9902.12	9214.93	10254.4	10411.2	12762.5	13859	10305.2	9784.51	11611.8	13603.9	11563.9	6827.56	11103.2	7541.86	9428.43	7582.71	10640.6	11784.3	11778.6	10844.3	0.0471743	0.0471743
M545T863	[M+Na]+	((4r)-4-((3r,5s,7r,9s,10s,12s,13r,14s,17r)-3,7,12-trihydroxy-10,13-dimethylhexadecahydro-1h-cyclopenta[a]phenanthren-17-yl)pentanoyl)glycylglycine	0.274706	0.878761	0.239223	545.304	862.861	2.99752			Lipids and lipid-like molecules	Steroids and steroid derivatives	Bile acids, alcohols and derivatives	878.918	13691.1	11817.6	12187.5	13391.7	15879.3	10509.4	13084.5	23891.7	8301.36	16900.8	13630.7	11721.4	15248.4	17950.3	19566.7	10619.7	16632.2	16568.1	8936.25	17103.1	13259.6	15437.2	8621.25	18675.9	14175.9	15136.2	14163.9	0.0384998	0.0384998
M176T361	[M+H]+	5-(2-aminopropyl)-2,3-dihydro-1h-indene	0.435357	1.14619	0.589472	176.151	360.798	3.09661						363.003	30820.7	13529.1	29776.9	3915.63	27665.9	83675.6	60779.7	37815.2	34728.1	20016.5	29758.8	64238.7	33601.5	70740.1	17315.7	15467.1	19317.9	24937.5	12980.4	65370.1	31807.2	33903.9	21366	32859.1	44037.2	24265.9	44084.8	0.30507	0.30507
M144T739	[M+H]+	5-(2-hydroxyethyl)-4-methylthiazole	0.225761	0.892144	0.715319	144.047	739.244	1.60063	HMDB0032985	C04294	Organoheterocyclic compounds	Azoles	Thiazoles	747.09	6041.95	4004.54	7461.13	5496.1	10438.3	6469.47	10581.1	15420.2	5146.17	36321.8	11019.6	10286.1	4287.38	6870.84	9290.72	10364.6	26700.8	14836.2	4502.35	15478.6	5730.7	5433.21	2272.98	17766.5	7422.99	6821.96	6920.1	0.0457018	0.0457018
M537T361	[M+Na]+	5-(3-(2-(7-chloroquinolin-2-yl)ethenyl)phenyl)-8-dimethylcarbamyl-4,6-dithiaoctanoic acid	0.229712	0.825812	0.272473	537.122	361.302	7.10738		C11239	Organoheterocyclic compounds	Quinolines and derivatives	Haloquinolines	364.285	6453.48	4723.27	4928.71	10384.4	6571.98	4651.35	10133.4	4129.5	5211.05	13346.7	6076.28	6740.14	4522.98	8640.1	11719.8	7329.9	4987.3	6479.92	4287.26	5349.97	2848.14	4524.79	3529.6	5548.19	5554.62	5594.94	5837.43	0.0270159	0.0270159
M693T452	[M+H]+	5-[(3s,8r,10r,13r,14s,17r)-3-[(2r,3r,4r,5s,6r)-3,4-dihydroxy-6-(hydroxymethyl)-5-[(2s,3r,4r,5r,6s)-3,4,5-trihydroxy-6-methyloxan-2-yl]oxyoxan-2-yl]oxy-14-hydroxy-10,13-dimethyl-1,2,3,6,7,8,9,11,12,15,16,17-dodecahydrocyclopenta[a]phenanthren-17-yl]pyran-2-one	0.793391	1.81033	0.00172591	693.346	452.427	3.44166			Lipids and lipid-like molecules	Steroids and steroid derivatives	Steroid lactones	453.915	8849.22	12984.6	6460.18	13202.9	8755.9	14688.9	12711.6	3368.87	17964.5	9615.3	12146.2	24735.5	25819	15434.9	8994.86	12326	21498.7	3850.62	12956.2	15293.2	23131.3	22717.2	26120.8	5650.16	15366.4	15625.2	15623.2	0.00957951	0.00957951
M645T920	[M+Na]+	5-[4,5-dihydroxy-6-(hydroxymethyl)-3-(3,4,5-trihydroxyoxan-2-yl)oxyoxan-2-yl]oxy-7,8-dimethoxy-3-(4-methoxyphenyl)chromen-4-one	0.307258	1.17149	0.135378	645.162	920.424	2.73868			Phenylpropanoids and polyketides	Isoflavonoids	Isoflavonoid O-glycosides	921.315	9149.86	5388.49	6461.76	7508.54	6806.95	9856.42	6393.56	10026.2	7951.42	12780.9	5631.45	9105.01	8002.08	9690.68	7169.68	5177.89	9846.31	12799.2	6439.57	5978.48	7163.89	9156.54	7881.75	7264.29	7844.72	7844.14	7929.97	0.00627263	0.00627263
M373T609_1	[M+H]+	5,6,7,3',4'-pentamethoxyflavone	0.626364	0.884467	0.503992	373.11	608.803	1.05837	HMDB0036633	C10186	Phenylpropanoids and polyketides	Flavonoids	O-methylated flavonoids	616.376	51164.6	39469.1	60616.6	65995.9	28338.4	32441.9	12859.1	49195.6	36150.5	61458.6	28519.5	40502.2	13461.1	48544.4	40843.9	36092.5	47559.4	38771.7	14761.1	36465.8	13096.6	11636	33340.9	26807.1	38490.4	34663.9	34718.8	0.0610039	0.0610039
M410T773	[M+H-NH3]+	5a,6-anhydrotetracycline	0.0956738	0.874855	0.461238	410.143	773.19	2.46013		C02811				775.399	6214.68	2259.29	4938.48	2899.37	1581.67	2194.68	3832.02	2489.17	2666.14	5398	4365.8	4427.22	3756.16	3388.95	3485.33	5677.51	2965.42	2893.47	2605.46	2723.19	2933.95	1015.84	966.77	6028.09	3125.81	2753.12	3467.24	0.114647	0.114647
M173T467	[M+H-C6H14O2]+	5alpha-androstan-17beta-ol-3-one	0.260494	0.821503	0.166537	173.132	466.863	6.84015	HMDB0002961	C03917	Lipids and lipid-like molecules	Steroids and steroid derivatives	Androstane steroids	477.596	12843.5	8727.99	9614.84	11512.2	8316.99	4750.01	4035.71	8472.97	11465.3	7859.73	9381.42	9368.91	4148.47	8013.11	7439.63	6318.39	9592.6	8378.63	2901.88	9602.24	3960.5	4193.67	7115.65	7075.38	7336.7	7601.86	7329.54	0.0209088	0.0209088
M605T1174	[2M+H]+	(5.alpha.)-androstane-3,11,17-trione	0.41769	1.09974	0.746612	605.363	1174.36	1.81977		C14269	Lipids and lipid-like molecules	Steroids and steroid derivatives	Androstane steroids	1190.11	7735.2	9399.94	1716.26	1515.34	1989.85	3303.98	23359.8	4298.21	11902.7	4222.78	14088.3	17155.1	13048.3	5101.59	1945.3	14061.1	16405.1	4016.93	4852.27	12491.7	8154.47	14424.5	3799.42	6458.24	7492.98	8879.84	8813.69	0.093182	0.093182
M489T757	[2M+H]+	5-azacytidine	0.350506	1.26827	0.223957	489.172	756.592	3.54887		C11262	Organic oxygen compounds	Organooxygen compounds	Carbohydrates and carbohydrate conjugates	757.95	25292.1	9308.95	11928.1	8915.98	6379.92	6743.92	9503.63	8918.7	8301.43	12690.9	9834.54	9518.97	23262.2	8394.78	7384.1	8194.5	9174.34	7414.32	6502.13	10283.3	8282.99	8793.51	6107.87	8654.89	10336.8	10341.8	9198.1	0.0661587	0.0661587
M335T344_2	[M+H]+	5.beta.-pregnane-3.alpha.,17-diol-20-one	2.87158	0.985174	0.884069	335.258	343.878	2.29848		C14609	Lipids and lipid-like molecules	Steroids and steroid derivatives	Pregnane steroids	348.022	2.05025e+06	933306	1.3952e+06	1.29488e+06	1.43288e+06	1.88147e+06	1.76373e+06	1.85286e+06	2.40888e+06	1.81713e+06	2.07713e+06	1.62484e+06	1.04203e+06	2.15369e+06	1.01162e+06	1.75686e+06	1.45437e+06	1.69243e+06	2.19224e+06	1.77148e+06	990794	1.7297e+06	2.03104e+06	1.7424e+06	1.8808e+06	1.97015e+06	1.96855e+06	0.0263565	0.0263565
M614T52	[M+Na]+	5-(diethoxyphosphoryl)-5-methyl-1-pyrroline-n-oxide-biotin	0.954291	0.931269	0.28071	614.236	52.166	3.09448						72.746	191880	273242	264366	210006	203927	209030	247280	238165	199815	158777	240099	238077	228905	155394	275893	226359	184468	158181	198281	249359	217993	250211	214858	193731	203168	203159	201908	0.00357628	0.00357628
M353T345	[M+Na]+	5'-(furan-3-yl)-4a-hydroxy-4,7-dimethylspiro[5,6,7,8a-tetrahydro-1h-naphthalene-8,3'-oxolane]-2,2'-dione	0.135415	0.982847	0.718771	353.145	344.875	2.40804			Lipids and lipid-like molecules	Prenol lipids	Terpene lactones	351.557	18037.5	19475.4	21331.9	17665	19953	19308.8	17735.5	19335.2	18304.9	17313.9	16570.1	16489.7	17344.2	19807.3	20033.9	15170.9	17723.1	20197.5	15902.6	19319.2	15616.2	24611.2	20672.7	20565.3	17561.4	18399.7	17459.5	0.0289726	0.0289726
M493T240	[M+H]+	5-glc tricin	2.70126	0.639546	0.158122	493.134	239.531	0.338838			Phenylpropanoids and polyketides	Flavonoids	Flavonoid glycosides	257.962	265660	338273	1.19062e+06	414364	187532	124081	622114	501357	195538	207200	451275	212540	316590	210893	136891	104694	390287	145863	115313	264910	304998	214235	153351	246475	262503	268503	262603	0.0129869	0.0129869
M192T356	[M+H]+	5-hydroxyindoleacetate	0.680734	0.82322	0.516754	192.05	356.323	1.56626	HMDB0000763	C05635	Organoheterocyclic compounds	Indoles and derivatives	Indolyl carboxylic acids and derivatives	381.387	23242.7	58231.8	61868.1	54435.5	45742.7	26730.6	48482.3	50492.8	41164.9	21550.9	39209.2	165197	49087.7	45612.2	59347.6	28110.4	75761.5	41161.6	14836.8	65562.6	23953.3	39572.7	36009	168713	33342.4	38510.9	38605.5	0.0817967	0.0817967
M441T699	[2M+H]+	5-hydroxy-l-tryptophan	0.871084	0.705899	0.111595	441.174	698.741	2.84419	HMDB0000472	C00643	Organoheterocyclic compounds	Indoles and derivatives	Tryptamines and derivatives	700.267	46613.2	35427.9	56892.5	62199.4	46791.9	19258.9	24967.9	67509.4	20946.6	22800.1	16226.1	20574.5	22718.3	51805.4	28120	20701.9	30593.2	43013.6	15869.9	15879.1	15981.5	14339.9	12945.1	34389.3	33076.1	33272.5	30095	0.0553861	0.0553861
M219T794	[M+H]+	5-L-Glutamyl-L-alanine	0.72375	1.25191	0.0250511	219.097	794.112	2.26363	HMDB0006248	C03740				794.974	32735.5	41843.7	27104.3	35355.7	25866.2	36518.3	33718.8	28154.9	27256.1	34228.6	35103.2	38407.6	54983.6	38735	30877.9	42137.2	59246.1	27778	26531	26656.4	47897.4	36735.6	26943.3	39255.7	35517.6	36066.6	36067.5	0.0088403	0.0088403
M191T381	[M+H]+	5-methoxytryptamine	0.258641	0.936062	0.675936	191.142	381.193	3.15176	HMDB0004095	C05659	Organoheterocyclic compounds	Indoles and derivatives	Tryptamines and derivatives	383.341	19561.8	18166	14623.6	31227	14111.3	21964.4	38660.6	15116.9	32442.5	11433.7	34503.7	37491.4	20989.1	16501.9	19238.8	12591.9	18417.8	17709.8	24456.7	16870.4	16708.9	22203.7	17125.5	14660.6	44299	36941.7	37473.2	0.103684	0.103684
M235T153	[M+H]+	5-methoxytryptophan	0.745827	1.05488	0.860531	235.107	153.171	2.59348			Organoheterocyclic compounds	Indoles and derivatives	Tryptamines and derivatives	165.376	20938.2	89953.3	24928.8	25991.1	136390	112596	47854.9	256309	50906.5	19930.8	30664.3	77407.2	159063	146484	32966.8	44080.1	87147	171194	33151.7	27455.2	133884	93347.2	86009.7	156034	109361	71565.9	73406.7	0.251355	0.251355
M258T460	[M+H]+	5-methylcytidine	0.809517	0.674299	0.065081	258.108	459.983	0.0288977	HMDB0000982					461.532	12089.6	6148.06	22152.3	16686.4	29729.8	18223.3	13991.6	36049.1	15043	20247.7	9095.31	13532.4	9089.39	31206.5	21151.1	18568.7	9203.68	39440	19344	6533.51	13883	9847.32	8567.63	25723	20292.7	20073.1	20069	0.00635206	0.00635206
M482T802	[M+Na]+	5-methyltetrahydrofolic acid	0.472343	1.11097	0.56871	482.164	802.458	0.23978	HMDB0001396	C00440	Organoheterocyclic compounds	Pteridines and derivatives	Pterins and derivatives	804.238	20148.4	14831.5	11809.8	8917.75	3758.95	5491.49	21227.6	5609.49	19087.1	11990.9	17526.6	17804.4	15081.7	12329.9	10179.3	24676.2	23741.8	2233.99	9002.05	21344	16716.7	15321.1	19585.9	17490.7	15189.9	14633.2	15181.9	0.0212731	0.0212731
M452T697	[M+H]+	(5s,6r)-6-[(1r)-1-[3,5-bis(trifluoromethyl)phenyl]ethoxy]-5-(4-fluorophenyl)-3-morpholinone	0.343804	1.05742	0.78074	452.116	696.581	4.35428			Organoheterocyclic compounds	Oxazinanes	Morpholines	705.497	7989.28	6200.32	7878.91	7360.35	15388.4	6095.26	5499.49	10938	7000.77	21248.6	10711.5	7734.81	5452.17	10620.2	7455.72	5392.12	5884.35	8914.99	14953.1	5514.13	5068.05	2888.04	13358.6	9601.37	7495.2	7495.13	7473.54	0.00166714	0.00166714
M1074T1070	[M+Na]+	(5z,8z,11z,14z,17z-eicosapentaenoyl) coenzyme a	0.451757	0.752726	0.274107	1074.34	1070.48	3.10207		C16165	Lipids and lipid-like molecules	Fatty Acyls	Fatty acyl thioesters	1075.46	2084.86	7501.28	12799	8333.19	2493.93	371.658	13334.1	2980.14	9940.5	5888.34	3824.99	12339.1	7404.85	1409.88	14980.1	10878.5	12651.3	3764.82	3251.86	12865.3	10452.8	10915.1	1937.12	5048.18	7839.46	8653.15	8721.56	0.0583871	0.0583871
M618T798_2	[M+NH4]+	6,10,11-triethylcarbonate-1-demethyl daunomycinone	0.1154	1.14311	0.420772	618.198	797.64	0.305728			Benzenoids	Naphthacenes	Tetracenequinones	801.921	3373.08	2738.93	3320.39	1049.32	2629.51	4204.73	3123.35	3153.35	3791.06	4022.42	2224.54	5052.4	4149.55	3254.64	1330.69	5026.54	3971.12	3645.85	1943.59	1652.52	753.026	3074.45	1627.63	2440.4	3140.84	3028.15	3027.38	0.0212982	0.0212982
M373T357	[M+H]+	6',7'-dihydroxybergamottin	0.418079	0.880291	0.4729	373.183	357.36	2.08261		C22156	Phenylpropanoids and polyketides	Coumarins and derivatives	Furanocoumarins	363.241	41104.4	2225.68	14036.9	27623.1	14847.3	20374.7	20696.1	24558.3	19745.7	6995.98	22148.4	12747.5	12155.4	14159.4	17874	18516.7	10407.5	19242	23662.5	13979.6	21426.8	19267.2	16091.3	14631.9	19027.7	16356.3	19099.8	0.086094	0.086094
M342T528_2	[M+H]+	6-acetylcodeine	0.591676	0.832328	0.15935	342.151	527.915	5.01826						533.756	52991.4	38079.1	68470.9	46693.4	49312.3	35454	30522.4	40546.6	39089.7	37943.7	31139	36341.9	25742.3	29866.5	34629.6	32086.9	15971.9	29360.6	21547.8	27096.7	28400.7	24902.8	35189.8	30524.3	31889.1	31979.7	28006.8	0.0740582	0.0740582
M385T95	[M+H]+	6h-dibenzo[b,d]pyran, 3-(1,1-dimethylheptyl)-6a,7,10,10a-tetrahydro-1-methoxy-6,6,9-trimethyl-, (6ar,10ar)-	0.128024	1.14558	0.539029	385.321	94.5175	1.84612			Organoheterocyclic compounds	Benzopyrans	1-benzopyrans	95.993	2743.3	2119.03	3488.13	3031.53	1862.65	3897.63	3425.21	3685.89	4051.42	3362.48	1602.45	5431.79	10087.4	3106.01	3339.43	4891.44	834.253	3970.13	3247.2	1818.74	4028.19	1792.23	2776.6	2740.42	3363.8	3387.71	3191.04	0.0323806	0.0323806
M479T37	[M+Na]+	6h-thieno[3,2-f][1,2,4]triazolo[4,3-a][1,4]diazepine-6-acetic acid, 4-(4-chlorophenyl)-2,3,9-trimethyl-, 1,1-dimethylethyl ester, (6r)-	0.392969	1.60543	0.484845	479.134	36.925	1.3347						37.408	590.035	353.484	492.956	2184.57	8367.32	21515.5	553.04	3806.22	1305.23	1418.94	2707.58	607.47	259.154	4418.4	921.274	988.022	618.417	4856.04	15709.5	2001.13	390.638	480.007	1815.17	1825.13	3488.03	3569.55	3487.82	0.0134065	0.0134065
M351T387	[M+H-H2O]+	6-ketoprostaglandin e1	0.880928	0.423659	0.0092139	351.207	386.512	1.11445	HMDB0004241	C05962	Lipids and lipid-like molecules	Fatty Acyls	Eicosanoids	397.591	3092.61	5971.05	17236.7	37949.1	37926.3	5829.07	17556.8	21360.8	5926.96	2362.46	8238.53	6209.62	7831.01	13792.7	10059.4	9690.6	5312.48	29132.9	4073.9	7104.8	19478.9	10266.2	6601.67	12191.8	11329.1	11962.6	11962	0.0311079	0.0311079
M313T416	[M+H-C5H9NO4]+	(6s)-5-methyltetrahydrofolic acid	0.462161	0.669696	0.0959907	313.123	416.296	2.45139			Organoheterocyclic compounds	Pteridines and derivatives	Pterins and derivatives	422.51	15833.5	9900.97	10375	19859.6	10890.2	17879.9	11562.1	12580.5	4099.16	6407.38	5053.16	11125.3	6550.61	7324.48	18849.2	5523.96	9610.74	31303.7	5242.59	18644.2	5370.91	6599.34	5609.69	11713.2	6538.76	6785.67	6789.97	0.0214493	0.0214493
M494T611	[M+Na]+	6-sialylgalactose	0.0864893	0.909753	0.521463	494.165	611.146	0.224158			Organic oxygen compounds	Organooxygen compounds	Carbohydrates and carbohydrate conjugates	612.819	5207.45	3485.6	4325.3	2418.87	3338.3	4902.46	5382.33	5179.81	2775.7	2829.35	5052.15	4041.37	2000.91	5544.6	5603.15	5403.88	5721.6	5949.86	4798.66	3649.97	6341.09	2817.5	5699.26	9606.79	5680.75	5763.07	6415.43	0.0676142	0.0676142
M678T531	[M+2Na-H]+	6'-sialyllactose	0.43683	0.795536	0.285094	678.174	531.241	1.02848			Organic oxygen compounds	Organooxygen compounds	Carbohydrates and carbohydrate conjugates	534.482	4686.99	4966.96	16569	21630.7	17792.6	10547.5	6886.9	21082	6219.5	12313.2	10113.6	10181.2	15408.8	22459.8	10595.4	7682.13	12504.4	10993	4678.91	7127.05	8088.18	4915.04	5125.11	8966.08	9933.43	9423.26	8875.83	0.056202	0.056202
M675T355	[M+H]+	6'-sialyl-n-acetyllactosamine	0.553934	0.913992	0.390031	675.266	354.502	1.58547	HMDB0006584		Organic oxygen compounds	Organooxygen compounds	Carbohydrates and carbohydrate conjugates	359.987	107953	116245	110113	182016	152937	100560	142976	138727	164980	69650.5	119730	118813	166147	132350	113844	130982	189965	116292	161183	143472	168592	102100	59792.2	117804	128920	127484	128923	0.00646263	0.00646263
M569T706	[M+Na]+	7-[(2s,3r,4r,5r,6s)-3,4,5-trihydroxy-6-methyloxan-2-yl]oxy-3-[4-[(2s,3r,4r,5r,6s)-3,4,5-trihydroxy-6-methyloxan-2-yl]oxyphenyl]chromen-4-one	0.188541	1.11088	0.319813	569.147	706.068	6.38638			Phenylpropanoids and polyketides	Isoflavonoids	Isoflavonoid O-glycosides	708.135	6111.41	7993.07	6501.36	6670	4326.16	3002.07	4288.49	4886.88	6096.88	5616.63	4510.5	6718.13	7357.02	6979.16	7174.18	3789.96	8656.93	6335.31	4186.75	6016.32	5559.8	6328.93	3852.48	4543.58	5593.26	5289.05	5595.4	0.0320904	0.0320904
M343T724	[M+H]+	7,8,3',4'-tetramethoxyflavone	0.155135	1.08513	0.558491	343.102	724.25	9.3679			Phenylpropanoids and polyketides	Flavonoids	O-methylated flavonoids	725.704	6750.37	4865.35	8772.53	3831.99	6108.12	6222.23	9161.8	7206.43	4683.49	11180	2980.52	6709.59	7009.82	7625.17	3781.98	6034.33	8293.53	5663.55	5475.04	4126.55	5000.37	4750.27	4557.55	9934.42	5413.81	5412.6	5655.8	0.0254932	0.0254932
M619T524	[M+H]+	7-ethyl-10-(4-n-aminopentanoic acid)-1-piperidino)carbonyloxycamptothecin	0.395693	0.709133	0.0568264	619.256	523.775	0.709645	HMDB0060661					530.551	5291.98	5398.85	10547.4	9119.61	20339.7	4838.27	7567.39	5427.11	6228.05	7792.82	6503.44	8011.57	3978.79	10020.9	11979.8	8148.1	8391.96	6374.45	9678.81	16899.6	9502.51	7895.39	5358.65	12366.5	11555.4	10761.8	10576	0.047442	0.047442
M454T810	[M+H]+	7-hydroxyfluphenazine	0.11556	1.06089	0.690502	454.19	809.75	4.69488			Organoheterocyclic compounds	Benzothiazines	Phenothiazines	811.512	5730.99	6448.34	3239.47	4557.34	4660.64	9665.62	9583.25	6405.19	6619.35	3920.79	5803.6	6740.08	8995.81	8394.03	11166.3	6881.38	7880.44	3386.04	3959.37	5621.36	6315.5	6691.54	2608.94	4987.79	6806.71	6812.02	7839.57	0.0831557	0.0831557
M162T490	[M+H-H2O]+	8-chloroquinolin-2-ol	0.162541	0.788509	0.160347	162.021	489.834	4.8506			Organoheterocyclic compounds	Quinolines and derivatives	Quinolones and derivatives	491.907	1147.47	1828.87	2999.62	1443.46	1993.02	1549.77	1253.51	3176.5	878.06	2101.41	925.275	1641.32	1215.32	2250.7	1581.42	2450.65	1802.03	2824.42	880.596	935.802	1565.2	1229.38	848.183	2442.56	1741.64	1600.8	1742.37	0.0480992	0.0480992
M309T269	[M+H]+	8z,14z-eicosadienoic acid	0.584747	1.50782	0.231641	309.278	268.875	2.32331			Lipids and lipid-like molecules	Fatty Acyls	Fatty acids and conjugates	278.391	17464.5	4049.54	489.549	5445.82	5567.9	14590.6	30555.9	3470.19	4980.72	5314.85	18762.7	5169.18	30322.7	5613.81	5666.86	7299.32	6054.28	5850.16	20019.5	2441.42	15955	13375.1	8158.55	6356.51	11314	11314.1	11482.9	0.00857547	0.00857547
M277T49	[M+H-H2O]+	9-oxo-10(e),12(e)-octadecadienoic acid	0.449042	0.89779	0.262241	277.216	49.475	0.579734			Lipids and lipid-like molecules	Fatty Acyls	Lineolic acids and derivatives	50.092	27574.7	22003.4	50328.7	43043.9	49158.3	40116.8	42346.9	50600.2	37225	57899.8	40648.3	29637.8	58065.9	39366.3	54018.5	45524.4	32102.9	50812.3	42045.8	37592.7	41000.6	36286.6	62069.4	42447.4	44159.3	42101.1	44166.8	0.0273827	0.0273827
M896T388	[M+Na]+	Abamectin	0.480888	0.473406	0.00356973	895.503	388.361	0.409088		C11983				390.377	2436.14	768.928	3165.81	9898.38	5468.74	2186.4	2595.76	4936.85	4004.03	4051.13	2933.05	1896.43	1582.84	5296.1	4486.01	2600.35	1837.89	7851.43	2575.89	2714.67	1089.5	1185.78	2320.04	6858.13	4005.65	4254.27	4010.8	0.0347358	0.0347358
M628T61_1	[M+H-H2O]+	Acarbose	0.40949	0.992831	0.897843	628.252	60.582	0.914902		C06802	Organic oxygen compounds	Organooxygen compounds	Carbohydrates and carbohydrate conjugates	60.852	294920	297372	271927	257591	309154	229637	269453	253331	310351	351944	253412	303363	236434	269086	245876	283353	270347	251177	250357	242485	308928	222979	187098	297622	295402	307290	295215	0.0231131	0.0231131
M497T467	[M+H]+	Acetamide, 2-[4-[(5,6-diphenyl-2-pyrazinyl)(1-methylethyl)amino]butoxy]-n-(methylsulfonyl)-	0.918721	0.771236	0.185813	497.198	466.897	4.57962			Organic nitrogen compounds	Organonitrogen compounds	Amines	478.757	104858	68395.6	87063.2	117123	67379.5	27714.4	27169.5	73819.8	94023.8	59931.4	54852	52570.2	20300.4	84538.9	56075	56094	96515.4	63263	18497.9	53416.8	19092.8	20574.2	51621.7	59602.8	54354	54454.1	52662.6	0.0187026	0.0187026
M688T740	[M+H]+	Acetylaconitine	0.237085	1.2276	0.249428	688.346	739.609	1.1532			Lipids and lipid-like molecules	Prenol lipids	Diterpenoids	744.73	2335.62	6444.14	3042.13	2339.14	2005.89	3598.79	7403.78	5228.46	3130.02	2174.42	3578.99	5700.45	5115.92	4263.41	4376.9	3939.84	6035.03	4314.3	2393.05	5438.11	5769.8	8878.07	4244.87	1596.68	5209.84	5364.42	5358.2	0.0164771	0.0164771
M693T35	[M+Na]+	Acetyl isogambogic acid	0.388362	0.673117	0.0874638	693.291	34.727	1.98703			Organoheterocyclic compounds	Benzopyrans	1-benzopyrans	35.748	2277.08	1779.74	2885.01	6302.59	9067.21	2548.36	2154.06	7455.76	3624.58	5763.46	3898.43	2284.27	2870.64	5667.52	3103.38	2856.27	2461.77	7996.18	6197.84	1997.38	1771.18	967.478	3924.16	5875.75	4470.23	4470.27	4339.23	0.0170882	0.0170882
M637T672	[M+Na]+	Acetylpodocarpic acid anhydride	0.155634	0.967212	0.808884	637.317	671.704	3.04106			Lipids and lipid-like molecules	Prenol lipids	Diterpenoids	687.676	4601.23	4556.43	1843.45	5142.24	2921	3128.14	7619.16	5114.7	4799.26	3129.16	3821.34	5400.67	4796.32	4150.14	4540.23	4285.9	4208.11	2419.21	2475.16	5368.66	5627.31	7214.15	3259.1	6452.04	4872.55	5018.17	4881.28	0.0165855	0.0165855
M500T878	[M+H]+	Aconine	0.1748	1.04641	0.789166	500.281	878.318	8.06405		C19990	Lipids and lipid-like molecules	Prenol lipids	Diterpenoids	883.327	4746.78	3974.83	3677.58	3253.94	4410.66	1175.64	6669.96	3392.13	7324.33	4453.51	6100.75	8448.71	6002.13	6775.32	2950.36	10555.9	6767.14	3254.84	3395.06	5754.02	6231.61	6444.02	5036.86	3292.9	3859.56	3850.78	3600.86	0.0389586	0.0389586
M559T592	[M+NH4]+	Acrinathrin	0.768091	0.676005	0.119525	559.141	591.572	0.572351		C18408	Lipids and lipid-like molecules	Fatty Acyls	Fatty acid esters	612.087	3645.69	13576.9	30926.1	48605.9	24613.8	11120.4	13903	32188.2	14140.9	38949.1	13427.3	24269	13911.7	22660.7	19379.3	20339.7	41459.7	23747.7	14707.9	16323	11576.2	7238.89	6200.88	52043.5	22357.9	26203.7	22169.7	0.0965633	0.0965633
M330T494	[M+H-H2O]+	Adenosine 2'-monophosphate	0.408319	0.728986	0.0803272	330.06	494.401	2.35338		C00946	Organic oxygen compounds	Organooxygen compounds	Carbohydrates and carbohydrate conjugates	496.137	9692.93	7848.08	20576.1	7479.53	5605.58	4244.07	12072.9	10063.7	9443.29	11090.3	8534.12	5708.55	4145.5	13576.9	10342.4	8192.6	10688.6	5824.83	4459.78	9793.97	3790.11	4926.33	7492.31	12325	8141.66	7822.85	7808.92	0.023751	0.023751
M313T603	[M+H]+	Aflatoxin b1	0.901833	0.826974	0.189996	313.07	603.062	1.50187	HMDB0006552	C06800	Phenylpropanoids and polyketides	Coumarins and derivatives	Furanocoumarins	610.339	38118.1	29270.6	36816.3	57022.6	74249.4	60376.7	36047.7	82180.2	35466	32327.7	46772	29472.5	20916.1	70077.8	56081.9	40922.3	35551.2	53709.8	72283.6	47906.2	43850.3	35141.9	35129.8	40482.1	48953.6	49039.9	47212.4	0.0213033	0.0213033
M131T532	[M+H]+	Agmatine	0.486814	1.46457	0.0984109	131.128	532.013	3.15009	HMDB0001432	C00179	Organic nitrogen compounds	Organonitrogen compounds	Guanidines	535.215	19283.4	18082.5	12214.9	18341.8	10691.5	20959.1	10697.4	15940.7	9977.64	14233.3	13877.5	28441.2	19856.4	15204.5	12190.2	22645.6	10636.4	17111.6	14088.3	18913.5	31377.5	16274.9	61464.4	21685.4	15381.1	11505.9	15722.1	0.164896	0.164896
M161T408	[M+H]+	Ala-Ala	0.572197	1.12394	0.602924	161.106	408.129	4.69323	HMDB0000303	C00398	Organoheterocyclic compounds	Indoles and derivatives	Tryptamines and derivatives	411.644	44508.5	12456	12627.3	30933.9	13804.9	39268.9	22865.8	18300.2	32246.2	10178.5	31121	26869.8	63843.6	30174.7	25366.2	53002.7	15205.7	46344	40755.4	22876.9	15943	11886	52546.4	14048.7	31241.6	31526.7	31527.2	0.00524066	0.00524066
M289T873	[M+H]+	Ala-Ala-Lys	0.12429	1.01961	0.812947	289.187	873.095	1.22265			Organic acids and derivatives	Carboxylic acids and derivatives	Amino acids, peptides, and analogues	875.194	86940.4	115162	85802.4	107562	119329	75913.7	124189	139264	98850.2	118389	109294	112730	110660	126777	104325	102398	126878	143745	95500.4	128483	163449	172052	120834	134634	114166	118763	118782	0.0226852	0.0226852
M375T893	[M+H]+	Ala-Glu-Arg	0.830402	1.12544	0.281968	375.198	892.601	0.132171			Organic acids and derivatives	Carboxylic acids and derivatives	Amino acids, peptides, and analogues	893.746	56549.5	60792.8	54355.9	47829.2	37195.7	40871.7	71519.3	36053.6	53965.6	35830.3	44946.9	51437.1	78436.8	44300.1	40597.1	59158.5	67146.1	28745.2	29143	51455.6	67035.9	64050.7	45783.2	44068.4	49675.3	49147.5	48676.5	0.010163	0.010163
M147T669	[M+H]+	Ala-Gly	0.32205	1.10004	0.569831	147.075	668.544	0.724932			Organic acids and derivatives	Carboxylic acids and derivatives	Amino acids, peptides, and analogues	693.732	9342.15	11351.2	13944.7	6176.08	4872.21	9321.33	21617.7	6317.12	10459	7597.26	10458.5	11136.7	11791.5	8532.49	8353.42	10661.9	10804.7	7023.91	9016.33	11103.3	22509.2	12008.2	7872.33	8356.82	8541.38	9242.42	8545	0.046	0.046
M275T928	[M+H]+	Ala-Gly-Lys	0.151926	1.05431	0.591941	275.171	927.716	2.31153			Organic acids and derivatives	Carboxylic acids and derivatives	Amino acids, peptides, and analogues	945.404	34518.2	32257.8	22736.6	23413.5	26461.7	28368.6	24196.8	23101.7	21831.1	22664.7	23258	23564.8	22733.7	22235.6	20650.7	22534	24217.1	16413.3	20140.7	21876.9	5049.85	22704.3	22177.7	19702.3	25698.9	24291.7	24161.8	0.034487	0.034487
M203T523	[M+H]+	Ala-Ile	0.734676	1.21781	0.580008	203.139	523.331	0.434539			Organic acids and derivatives	Carboxylic acids and derivatives	Amino acids, peptides, and analogues	525.072	65666.7	94767.2	35722.7	58513.5	232113	30112.8	200016	34005.3	85891.6	401410	145877	61063.8	227548	333065	43335.4	46663.4	91004.8	34164.5	36654.8	196303	88892	260303	38881.9	307459	106170	147082	99425	0.219373	0.219373
M359T510	[M+H]+	Ala-Ile-Arg	2.27907	1.24099	0.399214	359.229	510.044	1.82115			Organic acids and derivatives	Carboxylic acids and derivatives	Amino acids, peptides, and analogues	515.87	570966	738374	246383	128903	162564	59124	658674	210550	289638	255638	252591	181190	364112	173277	312996	146181	341542	141133	129015	312965	354746	373862	180660	137056	197818	170933	198400	0.0830083	0.0830083
M331T753	[M+H]+	Ala-Ile-Lys	2.40048	1.21361	0.411682	331.233	752.613	2.8278			Organic acids and derivatives	Carboxylic acids and derivatives	Amino acids, peptides, and analogues	753.794	140399	368237	171949	162362	107369	118729	529380	154693	239441	156332	244012	303751	353796	152022	150352	319469	490548	136951	92587.3	331956	468326	584318	158322	243219	247656	247658	244690	0.00694396	0.00694396
M359T702	[M+H]+	Ala-Leu-Arg	0.842153	1.52663	0.152218	359.239	702.053	0.916108			Organic acids and derivatives	Carboxylic acids and derivatives	Amino acids, peptides, and analogues	704.005	12437.1	32813.6	13676.8	6373.55	12856.6	5349.85	54770.2	19108.8	17014	19468.9	17600.2	34497.8	40847.5	13014.2	14725.2	5526.19	37045.1	25373.5	11101.1	28634.3	55806.5	69220.5	18353.5	13574.5	23371.3	23418.1	24755.4	0.0329566	0.0329566
M218T872	[M+H]+	Ala-Lys	1.04349	1.14063	0.135814	218.149	872.205	2.36166			Organic acids and derivatives	Carboxylic acids and derivatives	Amino acids, peptides, and analogues	881.378	172941	181397	147629	181971	176005	169488	215616	125445	189749	162463	217197	132694	205503	214796	139673	96638.7	207636	138879	186644	219194	243868	162360	199984	115633	198273	201119	201036	0.00809317	0.00809317
M400T611	[M+H]+	Alanycarb	0.363337	1.14566	0.314961	400.146	611.016	9.97773		C18414				613.669	20033.1	10699.9	8928.56	17437.3	10806.8	16347.6	10922	11498.3	8199.04	15193.3	11493.7	10311.4	14352.6	15971.8	10524.1	7009.08	6557.26	14529.9	13129	8305.91	6593.91	7222.06	10178.9	8298.42	10097.6	9628.33	9549.78	0.0303566	0.0303566
M187T669	[M+H]+	Ala-Pro	0.579933	1.10025	0.362933	187.107	669.391	0.53046	HMDB0028695		Organic acids and derivatives	Carboxylic acids and derivatives	Amino acids, peptides, and analogues	670.637	54112.1	87815.4	56220.6	94553	51444	72757.6	88566.2	70251	75893.3	51542.9	82050.5	81855.9	139289	103908	98054	78101.6	88904.9	62729.9	72774.3	84953.5	97182.4	90665.3	60654.4	67396.8	78680.4	82155.9	82157	0.0247774	0.0247774
M177T681	[M+H]+	Ala-Ser	0.406428	1.3016	0.0625501	177.086	681.423	0.769716			Organic acids and derivatives	Carboxylic acids and derivatives	Amino acids, peptides, and analogues	689.472	8689.7	19414.6	5577.81	7994.18	7153.51	10341.9	12121	14192.3	7898.85	6713.63	12592.2	9913.1	14053.9	17068.6	8399.09	7200.26	12862	5680.77	8058.23	9604.77	12319.9	12082.3	7542.04	8422.7	8373.6	8374.58	8204.93	0.0117421	0.0117421
M347T832	[M+H]+	Ala-Thr-Arg	0.35239	0.989547	0.926716	347.203	832.161	0.902684			Organic acids and derivatives	Carboxylic acids and derivatives	Amino acids, peptides, and analogues	833.05	24837.9	52347.2	30368.3	38266.4	45958.1	31986.9	70190.8	34854.5	59660.5	54133.9	65420.6	46929.6	39203.3	43288.6	50614.7	46468.6	65968.1	39729.6	49730.5	70371.6	59543.2	74230.8	49412.9	45958.2	47765.5	47982.9	47939.1	0.00240004	0.00240004
M276T487	[M+H]+	Ala-Trp	0.578638	1.51578	0.0381072	276.134	486.762	0.552911			Organic acids and derivatives	Carboxylic acids and derivatives	Amino acids, peptides, and analogues	488.343	10228.1	12914.1	5311.46	5504.42	4077.08	6029.3	12482	2750.27	7948.8	4109.13	8636.11	9663.93	12042.1	5522.83	5989.2	8486.66	12074.4	3253.59	4906.52	9484.47	20600.7	13923.2	10933.8	7188.17	7618.2	7620.45	7492.36	0.00967568	0.00967568
M345T758	[M+H]+	Ala-Val-Arg	1.00764	1.04997	0.599209	345.224	757.5	1.21792			Organic acids and derivatives	Carboxylic acids and derivatives	Amino acids, peptides, and analogues	759.104	141910	177723	125173	151201	121684	139659	222656	147415	204494	160943	208236	204057	196029	168729	151849	183857	202676	135427	128838	214750	235320	261565	134673	182962	186873	184966	184967	0.0059303	0.0059303
M370T728	[M+H]+	Allocryptopine	0.49017	1.18403	0.299988	370.158	728.403	2.6939	HMDB0030583					738.1	25944.9	29086.6	13144.5	23259.7	6628.78	9448.52	19254.8	13965.3	23716.5	20226.7	27573.7	26394.3	23132.2	21759.4	20777.8	17568.6	35825.3	10920.2	6812.64	31117.4	24721.2	18877.7	16669.2	10731.2	16341.9	18602.4	16092.1	0.0812879	0.0812879
M607T707	[M+H]+	Aloeemodin	0.266172	1.20726	0.138852	607.281	706.683	0.135996		C09391				709.845	9502.47	8401.33	4288.82	7064.36	5565.5	10569.8	7680.04	2733.18	11739.8	9820.03	12030.3	7765.63	8658.65	10156.7	8084.66	8502.63	9957.84	3052.58	8750.35	9967.24	6621.17	7067.96	7047.66	5701.48	7685.81	6578.39	6530.47	0.0942996	0.0942996
M576T858	[M+H]+	.alpha.-ergocryptine	0.673777	0.902056	0.413871	576.298	857.607	1.30633		C07545	Alkaloids and derivatives	Ergoline and derivatives	Lysergic acids and derivatives	858.575	35563.9	44173.9	36569.8	40411.8	21696.1	20004.5	51713.5	22637.7	39363.7	28679.9	39773.6	36664.5	38489.3	27452.6	33109.1	54659.7	45854.7	16236.6	15492	41973.7	39182.6	36804.4	26457.4	39543.4	34010.1	33994.5	32238.5	0.0304751	0.0304751
M189T412	[M+H]+	.alpha.-ethyltryptamine	0.380849	1.28967	0.34065	189.127	412.322	1.30019			Organoheterocyclic compounds	Indoles and derivatives	Indoles	418.81	4701.34	32710.8	25561.6	11438.5	8361	18415.4	21265.2	7071.51	12852.8	3647.19	19205.1	30906.2	31770.6	11860.1	12145.6	4571.36	6780.51	8686.11	15059.6	12376	13603	13466.1	6361.1	3232.82	11643	8879.71	11704.6	0.150195	0.150195
M175T198	[M+H-H2O]+	.alpha.-ionone	1.84141	1.56812	0.169766	175.148	197.759	0.195204	HMDB0059883	C12286	Lipids and lipid-like molecules	Prenol lipids	Sesquiterpenoids	209.134	125114	72579.3	31203.5	30599.6	21043	117528	244300	52545.7	45987.2	10126.7	139554	36210.1	275146	60267.1	48516	47594.2	32808.8	88692	117187	55664.4	209987	134884	159882	56299.1	81304.5	78442.3	78514.1	0.0205505	0.0205505
M262T895	[M+H]+	.alpha.-L-Asp-L-Lys	0.576156	0.728553	0.117311	262.14	894.551	1.40132	HMDB0004987		Organic acids and derivatives	Carboxylic acids and derivatives	Amino acids, peptides, and analogues	905.535	14822.4	39044.6	39727.6	26843.8	15133.7	8677.69	22494.7	22057	13166.6	16559.6	18604.7	15315.2	22137	20397.3	14478	43688.4	21652.3	22282.2	26154	59116.7	17222.5	15025.9	22845.5	31626.2	20908.6	22412.2	20853.7	0.0413423	0.0413423
M322T58	[M+H]+	.alpha.-linolenoyl ethanolamide	0.557748	1.38235	0.0432919	322.273	58.071	0.513616	HMDB0013624		Organic nitrogen compounds	Organonitrogen compounds	Amines	59.976	13442.2	14655.2	9627.34	6992.77	2963.76	7229.38	18589.5	5262.62	14972.6	12439.4	11711.2	14256.1	12794.8	6497.42	8323.65	9380.74	16852.6	5845.02	10893.6	10634.1	17480	18101.5	9550.16	7240.5	13122.2	12487.4	13076	0.0274451	0.0274451
M135T677	[M+H-H2O]+	(-)-.alpha.-thujone	0.0906143	0.951585	0.737901	135.116	677.315	0.569741	HMDB0036115	C09906	Lipids and lipid-like molecules	Prenol lipids	Monoterpenoids	678.437	5594.24	2978.15	3945.62	5119.17	2373.91	3207.38	1863.69	4637.93	4156.46	2387.92	3952.42	4239.52	3269.61	3482.64	3682.73	4582.93	3117.9	2761.17	987.441	4231.32	2453.98	3426.29	6854.56	2829.19	3249.43	3392.21	3257.97	0.0242682	0.0242682
M309T604	[M+H]+	Alprazolam	0.351729	1.04174	0.822832	309.074	603.965	5.79826	HMDB0014548	C06817	Organoheterocyclic compounds	Benzodiazepines	1,4-benzodiazepines	611.467	7952.62	5626.86	8050.65	8331.13	10268.8	11651.5	5773.68	18131	5610.98	15284.5	11373.8	3786.46	6688.12	20083.7	12531.5	12283.8	12696.7	7043.91	17718.6	7153.18	7073.94	6830.94	8135.94	12028.3	9556.48	9509.48	11360	0.104034	0.104034
M608T773	[M+Na]+	Amikacin	0.388995	1.15576	0.261002	608.264	772.552	0.149972	HMDB0014622	C06820	Organic oxygen compounds	Organooxygen compounds	Carbohydrates and carbohydrate conjugates	774.059	14610.7	20559	15886.2	11820.1	9960.19	8337.9	18234.9	15476.9	12848.2	12756.7	11513.2	20372.9	23631.6	17686.6	17919.8	22848.5	28407	17175.9	12923.2	16292.6	24252.9	20426.4	9315.79	14561	16000.3	16276.8	15997.1	0.00997869	0.00997869
M392T607	[M+H-NH3]+	Amlodipine	0.184833	1.239	0.182455	392.144	607.139	6.04884	HMDB0005018	C06825	Organoheterocyclic compounds	Pyridines and derivatives	Hydropyridines	623.247	4899.31	6269.92	1035.16	5758.76	2379.04	5267.8	6202.56	1412.01	4252.73	2373.27	1275.61	5746.76	2902.91	5128.96	4952.97	4096.71	5881.67	2984.06	3808	4046.77	4311.13	3665.14	3353.59	4871.28	4373.41	4155.47	4085.31	0.0357295	0.0357295
M128T501	[M+H]+	Ammeline	0.291868	1.09755	0.495751	128.081	500.881	2.87981		C08733	Organoheterocyclic compounds	Triazines	Triazinones	502.982	11142.1	13454.9	11638.9	7916	11583.4	9738.42	13511.2	8397.06	14974.1	8029.53	17961.5	15486.1	19005.7	8406.92	6196.42	7556.93	5378.62	8552.1	11666.5	15529.4	12428.1	15122.8	15341.6	8478.66	11811	10300.2	10142.7	0.0856746	0.0856746
M906T687	[M+H-H2O]+	Amphotericin b	0.298718	1.08984	0.762656	906.498	686.729	2.84201	HMDB0014819	C06573	Organic oxygen compounds	Organooxygen compounds	Carbohydrates and carbohydrate conjugates	688.367	2044.45	5645.37	2535.38	2372.12	434.937	927.718	8751.46	862.365	5224.07	998.356	2920.84	4572.82	4770.94	1997.56	2620.35	4660.33	5585.99	1060.14	1060.42	5200.79	5847.44	7264.79	1617.81	2201.14	3053.08	3060.6	2803.56	0.0492133	0.0492133
M506T948_2	[M+H]+	Amprenavir	0.1065	1.1679	0.659536	506.239	948.4	1.8523	HMDB0014839	C08086	Benzenoids	Benzene and substituted derivatives	Benzenesulfonamides	955.529	4519.4	905.134	3063.36	1873.13	1190.96	1016.42	2348.85	7618.99	1639.4	6730.89	834.465	1083.7	3568.4	1383.18	2886.16	2216.49	2043.69	765.243	2888.38	2935.4	9428.23	679.115	1041.99	2842.82	3742.73	7198.12	3758.57	0.406223	0.406223
M511T823	[M-H+2Na]+	Androstan-3-ol-17-one 3-glucuronide	0.168661	0.87385	0.440831	511.236	823.426	1.09537	HMDB0004484	C11136	Lipids and lipid-like molecules	Steroids and steroid derivatives	Steroidal glycosides	824.933	6616.11	5114.9	11561.9	8414.08	1091.41	5242.06	7496.45	5418.38	3550.5	4337.94	6684.91	4652.95	5358.15	1443.82	4257.69	2382.22	4643.78	5034.22	4650.45	4327.15	5127.17	4930.14	5454.89	5664.64	3955.26	4468.25	3970.72	0.0706338	0.0706338
M431T877	[M+H-2H2O]+	Androsterone glucuronide	0.936432	1.72844	0.0970646	431.235	877.083	0.122215	HMDB0002829	C11135	Lipids and lipid-like molecules	Steroids and steroid derivatives	Steroidal glycosides	884.346	9860.12	30343.9	7140.42	6136.36	2861.47	5833.08	29340.1	5844.2	26072.2	8499.49	16485.5	26731.7	23166.2	10329.9	10198	22780.5	33725.6	2349.16	5652.32	20944.9	61029.3	44363.6	19056.6	11027.9	18296.7	17696.3	20477.2	0.0777431	0.0777431
M94T406	[M+H]+	Aniline	0.1837	0.965274	0.88769	94.0641	405.701	7.55587	HMDB0003012	C00292	Benzenoids	Benzene and substituted derivatives	Aniline and substituted anilines	408.58	2348.05	739.31	1678.9	2705.79	2554.69	3685.32	2292.65	3716.46	1509.58	668.299	3610.08	3099.65	7504.34	1804.26	1848.57	5499.36	901.869	4697.79	3297.25	1696.12	2127.57	2468.85	2994.65	967.675	2144.47	2118.12	2117.83	0.00719477	0.00719477
M266T951	[M+H]+	Anisomycin	2.10484	0.83525	0.449645	266.16	951.475	1.15649		C11281	Benzenoids	Phenol ethers	Anisoles	962.805	171594	204377	722254	594682	299232	236134	305790	517605	159093	385390	254872	402962	336388	587825	238021	137992	567340	959879	182008	230300	290951	163757	420833	308876	431821	378421	431649	0.0743571	0.0743571
M584T55_5	[M]+	Antheraxanthin	1.07214	0.949362	0.498668	584.42	55.4045	1.87602	HMDB0036582	C08579	Lipids and lipid-like molecules	Prenol lipids	Tetraterpenoids	58.637	1.11116e+06	854858	1.09571e+06	1.0463e+06	892401	991760	1.13333e+06	1.02393e+06	1.13269e+06	946101	1.11004e+06	1.07378e+06	994480	1.26832e+06	1.05521e+06	1.02575e+06	1.07321e+06	499085	1.01329e+06	944896	867714	809761	539734	1.20059e+06	1.03508e+06	1.04051e+06	1.04052e+06	0.00301988	0.00301988
M227T66	[M+H]+	Anthralin	0.562277	0.807556	0.246607	227.091	66.333	2.60196		C06831				91.816	16738.2	47485.5	33313.3	27816.8	38041.5	43181.9	45236.9	43398.1	45589.8	43174.8	37984.3	23444.9	19786.7	29089.8	16632.6	8441.33	29845.8	53032.2	35819.8	16915.9	31007.9	13579.8	5801.21	53328.4	27930.9	33657.4	34231.5	0.109071	0.109071
M587T783	[M+H]+	Anthranoyllycoctonine	0.334553	1.30663	0.318937	587.35	782.814	3.21569			Lipids and lipid-like molecules	Prenol lipids	Diterpenoids	811.63	3211.36	7990.54	1809.33	4055.01	1225.95	2503.04	11415.2	2684.56	4325.2	2549.3	2483.53	5620.32	7579.02	3502.87	1987.93	3625.14	8399.03	2143.17	2371.24	10108.8	5986.37	8367.37	4005.26	1651.99	3648.39	3527.46	3525.14	0.0197635	0.0197635
M476T659	[M+Na]+	Antibiotic k 252b	1.38095	0.759177	0.34524	476.116	658.73	0.246321			Organoheterocyclic compounds	Indoles and derivatives	Carbazoles	663.853	32817.2	135561	64354.8	82643.4	145088	59376	36568.8	151655	64647.2	142996	105783	58953.2	7258.75	177155	190319	26628.1	5008.74	114991	94050.2	66324.4	32283.9	71800.6	4418.29	33326.2	72804.5	67211.2	72807.8	0.0455341	0.0455341
M605T864	[M+H]+	Antipain	0.294685	1.04253	0.803688	605.343	864.074	4.4012			Organic acids and derivatives	Carboxylic acids and derivatives	Amino acids, peptides, and analogues	866.45	10151.1	5036.7	7292.17	8364.55	9793.18	7710.73	5341	11569.1	4998.33	10803.6	5490.39	8302.78	4081.37	8515.64	6339.74	1822.38	6164.54	13738.7	6436.08	5338.37	5779.08	6807.94	6342.99	2531.18	7143.99	6917.84	6920.84	0.0185452	0.0185452
M271T64	[M+H]+	Apigenin	0.207645	0.816914	0.440612	271.06	63.7355	2.60237	HMDB0002124	C01477	Phenylpropanoids and polyketides	Flavonoids	Flavones	66.594	1129.88	7440.88	2341.37	22060.2	5541.26	6114.04	7766.98	5668.94	3920.75	6882.09	2314.49	2385.12	6418.84	5463.6	7651.86	9465.19	5626.93	5625.51	10947.3	8979.13	7546.85	7083.33	3656.57	5203.97	7142.37	8842.96	8861.11	0.119186	0.119186
M455T863	[M+Na]+	Apigenin 7-glucoside	2.26397	0.853061	0.176977	455.115	863.467	1.81354	HMDB0037340	C04608	Phenylpropanoids and polyketides	Flavonoids	Flavonoid glycosides	864.078	403936	268851	472646	427492	450237	276308	282310	497552	320693	632631	334065	328995	262394	428322	380396	332578	333963	574722	387204	334468	261619	249174	438642	600734	400404	409290	408902	0.0123643	0.0123643
M579T435	[M+H]+	Apigenin 7-o-neohesperidoside	0.674929	1.18026	0.0579919	579.171	435.24	0.774367		C12627	Phenylpropanoids and polyketides	Flavonoids	Flavonoid glycosides	436.678	55710.4	51765	44826.4	43021.1	37988.5	40643.4	40479.4	66606.8	43000.3	44853.2	26889.5	54409.1	63317.4	50789.6	42047	40966.5	53720.4	53796.6	60871.2	37459.8	55449.6	34403.5	38406	34954.9	45818.3	45193.1	45809.2	0.00785778	0.00785778
M565T445	[M+H]+	Apiin	0.683725	0.842126	0.491623	565.155	445.199	2.30345	HMDB0031342	C04858	Phenylpropanoids and polyketides	Flavonoids	Flavonoid glycosides	446.513	17184.7	13208.5	10414.4	27599.4	32605.3	46287.7	9952.01	38787.9	20036.7	15282.1	43323.9	10060.1	5668.04	24105.4	21121.9	16248.6	12419.5	36119.3	63331.5	26551.4	11636.1	19797	18015.8	22414.7	23699	22345.5	22312.5	0.0347221	0.0347221
M535T610	[M+H-C6H8O6]+	Aprepitant .beta.-glucuronide (position of glucuronide on triazolone ring uncertain)	0.0667896	0.988013	0.921533	535.148	609.785	9.01373						620.678	10228.4	10114.8	15056	15134.3	7750.14	8885.68	9764.34	13455.5	11827.4	11333.5	4994.54	13011.7	18715.1	9766.16	13248.9	13853.3	11112.9	14571.2	8286.91	11929.1	14447.1	9658.49	9191.22	4802.12	13151.2	11208.8	13152.6	0.0897159	0.0897159
M305T329	[M+H]+	Arachidonic acid (peroxide free)	0.981857	1.36366	0.244272	305.247	328.678	0.8275	HMDB0001043	C00219	Lipids and lipid-like molecules	Fatty Acyls	Fatty acids and conjugates	361.011	82241.9	151680	67926.5	17283.2	38390.3	46238.3	93076.2	18139.2	40949.8	52515.6	104862	75527.4	31893.6	31897.6	30595.1	22005.5	20175.8	22678.3	50193.7	98730.1	45851.6	123922	89925.4	33534.2	78577.1	78505.5	57752.4	0.167606	0.167606
M428T864	[M+H]+	Arachidonoyl ethanolamide phosphate	0.158512	0.882213	0.436791	428.26	864.078	0.327855			Organic acids and derivatives	Organic phosphoric acids and derivatives	Phosphate esters	879.374	2454.44	1494.82	5063.37	3454.23	5245.02	4269.54	1774.05	2462.13	5341.88	5728.31	2995.65	3225.07	3254.89	4237.93	3128.86	2410.91	3594.75	5454.25	3122.54	3229.91	5728.73	1972.72	2137.42	6164.49	2692.54	2948.4	2696.73	0.0527228	0.0527228
M332T63	[M+H]+	Arachidonoyl-n,n-dimethylamide	0.442083	0.926205	0.602046	332.316	63.3875	1.22657			Lipids and lipid-like molecules	Fatty Acyls	Fatty amides	64.272	34882.5	29713	29689.8	42333.1	45043.5	42545	43374.3	29081.7	1895.75	28010.2	60289.6	37422.5	43917.1	52986.7	27937.1	50160.6	29308.7	42459.6	23062.2	39286.7	20219.4	24856.7	40232.5	28045	13725.9	13719.6	14241.4	0.0215503	0.0215503
M785T63	[M+H]+	Arachidonoylthiophosphorylcholine	0.712612	0.886717	0.400128	784.582	63.4115	0.204854			Organic nitrogen compounds	Organonitrogen compounds	Quaternary ammonium salts	81.282	36279.3	36413.8	49604.8	37207.2	29070.3	16280.3	35833.7	31671.6	32098.6	21022.3	38641.7	34543.3	41816.5	22220	41646.5	53609.3	50227	26185.8	20405.7	48309.4	58228	57580.5	41248.1	68121.1	42114.2	43859.2	42136.2	0.0234459	0.0234459
M173T579	[M+H]+	Arcaine	0.210433	1.12468	0.623305	173.138	578.529	5.54388		C03047	Organic nitrogen compounds	Organonitrogen compounds	Guanidines	582.211	4082.4	2632.76	2539.21	2829.29	7896.47	6836.8	3672.6	3257.65	8076.35	1019.9	3365.02	2723.55	4943.32	7537.95	2151.49	812.167	2838.71	5086.75	6384.94	564.667	3188.68	2803.4	3314.47	2700.09	2494.98	2485.93	2208.54	0.0679451	0.0679451
M552T699	[M+NH4]+	Arctiin	0.213782	0.86136	0.449164	552.242	698.633	3.66766		C16915				700.917	4645.73	6129.44	6156.55	6275.35	5850.92	8206.54	14998	4519.62	5741.33	3538.32	11785.7	5041.95	7877.93	4090.54	9832.06	5127.12	9597.3	3374.56	3422.78	4079.38	7563.04	7237.85	2708.44	3595.78	4381.37	5286.16	4363.32	0.112823	0.112823
M246T833	[M+H]+	Arg-Ala	2.95935	1.29876	0.206198	246.156	833.226	3.40731			Organic acids and derivatives	Carboxylic acids and derivatives	Amino acids, peptides, and analogues	834.447	158591	770682	132751	233721	199422	365709	724416	180419	585225	293932	527482	410696	418745	380093	286309	497044	655593	292843	348409	544004	842850	753874	347968	221461	444503	379621	378837	0.0939884	0.0939884
M459T787	[M+H]+	Arg-Arg-Lys	0.189532	0.79825	0.166862	459.291	787.351	0.711017			Organic acids and derivatives	Carboxylic acids and derivatives	Amino acids, peptides, and analogues	790.112	2318.38	759.487	3210.54	1946.68	2380.94	2189.07	3681.18	2367.02	4111.11	2939.89	5276.48	2266.75	2039.16	2491.29	4475.51	4849.79	5788.13	2181.45	1872.28	3761.94	4141.76	3879.66	2584.49	3436.44	2498.37	2231.07	2235.34	0.0659507	0.0659507
M446T834	[M+H]+	Arg-Asp-Arg	1.06344	1.38156	0.122007	446.26	834.049	0.248164			Organic acids and derivatives	Carboxylic acids and derivatives	Amino acids, peptides, and analogues	846.82	19995.5	51962.3	25508	27408.4	18410.9	18600.2	47976.3	19592.7	42739.1	24722.6	38126.9	45108.8	63409.2	20166.4	42793.3	26234.5	75796.4	16222	28640.9	62035.6	70105.1	70765.1	40969.5	16751.1	33941.8	35306.9	33934.4	0.0229767	0.0229767
M175T1086	[M+H]+	Arginine	2.05101	0.987092	0.962409	175.119	1086.27	1.94493	HMDB0000517	C00062	Organic acids and derivatives	Carboxylic acids and derivatives	Amino acids, peptides, and analogues	1115.52	2.00387e+06	598629	1.75322e+06	315368	182004	737247	1.27632e+06	204197	1.36452e+06	642456	2.34727e+06	346349	523348	502113	742097	565833	318441	1.45832e+06	1.65025e+06	665656	2.06432e+06	1.90587e+06	1.44446e+06	2.02911e+06	693771	968688	606475	0.249939	0.249939
M322T856	[M+H]+	Arg-Met(o)	0.442235	1.44772	0.0544597	322.154	855.504	5.60321			Organic acids and derivatives	Carboxylic acids and derivatives	Amino acids, peptides, and analogues	870.426	4879.7	7315.16	2106.71	6982.49	5833.6	8151.73	10597	3948.68	7053.78	4064.61	11808.1	9746.92	12769.3	5336.76	6277.76	6981.65	8866.54	4604.24	8673.07	6163.68	16875.3	16416.2	8952.25	5038.07	7677.12	7823.1	7818.87	0.010689	0.010689
M272T908	[M+H]+	Arg-Pro	2.18669	1.03829	0.811758	272.171	907.99	0.392176			Organic acids and derivatives	Carboxylic acids and derivatives	Amino acids, peptides, and analogues	916.866	661351	498655	664497	189644	494049	337041	797922	257202	931746	459529	682516	574784	551492	375151	243580	573659	414229	228043	445764	654791	704155	761374	558166	390159	597664	629506	597637	0.030236	0.030236
M369T681	[M+H]+	Arg-Pro-Pro	0.74782	1.15037	0.214286	369.224	681.197	0.776296			Organic acids and derivatives	Carboxylic acids and derivatives	Amino acids, peptides, and analogues	701.277	38222.8	47655	42677.8	36831.7	22513	24974.2	51012.5	23192.2	48690.3	27172.6	43954.9	48242.1	60145.2	40622.2	40416.2	43603.4	53262.6	20654.8	39275.5	46647.7	52147.4	53481.4	34454.5	31534.7	40267.4	42365.7	40223.9	0.029893	0.029893
M361T683	[M+H]+	Arg-Trp	0.439499	1.19777	0.455833	361.197	683.381	0.899099			Organic acids and derivatives	Carboxylic acids and derivatives	Amino acids, peptides, and analogues	690.745	7749.02	22376.4	6631.81	7967.8	6731.76	4749.36	16225.2	3976.91	13001.9	2893.84	13869.6	8434.58	17062.1	10343.4	7525.43	2439.6	14457	3617.65	8275.38	23281.4	14647.1	21207.9	7111.9	11037.2	9662.43	8753.81	9695.35	0.0570244	0.0570244
M466T969	[M+H]+	Arg-Tyr-Lys	0.129971	0.950709	0.67635	466.276	968.973	6.4159			Organic acids and derivatives	Carboxylic acids and derivatives	Amino acids, peptides, and analogues	973.23	2859.52	3573.22	4861.34	6510.02	4402.89	2895.32	4893.79	4351.74	5069.29	4984.42	2271.15	5276.83	4703.05	4328.75	4183.72	5870.59	8202.37	4336.38	3286.95	5323.25	6828.44	3995.73	3498.54	5181.13	5020.42	5384.67	5365.57	0.0389984	0.0389984
M274T759	[M+H]+	Arg-Val	1.00548	1.2802	0.12614	274.187	759.061	0.324277			Organic acids and derivatives	Carboxylic acids and derivatives	Amino acids, peptides, and analogues	773.212	35900.9	76224.7	23404.4	33398.6	31764.8	42597.6	79889.4	35086.2	49101.7	43140.4	65964.5	56357.7	73434	43721.6	41506.1	47158.6	77933.8	45339.9	36891.4	61635.6	74230	109693	38550	39314.5	50739	50879.3	50226.5	0.00678929	0.00678929
M448T693	[M+H]+	Aripiprazole	0.238049	0.83009	0.1447	448.147	692.676	0.986569	HMDB0005042	C12564	Organoheterocyclic compounds	Diazinanes	Piperazines	712.495	5160.17	5755.01	5773.91	7464.76	4354.97	3479.29	7582.4	6329.27	5552.97	4381.05	5113.4	5698.03	5714.08	6576.76	6731.38	8941.68	7205.62	4479.25	3306.16	5847.74	9652.52	4604.08	3658.54	10363.5	7389.01	6700.82	6663.12	0.0590729	0.0590729
M305T534	[M+Na]+	Artemisinin	0.16878	0.987973	0.863539	305.121	534.015	0.935325		C09538	Lipids and lipid-like molecules	Prenol lipids	Terpene lactones	534.58	47758.7	28520	46384.5	39613	26080.5	38279.3	49835.6	34017.8	40595.4	33949.9	30495.5	41116.5	39783.4	37635.9	47345.5	37151.4	35333.8	41450.4	28914.5	35941.8	41227.1	39493.7	48249	36953.3	39773.6	40002.9	40526	0.00961775	0.00961775
M405T666	[M+H]+	Ascochlorin	0.258926	1.2265	0.17066	405.151	666.243	2.6258			Organic oxygen compounds	Organooxygen compounds	Carbonyl compounds	672.212	9110.09	2934.77	3487.83	2701.96	1832.96	5278.65	4352.94	2408.84	5616.25	2340.24	7201.1	5213.71	6622.49	4218.42	5347.86	4697.83	6051.81	3819.65	5436.9	5745.16	5582.92	4136.84	5480.09	3669.9	4324.72	4634.27	4324.17	0.0404	0.0404
M489T345	[M+H]+	Asiatic acid	0.698245	0.77151	0.0782328	489.357	344.543	1.56874	HMDB0035782	C08617	Lipids and lipid-like molecules	Prenol lipids	Triterpenoids	374.651	17585.5	5724	20565.8	21120.4	26592.3	20903.9	20989.1	40618.6	22188.7	22450.1	28610	19551.4	10744	28763.6	13240.9	26591.4	12882.5	36335.5	25659	22905.2	12431.1	23776.5	30767	19964.3	27715.6	30382.5	27493	0.0563564	0.0563564
M204T674	[M+H]+	Asn-Ala	0.128192	1.05017	0.545645	204.097	673.995	3.17882			Organic acids and derivatives	Carboxylic acids and derivatives	Amino acids, peptides, and analogues	676.322	8530.43	3966.17	5967.73	4468.86	6038.77	8588.22	7560.86	6138.09	5358.04	5942.87	7466.03	6946.23	6942	5378.24	8216.49	6728.53	7857.5	5954.82	9020.28	6736.05	6753.4	5743.85	5786.09	6929.46	5711.14	5405.32	5707.59	0.0313034	0.0313034
M360T885	[M+H]+	Asn-Ala-Arg	0.266932	0.992591	0.973615	360.199	885.093	2.29658			Organic acids and derivatives	Carboxylic acids and derivatives	Amino acids, peptides, and analogues	896.853	14894	20899.3	16059.1	20532.7	12024.8	12544.9	27545.5	13860.7	14600.2	13958.9	22390.3	51647.5	23010.4	17549.5	22066.1	15746.2	27673.2	36586.3	11714.4	58489.3	21504.6	41536.1	19450.2	18544.7	19847.2	19738.7	19884.9	0.00383037	0.00383037
M248T840_2	[M+H]+	Asn-Asp	0.101073	1.02917	0.81239	248.087	840.196	3.87897			Organic acids and derivatives	Carboxylic acids and derivatives	Amino acids, peptides, and analogues	842.486	10555.7	10181.1	9485.95	8448.58	6539.97	13426.2	9130.77	7831.74	10213.6	6385.46	6852.5	9395.49	13669.4	8154.3	8118.5	13545.7	12158	7665.29	6815.6	7033.18	8082.28	6920.81	9071.54	16695.4	10279.6	10279.7	10352.6	0.00408598	0.00408598
M261T728	[M+H]+	Asn-Gln	0.289795	0.856199	0.254618	261.119	727.829	1.18184			Organic acids and derivatives	Carboxylic acids and derivatives	Amino acids, peptides, and analogues	730.74	10084.2	9488.73	14122.2	19259.2	16162.4	5170.18	11207.6	8516.07	11367.1	9641.85	14446.4	9352.55	9790.72	9814.32	11190.1	9200.58	15377.9	7060.72	8016.72	7410.33	17511.4	7526.1	8246.52	10236.2	9270.73	8975.71	8794.32	0.0266767	0.0266767
M390T928	[M+H]+	Asn-Glu-Lys	0.258143	1.12506	0.481724	390.202	927.895	0.450136			Organic acids and derivatives	Carboxylic acids and derivatives	Amino acids, peptides, and analogues	948.4	15002.9	25276.9	3056.45	12762.4	16156.3	23544.1	3447.63	10363.3	12642.1	10509	18997.4	13009.7	15104.7	10335.2	10980.8	17702.5	15447.6	19466.3	4789.85	14195.5	12763.4	14287.6	11619.2	12835.2	9995.33	11170	11194.2	0.0635316	0.0635316
M346T883	[M+H]+	Asn-Gly-Arg	0.166781	1.02733	0.843629	346.182	883.216	9.69629			Organic acids and derivatives	Carboxylic acids and derivatives	Amino acids, peptides, and analogues	904.268	6433.87	4667.39	5507.82	3428.18	4177.63	3339.96	5585.1	5073.81	4706.95	4217.53	8370	5071.34	6456.86	5361.37	2508.31	6616.61	3832.25	1657.88	3410.51	4671.81	6175.97	7300.07	3023.33	5409.02	5795.14	5431.64	5421.75	0.0383418	0.0383418
M270T731	[M+H]+	Asn-His	0.300923	0.797129	0.0628746	270.118	731.239	6.63282			Organic acids and derivatives	Carboxylic acids and derivatives	Amino acids, peptides, and analogues	734.305	9165.06	8286.15	11616.8	5947.23	7558.36	5213.76	11138.1	8214.52	8594.3	10832.8	8720.06	6244.37	8448.27	10212.9	9740.27	7558.9	3647.43	11865.1	3522.54	9445.92	4291.26	11216	6798.65	9845	7965.09	8707.19	7961.03	0.0523235	0.0523235
M374T782	[M+H]+	Asn-Ile-Lys	1.4007	1.35679	0.100198	374.239	781.512	2.43777			Organic acids and derivatives	Carboxylic acids and derivatives	Amino acids, peptides, and analogues	782.814	87069.8	108751	44914.8	40244.9	25847.1	32529.5	121191	29792.7	81553.2	47605.3	75359.5	109849	101947	61546.9	41825.8	71538	98811.7	24789.8	32772	79280	89478.9	90766.1	60787.4	43143.5	65115.7	64292.3	64286.6	0.00738842	0.00738842
M261T884	[M+H]+	Asn-Lys	0.209969	1.05875	0.491447	261.155	883.784	1.02598			Organic acids and derivatives	Carboxylic acids and derivatives	Amino acids, peptides, and analogues	895.962	38338.8	29491.6	38317.6	32650.7	40682.5	47601.3	34594	27809.5	33691.1	29885.6	39954.6	52149.4	36715.1	25440.8	26257.7	39584.5	41987	26770	24377.3	33534.2	36395.2	35114.3	32239.1	32043.6	33879.5	33878.2	34015.1	0.00231881	0.00231881
M389T830	[M+H]+	Asn-Lys-Lys	0.612366	1.18216	0.0157083	389.239	829.771	0.434089			Organic acids and derivatives	Carboxylic acids and derivatives	Amino acids, peptides, and analogues	830.632	29332.2	34276.5	26847.1	28509.5	22807.2	40475.7	36847	25075.3	29412.9	26077.8	32719.4	37025.8	39987.6	32390.1	28312.5	30750.7	42330.7	33813.8	28321.5	32504	40430.2	42112.1	28641.1	28868.1	35879	34364.3	34371	0.0250229	0.0250229
M264T587	[M+H]+	Asn-Met	0.426814	1.3155	0.213678	264.101	586.966	1.53151			Organic acids and derivatives	Carboxylic acids and derivatives	Amino acids, peptides, and analogues	598.536	29416	10982.1	3926.92	11309.5	12238.7	12119	9389.22	9245.29	11523.9	11902.5	13303.7	7161.59	15857.4	8057.72	3568.36	7848.81	9848.67	6331.42	4668.61	9504.15	10235.4	9156.91	5571.14	4414.95	12567.8	7120.78	12781.2	0.296417	0.296417
M420T769	[M+H]+	Asn-Met-Arg	0.252024	1.38123	0.206606	420.2	769.084	4.47714			Organic acids and derivatives	Carboxylic acids and derivatives	Amino acids, peptides, and analogues	770.351	3043.13	6779.54	1519.39	2662.42	646.409	747.316	6896.6	2789.23	2798.92	2579.61	1650.07	3527.26	1865.2	3103.98	1356.54	1726.05	4175.06	3009.65	2131	4059.86	5198.08	8218.38	2510.21	2652.81	2233.97	2189.61	2099.87	0.0314189	0.0314189
M280T524	[M+H]+	Asn-Phe	1.15468	1.63972	0.173781	280.129	523.995	0.650848			Organic acids and derivatives	Carboxylic acids and derivatives	Amino acids, peptides, and analogues	536.541	265350	196994	47380.1	52167.7	71737.8	44676.5	93870	40708.8	52308.3	47529.5	40294.7	51945.7	37179.5	63393.8	47100.9	33464.3	51542.8	24872.7	25497.3	43589.6	61550	58616.6	41744.2	29445.7	52467.6	46438.6	45416.7	0.0792023	0.0792023
M230T693	[M+H]+	Asn-Pro	0.733734	1.38032	0.0104658	230.113	693.255	1.28175			Organic acids and derivatives	Carboxylic acids and derivatives	Amino acids, peptides, and analogues	695.121	24971.9	32726.9	14147.4	15906	11884.2	26271.9	18752.3	21407.8	29324.5	19977.3	18650	23878.9	30022.3	23640.3	19864.1	22580.5	43092.5	14837	23516.2	21860.2	26715.8	17784.5	15482.1	13981.4	24363.1	24165.9	27373.7	0.0710572	0.0710572
M475T941	[M+H]+	Asn-Trp-Arg	0.369606	1.32851	0.245373	475.225	940.946	4.99733			Organic acids and derivatives	Carboxylic acids and derivatives	Amino acids, peptides, and analogues	943.591	4243.95	10097.2	6125.81	3524.2	1505.93	3267.58	9267.81	1936.47	4674.29	3130.29	4352.82	4852.49	6943.88	3625.12	2725.42	6211.99	7609.31	2072.83	1813.53	5913.06	10078.6	10856.7	1404.15	2816.44	8047.9	7283.69	6939.4	0.0764248	0.0764248
M388T789_1	[M+H]+	Asn-Val-Arg	0.726316	0.894334	0.609682	388.23	788.827	0.806779			Organic acids and derivatives	Carboxylic acids and derivatives	Amino acids, peptides, and analogues	809.132	20461.2	13568.7	46284.1	60687.8	55879.9	90080.4	19313.6	43358.6	14793.6	83833.1	53622.3	23199.2	58529.5	67264	83480	60026.6	30983.6	55425	33624.5	14679.7	18311.3	33854	48670.5	76548.1	44152.3	53296.1	43313.1	0.118016	0.118016
M360T834	[M+H]+	Asn-Val-Lys	0.855055	0.56852	0.155743	360.224	834.419	0.11073			Organic acids and derivatives	Carboxylic acids and derivatives	Amino acids, peptides, and analogues	853.708	20832.8	20391.9	68939.6	20755.5	16792.7	13700.6	21154	152665	17939.9	30270.7	20530.3	33256.2	19402.9	19257.5	19315.6	94122.1	24488	28802.1	17605.1	20867	18835.6	19349.1	54361	31293.7	57833.6	34615	32707.1	0.335308	0.335308
M361T883	[M+H]+	Asp-Ala-Arg	0.468801	0.878732	0.213844	361.182	882.515	2.0773			Organic acids and derivatives	Carboxylic acids and derivatives	Amino acids, peptides, and analogues	885.217	17027.9	18880.7	19973.3	19926.9	13136.8	13788.3	21469.7	16144.9	22355	13663.7	18110.3	19069.5	19180.5	11640.2	15079.7	26484.2	21890.8	8984.38	10400.8	21898.9	19624.3	20741.9	14083.2	24027.1	19590.7	18648.6	19592.4	0.0282409	0.0282409
M333T498	[M+H]+	Asp-Ala-Lys	0.577803	1.52651	0.178408	333.171	497.766	0.735988			Organic acids and derivatives	Carboxylic acids and derivatives	Amino acids, peptides, and analogues	506.893	15927.8	16196.8	1471.65	10323.3	19616.1	46627.4	15617.1	6672.67	8070.27	6950.69	21622.9	10448.6	20397.2	12520.7	6544.26	2887.3	5671.96	16712.5	13019.6	5891.55	3377.76	13583.4	17138	3704.78	12899.5	15160.2	12547.2	0.104752	0.104752
M290T879	[M+H]+	Asp-Arg	0.93238	0.999361	0.997334	290.145	878.877	4.21692			Organic acids and derivatives	Carboxylic acids and derivatives	Amino acids, peptides, and analogues	886.457	52826	51019.5	82219.5	46683.2	32450.4	20481.9	75027.5	31620.7	58214.5	37618.4	44281.2	98061.7	74559	18722.7	53559.4	86483.4	83260.7	27312.6	18256.3	66184.1	42564.3	108580	64226.6	66568.5	52289.2	52342.6	49709.5	0.0292537	0.0292537
M295T687	[M+H]+	Aspartame	0.762211	1.08808	0.560972	295.128	686.695	1.2645		C11045				688.633	61308.2	97013.3	37583.3	37311.9	54686.9	44688.8	106150	58262.2	82231.4	54339.6	52266.2	84279.8	99133.2	48868.3	66401.1	48690.3	56395.1	51003.7	41603	95588.1	94572.2	59002.4	50923.8	37830.9	44255.6	45879.4	43530.3	0.0269963	0.0269963
M263T898	[M+H]+	Asp-Glu	0.137652	0.898485	0.612542	263.087	898.392	0.520298			Organic acids and derivatives	Carboxylic acids and derivatives	Amino acids, peptides, and analogues	915.173	7098.67	5218.09	9732	4872.28	3823.91	3443.86	1191.19	6232.83	1776.94	5372.68	2004.47	5180.97	6327.52	4568.93	4888.76	10600.8	6747.62	4598.36	3534.84	3351.35	3069.91	2002.62	3380.99	9194.89	5439.49	5439.05	5577.95	0.0145961	0.0145961
M403T450	[M+H]+	Asp-Ile-Arg	0.636404	1.76715	0.064807	403.255	449.908	3.33095			Organic acids and derivatives	Carboxylic acids and derivatives	Amino acids, peptides, and analogues	455.586	9962.57	34163.9	4661.58	4793.67	5808.11	16509.9	14034.2	4212.79	12986.2	8612.89	10394.2	11246.2	28217.2	7142.73	5071.91	4772.89	6499.31	4053.22	5226.72	9604.57	12699.1	8079.74	5434.62	6636.63	7223.3	6582.79	6595.9	0.0538284	0.0538284
M403T777	[M+H]+	Asp-Leu-Arg	0.673526	1.18626	0.351424	403.23	776.712	0.275275			Organic acids and derivatives	Carboxylic acids and derivatives	Amino acids, peptides, and analogues	780.089	35665.2	37935.2	45294.3	34775.6	20802	22442.9	61351.5	30938	33010.1	25394.6	28663.3	36414.1	50284.7	33883.8	25236.9	27633.7	42254.9	14581.4	14921.1	27905	81131.4	45335.5	20162.4	25633.3	33540.4	33619.5	31028.2	0.0450293	0.0450293
M391T870	[M+H]+	Asp-Thr-Arg	0.203034	0.997363	0.984841	391.193	870.201	1.27718			Organic acids and derivatives	Carboxylic acids and derivatives	Amino acids, peptides, and analogues	872.703	9836.12	14764.1	10226.9	9020.84	6819.42	10410.1	12099.3	5730.67	19119	12663.9	10369.9	12432.9	10479	7336.05	12955.1	11471.8	15840.7	4654.31	8945.51	10247.7	10364.9	9941.58	8738.34	19386.6	11742.3	12675.2	11763	0.0441741	0.0441741
M320T682	[M+H]+	Asp-Trp	0.442623	1.20003	0.194151	320.124	682.336	1.75938			Organic acids and derivatives	Carboxylic acids and derivatives	Amino acids, peptides, and analogues	689.322	12662.5	15583.4	6907.22	7450.54	7832.88	9837.94	12496.3	7472.18	13130	9959.25	16978	11995.9	17330.7	7620.27	10431.9	11732.5	14458.4	6296.79	11421.5	17602.2	19744.1	16121.8	6758.06	9577.33	10490.2	10916.6	10449.7	0.0243555	0.0243555
M361T834_2	[M+H]+	Asp-Val-Lys	0.492596	1.07613	0.737266	361.208	834.261	0.0499475			Organic acids and derivatives	Carboxylic acids and derivatives	Amino acids, peptides, and analogues	836.247	22483.8	26281.3	26818.7	17609.8	13900	11709.1	34097.2	15724.3	61268.6	39472.4	73240.4	27509.9	27176.2	26972.5	24774.1	28344.6	37996.5	13807.8	18117	31426.3	61512.2	39136.8	56249.5	25689	30103.3	32434.6	30341.4	0.0414328	0.0414328
M451T722	[M+H]+	Astilbin	0.265685	0.897499	0.755811	451.141	722.343	1.15288	HMDB0033850	C17449	Phenylpropanoids and polyketides	Flavonoids	Flavonoid glycosides	739.251	5217.6	5366.35	8909.75	949.754	6277.41	4132.07	9368.2	7983.88	4011.94	3207.57	5336.88	1973.69	8734.05	14989.2	7191.63	4839.02	10886.2	29555	12502.2	2915.39	943.638	10051.5	4095.38	4137.01	5889.16	6483.16	6465.41	0.0538178	0.0538178
M449T382	[M+H]+	Astragalin	0.115675	1.0883	0.618095	449.125	382.056	7.8944	HMDB0037429	C12249	Phenylpropanoids and polyketides	Flavonoids	Flavonoid glycosides	384.53	13466.5	13992.1	14131.5	14129.2	10173	3660.64	16909.7	13267.1	7205.13	6929.54	4080.12	14036.4	16025.5	12613.2	8682.94	11194.3	2629.48	12274.8	10981.4	9182.6	12602.7	12558.9	23825.3	10463.2	6460.97	9065.82	9065.93	0.183462	0.183462
M407T509	[M+H]+	Astringin	0.777808	1.38773	0.0682413	407.115	509.175	0.872391		C10245	Phenylpropanoids and polyketides	Stilbenes	Stilbene glycosides	510.111	13345.7	35050.4	12575.7	15347.7	15321.7	9675.32	20351.3	11959.3	26043.9	17079.1	20406.3	22259.4	29953.4	13441.9	21425.6	29578.2	34743.5	10163.3	21150.9	23664.6	48861.6	34133.3	33584.1	18911.7	22571.4	22604	23186.9	0.0151973	0.0151973
M773T880_2	[2M+H]+	Axitinib	0.419015	1.59045	0.0214051	773.27	880.336	1.41324			Organosulfur compounds	Thioethers	Aryl thioethers	882.156	4751.3	7615.98	3657.67	3558.32	969.161	3424.62	6493.22	3474.19	1864.18	4843.36	3828.68	7099.47	7898.33	2754.44	2285.07	3827.11	9891.43	2558.93	1792.06	4677.25	6931.73	6859.83	3089.93	4902.74	5243.71	5094.63	5092.63	0.0168473	0.0168473
M609T616	[M+Na]+	Baccatin iii	0.209293	1.17919	0.152356	609.22	615.646	0.0397045		C11900	Lipids and lipid-like molecules	Prenol lipids	Diterpenoids	621.686	3716.65	2714.44	3553.91	5060.2	4274.52	5269.45	3379.69	3176.77	3566.53	7647.04	3113.85	6108.1	3420.87	4958.91	3618.88	3405.93	5533.25	3614.95	4617.26	3963.13	3623.28	3664.72	3086.71	5371.68	3774.47	3822.51	4876.17	0.14976	0.14976
M784T859	[M+H]+	Beauvericin	0.213036	1.14832	0.480226	784.404	858.556	0.409985		C11590	Organic acids and derivatives	Peptidomimetics	Depsipeptides	860.466	1654.88	5265.75	2596.93	1681.27	1088.51	1212.41	4301.81	1705.64	1986.88	1321.87	2476.07	4266.85	3156.03	2016.87	4112.52	1959.84	2847.21	1889.04	1158.11	2934.08	4035.82	4876.66	2189.45	2877.52	2844.37	2778.53	2843.04	0.0133372	0.0133372
M669T866	[M+H]+	Becatecarin	0.348417	1.1749	0.252422	669.184	865.905	4.40698			Organoheterocyclic compounds	Indoles and derivatives	Carbazoles	868.077	14164.6	12290.5	10942.2	9947.59	9506.89	19539.4	9511.97	13860.5	16978.4	18972.5	9280.41	14653.5	20901.4	11643.5	11319.4	7178.23	16697.2	23757.8	7894.24	13047.8	14630.4	10055.2	8564.28	9367.16	12648.6	11579.2	11533.7	0.0529319	0.0529319
M409T293	[M+H]+	Beclomethasone	0.704579	1.51919	0.0492971	409.183	293.401	6.76599	HMDB0013609	C06842	Lipids and lipid-like molecules	Steroids and steroid derivatives	Hydroxysteroids	297.38	13890.5	38698.1	9565.08	24339.9	14176.8	12682.9	12021.5	13523.1	10298.6	54239.9	14835.6	15039.2	16137.8	14582.3	22191	23365.2	29877.3	12960.6	15895.3	16362.8	18441.7	28353	30365.9	16068.5	19885.4	26620.1	20068.2	0.172889	0.172889
M503T609	[M+H-H2O]+	Beclomethasone dipropionate	0.383814	1.39032	0.127679	503.21	608.816	9.57377	HMDB0014538	C07813	Lipids and lipid-like molecules	Steroids and steroid derivatives	Pregnane steroids	611.808	18179.4	3753.69	3893.74	3839.45	12137.4	17390.8	13693.4	4759.16	8343.77	13730.9	7925.26	9370.14	5766.35	8677.05	13754.9	4121.73	8845.47	8400.05	13478.5	4848.05	3199.4	7950.28	18728.4	7117.82	5317.49	5263.32	5064.02	0.0255956	0.0255956
M404T695	[M+Na]+	Benthiavalicarb-isopropyl	0.215985	0.938024	0.602579	404.121	694.932	1.19562		C18415				696.837	8878.44	7745.08	11099.7	10774.4	4844.45	4830.02	12909.8	6146.59	8066.5	9044.52	10294.5	8502.37	9444.03	4684.54	5913.21	8800.92	9580.24	6211.9	6785.53	8103.64	7695.26	11718.8	4463.81	6376.17	9052.41	8317.97	8230.48	0.0528977	0.0528977
M464T589	[M+H]+	Benzamide, n-[5-[2-(3,5-dimethoxyphenyl)ethyl]-1h-pyrazol-3-yl]-4-[(3r,5s)-3,5-dimethyl-1-piperazinyl]-, rel-	0.442645	0.73355	0.0982263	464.247	588.753	2.43826			Organoheterocyclic compounds	Diazinanes	Piperazines	600.167	5042.68	3544.65	12368	12635	13122.8	5817.56	1427.91	15566.4	5274.43	9830.31	4756.44	4957.14	6991.94	11867.2	8083	9154.17	8626.98	14916.7	4150.25	7052.35	9599.32	5968.9	7067.89	9424.84	9485.26	8932.96	8968.98	0.0338477	0.0338477
M513T492	[M+Na]+	Benzeneacetamide, n-[(1s)-2-[[(3s)-2,3-dihydro-1-methyl-2-oxo-5-phenyl-1h-1,4-benzodiazepin-3-yl]amino]-1-methyl-2-oxoethyl]-3,5-difluoro-	1.2178	1.10287	0.580032	513.158	491.962	1.77029			Organic acids and derivatives	Carboxylic acids and derivatives	Amino acids, peptides, and analogues	507.068	83854.7	130748	124852	91267.9	62013.6	84874.8	185463	57519.2	161911	125726	116903	157439	136324	65378	122975	70909.5	130646	78006.2	22933.2	149780	155927	252236	115847	103976	106359	88604.2	106202	0.101662	0.101662
M176T409	[M+H-H2O]+	Benzenemethanol, .alpha.-[(1r)-1-(methylamino)butyl]-, (.alpha.s)-rel-	0.254087	1.19838	0.487361	176.125	409.306	0.601698			Organic nitrogen compounds	Organonitrogen compounds	Amines	413.976	2243.41	2945.74	2862.05	2166.89	5025.66	6540.99	4073.66	2508.33	2073.78	11039.4	818.284	3764.09	2843.21	4406.24	3454.62	1380.11	2198.96	8428.09	2217.01	3385.23	4239.99	3011.58	2409.63	3760.85	3261.77	3248.78	2790.14	0.0866463	0.0866463
M377T790	[M+H]+	Benzenepropanamide, n-(6-chloro-2-benzothiazolyl)-3,4-dimethoxy-	0.199347	0.9745	0.85353	377.055	790.163	0.0258279			Benzenoids	Benzene and substituted derivatives	Methoxybenzenes	791.499	28056.1	16425.3	27234.8	23470.3	18058.3	31625.4	12715.9	14236.7	16641.2	19214.7	12527.9	14719.8	11501.1	14507.9	19208.3	20650.9	13981.9	11245.8	17448.4	13345.8	11442.8	9698.65	14727.6	19334.8	18079.8	16483.2	16456.9	0.0546533	0.0546533
M569T46	[M+K]+	Benzenepropanoic acid, 3,5-bis(1,1-dimethylethyl)-4-hydroxy-, octadecyl ester	0.733994	0.737367	0.138135	569.456	45.7105	0.349912			Lipids and lipid-like molecules	Fatty Acyls	Fatty alcohol esters	61.453	1399.65	29315	33496.7	39574.9	15904.9	14416.8	25247.4	20215.3	18776.3	795.175	14076.3	14975	27133.5	17636.7	37166.6	22909.3	34502.3	12943.3	6756.23	20882.1	30736.2	20060.6	20997.7	35436.5	27459	26446	26256.5	0.0241978	0.0241978
M485T784	[M+H-H2O]+	Benzenepropanoic acid, 5-(3-carboxybenzoyl)-2-[[(5e)-6-(4-methoxyphenyl)-5-hexen-1-yl]oxy]-	0.266257	1.27493	0.0564118	485.194	783.995	0.111823			Benzenoids	Benzene and substituted derivatives	Benzophenones	785.489	8082.78	7102.45	5477.49	4514.4	3691.97	7848.13	3569.77	4799.79	6674.79	4442.45	4627.64	4693.63	8537.65	9262.07	5035.95	6145.69	6512.33	3713.74	6100.02	4818.08	4016.7	2181.07	5950.93	5545.67	5470.09	5309.02	5312.4	0.017158	0.017158
M510T726	[M+H]+	Benzenesulfonamide, n-(1,1-dimethylethyl)-3-[[5-methyl-2-[[4-(4-methyl-1-piperazinyl)phenyl]amino]-4-pyrimidinyl]amino]-	0.207353	1.1032	0.65112	510.252	726.14	0.782579			Organoheterocyclic compounds	Diazinanes	Piperazines	741.734	4236.69	4350.87	6332.85	5118.38	3577.28	3467	10101.5	9027.96	5441.95	5903.19	5553.71	7775.2	7056.31	4355.46	7918.94	4502.31	9035.36	3650.48	2161.53	4551.98	10104.6	16647.1	2618.99	4665.4	4621.28	4265.58	4274.02	0.0462669	0.0462669
M501T849	[M+H]+	Benzenesulfonamide, n-[2-[[[3-(4-chlorophenyl)-2-propen-1-yl]methylamino]methyl]phenyl]-n-(2-hydroxyethyl)-4-methoxy-	0.147588	1.02707	0.860037	501.158	849.498	1.12291			Benzenoids	Benzene and substituted derivatives	Sulfanilides	864.977	5106.04	7364.43	5338.9	4493.92	3565.11	3649.2	6120.75	3429.8	5689.5	4930.36	3110.94	4441.09	6354.86	3473.87	5602.35	6113	9241.9	3966.6	2244.77	3677.04	4769.9	4269.83	1197.47	4432.42	5373.39	5216.52	5372.6	0.0169789	0.0169789
M123T609	[M+H]+	Benzoic acid	0.18429	1.09778	0.469846	123.043	608.53	2.82424	HMDB0001870	C00180	Benzenoids	Benzene and substituted derivatives	Benzoic acids and derivatives	622.309	37545.2	17977.3	33899.4	26309.7	13946.9	23358	27504.5	35047.9	14803.9	23679.5	25241.6	20716	27936.9	42844.6	20980.5	35492	48531.2	23362	22852.7	26601.5	22494.1	28914.4	22754.7	26166.8	30326.6	29396.8	29403.8	0.0180014	0.0180014
M436T445	[M+H]+	Benzoic acid, 4-hydroxy-3-[[2-(4-tricyclo[3.3.1.1(3,7)]dec-1-ylphenoxy)acetyl]amino]-, methyl ester	0.395591	0.843183	0.346371	436.218	444.503	2.12083			Benzenoids	Benzene and substituted derivatives	Benzoic acids and derivatives	453.017	34095.2	19280.9	27147.5	32982.1	28851	10544.1	4825.11	27940.8	29882.5	17817.4	20992.4	19314.2	18948.2	25691	23062.3	24169	19960.2	18505	6542.52	21211.6	5504.82	17543.3	46150.8	26717.9	25917.1	24105.1	23878.3	0.0453611	0.0453611
M269T717	[M+H]+	Benzoic acid eugenyl ester	0.436939	0.884062	0.475358	269.11	717.183	4.31889	HMDB0032056					726.894	51513.2	27135	29476.2	53349.3	20673.5	14588.6	68688.6	49633.2	28396.9	27729.5	32489.1	29371.1	31780.6	61159.4	29749.9	57963.6	31137	19446.4	19977.6	28060	37810.9	39465.4	53073.6	62516.8	39074.7	43071.3	43140	0.0557329	0.0557329
M590T866	[M+H]+	Benzoylmesaconine	0.378591	0.82595	0.115702	590.289	866.496	1.8957			Lipids and lipid-like molecules	Prenol lipids	Diterpenoids	892.537	12168.1	12187.8	14165.5	14074.4	7924.1	8138.3	18570.7	9630.88	17397.5	8863.94	13783	14528.3	13087.1	12706.5	12133.9	18098.6	15449.4	5686.62	13820	19777.3	10729.9	9628.85	7526.27	16848.2	13650.6	13646.5	13230.7	0.0178569	0.0178569
M571T527	[M+H]+	Benzoylstaurosporine	0.245429	0.953012	0.757846	571.234	526.902	0.842424			Organoheterocyclic compounds	Indoles and derivatives	Carbazoles	534.57	35326.7	26244.8	17894.1	17573.5	14141.3	15961.7	18261.1	12454	16202.2	12826.7	22833.8	18440.2	7374.41	11191.1	11580.1	23814.1	5352.21	22773.9	20773.7	24816.6	14736.4	16700.9	21445.3	14204.9	17041.3	17051.8	16370.8	0.0231946	0.0231946
M91T608	[M+H-H2O]+	Benzyl alcohol	0.0899048	1.07666	0.667928	91.0532	608.18	0.347779	HMDB0003119	C00556	Benzenoids	Benzene and substituted derivatives	Benzyl alcohols	611.808	12101.8	5251.42	7378.54	6718.39	5823.36	5879.82	4452.46	3901.56	3537.21	4832.22	5475.4	7419.57	4317.7	6882.02	5668.99	6989.89	9797.31	8156.18	4469.52	3204.11	3892.19	1844.98	3315.6	3713.78	4712.66	4715.95	4842.25	0.0155333	0.0155333
M331T356	[M+Na]+	Bestatin	0.85764	1.62305	0.170607	331.155	356.37	1.15944		C00732	Organic acids and derivatives	Peptidomimetics	Hybrid peptides	382.556	25720.7	12023.2	29104.7	8708.12	17109.8	121258	61142.2	33973.3	32955.6	18674.2	59253.3	37505.6	40791.9	63928.3	2461.99	42809.1	19481.9	30685.4	39461.4	40347.7	63460.7	33607.2	172388	40882.7	44590.9	47086.2	44418.3	0.0329099	0.0329099
M552T53	[M]+.	.beta.-cryptoxanthin	1.1895	1.08349	0.345846	552.428	52.763	7.34997		C08591	Lipids and lipid-like molecules	Prenol lipids	Tetraterpenoids	53.406	503066	442618	521641	243777	451750	527804	516985	384169	601313	582445	533167	406541	341709	583869	446137	381667	572685	320642	564181	421709	506622	406128	390999	556598	461914	461992	450712	0.0141639	0.0141639
M137T487	[M+H-C4H8]+	.beta.-damascone	0.558438	1.67975	0.0299989	137.095	486.882	3.31915	HMDB0032541		Organic oxygen compounds	Organooxygen compounds	Carbonyl compounds	503.494	15796.2	20225.4	3691.84	7014.82	3053.08	5334	10152.8	3417.43	5340.23	4721.45	6494.97	7602.34	9889.26	5084.99	8250.19	5316.54	7942.17	2643.95	2028.13	6483.48	12235.9	12359.9	8559.54	4686.1	7180.23	7500	7180.53	0.0253243	0.0253243
M542T488	[M+Na]+	.beta.-d-glucopyranosiduronic acid, 4-[3-(1-naphthalenylcarbonyl)-1h-indol-1-yl]butyl	0.681556	0.704496	0.0806984	542.156	487.956	4.73135			Organoheterocyclic compounds	Indoles and derivatives	Naphthoylindoles	495.031	10822.4	26816.6	24507.8	8664.18	15246.4	13608.3	35407.6	9202.69	22014.1	9200.29	25481.4	27027.4	17901.6	8791.75	22876.4	31166.4	13593.8	9685.86	7033.31	37038.4	14352.3	25603.9	9756.6	20610.1	15512.1	15545	13668.1	0.0720554	0.0720554
M534T709	[M+H]+	.beta.-d-glucopyranosiduronic acid, 5-[3-(1-naphthalenylcarbonyl)-1h-indol-1-yl]pentyl	0.0707919	0.961764	0.761754	534.209	708.913	2.6291			Organoheterocyclic compounds	Indoles and derivatives	Naphthoylindoles	736.702	10536.5	9658.68	10953.8	7167.38	5671.7	4974.34	6646.13	7643.73	4660.99	8029.36	7830.26	5357.12	6415.71	7222.39	10733.9	6862.58	3710.63	12203.7	5848.08	6564.82	7545.05	8403.31	12149.4	6483.73	7302.13	9050.53	7172.08	0.133774	0.133774
M526T860	[M+Na]+	.beta.-d-glucopyranosiduronic acid, 5-[3-[(2,2,3,3-tetramethylcyclopropyl)carbonyl]-1h-indol-1-yl]pentyl	0.88821	0.979419	0.913178	526.255	860.407	2.71977			Lipids and lipid-like molecules	Fatty Acyls	Fatty acyl glycosides	879.044	41429.8	98099.7	49195.2	40638.9	28052.3	56369.9	129711	26146.7	99642.5	57393.7	119569	101544	59875.8	37682.6	42904.1	79039.9	77241.9	20590.6	44763.2	104180	73124.1	92171.8	68119.9	85121	63577.5	63386.1	63577.7	0.00174087	0.00174087
M130T524	[M+H]+	.beta.-homoproline	0.738827	1.98342	0.00875029	130.064	523.684	6.0939						539.353	6277.78	22696.3	8542.11	7066.02	7441.45	9206.68	8715.28	6650.08	8992.61	22078.2	6473	6579.16	13984	8002.12	3865.42	6934.97	30349.4	5121.58	8179.72	10114.7	17878.2	8552.95	9823.19	2570.57	7121.3	7126.92	7563.2	0.03487	0.03487
M87T744_2	[M+H-H2O]+	Beta-hydroxybutyrate	1.8011	0.896256	0.177977	87.0434	743.5	5.66135	HMDB0000011	C01089	Organic acids and derivatives	Hydroxy acids and derivatives	Beta hydroxy acids and derivatives	744.705	282399	201141	344003	300697	339926	275286	247461	376911	226975	330640	248216	253967	253999	360942	248877	253562	298963	384057	256463	233589	208727	207908	242441	335871	291875	285132	285736	0.0129746	0.0129746
M505T898	[M+H]+	Betamethasone dipropionate	0.41509	1.41152	0.109402	505.268	898.236	5.45437			Lipids and lipid-like molecules	Steroids and steroid derivatives	Pregnane steroids	899.888	8306.84	9211.47	7622.87	4755.58	1549.1	4701.89	11084.7	3555.53	6136.29	3417.64	4486.61	5901.71	8476.26	4091.69	5614.01	4961.82	7489.18	2909.98	4372.88	5340.49	10077.9	16562.9	4790.23	3902.35	5332.08	5360.62	4778.82	0.0635961	0.0635961
M649T1004	[M+H-NH3]+	.beta.-nicotinamide adenine dinucleotide, reduced(NADH)	0.429192	1.28288	0.180616	649.116	1003.59	0.521894	HMDB0001487	C00004				1010.66	10757.2	10465.8	6960.3	10718.9	24549	11915.9	7836.98	7353.87	6822.37	20173.6	10073.7	15807.5	20582	21969.2	5978.52	8781.04	8776.96	20010.7	8800.76	7379.34	10393.1	9576.02	14667.5	11283.3	9100.31	9114.63	9686.9	0.0359774	0.0359774
M453T81	[M+H-H2O]+	Betulinic acid methyl ester	0.726794	2.39331	0.201336	453.383	80.776	1.86115			Lipids and lipid-like molecules	Prenol lipids	Triterpenoids	81.536	18833	2465.33	1790.56	1024.55	2487.32	14000.9	5285.74	2536.22	16820.2	1920.02	9113.57	6499.26	72528.3	5168.02	2606.96	11019.3	1779.8	4536.25	7591.13	5950.71	11555.8	12063.4	2728.66	2483.85	10269.6	10264.1	9639.31	0.0360224	0.0360224
M368T466	[M+H]+	Bicuculline	0.752448	0.521271	0.0877209	368.095	466.493	1.40194		C09364				484.913	2955.72	10800.8	29555	16689.5	22490.4	3105.29	1760.25	25400.8	14205.8	21653	6006.64	7180.19	2809.72	25683	19609.7	2916.32	3838.55	19127.1	1854.2	4810.36	2392.17	2816.06	1037.98	2652.6	9251.45	8988.07	8787.4	0.0258336	0.0258336
M653T42	[2M+H]+	Bilobalide	0.293507	0.741988	0.105624	653.224	41.904	0.70181		C07605	Lipids and lipid-like molecules	Prenol lipids	Terpene lactones	44.156	3348.9	4306.31	8203.4	5859.75	7807.23	4545.93	8401.96	9738.65	4851.67	4937.03	13608.6	3157.88	3060.93	6455.27	9654.05	5625.22	9097.97	6090.33	13597.7	4910.71	4734	2959.35	8746.36	8171.25	4496.13	4496.36	4648.58	0.0193425	0.0193425
M395T623	[M+Na]+	Biocytin	0.1304	1.08397	0.384222	395.168	622.969	1.0338	HMDB0003134	C05552				625.729	4743.63	6055.3	4915.78	8561.08	5184.45	6947.1	6512.72	6764.35	6572.63	6520.83	7185.57	6885.58	6174.99	7018.96	7126.62	6589.96	7741.02	3717.78	5044.08	6749.44	10230.3	8588.53	5136.29	4925.15	5549.25	5551.27	5950.2	0.0406269	0.0406269
M503T344	[M+Na]+	Bis(2,2,6,6-tetramethyl-4-piperidyl) sebacate	0.412676	0.94669	0.591848	503.373	343.804	2.59182			Lipids and lipid-like molecules	Fatty Acyls	Fatty acid esters	347.442	27451.5	11305.8	25145.5	20328.1	20031.8	27357.8	22875.5	28663	29733	25619.1	25836.8	24385.2	14275.6	30174.9	16079	28656.2	18011.4	26715	35379.9	22769.8	14767.2	22985.7	22976	23324.7	23477.6	23474.3	24320.6	0.0205272	0.0205272
M413T761	[M+H]+	Bisindolylmaleimide i	0.555614	1.96886	0.0113238	413.198	760.802	0.89994		C11238	Organoheterocyclic compounds	Indoles and derivatives	N-alkylindoles	762.052	21317	3644.65	4185.31	3886.61	2371.54	13311.7	4241.14	3339.47	5014.93	4662.05	5895.1	4519.88	16252.5	5734.51	8273.92	5936.91	6724.24	3825.1	9743.92	4007.44	6924.75	7662.14	7734.14	3994.1	6622.84	6718.05	6689.5	0.00731767	0.00731767
M453T659	[M+Na]+	Bispyribac	0.497994	0.999243	0.997061	453.1	659.166	0.119764		C10915	Organic oxygen compounds	Organooxygen compounds	Ethers	664.288	51262.9	34925.4	47336.1	47964.6	67543.9	22270.4	28355	41169.8	46408.8	29008.4	24394.2	33307.2	24688.2	55385.1	34536	34873.3	19816	31304.2	97266.9	22249.3	31785.8	7905.04	43756.9	25584.9	28046.2	29566.2	29311	0.0280921	0.0280921
M511T854	[M+Na]+	Blood group b trisaccharide	0.93629	0.995262	0.977492	511.184	853.668	0.166419			Organic oxygen compounds	Organooxygen compounds	Carbohydrates and carbohydrate conjugates	854.59	38351.1	59485.9	78789.5	60346	42086.3	26548.6	58778.3	34777.7	76771.8	37923.8	72856.3	67232	79732.6	34040.5	90301.8	93081.6	72791.2	31105.7	52759.2	95122	98339.6	118991	117709	73714.5	72653.4	75768.9	75638.8	0.0235969	0.0235969
M675T664	[2M+Na]+	Blood group h disaccharide	0.16789	1.0289	0.781623	675.225	664.256	2.22945			Organic oxygen compounds	Organooxygen compounds	Carbohydrates and carbohydrate conjugates	667.197	78255.4	36798.4	45941	57800.9	37428.3	47777.2	45858.8	40330.4	58147.4	64882	49456.4	53190	30699	48045.9	46015.5	41390.5	59013	41181.3	40784.9	52259.3	25691.3	38125.9	46196.7	37655.4	44294.6	44292.1	45067.2	0.0100284	0.0100284
M408T93	[M+H-CH6O4]+	Borrelidin	0.291642	1.30542	0.48679	408.308	93.181	1.71548		C15687				94.884	5696.5	2892.52	4395.96	2194.3	4438.88	4955.18	3412.16	6325.36	5452.07	28117.1	2096.24	4395.47	10231	3460.76	10930.2	8263.06	3271.3	7725.65	4433.16	1686.9	4651.84	2869.33	4468.24	3935.2	3848.86	3678.15	3679.47	0.0262822	0.0262822
M561T461	[2M+H]+	Brefeldin a	0.39625	1.15997	0.673832	561.324	460.858	3.20483						467.753	31505.6	7218.07	10217	8131.66	4314.14	10053.3	51822.7	6543.47	9942.65	6457.4	9063.54	23307.5	17202.6	8859.2	8993.62	8115.15	9658.34	6395.33	8913.82	8036.74	11092.1	13152.8	11453.3	5388.18	10101.4	10564.9	10107.4	0.0259204	0.0259204
M395T200	[M+H]+	Brucine	0.821379	1.32506	0.217958	395.204	200.198	0.405629	HMDB0060665	C09084				209.134	54883.2	32142	22730.9	21706.1	16183.3	103640	95289.6	21169.4	29121.5	42873.6	27880.3	34462.2	68997	29968.4	73732.1	32069.4	17867.3	67108.9	55711.7	71256.9	73480.5	104151	69809.8	40964.9	49410	67124.8	66863.1	0.16608	0.16608
M387T56	[M+H]+	Bufalin	0.871711	0.79534	0.00831609	387.253	56.026	0.617727		C16922	Lipids and lipid-like molecules	Steroids and steroid derivatives	Steroid lactones	62.892	31705.7	40874.1	35363.7	64595.4	41458.2	58790.1	43976	48905.8	65723.7	34595	57185.9	39410.9	37932.2	45498.7	49455.9	47600.7	41903.8	67119.9	40233.1	41257.7	37987.4	36136.7	41500.7	49131.2	41096.2	40133.4	41094	0.0136168	0.0136168
M644T954_2	[M+H]+	Buprenorphine glucuronide	0.514737	0.575579	0.000131239	644.352	953.863	4.83637			Organic oxygen compounds	Organooxygen compounds	Carbohydrates and carbohydrate conjugates	956.204	5268.61	3869.09	7988.4	7930.52	4899.85	3023.49	7019.65	5970.18	6395.36	4404.54	7282.86	4163.1	3319.12	3823.6	4930.07	6428.86	2799.71	5275.33	1965.18	8167.06	6186.3	4374.49	5180.99	11763.2	5486.26	5631.86	5422.14	0.0194914	0.0194914
M306T731	[M+H]+	Buprofezin	0.115006	1.02438	0.860592	306.146	730.641	8.29848		C10912				739.295	9657.86	4541.9	11798.1	10318	2939.94	8378.01	13513.4	5712.38	11834	9494.21	10708.6	10855.8	6032.37	9099.22	10885.6	12982.8	10412.6	5244.31	9675.27	3605.46	9964.91	10308.3	10734.2	7013.65	9158.52	8893.7	11957.5	0.169706	0.169706
M89T322	[M+H]+	Butanoic acid	0.390179	1.41474	0.196739	89.0377	322.1	4.89171	HMDB0000039	C00246	Lipids and lipid-like molecules	Fatty Acyls	Fatty acids and conjugates	338.074	6950.79	21513.8	1210.82	8673.01	5341.29	5550.75	6731.14	3458.45	31910.3	8317.82	10880.8	4548.66	13882.8	24812.1	15446.8	9375.51	14389.7	5961.3	16089.7	4911.37	17597.8	15989	10935.4	9603.01	8343.85	7424.38	8403.7	0.0681308	0.0681308
M288T70	[M+H]+	C17-sphinganine	0.582795	0.934536	0.656074	288.289	69.538	0.619272			Organic nitrogen compounds	Organonitrogen compounds	Amines	82.186	102383	77423.7	107937	131106	32061.4	147254	177694	133158	20490.8	104021	167104	102231	149948	142981	97197.5	107240	121866	141097	80596.4	98212.8	59107.5	70183.2	99075.6	131828	117568	116664	117832	0.00521654	0.00521654
M474T848	[M+Na]+	Cabergoline	0.541702	0.762434	0.0131447	474.266	848.35	1.2268	HMDB0014393	C08187	Alkaloids and derivatives	Ergoline and derivatives	Lysergic acids and derivatives	849.934	7955.41	12555.1	15543.5	20582.7	13411.4	8054.43	17424.8	20232	11211.6	14805	10326.8	12716.2	8930.9	16263.6	14255.2	15301.7	13034.3	18813.9	8563.8	15415.7	9204.42	18675.6	14479.4	17973.5	12971.9	13132.4	12972.3	0.00710415	0.00710415
M145T321	[M+H-2H2O]+	Caffeic acid	0.48437	1.05855	0.844964	145.028	320.695	2.62189	HMDB0003501	C01481	Phenylpropanoids and polyketides	Cinnamic acids and derivatives	Hydroxycinnamic acids and derivatives	336.992	42916.6	314305	126020	105916	94112.6	109492	174113	304856	124647	149049	368167	33429.7	95770.9	303219	124525	87568.7	437347	59409.1	123972	120440	147094	148091	30521.3	138393	128369	219305	218611	0.277085	0.277085
M506T861	[M+H-H2O]+	Calcimycin	0.265868	0.970157	0.82881	506.258	861.148	1.88008		C11309				867.655	8674.91	15765.8	17293.5	6134.5	5993.83	8676.55	17978.2	11282.5	13962.7	8718.53	17040.7	13222.4	9507.08	10642.4	9426.92	11486.6	11872.1	4022.02	11002.8	18247.1	11218.4	14193.2	14985.2	9870.28	9610.87	9610.49	10007	0.0234875	0.0234875
M797T919	[2M+H]+	Camostat	0.245667	1.70292	0.126368	797.304	918.902	5.55926						920.657	8813.31	915.023	1491.53	2529.09	1281.21	3714.17	1362.61	1080.12	1679.71	1145.72	1755.05	2090.48	5043.36	1829.29	1141.08	1442.9	1106.81	1674.78	1642.75	1775.89	1619.97	2047.33	1157.29	1063.79	2448.19	2543.02	2542.32	0.0217219	0.0217219
M135T152	[M+H-H2O]+	(+)-camphor	1.27964	1.23461	0.515816	135.116	152.416	1.78807	HMDB0059838	C00808	Lipids and lipid-like molecules	Prenol lipids	Monoterpenoids	160.21	287828	95926.2	81477.3	76233.4	57219.1	67836.8	327236	70046.6	89097.3	64621.6	107051	92236.5	121061	86111.3	70520.5	107894	65484.4	61341.4	49319.6	53975.1	121350	343714	54251	72157.1	101896	84645.5	101936	0.103694	0.103694
M349T928	[M+H]+	Camptothecin	0.416353	1.32813	0.0107718	349.132	927.696	1.708		C01897				929.176	10808.1	9378.74	7536.85	8726.48	13175.6	10395.6	8311.93	6571.96	10319	14460.8	11875.4	13063.8	12043.9	12164.2	13565	11233.2	15963.8	8435.74	17631.6	12699.6	16609.6	12145.2	21380.9	12572.1	11767.8	12027.7	12020.3	0.0123944	0.0123944
M423T722	[M+H-C9H16O4]+	Candesartan cilexetil	0.450139	1.35027	0.212496	423.146	721.56	1.42994		C07709	Benzenoids	Benzene and substituted derivatives	Biphenyls and derivatives	741.135	25555.6	5316.26	5364.23	5212.51	5211.14	17664	7178.95	8311.36	6605.07	5534.47	11349.8	7623.52	17665.5	7417.23	7375.46	10927.1	6585.03	8922.67	4664.88	9946.6	5712.2	6993.82	10473.9	3360.13	6632.34	6503.43	6504.12	0.0113383	0.0113383
M565T59	[M+H]+	Canthaxanthin	1.20366	0.952735	0.357131	565.404	59.253	0.308428	HMDB0003154	C08583	Lipids and lipid-like molecules	Prenol lipids	Tetraterpenoids	59.522	478306	363338	484531	469304	456314	517387	509774	513054	499876	414164	516444	462680	437446	631633	504661	506950	534478	432886	554805	464512	387604	409103	468103	581488	503149	506099	506612	0.00369846	0.00369846
M805T711	[M+H]+	Carbamic acid, [3',6'-bis(acetyloxy)-3-oxospiro[isobenzofuran-1(3h),9'-[9h]xanthen]-5-yl]-, 2-[[(5z,8z,11z,14z)-1-oxo-5,8,11,14-eicosatetraenyl]amino]ethyl ester	0.592084	1.18634	0.634764	805.349	710.791	1.74882			Organoheterocyclic compounds	Benzopyrans	1-benzopyrans	713.852	4644.58	24491.5	7594.63	5243.03	1968.57	2466.22	25839.1	2124.32	20257.2	9654.82	19517.2	9122.34	11815.7	3699.99	12693.3	5691.46	25689.3	2182.31	2281.47	29313.8	29088.8	36230.3	4699.24	5717.82	8350.9	9791.18	8405.57	0.0922366	0.0922366
M133T581	[M+H-H2O]+	(+)-carvone	0.703855	1.55644	0.084673	133.101	580.771	1.43468	HMDB0004487	C11383	Lipids and lipid-like molecules	Prenol lipids	Monoterpenoids	603.25	39161.5	17427.6	5824.6	12652.3	14133.4	18592.5	22739.7	23841.7	17242.5	1649.55	1793.05	9340.07	48442.9	16605.8	15836.9	17821.2	16338.9	6607.82	16099.1	17501.6	20704.7	19774.4	27344	5580.13	14967.9	17720.4	17793.7	0.0957204	0.0957204
M327T463	[M+H-2H2O]+	Catalpol	0.467521	1.15626	0.496675	327.113	462.829	0.460191		C09773	Organic oxygen compounds	Organooxygen compounds	Carbohydrates and carbohydrate conjugates	464.238	4859.36	12480.1	21626.7	25988	17997.5	10091.5	10431.2	29567.8	14903	53853.6	18590.5	31847.3	42749.2	41841.5	25124.9	29994.9	46619.1	43304.3	27906.8	12258.4	21993.3	15070.8	28835.1	42663.2	25969.3	26882.4	26873.8	0.0197437	0.0197437
M483T835	[M+H]+	Catalposide	0.262166	1.27727	0.12381	483.168	835.274	0.835776		C09775	Organic oxygen compounds	Organooxygen compounds	Carbohydrates and carbohydrate conjugates	836.5	10749.2	3381.4	4900.25	5959.15	4523.24	8161.04	9924.7	5399.7	8132.94	12121.9	4640.37	5571.54	6863.88	7014.83	5801.48	4040.02	5326.39	5374.52	6737.97	9017.1	5091.71	7223.82	13294.6	3953.82	6311.85	5975.76	5991.55	0.0311257	0.0311257
M291T770	[M+H]+	(+)-catechin	0.59913	0.789236	0.161899	291.068	770.154	2.31297	HMDB0002780	C06562	Phenylpropanoids and polyketides	Flavonoids	Flavans	771.42	14568.1	9990.5	12835.8	23468	24663.5	20068.4	11979.2	31462.2	8200.54	18381.6	14041.6	13855.2	21663	19350.7	14897.8	12267.9	10079.3	31282.6	12917.8	13012.8	10519	7893.22	11198.9	17901.7	15647.4	15649.8	15187.6	0.0171775	0.0171775
M121T467	[M+H-C6H14O]+	Cedrol	0.409987	1.22459	0.706848	121.1	466.865	3.74608		C09631	Lipids and lipid-like molecules	Prenol lipids	Sesquiterpenoids	468.767	2231.73	2635.78	2116.78	2403.14	2242.1	1168.5	12526	28044.2	1512.93	23699.1	2486.47	2340.76	4864.83	1956.22	2358.69	1727.57	2127.75	16971.8	30876.5	1499.51	4866.39	9819.57	5594.14	1385.85	1839.84	1840.45	1777.02	0.0200351	0.0200351
M485T453	[M+Na]+	Cefamandole	0.113025	0.91041	0.622406	485.047	453.25	2.00782	HMDB0015421	C06879	Organoheterocyclic compounds	Lactams	Beta lactams	453.82	1180.5	3290.03	2039.98	2381.2	1606.69	1053.07	2871.28	2783.02	2023.39	2284.87	1375.88	2474.66	767.371	2932.34	2257.02	1813.99	4904.68	3186.07	1203.42	1709.4	1748.57	2860.12	1123.14	4315.97	916.832	965.861	923.007	0.0285528	0.0285528
M621T665	[M+H]+	Cefditoren pivoxil	0.153407	0.89606	0.26753	621.121	665.199	6.0121			Organoheterocyclic compounds	Lactams	Beta lactams	667.904	1840.58	2785.34	5004.09	3936.28	3042.85	3333.67	3443.71	4107.54	4286.27	4160.96	3060.69	5884.28	4090.71	4669.33	4060.99	3719.92	3277.48	5517.26	3344.37	3519.01	3862.34	2942.4	3106.65	4621.96	4004.45	4011.08	3767.04	0.0353969	0.0353969
M460T820	[M+H]+	Cerivastatin	0.386575	1.49618	0.0910687	460.273	820.455	8.11603		C07966	Organoheterocyclic compounds	Pyridines and derivatives	Phenylpyridines	821.661	1285.16	7615.98	4820.19	6617.72	4210.97	4129.11	8698.69	3657.87	5247.35	4867.43	8343.38	8916.15	10401.6	6632.37	3973.72	5432.59	7423.3	4111.46	4802.63	2383.83	16260.2	17578.5	5571.01	6320.3	5904.2	6165.98	5904.72	0.0252003	0.0252003
M529T847	[M+H]+	Chaetoglobosin c	0.617645	1.02976	0.815261	529.272	846.799	2.13338			Alkaloids and derivatives	Cytochalasans	Chaetoglobosins	847.906	80850.3	101824	98119.6	74143.6	41877.2	43520.5	89432.2	65159.7	102917	84629.9	79262	91585.2	93107.9	94638.5	71284.3	105388	137524	43334.7	53597.8	74054	52981.4	76494.6	85811.7	122795	77553.8	80265.3	80254.6	0.0196883	0.0196883
M298T57	[M+NH4]+	Chaulmoogric acid	0.11464	0.994152	0.968515	298.274	56.696	1.44195		C08282	Lipids and lipid-like molecules	Fatty Acyls	Fatty acids and conjugates	57.382	10235.9	16260.7	21159.9	37793.4	24465.5	49518.5	17387.1	14340.4	20762.3	21459	26429.8	26547.9	16024.1	19105.9	27943	18626.8	29443.4	21281.7	16493.4	31268.9	31504.3	24328.2	22585.5	23715.9	12797	13851.9	13849.8	0.0450702	0.0450702
M393T54	[M+H]+	Chenodeoxycholate	0.372521	0.99342	0.886328	393.286	54.026	0.0576894	HMDB0000518	C02528	Lipids and lipid-like molecules	Steroids and steroid derivatives	Bile acids, alcohols and derivatives	54.222	314698	358904	371761	293554	310480	311540	319765	351205	318966	270679	352326	301305	362250	307882	363946	321212	354615	223266	331558	290512	289660	344150	303748	359503	330787	326112	323646	0.0110981	0.0110981
M591T857	[M+Na]+	Chenodeoxycholic acid 24-acyl-.beta.-d-glucuronide	0.311257	0.883256	0.230229	591.298	856.979	3.26718			Lipids and lipid-like molecules	Steroids and steroid derivatives	Steroidal glycosides	857.448	11018.6	13121.6	17914.5	17764.3	8607.09	8201.11	14251.2	10663.9	10946.8	12294.6	12577.8	11012.4	11706.7	11033.3	10307.7	12667.4	11414.1	7447.08	6858.37	8378.88	11780.6	9090.54	12712.6	15932.9	16045.2	15993.1	14589.3	0.0531413	0.0531413
M289T714	[M+H-2H2O+2i]+	Chloramphenicol	0.39084	1.22957	0.187735	288.996	714.235	5.23494	HMDB0014589	C00918	Benzenoids	Benzene and substituted derivatives	Nitrobenzenes	715.816	16230.4	5549.87	5842.71	12958.5	13939.6	25265.3	8229.7	10112.9	8154.09	7912.27	10782.8	12340.9	11597.1	13246.6	10356.9	11107.9	8761.62	11367.2	14832.6	9039.05	10957	8928.66	9060.9	5778.03	11938.3	11918.9	11935.7	0.000881664	0.000881664
M301T304	[M+H]+	Chlorcyclizine	0.178599	0.947757	0.822752	301.128	304.119	4.63143	HMDB0240224		Benzenoids	Benzene and substituted derivatives	Diphenylmethanes	324.081	25600.9	18015.6	11995	31374.1	10043.7	31400.7	14508.4	12869.3	29596.8	8649.79	27606.9	19514.2	12007.5	14706.2	42156.8	7931.1	14820.8	8510	8750.62	9203.94	43385.3	21268.5	8993.78	33836.9	10981	8287.16	10804.8	0.150333	0.150333
M117T318	[M+H-C2H7ClN]+	Chlordimeform	0.240485	0.966347	0.860531	117.033	318.189	6.29709		C14746	Benzenoids	Benzene and substituted derivatives	Halobenzenes	337.454	15124.5	33575.2	18775.5	28940.4	14937.2	14950.2	16620.7	40981.3	10130.4	15581.3	15514.8	1235.76	8788.18	28651.7	16507.2	17792.9	28667	13071.6	14501.3	12444.8	21730.1	19410.8	15847.5	19941	15188.4	16461.4	16431.8	0.0453353	0.0453353
M427T770	[M+Na]+	Chlormadinone acetate	0.430785	1.24791	0.253022	427.157	770.148	1.81219		C12729	Lipids and lipid-like molecules	Steroids and steroid derivatives	Pregnane steroids	772.133	5972.23	7377.1	10009.2	7224.02	6864.99	7448.58	7572.24	12802.1	4721.2	24307.1	6569.06	11912.1	5754.58	18118.9	8162.5	8192.54	12276.8	10473.2	8258.02	6215.87	9386.88	7110.11	6658.01	11023.9	7767.37	7836.04	7767.48	0.00508539	0.00508539
M104T654	[M]+	Choline	0.560303	0.832704	0.460049	104.106	654.496	8.37495	HMDB0000097	C00114	Organic nitrogen compounds	Organonitrogen compounds	Quaternary ammonium salts	670.656	99301.7	25569.3	77032.4	55194.1	64255.8	27117	163173	75870.1	39416.5	54058	57014.9	57108.6	105574	46115	78991.3	25410.7	143611	189727	68897.1	50798.9	47042.2	47402	55958.7	57126.6	50386.3	46752.5	46256.8	0.047171	0.047171
M137T49	[M+H-H2O]+	Chrysanthemyl alcohol	0.214876	1.21459	0.299606	137.132	48.927	4.04908		C17611	Lipids and lipid-like molecules	Prenol lipids	Monoterpenoids	56.688	4551.21	4140.05	2126.25	4654.09	2353.11	6961.32	4690.6	1510.21	5618.38	5142.12	8139.02	6262.23	8991.85	5847.96	3741.09	7559.42	3692.37	3568.41	4033.89	2270.58	2118.84	3613.91	3781.98	2458.23	8193.99	8194.02	8167.26	0.00188684	0.00188684
M509T752	[M+H]+	Chrysomycin a	0.7473	0.482708	0.00301311	509.167	751.76	3.55714			Organic oxygen compounds	Organooxygen compounds	Carbohydrates and carbohydrate conjugates	754.484	9411.67	7342.41	7789.65	21267.3	17020	4786.45	13480.1	4866.21	28957.6	5902.87	13634.1	6797.87	8450.73	5487.72	15632.3	13539.2	3096.7	4131.91	7986.59	14242.7	3649.19	6510.24	9182.03	8279.63	11905.3	11903.5	11056.8	0.0421092	0.0421092
M461T807	[M+H-2H2O]+	Chrysomycin b	0.377645	1.51796	0.245492	461.141	807.188	2.04875			Organic oxygen compounds	Organooxygen compounds	Carbohydrates and carbohydrate conjugates	808.313	20887.1	1772.37	2335.34	4398.37	4995.86	6500.6	3819.54	4721.46	2900.83	4369.41	5677.76	2933.52	14373.7	5025.42	3186.9	3827.89	2931.11	5330.54	4483.06	3163.01	2458.23	2521.23	3063.41	2625.98	5194.37	5267.19	5195.01	0.00802127	0.00802127
M375T491	[M+H]+	Chrysosplenetin	0.0785573	1.02659	0.900986	375.125	490.717	2.04141		C10030	Phenylpropanoids and polyketides	Flavonoids	O-methylated flavonoids	496.811	20672.1	20816.7	13007.5	10225.8	5212.67	8453.96	14585.4	11332.2	13220.5	7665.43	6941.44	5160.95	6495.56	10676.9	5586.25	6626.5	6375.22	11214.1	7734.48	8622.17	7221.96	9936.01	2115.82	3815.01	7063.17	7140.89	6429.15	0.0567669	0.0567669
M685T815	[2M+H]+	Cilostamide	0.193007	0.965761	0.84829	685.385	815.372	0.109773			Organoheterocyclic compounds	Quinolines and derivatives	Quinolones and derivatives	817.109	2615.28	3868.1	1383.71	2312.3	891.163	1765.12	4312.34	1942.9	4259.53	892.556	4707.14	3697.23	3101.7	2476.11	2295.51	3407.11	4456.32	1280.74	1183.6	4160.32	2595.6	3271.26	2381.01	2496.38	2664.29	2779.59	2673.71	0.02366	0.02366
M271T40	[M+H]+	Cimetidine amide	0.218493	1.14511	0.363578	271.121	39.988	2.98325			Organoheterocyclic compounds	Azoles	Imidazoles	41.293	10709.3	3333.82	3831.09	4616.71	3810.64	5260.76	7810.52	4273.44	4923.45	4519.27	5456.44	5976.29	6687.45	3321.77	3788.99	3760.2	3946.4	5170.78	3382.4	4140.28	3702.46	5155.31	6334.54	2848.53	4688.28	4596.9	4691.16	0.0115069	0.0115069
M263T703	[M+H]+	Cinoxacin	1.40803	1.60749	0.101972	263.073	703.122	1.5952	HMDB0014965	C08052	Organoheterocyclic compounds	Diazanaphthalenes	Benzodiazines	708.617	208298	37665.3	61421	71472	81421.2	234681	69374	58986	72142.3	77481.7	60218.7	51480.4	64705.5	55069.2	29305.5	45875.8	60258	68607.1	109222	34296.9	31010.8	38750.5	119909	24042.1	54839.5	48976.9	49229.7	0.0649647	0.0649647
M291T655	[M+H-H2O]+	Cis-11,14-eicosadienoic acid	0.262806	1.24173	0.0274576	291.268	654.857	8.56689	HMDB0005060		Lipids and lipid-like molecules	Fatty Acyls	Fatty acids and conjugates	664.039	7564.28	8175.27	6112.73	5493.04	5963.91	6013.44	3042.1	5777.6	5046.5	4723.35	5210.28	9185.68	8714.86	5962.92	6360.83	5717.89	8094.39	5443.07	4317.26	6076.72	4318.82	6954.8	6466.92	4577.59	5885.87	5906	5626.07	0.0268918	0.0268918
M466T802	[M+H]+	Cisapride	0.913309	1.36326	0.166946	466.19	802.267	1.41117		C06910	Benzenoids	Phenol ethers	Aminophenyl ethers	803.618	65820.1	31074.5	16857.3	16205.1	6230.57	15090.7	45208.3	7469.52	36282	14959	37001.7	29053.5	35733	21346.1	17837.6	44478.7	47923.8	5174.01	20964.5	36764	35496.2	51476.8	29518.1	22772.2	25082.8	25083.1	24804.2	0.00644041	0.00644041
M149T467	[M+H-C4H10O]+	(cis+trans)-nerodilol	0.0689058	0.926055	0.541956	149.132	466.853	1.99452		C09704	Lipids and lipid-like molecules	Prenol lipids	Sesquiterpenoids	467.824	3506.24	2032.85	1743.82	2573.61	2193.47	746.4	1541.43	2297.61	2514.56	1902.56	2349.32	2132.65	1685.88	2123.73	1893.82	1445.64	1068.85	1564.65	1441.02	1865.1	1536.88	1507.43	1964.64	1394.75	1576.72	1202.48	1477.08	0.136608	0.136608
M342T895	[M+H-H2O]+	Clethodim	0.334805	0.83024	0.266055	342.14	894.752	1.78512		C18609	Organic oxygen compounds	Organooxygen compounds	Carbonyl compounds	895.907	27700.3	3627.47	15052.1	14216.7	10704.7	9022.26	12840.7	7225.09	15249.6	9818.97	11080.3	10360.3	10348.5	8757.18	10582.2	12096.2	9873.39	14285.7	6981.83	13319.4	7806.17	8355.32	9164.07	10070.9	10939	10947.1	10065.8	0.0475567	0.0475567
M396T198	[M+NH4]+	Cnicin	0.464379	1.45069	0.110415	396.207	198.443	1.19868		C09362	Lipids and lipid-like molecules	Prenol lipids	Terpene lactones	209.134	15799.3	8774.84	9419.39	8879.15	6489.7	12910.4	26588.4	11276.2	2896.72	7879.12	12242.1	10352.1	18450.6	3337.28	14091.5	7913.62	9118.57	4143.35	22147.4	10101.8	16083.2	22082	27730.2	6359.07	11575.8	11580.3	11181.5	0.0200015	0.0200015
M498T694	[M+Na]+	Codeine-6-.beta.-d-glucuronide	0.276792	1.01728	0.931116	498.195	694.026	3.38259	HMDB0060464	C16577				698.761	6110.81	7288.8	7387.17	3829.18	2494.99	4744.08	11488.8	4317.87	8096.64	4966.55	5084.32	3220.59	7685.7	1556.92	5349.73	9331.86	11885.9	4637.79	4531.36	8722.76	10984	7208.15	4201.22	2379.52	5804.1	3725.95	5826.82	0.235679	0.235679
M472T889	[M+Na]+	Condelphine	0.681277	1.37888	0.257676	472.276	888.679	0.918773		C08671	Lipids and lipid-like molecules	Prenol lipids	Diterpenoids	896.045	4832.68	21354.2	11734.9	5206.94	1681.86	1897.75	22797.1	5818.63	15224.5	6841.13	12219.7	19452	22515.3	2803.59	7397.14	16598.5	29608.7	5673.21	5530.01	18242.9	28391.1	26100.6	11041.2	8212.65	14707.9	13721.3	14328.8	0.0349207	0.0349207
M163T186	[M+H-H2O]+	Coniferyl alcohol	1.2751	0.727248	0.247157	163.059	186.154	2.50115	HMDB0012915	C00590	Benzenoids	Phenols	Methoxyphenols	196.139	60557.8	54923.4	68043.7	94881.9	213501	52832.7	29365.8	101851	67589	128538	50845	44819.8	29792.5	80818.2	85389.2	20654.5	18909.2	78343.5	60023.4	46335.2	26226.7	71131.3	22294.5	38173.3	48496.1	47735.8	45382.4	0.0343892	0.0343892
M179T514	[M+H]+	Coniferyl aldehyde	0.677394	1.44973	0.00370166	179.07	514.312	7.74943	HMDB0141782	C02666	Benzenoids	Phenols	Methoxyphenols	516.73	26431	28698.8	11598.5	10420.8	12500.6	12513.5	18735.5	16606.5	17376.7	19347.5	11468.7	13171.8	18770.9	22930.4	10425.6	8839.23	15603.5	16887.5	16393.1	10728.5	14767.7	15782.6	20123.4	9292.43	15229.6	14429.8	14430.1	0.0314121	0.0314121
M269T581	[M+NH4]+	Cordycepin	0.127026	1.01855	0.916881	269.113	581.349	2.74301		C08431	Nucleosides, nucleotides, and analogues	Purine nucleosides	Purine 3'-deoxyribonucleosides	588.008	13658	15972.7	9124.97	39814.7	14919.8	10216.8	16224.1	13352.9	15245	11261.6	15790.9	30882.5	14529.5	16152.8	12051.1	14198.8	14445.2	12517.7	12973.9	13975.9	14644.7	15549.1	22604.3	12163	13329	13333.6	12460.3	0.0385606	0.0385606
M427T602	[M+Na]+	Cortisol 21-acetate	0.982454	2.18106	0.0168083	427.193	601.677	4.99545		C02821	Lipids and lipid-like molecules	Steroids and steroid derivatives	Pregnane steroids	618.836	24672.9	33739.6	8703.29	7498.11	3930.44	11924.1	15170.5	5884.38	11766.9	6063.92	10060.8	12046.1	52453.4	7664.52	13051.3	11341.4	11727.4	6765.97	2614.47	12000.6	32350.6	23724.3	29534.8	7769.18	15916.2	15916.2	15810.1	0.00385865	0.00385865
M443T588	[M+H]+	Cortisol 21-sulfate	0.449692	1.52318	0.177552	443.188	588.271	1.68544	HMDB0062779	C02822	Lipids and lipid-like molecules	Steroids and steroid derivatives	Sulfated steroids	607.769	47249.6	7751.33	11752.8	12081.8	5070.04	25927.2	10345.4	11795.5	14222.7	8321.79	8037.39	7026.96	6789.73	10329	6422.09	10385	8856.6	5424.74	14151.3	9851.18	7958.31	9528.56	16571.2	6523.39	9089.27	8434.91	8416.72	0.0443112	0.0443112
M343T400	[M+H]+	Coumachlor	0.512349	1.12105	0.550563	343.081	399.8	2.53523		C16805	Phenylpropanoids and polyketides	Coumarins and derivatives	Hydroxycoumarins	407.365	8415.32	34335.3	32613.9	42453.7	28386.1	11149.5	42941.7	24256	15727.2	25509.5	10827	48147.7	29183.2	43390.3	22110.6	14617.9	51919.1	23289.9	18628.1	27747.5	40969.4	41886.8	11669.8	40797	25340.9	28536.5	28436.9	0.0662186	0.0662186
M344T650	[M+NH4]+	Coumaric acid o-glucoside	0.714755	1.25351	0.0768443	344.134	649.959	4.57433			Organic oxygen compounds	Organooxygen compounds	Carbohydrates and carbohydrate conjugates	654.783	29767.3	28540.9	41142.1	39250.4	29217.9	65384	45365.9	32303.5	33505.2	62241.4	32525.6	85033.1	35390	50784	55250.4	47988	51359.2	45184.3	52516.7	30749.3	47367.5	59432.4	31036	45259.2	52836.9	48518.3	53015.2	0.0494858	0.0494858
M235T518	[M+H]+	Coumaroyl putrescin	1.28785	0.986985	0.97283	235.143	518.029	1.70372	HMDB0139874	C18326	Phenylpropanoids and polyketides	Cinnamic acids and derivatives	Hydroxycinnamic acids and derivatives	519.795	42359.2	11950.3	14936.1	48968.1	112554	244692	30198.4	78790.3	30328.9	35398	91011.4	48974.3	11852.4	73032.2	25365.5	32469.6	14711.2	93280.4	142077	62387.9	11580.7	27537.3	29124.3	82139.6	63232.9	63558.5	63555.3	0.00294826	0.00294826
M621T706	[M+Na]+	Crassostreaxanthin b	0.0912024	1.00315	0.976024	621.381	706.245	1.85348			Lipids and lipid-like molecules	Prenol lipids	Sesterterpenoids	720.281	3690.3	5539.12	4273.44	3660.96	3355.78	568.183	4389.55	4549.13	4272.86	5404.95	3529	3878.24	4172.5	3448.06	4182.43	3298.56	3424.92	4103.94	3198.68	4203.93	5534.96	4577.22	4362.06	3829.65	4083.51	3954.85	3947.04	0.0191827	0.0191827
M573T565	[2M+H]+	(.+/-.)-cromakalim	0.92943	1.77548	0.00384792	573.251	564.53	0.93074		C11819	Organoheterocyclic compounds	Benzopyrans	1-benzopyrans	573.113	39841.6	21944.5	8468.83	11694.2	6929.1	38647.6	33058.4	6802.24	14182.6	15056.2	20865.7	15238.3	28041.2	22734.5	11841.7	13863.7	15539.8	11901.8	23311	17035.6	21206.7	34802.9	18393.7	9371.7	18645.4	18043.3	18032.2	0.0192355	0.0192355
M284T725	[M+H]+	Crotonoside	0.225797	1.06356	0.571314	284.074	724.662	2.78098		C08432				725.905	12441.7	6040.88	8229.14	13122.3	10433.8	11561.3	8574.12	12112.2	11821.5	8940.77	9551.91	11207.1	9506.12	13286.4	9136.2	7073.97	14665.9	9901.98	15358.7	8042.63	8186.01	7985.52	5214.65	8961.52	10739.3	10018.2	10743.3	0.0397613	0.0397613
M583T326	[2M+H]+	Crufomate	0.634612	1.01986	0.926525	583.163	325.973	3.15536		C18972	Benzenoids	Benzene and substituted derivatives	Phenylpropanes	336.992	13653.6	42246.8	46704.2	29239.2	22295.3	32692.5	30991.7	16417.4	33432.8	16836.5	21338.6	63087.7	6192.88	20530.2	49591.9	21443.8	38353.3	15358	9343.4	44297	56861.1	39841.3	22569.4	24046.9	26853.3	18621.7	18093.8	0.231813	0.231813
M581T833	[M+Na]+	Cucurbitacin b	0.572235	1.34256	0.348127	581.292	833.328	3.36572		C08794	Lipids and lipid-like molecules	Steroids and steroid derivatives	Cucurbitacins	843.779	3148.22	14478.2	4690.15	2881.69	1897.65	1564.68	21556.6	2037.76	10772.1	3770.85	9562.76	16998.4	13524.6	2798.23	5793.84	10362.8	18316.2	2392.54	2527.48	16960.5	18244.7	20933.2	9876.69	5077.48	9095.16	9380.72	9290.63	0.0157727	0.0157727
M461T826	[M+H-3H2O]+	Cucurbitacin i	0.672172	1.26287	0.0310323	461.271	825.813	0.132861		C08800	Lipids and lipid-like molecules	Steroids and steroid derivatives	Cucurbitacins	835.871	25202.4	25380.7	16767.7	25664.6	20533.4	37255.3	33551.7	23449.4	22107	31855.5	30344.4	26969.8	43825	26809.7	24771.3	24417.3	27347.3	25421.8	26951.8	29832.5	50788.9	43140.3	26199.8	33326.5	27306.2	27307.8	27107.6	0.00422681	0.00422681
M133T421	[M+H-H2O]+	Cuminyl alcohol	0.2174	1.30062	0.378966	133.1	421.024	9.9421	HMDB0031817	C06576	Lipids and lipid-like molecules	Prenol lipids	Monoterpenoids	422.689	20513.3	8343.16	8063.67	21237.5	5378.22	3244.03	3428.63	5487.93	5001.14	13747.4	17529	11834.4	10398	5204.27	5283.98	11751.1	15751.5	7477.78	2640.07	8728.68	3810.38	10830.2	34321.6	8764.03	8611.69	8609.36	9323.7	0.0465352	0.0465352
M605T670	[2M+H]+	Cumyluron	0.188269	0.899602	0.478401	605.22	670.345	1.84033		C18425	Benzenoids	Benzene and substituted derivatives	Phenylpropanes	671.664	7898.61	12574.8	17561.2	19244.4	13941	15972.6	19984.9	11765.6	15505.6	15663	24990.6	15264.2	6968.4	15865.1	14929.4	4678	24814.7	19965.6	19523.9	18737.6	23867.9	17325.5	4896.45	19490.9	15216.7	15639.7	15636.5	0.0157014	0.0157014
M369T353	[M+H]+	Curcumin	3.37279	2.6888	0.271196	369.118	352.893	3.90692	HMDB0002269	C10443	Phenylpropanoids and polyketides	Diarylheptanoids	Linear diarylheptanoids	374.817	677757	141516	221847	101685	93410.6	98645.2	155341	255943	142429	2.51783e+06	150839	26096.6	44171.7	118615	96303.9	107914	115142	82771.1	174875	90669	118390	195959	134781	123791	234385	236847	153406	0.228037	0.228037
M263T724	[M+Na]+	Cyanazine	0.529795	1.11908	0.415707	263.073	724.246	1.46061		C14299	Organoheterocyclic compounds	Triazines	Aminotriazines	727.482	52246.8	7196.47	20046.6	37539.1	34207.9	50985.6	26168.9	15062.4	26970.3	28306.8	34672.8	29995.8	40489.8	32219.9	27816.1	30917	28656	39100.9	37309.1	27940.2	22530.1	21901	34876	25121.3	33275.4	32269.6	33281.9	0.0176847	0.0176847
M346T646_2	[M+H]+	Cyclic gmp	0.0567859	1.00092	0.996144	346.054	646.256	8.00008	HMDB0001314	C00942	Nucleosides, nucleotides, and analogues	Purine nucleotides	Cyclic purine nucleotides	652.539	1327.47	5997.99	3611.57	3581.19	4467.06	4270.57	9685.62	5221.42	4720.38	4588.23	4359.78	4628.12	4511.75	10065.1	6379.04	4692.59	5598.39	1104.9	5765.89	5144.38	4247	3134.43	1863.34	2978.98	5444.29	5497.91	4824.8	0.0711807	0.0711807
M274T462	[M+H-H2O]+	Cyclopentolate	0.537854	1.20674	0.301558	274.176	461.532	2.80874	HMDB0015114	C06932				462.838	30181.7	27454.3	17551.4	16459.5	6159.99	14786.3	31982.4	6088.37	19638.5	10934.7	16510	15339.3	18406.1	15737.4	13910.9	16463.9	15256.6	4138.14	8870.26	17967.9	22962.2	25764.5	11742.6	13313.3	26738.5	23185.3	27376	0.0876366	0.0876366
M523T635	[2M+H+2i]+	Cyclophosphamide	0.362591	1.47144	0.0538102	523.059	634.959	7.70725	HMDB0014672	C07888	Organic nitrogen compounds	Organonitrogen compounds	Nitrogen mustard compounds	640.084	5531.66	3193.25	3220.39	5606.58	1716.29	8521.68	5573.11	3729.1	4797.48	3420.46	8056.57	4425.67	8986.14	1877.42	3881.71	4718.85	5851.44	2615.28	6516.76	6505.71	11636	8690.14	11267.3	3891.81	6234.94	6086.57	6082.65	0.0141513	0.0141513
M422T742_1	[M+H]+	Cyclosulfamuron	0.598791	2.08856	0.0100997	422.104	741.617	7.59526		C18439	Organic oxygen compounds	Organooxygen compounds	Carbonyl compounds	743.604	22665.4	1909.32	3477.3	4955.06	7223.61	5276.02	3377.07	7642.32	4898.21	14195.5	5388.76	9186.72	18695.7	7133.15	5227.51	4621.07	5242.02	9027.6	7334.94	4026.92	12757.1	7406.34	22523.3	4449.35	7060.07	7812.47	7780.81	0.0563565	0.0563565
M571T896	[M+Na]+	Cymarin	0.213076	0.878498	0.162762	571.269	896.038	6.89877		C08859	Lipids and lipid-like molecules	Steroids and steroid derivatives	Steroid lactones	896.927	6925.8	6477.45	8090.43	9135.59	5501.56	7598.66	5346.69	5390.4	5639.23	7579.15	7335.43	6016.21	4489.49	7643.58	7909.36	7015.01	6903.38	5467.64	4911.27	7360.84	4403.4	3964.6	6719.26	9623.87	6421.42	6496.24	6421.24	0.00670934	0.00670934
M167T720	[M+H]+	Cyromazine	0.174129	1.15299	0.324392	167.09	720.307	0.305446	HMDB0029862	C14147	Organoheterocyclic compounds	Triazines	Aminotriazines	721.646	7743.62	5636.13	4027.98	4162.43	2655.54	2807.02	5250.92	4579.01	4692.4	5075.14	3281.02	3793.26	6702.95	3577.6	3786.66	2704.2	5247.97	4233.76	1231.46	4333.02	4200.38	4449.05	2662.26	2370.4	3929.34	3812.97	3823.84	0.0166719	0.0166719
M518T877	[M+Na]+	Cysteine conjugated chenodeoxycholic acid	0.439187	0.69867	0.0126352	518.282	876.907	1.44918			Lipids and lipid-like molecules	Steroids and steroid derivatives	Bile acids, alcohols and derivatives	896.507	8091.88	9904.72	8654.26	9266.17	15312.7	4936.02	10402.5	11366.9	10075.3	11074.1	8958.64	7152.92	10378.6	9633.53	10469.8	10385.5	10169.4	14634.5	6370.56	12125.9	10715.8	3593.63	8791.75	22640.4	9246.66	7775.77	13522.7	0.29321	0.29321
M112T348	[M+H-C5H9O7P]+	Cytidine 3'-monophosphate	0.95322	0.544024	0.000598554	112.05	347.901	1.5282		C05822				354.831	7039.77	12064.4	21998.4	21556.4	34597.5	18898	13810.5	35341.2	23044.8	19225.7	15416.1	10624.3	24904.6	3049.03	30222	23602.5	17166.8	41203.8	19350	21902.4	14379	10058.4	12933.9	29227.9	15262.5	11809.2	15166.8	0.139685	0.139685
M480T505	[M+H]+	Cytochalasin b	0.288881	1.04387	0.798002	480.278	504.621	0.45761		C19954	Alkaloids and derivatives	Cytochalasans	Cytochalasins	508.482	7630.47	22737.6	9243.06	6908.74	4247.77	8361.25	18220.5	7502.55	10280.7	8719.59	17183.7	11126.2	10150.8	13029.8	10261.8	11793.9	9126	5119.09	7355.63	15477.4	13282.2	15742.5	9051.1	14345.3	12076.7	12099.9	11004.4	0.0533756	0.0533756
M434T917	[M+H-CH2O3]+	Cytochalasin e	0.5919	1.39077	0.034129	434.224	916.812	1.44815						920.771	13734.3	15534.4	6474.15	13637.9	5784.54	11839.7	15425.1	8210.12	10394.6	11754.8	10338.9	15993.3	18993.6	9121.81	12494.5	11760.2	17449.2	5847.85	5803.25	13734.7	23664.7	23568	11929.9	14881.9	10877.7	10895.6	9916.71	0.0530193	0.0530193
M631T466	[M+H-H2O]+	Cytotrienin a	0.136432	0.910325	0.74448	631.327	465.59	5.62225						480.219	19461	8141.54	9048.25	10528.3	5453.07	3084.36	3473.87	6557.31	9602.61	9234.09	4280.5	4534.34	2989.18	8308.18	3161.15	2993.97	4377.78	9345.51	1590.68	6799.1	1740.34	2099.21	2355.64	3363.04	4752.57	4397.4	4759.54	0.0446671	0.0446671
M531T272	[M+H]+	D-.alpha.-tocopherol succinate	0.386353	1.10282	0.424758	531.403	271.829	1.33538			Lipids and lipid-like molecules	Prenol lipids	Quinone and hydroquinone lipids	285.702	16063.9	10585.5	5856.96	15264.2	20980.1	22406.9	18363.7	17343.3	20344.1	20488.5	12845.6	14127.2	23190.9	23204.2	10063.9	13365.3	17282.6	13498.3	23048.7	23103.9	12068.6	12403.5	14067.7	18428.7	17658.5	12334.1	17662.3	0.193588	0.193588
M458T664	[M+H]+	D-amygdalin	0.178279	1.06485	0.71753	458.164	664.23	2.00064	HMDB0035030	C08325	Organic oxygen compounds	Organooxygen compounds	Carbohydrates and carbohydrate conjugates	666.594	5233.83	2651.14	5855.96	5739.19	5250.07	3048.84	6416.96	8699.85	5356.9	11195.5	3263.92	10804.5	4372.83	9286.66	6033.19	6133.04	13341.8	8992.19	4481.94	5860.82	6800.6	4305.76	5925.16	8885.8	5707.2	4681.08	5704.76	0.110307	0.110307
M497T815	[2M+H]+	Dapsone	0.954859	0.685263	0.0011789	497.147	814.963	2.08759	HMDB0014395	C07666	Benzenoids	Benzene and substituted derivatives	Benzenesulfonyl compounds	816.965	21134.3	26975.7	40295.6	37388.2	46959.7	20755.4	33041	22447.5	32174	17331.5	33896.8	24747.6	32307.5	18480	37611.9	29461.4	19508.1	22520.7	17208	33032.1	30270.1	26751.2	32233.3	51013.8	27841.9	28634.6	27633.8	0.0188354	0.0188354
M570T726	[M+Na]+	Darunavir	0.191218	0.900863	0.446986	570.237	726.186	3.40803	HMDB0015393		Benzenoids	Benzene and substituted derivatives	Benzenesulfonamides	727.482	7217.48	9001.35	9640.64	6440.69	3926.74	2780.81	10739.9	11245.7	8027.96	6757.29	5159.06	9716.62	5752.9	9998.59	7500.4	8992.79	12047.2	8170.97	4404.55	7677.37	9170.23	8626.36	4190.15	12008.4	7427.5	7447.17	6906.57	0.0422286	0.0422286
M460T563	[M+H-C2H4O]+	Dasatinib n-oxide	0.231946	1.07789	0.768596	460.121	562.861	0.900292			Benzenoids	Benzene and substituted derivatives	Anilides	564.832	1879.84	14128.7	4713.72	4523.49	7308.57	5212.58	2781.24	4149.35	7524.52	7753.25	9290.95	5766.92	2095.22	15693.2	10658.3	2502.41	2606.31	7795.48	6716.56	4048.33	5480	5325.9	2022.5	3988.08	5708.59	5824.06	5963.21	0.0218609	0.0218609
M363T604	[M+H-C6H15O4N]+	Daunorubicin	0.315285	0.969918	0.839921	363.104	604.031	2.25212	HMDB0014832	C01907				608.679	31714.5	14898.4	29809.9	31989.9	25457.9	38939.1	18699.2	23712.7	24983.3	19770.1	22338.4	47852.3	22673.5	20037.7	36032.1	20513.2	18597.5	44482.4	27048.6	20316.5	13593.1	16146.7	34414.6	16831.3	29950.2	29812.7	31622.8	0.0330817	0.0330817
M639T427	[M+H]+	Demethoxycentaureidin 7-o-rutinoside	0.739608	1.20274	0.231557	639.192	426.858	0.0093589			Phenylpropanoids and polyketides	Flavonoids	Flavonoid glycosides	429.655	43971.1	36390.3	74089	53974.3	34083.4	28729.4	81437.7	38481.5	59539.4	66930.1	33564.8	107393	63723	60671.9	37123.8	35818	86786.6	31856.1	39666	53617.3	64812.5	64830.1	43008.1	54167.2	53453.1	53397.2	58548.7	0.0536562	0.0536562
M339T338	[M+H]+	Demethoxycurcumin	1.98134	0.652491	0.330942	339.107	338.222	3.99757	HMDB0033801	C17742	Phenylpropanoids and polyketides	Diarylheptanoids	Linear diarylheptanoids	361.571	110820	213216	255095	106340	111958	63223.3	198338	130533	1.33796e+06	107916	349959	313346	92487.7	138414	203320	130765	299173	46783.5	138125	293383	442375	149552	292556	454313	125005	148845	124586	0.104556	0.104556
M786T311	[2M+H]+	Deoxycholic acid	0.663774	0.852546	0.257756	785.587	311.144	0.267084	HMDB0000626	C04483	Lipids and lipid-like molecules	Steroids and steroid derivatives	Bile acids, alcohols and derivatives	314.809	21701.7	37692.9	43648.3	27804.4	17830.7	13348	29418.7	25034.9	27610.6	14921.5	30472.1	22182.5	30100.6	15557.6	24588.3	37624.4	33777.6	14612.6	10474.3	22611.3	30925.2	32567	27046.8	39248.1	27172.1	28845.2	28846.6	0.0341623	0.0341623
M152T528	[M+H-C5H8O3]+	Deoxyguanosine	1.93591	0.869903	0.246682	152.056	528.141	3.74239	HMDB0000085	C00330	Nucleosides, nucleotides, and analogues	Purine nucleosides	Purine 2'-deoxyribonucleosides	529.271	553463	355402	514006	503356	525034	361742	349534	616130	337151	486239	338196	356750	368969	476620	344426	349958	313433	355209	242805	232576	263566	184167	280442	412665	372494	351392	351058	0.0342729	0.0342729
M173T358	[M+H]+	Deoxypeganine	1.0591	1.52736	0.146426	173.107	357.838	3.36605		C10656	Organoheterocyclic compounds	Diazanaphthalenes	Benzodiazines	360.452	3423.65	128964	68968.4	45463.3	35160.5	75247.5	26121.2	19634.6	28999.4	55531.8	18799.8	67118.6	27550.5	74196.8	42756.8	3928.88	8454.04	41842.8	38184.2	29643.6	27112.1	31094.8	44511.9	19332.4	41281.5	41272	39571.7	0.024182	0.024182
M497T623	[M+H]+	Deoxypumiloside	0.275835	0.720596	0.168116	497.21	622.576	6.41846		C16725	Organic oxygen compounds	Organooxygen compounds	Carbohydrates and carbohydrate conjugates	624.698	6195.86	4040.17	3616.57	4850.78	2730.99	3600.78	2691.34	9850.74	3740.26	1337.7	5150.59	7287.16	1841.49	3698.55	3798.63	4939.08	3492.01	13712.5	4250.28	5078.21	4476.92	3605.56	2411.73	4007.01	4591.62	4591.52	4575.75	0.00199226	0.00199226
M557T50	[M+H]+	Dereplicator identification - rhapsamine	0.55181	1.23787	0.0337573	557.471	50.165	0.942673			Organic nitrogen compounds	Organonitrogen compounds	Amines	50.858	34464	24072.1	17984.4	19927	16815.1	32444.2	33154.8	17516.2	20054.3	26045.7	30697.6	23226.8	21963.6	22658.9	17037.1	20877.4	19946.8	19612.1	20515.9	18284.4	20971	28676.6	29502.2	14017.3	23158.3	22348.6	23158.5	0.0204264	0.0204264
M318T664	[M+H]+	Desmethyleneparoxetine	0.251454	0.983701	0.920002	318.165	664.266	1.31692			Organoheterocyclic compounds	Piperidines	Phenylpiperidines	665.334	8577.03	23019.5	15205.2	12084.2	9266.08	19024.3	21374.5	9452.64	29435.4	5379.51	15748.2	13941.2	19848.3	20945.6	19758	28367.7	18098.9	5635.83	24492.2	21424.3	24697.7	15871.5	13193.4	22768.3	12399.2	12398	12943.5	0.0250079	0.0250079
M163T652	[M+H-H2O]+	D-(+)-galactose	0.430923	0.918981	0.361703	163.059	651.762	0.874758	HMDB0033704	C00124	Organic oxygen compounds	Organooxygen compounds	Carbohydrates and carbohydrate conjugates	652.977	35583.5	51423.5	40653.6	64148.3	61110.9	45231.6	49176.1	65859.8	49270.9	39744.7	52535.4	48684.6	48522	56402.7	64635.6	30805	52355.6	52798.6	44355	42554.4	46898.3	42861.6	36447.9	23320.6	46230.3	46238	45496.3	0.00926375	0.00926375
M260T790	[M+H]+	D-glucosamine 6-phosphate	0.179162	1.10476	0.539785	260.052	790.36	2.36964	HMDB0001254	C00352	Organic oxygen compounds	Organooxygen compounds	Carbohydrates and carbohydrate conjugates	790.947	1789.74	5397.43	4838.26	3804.09	2488.92	998.683	2474.55	4732.97	1999.6	5700.3	2698.33	3708.58	4461.23	5487.28	4000.27	4025.98	7285.55	4185.72	2094.34	3180.62	4643.59	3003.06	3696.23	5259.83	4156.51	4157.4	4304.54	0.0202581	0.0202581
M243T790	[M+H-H2O]+	D-glucose 6-phosphate	0.373591	1.10659	0.575922	243.026	790.279	1.47782		C00092	Organic oxygen compounds	Organooxygen compounds	Carbohydrates and carbohydrate conjugates	791.499	7737.31	19358.1	19556.5	13226.6	8480.45	3303.92	10830	18007.4	5981.79	22379	8947.96	12257.7	15154.5	21815.3	15967.2	13618.3	29282.4	13641.9	7103.04	12075.1	16118.3	12194.5	14597.3	23505.3	15105.5	14999.4	15105.2	0.00406071	0.00406071
M147T754	[M+H]+	D-glutamine	2.54819	0.779635	0.325044	147.075	753.978	3.35825	HMDB0003423	C00064	Organic acids and derivatives	Carboxylic acids and derivatives	Amino acids, peptides, and analogues	769.913	511757	117203	276315	215060	478207	289353	228738	790170	147523	216022	228661	283026	242083	480017	173462	235810	274811	725441	176507	213930	205839	171520	117577	244580	262809	241003	245153	0.0463807	0.0463807
M583T59_4	[M+Na]+	Diacetylpyxinol	1.09997	1.00527	0.965249	583.414	59.253	0.644123			Lipids and lipid-like molecules	Prenol lipids	Terpene glycosides	59.522	1.25708e+06	782688	1.86688e+06	1.06542e+06	975043	1.79101e+06	1.18259e+06	1.85076e+06	1.30535e+06	1.02116e+06	2.0686e+06	1.09759e+06	1.80451e+06	2.42555e+06	1.238e+06	1.81904e+06	1.81218e+06	1.13341e+06	1.93277e+06	1.69761e+06	1.39067e+06	1.32601e+06	1.85647e+06	2.19805e+06	1.92475e+06	1.92505e+06	1.96616e+06	0.0122861	0.0122861
M567T54	[M+H]+	Diatoxanthin	0.321752	0.991443	0.8444	567.419	54.093	0.439712		C19920	Lipids and lipid-like molecules	Prenol lipids	Triterpenoids	54.902	466767	442496	512562	447910	449691	432642	522835	450583	489202	457708	497474	435310	421257	558822	446562	461887	590557	372106	465178	461499	478805	435404	422381	543411	469899	470210	469899	0.000381868	0.000381868
M305T560	[M+H]+	Diazinon	0.469256	1.30127	0.043256	305.12	560.382	1.42698	HMDB0032943	C14324	Organic acids and derivatives	Organic thiophosphoric acids and derivatives	Thiophosphoric acid esters	562.737	17052.4	20890.1	9393.1	14697.8	10652.6	20714.6	25740.4	9714.11	10114.6	15831.6	14311.2	20242.1	16054.3	21422.3	21171.1	19262.8	25197.4	18678.6	14691.2	16289.1	12492	27464.2	31508.8	17146.9	18631	18634.7	19507	0.0266687	0.0266687
M259T28	[M+H]+	Dibutyl adipate	0.331813	0.974891	0.830358	259.19	27.723	1.34801		C14253	Lipids and lipid-like molecules	Fatty Acyls	Fatty acid esters	44.833	234011	236441	225869	215787	86702.8	219874	219151	201185	200762	238285	259210	228599	200962	105466	207506	207474	208563	118453	194828	225778	26141.1	214927	199953	199617	62094.9	165009	165309	0.454911	0.454911
M279T151	[M+H]+	Dibutyl phthalate	6.83268	0.804373	0.434111	279.155	151.381	1.93318	HMDB0033244	C14214	Benzenoids	Benzene and substituted derivatives	Benzoic acids and derivatives	153.427	366937	1.9085e+06	1.99911e+06	1.79684e+06	2.50778e+06	1.47881e+06	703649	2.68001e+06	1.7333e+06	3.12242e+06	954798	1.69903e+06	334332	3.69644e+06	2.98334e+06	621037	397961	2.43866e+06	1.74104e+06	1.07974e+06	598554	746209	151712	693775	1.43092e+06	1.56422e+06	1.5627e+06	0.0503715	0.0503715
M106T613	[M+H]+	Diethanolamine	0.439783	0.69002	0.122259	106.085	612.676	1.92167	HMDB0004437	C06772	Organic nitrogen compounds	Organonitrogen compounds	Amines	616.28	5162.51	6798.11	5260.09	9369.36	21162.3	4288.51	18530.5	6589.46	1283.11	2953.67	18658.3	7311.98	14985	14359.2	7623.03	9929.6	6419.87	13952.2	6895.66	16164.3	5792.7	5165.34	12674.9	5977.4	2094.64	2099.99	1814.79	0.0814427	0.0814427
M192T429	[M+H]+	Diethyltoluamide	0.273067	1.60118	0.0562494	192.138	429.491	8.81667		C10935	Benzenoids	Benzene and substituted derivatives	Toluenes	440.023	4364.63	4517.87	3718.46	4283.33	1962.02	4179.15	3220.46	3533.9	4394.1	3745.63	3195.02	4393.31	4318.45	7569.72	3644.58	4943.61	5020.14	1657.84	2970.27	3514.36	3663.08	4139.3	15161.9	1929.91	3594.6	3957.8	3959.64	0.0547848	0.0547848
M395T533	[M+H]+	Diflufenican	0.464529	1.23746	0.0745251	395.092	533.104	4.91584		C18549	Benzenoids	Benzene and substituted derivatives	Anilides	549.941	19576.7	34545.7	15684.5	17657.2	13035.7	20720.4	20356.6	17592.2	13479.5	17904	10806	16082.6	20254.4	17940.9	16940.4	13717.1	20701.7	20682.3	14863.9	12579.8	18203.2	14628.3	10911.8	10369.8	15333.2	15409.5	13854.1	0.0589825	0.0589825
M559T329	[M+Na]+	Dihydrocelastryl diacetate	0.152484	1.1	0.559323	559.287	329.163	7.22518						333.373	11137.5	10106.3	4333.24	9959.5	3916.08	10409.6	9607.4	7233.53	8210.82	10148.1	7779.3	8034.27	8775.23	8591.08	11674.6	4518.22	1966.19	10530.9	3073.26	2793.56	12189.5	5602.52	6842.77	7512.73	9021.23	9028.96	8771.36	0.0163906	0.0163906
M584T670	[M+H]+	Dihydroergotamine	0.285811	0.756184	0.110999	584.29	670.203	2.01176	HMDB0014465	C07798				671.664	1597.31	5227.06	4950.48	7545.02	6140.4	10449.6	9695.71	6000.95	8374.04	3904.69	15355	6346.68	3523.45	6289.49	6983.2	3683.06	6868.15	7888.25	8185.87	7539.61	5256.92	7496.9	3095.39	6088.76	5464.78	5537.71	5599.66	0.0121997	0.0121997
M444T699	[M+H]+	Dihydrofolic acid	0.647336	0.701974	0.0705378	444.149	698.669	1.12479	HMDB0001056	C00415	Organic acids and derivatives	Carboxylic acids and derivatives	Amino acids, peptides, and analogues	701.151	5266.41	7851.66	21077.2	16624.6	5760.93	4605.62	27259.9	7533.27	17850.4	13744.4	22969.8	18106	14120	12976	19322.5	24979	25895.6	12172.9	4995.3	22315.4	19062.6	19833.8	15888.1	33403.8	17978.4	18030.3	17820.9	0.00607737	0.00607737
M613T344_3	[M+H]+	Dilinolenin (9c,12c,15c)	5.07102	0.944974	0.612461	613.482	343.878	1.59874			Lipids and lipid-like molecules	Fatty Acyls	Lineolic acids and derivatives	348.022	4.1055e+06	1.41676e+06	3.02307e+06	2.99921e+06	3.11933e+06	4.19967e+06	3.98117e+06	3.36865e+06	5.00271e+06	3.64508e+06	4.7161e+06	3.5693e+06	2.26974e+06	4.26951e+06	2.00876e+06	3.79711e+06	3.03389e+06	4.17968e+06	5.18055e+06	3.80778e+06	2.03685e+06	3.57237e+06	3.72126e+06	3.40553e+06	3.47037e+06	3.55029e+06	3.47036e+06	0.0131949	0.0131949
M437T416	[M+Na]+	Diltiazem	0.552132	0.637874	0.0121688	437.141	416.049	0.369263	HMDB0014487	C06958				417.16	5166.23	5176.32	9916.47	10613.4	14119.4	5958.78	5204.34	14155.1	6943.12	6961.4	7076.18	8705.3	5226.56	10796.9	7733.42	7124.89	7423.22	16911.2	6102.26	5404.98	5492.82	4858.13	6097.64	17024.8	7697.15	7645.4	7905.83	0.0177914	0.0177914
M609T427_1	[M+H]+	Diosmin	1.21188	1.20045	0.203823	609.181	426.938	0.0235253	HMDB0029548	C10039	Phenylpropanoids and polyketides	Flavonoids	Flavonoid glycosides	428.06	126878	154937	131350	141726	60092.3	72612.5	120464	90481.3	142374	78263.1	70686.7	179899	225296	116715	124711	83395.6	185095	90524.4	62251.2	125252	131677	96138.1	118897	109012	105744	109821	114235	0.0386267	0.0386267
M352T383	[M+H]+	Dipivefrine	0.441316	1.0308	0.863685	352.22	383.142	0.470387	HMDB0014592	C06963				390.3	13536.4	14122.2	12565.4	22173.6	7556.41	9668.13	29098.7	6307.56	25802.5	12109.8	16275.3	18595.5	19163.3	19135.6	16254.1	31694.2	16111.2	6051.67	14369.6	21137.9	31682.5	28555.4	20949.6	16567.8	19819.1	17952.6	17933.4	0.058337	0.058337
M485T603	[M+2Na]2+	Disialyllactose	0.325569	0.961324	0.830763	485.142	602.662	5.94989			Organic oxygen compounds	Organooxygen compounds	Carbohydrates and carbohydrate conjugates	614.25	5168.1	15055.3	6032.88	20182.7	13777.9	20285	1759.38	17957.4	14737.8	7355.91	14213.9	9316.11	6362.51	14501.1	10010.3	7659.57	8104.53	16295.4	17458.8	9875.75	7555.8	8980.56	16065.2	9185.79	15136.7	13407.6	15119	0.0682411	0.0682411
M297T51	[M+H]+	Disulfiram	0.588079	1.46206	0.0573019	297.058	51.4855	1.41324	HMDB0014960	C01692	Organic nitrogen compounds	Organonitrogen compounds	Amines	52.148	5428.21	35964.9	13549.1	9735.8	6292.34	25835.8	11548	5813.71	9193.34	20482.8	10008.7	23081.4	7700.37	17135.8	16637.9	18275.5	15693	10306.5	13932.4	14012.2	11136.5	11009.5	17144.6	14529.2	13873.1	12441.9	12056.6	0.0748282	0.0748282
M130T499	[M+H-CH3ON]+	DL-arginine	0.610299	1.1347	0.133881	130.085	499.345	3.10046		C00792	Organic acids and derivatives	Carboxylic acids and derivatives	Amino acids, peptides, and analogues	501.716	78743.7	47784.1	41220.1	51301.6	51881	60987.7	47699	40024.2	50145.9	40447.5	52303.7	44347.8	61366.3	45695.1	39595.2	41225.1	42261.1	43194.2	45596.8	45907.3	43204.1	49355.9	43940.4	27563.9	44260.7	43587.7	43565.7	0.00901841	0.00901841
M458T896	[M+H-H2O]+	D-leucinamide, n-[(phenylmethoxy)carbonyl]-l-leucyl-n-[(1s)-1-formyl-3-methylbutyl]-	0.114221	1.0834	0.614622	458.283	896.375	1.54893			Organic acids and derivatives	Carboxylic acids and derivatives	Amino acids, peptides, and analogues	898.015	2306.04	3169.97	2000.85	1497.29	2557.82	1188.52	4514.93	778.426	2471.46	1456.73	1426.72	2781.81	2224.97	2815.37	2296.33	1959.44	2814.79	1841.21	1889.46	3200.71	1617.74	3782.59	2205.24	1533.08	2550.78	2750.71	2545.36	0.0447426	0.0447426
M147T846	[M+H]+	DL-glutamine	1.30242	0.593866	0.245234	147.075	845.953	0.233572		C00303	Organic acids and derivatives	Carboxylic acids and derivatives	Amino acids, peptides, and analogues	855.395	28907.2	20530.2	17730.1	82791.4	39009.3	139727	29415.1	225542	59834.1	12299.3	33848.3	34683.9	27283.2	35421.3	47498.3	15524.8	14815.8	114416	57372.5	30029.8	22557	19290.6	9091.49	14925.5	30320	33335	33418.6	0.0545567	0.0545567
M132T557	[M+H]+	DL-isoleucine	1.79927	1.16249	0.118377	132.101	557.104	6.36758	HMDB0033923	C00407	Organic acids and derivatives	Carboxylic acids and derivatives	Amino acids, peptides, and analogues	570.741	661026	541293	456361	323337	403334	462598	554176	423968	519542	577785	451990	386737	517684	506267	404469	382791	443390	247297	406407	341456	415385	659599	269462	521534	510065	495940	503676	0.0140562	0.0140562
M231T395_1	[M+H]+	Dl-Leu-dl-Val	3.51828	0.996536	0.978862	231.17	395.057	0.441973	HMDB0028942		Organic acids and derivatives	Carboxylic acids and derivatives	Amino acids, peptides, and analogues	399.439	925258	1.88555e+06	919438	1.30214e+06	1.04692e+06	1.28564e+06	2.12513e+06	938920	1.7056e+06	675591	2.43006e+06	1.73645e+06	1.63482e+06	1.20226e+06	1.28443e+06	1.63357e+06	1.82119e+06	1.04285e+06	1.35046e+06	1.99282e+06	1.84315e+06	2.28315e+06	1.32251e+06	1.60659e+06	1.54757e+06	1.56059e+06	1.56057e+06	0.00482804	0.00482804
M147T1079	[M+H]+	DL-Lysine	0.39639	0.975805	0.895517	147.112	1079.17	1.91006	HMDB0142894	C16440	Organic acids and derivatives	Carboxylic acids and derivatives	Amino acids, peptides, and analogues	1090.84	84592.8	210204	75554.8	78107.2	104525	162350	215711	162113	188337	102587	142384	176033	64144.1	30209.1	53907.5	183055	130127	66388.5	137641	69910	64526.3	105166	151324	114092	83104.3	107979	82079	0.161074	0.161074
M136T609	[M+H-H2O]+	Dl-octopamine	0.351546	1.04207	0.690111	136.075	608.944	2.61456		C04227	Benzenoids	Phenols	1-hydroxy-2-unsubstituted benzenoids	623.979	216965	139276	138061	170545	124320	121056	150507	103738	155272	117288	81951.3	117958	132389	224358	132448	173838	117134	186365	122641	139673	169765	114801	137081	104124	133775	140416	140822	0.0286016	0.0286016
M116T657	[M+H]+	DL-proline	2.6589	0.648436	0.288725	116.07	657.435	4.65769	HMDB0000162	C00148	Organic acids and derivatives	Carboxylic acids and derivatives	Amino acids, peptides, and analogues	666.704	153737	138276	257684	179824	392890	230121	158041	970541	51641.1	193093	122649	129542	68928.1	530854	115075	82982	165220	536156	56504.7	135017	142148	129189	87490.6	120558	249615	270165	270838	0.0457766	0.0457766
M182T609	[M+H]+	DL-tyrosine	2.2645	1.21735	0.119674	182.081	609.229	3.30655	HMDB0000158	C00082	Organic acids and derivatives	Carboxylic acids and derivatives	Amino acids, peptides, and analogues	623.451	834551	604551	533176	521102	440262	466003	679983	699676	500971	677524	534615	739897	939668	402155	408765	423392	547689	350962	445000	301045	437439	375260	495705	327843	641551	641516	624387	0.0155696	0.0155696
M183T820	[M+H]+	D-Mannitol	0.803358	3.54448	0.00776561	183.085	819.757	1.29546	HMDB0000765	C00392	Organic oxygen compounds	Organooxygen compounds	Carbohydrates and carbohydrate conjugates	823.262	8951.38	4671.79	3548.78	3741.3	2439.6	4067.71	4445.12	3891.18	3680.16	5858.52	3207.55	20590	35074.4	3926.36	3603.33	3215.73	8098.1	4233.24	2685.74	3175.8	23019.2	22274.5	7623.5	2246.36	6957.16	6820.39	6815.74	0.0117039	0.0117039
M163T610	[M+H-H2O]+	D-(+)-mannose	0.359773	1.0892	0.709134	163.059	610.071	1.53309	HMDB0062473	C00936	Organic oxygen compounds	Organooxygen compounds	Carbohydrates and carbohydrate conjugates	622.039	49820.2	49978.9	33565.2	39283.3	44323.3	45428.1	32007.3	64262.7	24637.5	39633	51319.6	37610.4	131818	63008.2	42851.6	27981.4	57160.4	52252.3	45942.2	28772.7	35868.2	29735.2	32635.9	126718	46399	50005.5	46315.8	0.044282	0.044282
M442T623	[M+H]+	Dofetilide	0.279684	0.838336	0.134737	442.17	622.543	4.289	HMDB0014349	C07751	Benzenoids	Benzene and substituted derivatives	Sulfanilides	623.859	8133.64	5948.77	7179.89	10498.2	7194.37	7045.86	10473.2	12500.8	8134.12	11516.4	8424.64	5817.1	6879.14	11540.7	7982.82	6179.54	8310.71	6240.73	5043.45	7502.26	4401.92	4766.84	6098.73	9681.09	7925.08	7923.33	7641.65	0.0208345	0.0208345
M116T574	[M+H-NH3]+	D-ornithine	0.0315839	0.989835	0.952224	116.046	574.152	2.52399	HMDB0003374	C00515	Organic acids and derivatives	Carboxylic acids and derivatives	Amino acids, peptides, and analogues	577.912	1870.15	4029.16	6041.31	7390.28	5686.14	5058.35	4140.64	4274.32	4721.84	5282.08	5762.35	5726.22	11044.7	6281.63	6050.37	6374.64	2884.8	4776.55	4938.45	2590.5	6714.97	8411	669.003	5747.6	4164.63	4445.28	4084.97	0.044728	0.044728
M452T807	[M+H]+	Doxazosin	0.210969	0.73285	0.346005	452.174	806.641	3.4479	HMDB0014728	C06970	Organoheterocyclic compounds	Diazinanes	Piperazines	816.957	8700.22	9770.57	5508.04	4816.13	4603.22	4143.94	7709.58	30798.6	10032.2	3357.83	6509.31	6728.66	4618.61	6623.09	5090.39	7060.91	11012.9	3630.62	3155.76	6774.43	4944.19	4622.74	3723.41	4897.06	5205.54	5593.14	5199.59	0.0422884	0.0422884
M557T1013	[M+H]+	Dronedarone	0.777555	1.77641	0.0849956	557.328	1012.52	1.72144			Organic oxygen compounds	Organooxygen compounds	Carbonyl compounds	1014.84	8570.49	18069.1	9117.11	4551.45	1728.07	2825.46	17524.5	1873.8	12007	4387.45	7235.26	13052.3	22936.5	4592.02	6656.16	15740.8	29519.7	1116.09	4938.48	13846.6	34519.4	22729.1	7868.46	6558.08	12278.3	11259	11327.5	0.0490281	0.0490281
M361T294	[M+H]+	Duartin, dimethyl ether	0.71658	0.779393	0.117019	361.148	294.272	7.66434			Phenylpropanoids and polyketides	Isoflavonoids	O-methylated isoflavonoids	299.431	22219.1	15465.3	27416	39941	34041	19404.9	21779.4	32261.6	15320.5	24376.9	19709.8	26763.3	22456.4	29565.6	16927.3	20873.8	22018.1	51238.3	30214.5	13794.1	12572.3	15738.9	18895.9	39893.7	21734.1	25855.9	22021.1	0.0991795	0.0991795
M311T255	[M+H]+	(e)-4-[(1r,2s,3s,4r,8as)-2,3,4-trihydroxy-2,5,5,8a-tetramethyl-3,4,4a,6,7,8-hexahydro-1h-naphthalen-1-yl]but-3-en-2-one	1.18931	0.859314	0.548672	311.222	254.797	0.177069			Lipids and lipid-like molecules	Prenol lipids	Sesquiterpenoids	282.525	42127.9	96795.5	166854	158698	430296	232857	311783	543167	365681	188218	69664.9	169958	206742	362692	136002	86524.7	186111	93291.8	298747	129112	321151	96381	342584	469852	159137	159507	174108	0.051986	0.051986
M809T440	[M+Na]+	Echinacoside	0.394717	1.2965	0.0549827	809.247	439.944	3.23042		C10450	Organic oxygen compounds	Organooxygen compounds	Carbohydrates and carbohydrate conjugates	451.836	15687.2	12540.7	9812.36	9446.89	4180.87	8887.89	10562.1	5097.51	11159.7	8904.97	9289.44	12903.8	7711.88	6918.69	5984.01	10795.1	11061.4	4985.39	5472.93	7823.85	12230.6	11164.6	8244.17	4753.15	7066.25	7068.8	5951.11	0.0962701	0.0962701
M143T670	[M+H]+	Ectoine	0.134149	0.993785	0.968796	143.081	670.167	3.31745		C06231	Organic acids and derivatives	Carboxylic acids and derivatives	Amino acids, peptides, and analogues	671.277	6598.09	4129.94	10121	18606.8	7554.21	8733.61	9917.09	5933.87	6536.2	10118.3	6423.7	8094.07	8359.63	7756.13	7935.4	9839.6	7482.95	10223.8	17757.2	7302.31	11825.1	9256.98	6197.62	6580.55	8380.29	8453.44	8498.02	0.00703948	0.00703948
M278T420	[M+H]+	Eddp	0.123523	0.821081	0.178108	278.211	420.137	4.53773		C16659	Benzenoids	Benzene and substituted derivatives	Diphenylmethanes	425.575	903.56	424.999	1870.64	1907.55	1542.59	1216.22	3325.69	2465.58	2912.98	1988.75	1773.28	2638.63	1887.96	3161.14	1646.98	2090.23	1849.3	1814.83	1563.77	2664.08	1913.18	2390.9	1158.25	1679.35	2163.36	2091.83	2095.75	0.0189971	0.0189971
M1048T797_1	[M+Na]+	Elaiophylin	0.211541	0.771825	0.218522	1047.56	796.82	3.24469						798.158	3192.9	2707.12	2829.02	3491.43	776.501	1931.38	3068.72	430.531	5754.39	2083.47	4101.88	3857.62	2099.39	1100.17	2683.64	4169.11	2402.82	326.922	1987.87	3736.18	1790.83	1731.68	2904.88	4637.41	2578.59	2428.99	2578.71	0.0341702	0.0341702
M765T764	[M+Na]+	Eleutheroside e	0.561551	1.42899	0.391624	765.257	763.521	0.313641		C20786				767.033	18272.7	22368.7	44396.4	13388.4	11864.2	11889.9	46649.4	13671.4	17466.2	35175.2	22029.7	17648.2	20996.7	13153.1	15020.2	11075.1	26501.5	13564.8	6252.32	28449	19716.6	57530.2	140385	35269.4	23031.3	25464.1	23086.1	0.0582164	0.0582164
M678T423	[M+K]+	Enniatin b	0.656399	1.72198	0.0196295	678.375	423.404	0.162567		C15740	Organic acids and derivatives	Peptidomimetics	Depsipeptides	429.965	6443.34	18908.3	11765.3	10771	8758.05	13892.6	6135.1	7443.41	8377.56	8405.71	12042.9	16044.5	23262.4	7307.95	6791.22	8343.64	20355	8472.15	8188.55	18136.9	12055.5	33537.4	29928.3	8137.93	10628.8	10632	9833.92	0.0443671	0.0443671
M555T52	[2M+H]+	Entecavir	0.355523	0.949168	0.399195	555.223	52.125	3.70821	HMDB0014585					52.777	47055.3	78373.2	68487.6	56938	56068.3	57061.1	65738	69810	51242.8	50324.5	61742.8	56323.2	58061.1	44312.8	67720.3	59966.1	53343.8	49124.7	55979.4	69241	64184	72509	53740.8	52209.3	60073.2	60091.5	58773.2	0.0126728	0.0126728
M861T452	[M+Na]+	Epimedin a	0.385749	1.57051	0.0286696	861.28	452.446	5.7533			Phenylpropanoids and polyketides	Flavonoids	Flavonoid glycosides	466.186	4498.19	3830.55	1679.57	2263.14	2268.06	4112.12	5233.78	2283.79	4934.72	2245.27	5023.41	6288.63	7091.66	2651.96	3173.41	2419	4029.72	2536.26	4686.41	7196.35	9043.29	8082.44	6095.84	883.936	3053.73	3230.01	3228.92	0.0319977	0.0319977
M831T1059	[M+Na]+	Epimedin b	0.652065	0.718541	0.204508	831.261	1058.56	0.75116			Phenylpropanoids and polyketides	Flavonoids	Flavonoid glycosides	1063.72	6389.41	11296.4	29880.8	17786.6	5593.25	1239.47	27675.9	5744.11	25678.6	18032.7	23379.9	21775.3	13179.2	2711.22	32126.7	19979.7	19877.9	3120.35	8622.75	27121.2	26241.5	25347.1	5925.56	5475.09	18670.6	20781.6	20792.9	0.0608566	0.0608566
M490T855	[M+H-H2O]+	Epothilone b	0.258056	0.931164	0.712773	490.263	854.888	5.21082		C12154	Phenylpropanoids and polyketides	Macrolides and analogues	Epothilones and analogues	865.307	4217.51	9141.1	4996.5	5107.74	2260.81	2340.26	8144.95	4078.89	5164.83	3700	5893.88	2752.12	5411.74	4353.78	5826.5	6432.63	8849.42	3275.17	1128.44	6825.33	7259.25	9892.63	1665.48	7192.58	6910.56	5509.56	5496.45	0.136078	0.136078
M610T780	[M+H]+	Ergocristine	0.272893	1.03549	0.876685	610.304	780.142	0.265998		C09164	Alkaloids and derivatives	Ergoline and derivatives	Lysergic acids and derivatives	781.439	11654.7	8933.83	7641.59	4574.51	2874.44	5252.83	16427.3	4241.83	7196.37	7474.21	8922.01	7726.17	6819.3	5407.01	4139.16	15795.4	11144.9	2374.96	2960.79	6054.39	7449.8	7636.49	3685.25	2951.04	6380.43	5716.27	5708.07	0.0650123	0.0650123
M459T516_2	[2M+H]+	Ergothioneine	0.187333	1.13333	0.646597	459.183	516.054	3.15214	HMDB0003045	C05570	Organic acids and derivatives	Carboxylic acids and derivatives	Amino acids, peptides, and analogues	517.715	72850.4	24896.2	26931.5	25043.2	16166.9	18951.8	13254.7	18109	26328.2	20538.1	14731.1	20128	9698.39	18756.5	14258.3	18472	16744.2	15128.2	6810.62	19431.8	8586.74	9092.89	22302.7	12166	17914	17823.8	16636.2	0.0408466	0.0408466
M289T715	[M+H]+	Eriodictyol	0.709072	1.43604	0.128729	289.052	715.337	4.11062	HMDB0126018	C05631	Phenylpropanoids and polyketides	Flavonoids	Flavans	734.356	36424.1	25007	17670.2	22855.1	6888.71	16896.9	17435.4	25627.4	20361.2	22349.3	26444.5	22270	67172.9	24613.4	28978.3	19658.8	47544.2	24055.3	15193.2	44600.9	8823.51	66002.9	30460.9	11961.1	21999.1	21613.8	22421.5	0.018353	0.018353
M451T770	[M+H-C6H10O4]+	Eriodictyol 7-o-neohesperidoside	0.833185	1.78722	0.112223	451.107	769.524	4.71927		C09805	Phenylpropanoids and polyketides	Flavonoids	Flavonoid glycosides	779.823	42733.4	36277.5	13874.9	11278.5	9581.19	12119.4	44326.5	3913.01	13759	8687	16333.9	13220.5	31427.8	5509.57	15928.4	8772.55	14681.9	5133.07	5397.34	10956.8	12346.1	68514.2	34155.4	5646.63	17880.3	20636.3	17844.5	0.0852504	0.0852504
M1031T854	[2M+Na]+	Erlose	0.481094	0.721647	0.154056	1031.32	854.03	3.92986			Organic oxygen compounds	Organooxygen compounds	Carbohydrates and carbohydrate conjugates	854.87	5361.29	8162.57	13338.1	9206.39	3739.15	1443.7	7066.69	2479.99	10739.5	3431.39	9200.42	5238.06	5915.01	1524.8	7294.14	10254.5	4729.44	1593.45	1574.24	11328	8893.99	13230.5	7681.77	6861.63	7400.68	7399.1	7926.46	0.0401323	0.0401323
M338T54	[M+H]+	Erucamide	0.378143	1.02512	0.880523	338.342	53.938	1.63196			Lipids and lipid-like molecules	Fatty Acyls	Fatty amides	54.222	123324	151084	172573	105497	103781	165933	125253	88394.4	110901	106739	75299.5	131205	129547	202046	118169	140842	150850	152330	96498.9	91417.9	68892.3	207277	108987	317687	493426	493377	484409	0.0105873	0.0105873
M407T50	[M+H-2H2O]+	Erythrodiol	0.838914	1.08114	0.504992	407.367	50.148	3.43387		C20945	Lipids and lipid-like molecules	Prenol lipids	Triterpenoids	50.618	106723	53258.3	44111.7	73407.9	67228.5	115664	79314.2	60126.6	83113	83217.3	100885	62005.1	49551.6	89000.7	63851.5	53976.9	52920.1	83111.5	93141.6	62765.3	47525.2	62744	71862.3	49102.9	69644.9	69357.3	69533.6	0.00208593	0.00208593
M437T773	[M+NH4]+	Esfenvalerate	0.781788	1.88653	0.0116031	437.175	772.552	3.05657	HMDB0031791	C10988	Lipids and lipid-like molecules	Fatty Acyls	Fatty acid esters	773.753	9094.31	19701	6022.12	7670.38	4839.96	6002.74	12865.1	4538.82	9852.85	9837.26	10729.7	19481.8	23749	5105.34	7112.05	6971.34	17305	4346.5	5511.12	11678.5	26964.3	21275.3	7591.25	4343.3	9998.54	9989.9	10501.3	0.0288112	0.0288112
M487T783	[M+Na]+	Estriol 16alpha-(beta-d-glucuronide)	1.07559	1.81724	0.142587	487.189	782.81	1.52637	HMDB0006766	C05504	Lipids and lipid-like molecules	Steroids and steroid derivatives	Steroidal glycosides	784.162	39267.7	34077.5	7143.94	13245.5	20707.7	95393.5	70199.3	9283.72	16298.7	15667.4	65839.6	17537.8	51503.5	14862.5	17399.7	26468.3	8496.49	46646.1	170404	21346.4	46017.8	34766.2	59969.5	8969.51	39181.4	39657.6	40280.2	0.0138772	0.0138772
M469T695	[M+Na]+	Estrone glucuronide	0.864723	0.749729	0.0215937	469.205	695.188	1.40481	HMDB0004483	C11133	Lipids and lipid-like molecules	Steroids and steroid derivatives	Steroidal glycosides	696.837	36757.3	47656.7	53225.6	40069.3	33983.2	14228.8	46124.8	53956.9	29735.1	32328.7	46269.3	29470.8	23510	40887.3	44396.6	32841	30291.3	31931.8	14650.7	49591.3	28766.7	55774.8	30803.8	51563.5	38010.6	36156.9	36262.1	0.0282855	0.0282855
M809T681	[2M+H]+	Eszopiclone n-oxide	0.91877	1.48229	0.0219997	809.189	681.231	2.21413			Organoheterocyclic compounds	Pyrrolopyrazines	Cyclopyrrolones	683.043	87524.3	46273.2	50726.7	35696	26856.6	19395.3	33380	26231.4	31472.5	45041.7	21247.6	42578.1	54281	41927.6	28274.5	23976.3	65209.6	24144.2	23465	24476.8	37489.3	25907.2	44569.8	33542.9	38931.6	38997.6	40986.7	0.0294636	0.0294636
M238T324	[M+H]+	Ethopabate	0.408825	0.847024	0.275979	238.093	323.904	2.03297			Benzenoids	Benzene and substituted derivatives	Benzoic acids and derivatives	341.293	21907	9195.77	8117.53	20570.5	21498.8	11603	20198.6	31321.6	12105.8	9854.69	21107.2	15447.2	22548.7	14239.5	14698	11962.9	20824.1	21655.1	24579.2	12419.8	9816.8	15758.6	14170.3	28593.9	11906.6	14326.6	11884.6	0.110467	0.110467
M197T348	[M+H]+	Ethyl 2,4-dihydroxy-6-methylbenzoate	1.33458	0.81569	0.244077	197.08	347.868	4.46833			Benzenoids	Benzene and substituted derivatives	Benzoic acids and derivatives	362.12	154041	163124	154391	274596	111318	110260	121358	330798	95136.1	194128	188481	110779	69221.3	161176	234541	127601	207044	182064	134656	84228.1	127592	187844	44110	135449	198934	198137	198936	0.00231923	0.00231923
M293T843	[M+H]+	Ethylenediaminetetraacetic acid	0.109159	1.09403	0.674132	293.099	842.707	5.12907	HMDB0015109	C00284	Organic acids and derivatives	Carboxylic acids and derivatives	Tetracarboxylic acids and derivatives	843.819	4349.85	3586.56	4130.89	4021.63	2935.15	2852.72	4442.33	2933.55	3253.07	1938.57	3752.29	3110.41	3303.76	5660.43	4369.17	3650.98	2535.3	3069.11	12063.3	3007.61	2608.17	2897.87	2875.12	4109.33	3851.39	3766.29	3764.78	0.0130655	0.0130655
M685T646	[2M+H]+	Etizolam	0.129631	0.95035	0.793789	685.135	645.698	5.27705	HMDB0041890					648.724	2026.53	2945.2	2124.96	5304.05	1502.17	1826.25	1899.81	1839.74	3742.73	2725.32	3728.27	5736.61	3971.1	2228.66	4799.3	4199.63	5595.5	1663.36	1186.2	1874.36	2371.7	2114.27	2514.2	4404.29	3007.72	3292.34	3001.15	0.0536237	0.0536237
M575T852	[M+Na]+	Euphorbiasteroid	0.668991	1.11854	0.659042	575.277	852.067	0.595292			Lipids and lipid-like molecules	Prenol lipids	Diterpenoids	862.268	18065.6	30594	27226.9	9487.96	4018.34	4684.8	38090.9	4612.93	16029.5	6567.12	17694.4	22211.4	26270.4	7966.3	10687.4	29148.1	35585.6	3043.69	5990.15	20598.6	23075.5	19093.9	18398.5	14708.1	16206.2	15496	15523.2	0.0255618	0.0255618
M471T606_2	[M+H]+	Evodin	0.353438	1.07149	0.768844	471.182	606.12	1.00863		C03514	Lipids and lipid-like molecules	Prenol lipids	Triterpenoids	613.059	3120.4	8220.63	19231.3	26781.7	6668.12	9509.43	8110.11	7520.97	19270.9	17206.8	7529.97	10262.2	7860.09	21408.6	22098	5920.95	10637	9672.14	8188.58	7593.64	14650.1	28366.5	18356.9	6862.02	14112.9	14824.9	13550.2	0.0451039	0.0451039
M370T509	[M+Na]+	Evoxine	1.08081	0.748091	0.359362	370.11	508.965	1.97713		C10670	Organoheterocyclic compounds	Quinolines and derivatives	Furanoquinolines	510.312	19093.5	44903.8	85569.7	34422.4	63673.5	35214.4	11233.1	65678.6	36471	101815	29378.3	33930.4	3397.43	70417.5	60203.1	10747.4	13830.9	63157	22583	26721.4	10857.2	13745.2	3571.02	11827.8	34923.1	34270.4	33600.4	0.0193018	0.0193018
M275T527	[M+H]+	Famotidine acid methyl ester	0.445371	1.10111	0.594033	275.061	526.784	5.99995			Organoheterocyclic compounds	Azoles	Thiazoles	533.054	1673.78	14115.7	22705.1	65677.8	40606	36547.4	8261.42	64973.1	29351.9	55685.8	29761.4	69458.2	63006.1	69262	57725.4	55322.2	42654	51208.9	71101.5	64149.1	65135.1	57857	52448.4	54205.2	48528.9	51244	51095.1	0.0303522	0.0303522
M353T537	[M+H-H2O]+	Fargesin	0.437929	1.21729	0.247637	353.143	537.169	1.84939						549.791	14314	17051.7	25970.7	15201	11549.7	8548.03	26759.4	2695.94	21371.7	23285.2	39160.2	22468.2	22711.9	19424.4	19929.3	23402.9	33379.1	16057.8	32746.1	22870.3	32762	26490.3	35729.9	12369.9	23225.7	22515.7	22485.8	0.018415	0.018415
M639T628	[2M+H]+	Fenamifos sulfoxide	0.0940072	0.951408	0.72129	639.229	628.09	3.38176			Benzenoids	Benzene and substituted derivatives	Phenyl sulfoxides	630.619	8676.47	7774.9	8497.45	10796.3	5578.1	7834.86	17375.4	10213.2	12274.8	12605	14416.3	9174.75	11395.3	18104	7880.32	10652	12419.1	4892.34	8789.27	10209.6	9751.29	10391.6	6986.38	17445.3	11248.6	11253.5	11543.4	0.0148754	0.0148754
M671T676	[2M+H]+	Fenamiphos sulfone	0.828638	1.72122	0.155899	671.194	676.277	1.18387			Benzenoids	Benzene and substituted derivatives	Benzenesulfonyl compounds	693.945	125713	31259.6	35867.1	31771.1	16863.1	16342.2	11535.9	22737.5	37398.5	34862.9	29230.8	31958	67952.3	31984.4	33205.4	40446.3	36645.6	16844.4	9953.19	31013	14253.7	25362.3	163582	35791.3	36577.6	35267.5	35264.8	0.0212078	0.0212078
M274T74_2	[M+H]+	Fenpropidin	0.428449	0.894718	0.81668	274.274	74.004	1.5282		C18726	Benzenoids	Benzene and substituted derivatives	Phenylpropanes	81.366	40513.6	12792.5	5912.76	7125.75	11172.2	13884	7529.88	5517.18	90769.8	12727.6	45573.5	4622.93	15490.8	5248.93	13122.7	5081.56	6047.52	13665.2	24767.9	5878.59	27926.1	20631.2	7287.03	3176.65	23784.7	23761.5	20829.2	0.0745746	0.0745746
M780T574	[M+H]+	Ferri fusarinin c [m+fe-2h]	0.23524	0.753762	0.0477213	780.287	574.427	1.73367						577.97	2937.2	4213.74	4696.7	4438.71	3906.25	5217.86	7456.58	3112.21	5526.31	3685.61	4833.78	1070.84	4074.96	5283.43	5107.47	5366.1	5403.11	4154.24	1137	4058.02	4510.95	2563.55	2275.82	3560.4	4798.69	5043.67	5039.69	0.0282828	0.0282828
M323T536	[M+H]+	Feruloyl lysine	0.617442	1.26007	0.626033	323.171	535.579	0.363053			Benzenoids	Phenols	Methoxyphenols	541.969	4862.43	3571.27	2848.79	3918.86	28347.5	42305.7	4241.65	19748.6	4092.08	2738.55	5413.89	8849.24	47214	9970.13	2364.79	9471.58	1895.35	41154.2	21427.8	3547	5798.72	9390.62	6186.38	5169.5	17148	17242.4	18909.2	0.0557625	0.0557625
M265T519	[M+H]+	Feruloyl putrescine (isomer of 1178)	0.813324	0.571011	0.244732	265.154	518.684	0.938842	HMDB0139638	C08184	Phenylpropanoids and polyketides	Cinnamic acids and derivatives	Hydroxycinnamic acids and derivatives	535.841	8143.95	3023.96	19403.8	11770.9	24719.9	17413.5	7902.03	47467.6	5104.63	11685.3	8230.25	18645.2	9735.75	22966.8	8110.06	7261.22	9227.54	90809.1	13363.7	6613.54	5911.06	2954.01	19645.4	12542.6	18301.5	17546.4	17584.9	0.0238764	0.0238764
M502T811	[M+H]+	Fexofenadine	0.211777	0.848038	0.0550926	502.297	810.816	0.902333	HMDB0005030	C06999	Benzenoids	Benzene and substituted derivatives	Diphenylmethanes	812.168	4506.89	3634.12	4726.48	6006.8	6183.63	4116.33	5601.21	6102.7	6728.7	8174	6096.02	4516.87	5090.81	4902.23	6672.17	4284.6	6654.51	6085.07	3846.42	4859.41	5178.56	4218.38	4503.15	6629.16	5811.71	5761.39	7445.35	0.151122	0.151122
M457T535	[M+H]+	Flavin mononucleotide (fmn)	0.405304	1.37185	0.0399554	457.131	535.145	0.72486	HMDB0001520	C00061				536.383	13153.9	10924.7	6978.8	6375.52	4159.87	19156.6	8624.25	4050.14	13655.4	5123.45	12118.4	13207.1	9208.6	9834.58	7081.19	9273.34	8297.55	5131.85	10382.6	12722.9	9009.06	15077.5	12432	8824.2	9377.78	9378.63	9607.98	0.0140313	0.0140313
M527T84	[M+H]+	Flavone base + 3o, 2meo, o-guaiacylglycerol	0.76388	1.14521	0.594482	527.155	84.056	0.669335			Phenylpropanoids and polyketides	Flavonoids	O-methylated flavonoids	85.285	37428.1	76274.5	74552.5	77286.2	75717.4	331251	90533.2	173075	119973	107344	65932.2	102079	50305.9	95576.5	77178.3	196303	220238	66863	144634	90573.3	61930.9	95308.5	61880.4	100749	80827.5	82097.7	82095.4	0.00897069	0.00897069
M402T628	[M+H]+	Flavopiridol	0.774708	1.55224	0.101474	402.118	628.318	1.78519			Phenylpropanoids and polyketides	Flavonoids	Flavones	632.646	10535.3	26724.5	4816.52	6066.04	4100.37	8671.48	30429.3	5847.65	16052.9	8798.54	19005.2	19270.2	21835.9	9051.34	6578.03	13174.6	25515.8	7109.01	9471.64	22563.4	30966.7	40895.5	13047.1	9069.76	14656.3	13922.7	14558.5	0.0277001	0.0277001
M415T428	[M+H]+	Flecainide	0.20287	1.00023	0.99889	415.157	428.087	1.02522	HMDB0015326	C07001	Benzenoids	Benzene and substituted derivatives	Benzoic acids and derivatives	429.399	8787.69	4793.52	8482.59	9012.12	6217.77	7349.28	4854.32	12198.3	5897.74	10344.4	5603.98	6270.43	7087.89	7876.11	5247.8	6955.74	6922.65	13298.1	6138.25	3736.01	3973.15	4914.02	14923.6	7856.32	6656.33	6658.83	6751.4	0.00809992	0.00809992
M469T476	[M+NH4]+	Flucythrinate	0.172734	0.955024	0.795669	469.206	475.648	0.977411		C14524	Lipids and lipid-like molecules	Fatty Acyls	Fatty acid esters	490.965	2792.45	1643.97	1873.44	2818.5	4110.58	4263.28	2360.02	4453.64	2850.94	1867.11	1005.7	2591.29	4885.71	3269.18	1891.88	4082.79	1769.01	4384.11	2945.77	1610.08	1834.08	2290.89	1389.98	1586.52	2704.79	2704.49	2791.04	0.0182492	0.0182492
M423T580	[M+H]+	Fludrocortisone	0.606863	1.80575	0.0241784	423.199	579.773	1.75588		C07004	Lipids and lipid-like molecules	Steroids and steroid derivatives	Pregnane steroids	582.736	5958.82	20451.5	2034.24	3001.07	2799.56	5255.94	9090.1	2833.09	5987.66	4203.76	8127.53	7325.42	11204.5	3802.55	3653.28	6280.2	11586.6	3663.95	4052.46	7247.67	14960.7	13485.9	6238.18	5382.11	6721.22	7310.96	6839.87	0.0448344	0.0448344
M364T731_2	[M+H]+	Flufenacet	0.331468	0.875223	0.531798	364.092	731.234	5.17173		C18731	Benzenoids	Benzene and substituted derivatives	Anilides	736.652	9183.74	5672.54	6815.06	17277.2	11461.7	8144.68	2836.35	10317.4	3766.29	12803	2333.06	7521.76	7427.58	13206.6	17951.1	7315.4	9828.88	9929.27	17753.3	16832.9	4768.75	5078.66	6595.84	16544.7	4906.96	5986.09	6028.09	0.112671	0.112671
M495T619	[M+H]+	Flumethasone pivalate	0.0810369	0.938894	0.676687	495.253	618.876	2.02137	HMDB0014801		Lipids and lipid-like molecules	Steroids and steroid derivatives	Pregnane steroids	621.148	7882.32	9319.27	7514.2	7664.15	6143.09	5389.99	8573.37	12151.4	7366.33	6664.27	7058.72	6478.33	7082.82	14288.2	6618.22	6924.8	10699.7	8594.95	4837.49	8864.52	12585.3	8947.8	3628.14	16695.2	6331.61	6336.93	6017.25	0.0293887	0.0293887
M435T820	[M+H]+	Flunisolide	0.268965	1.01468	0.951331	435.2	820.333	4.88849	HMDB0014326	C07005	Lipids and lipid-like molecules	Steroids and steroid derivatives	Hydroxysteroids	821.912	4005.79	6848.93	1861.95	3254.26	2860.27	1274.55	13739.3	3013.05	4903.39	3287.81	4354.52	4940.31	6740.33	3469.62	3832.26	4428.93	6742.33	2884.39	2321.92	8318.37	7019.23	6786.34	3666.22	2826.7	5573.64	6789.66	5428.1	0.126066	0.126066
M438T676	[M+H]+	Fluphenazine	0.330715	1.12855	0.306279	438.174	675.768	1.69696	HMDB0014761	C07010	Organoheterocyclic compounds	Benzothiazines	Phenothiazines	676.523	45812.3	27547.9	22810.2	21428.5	12697.2	29041.9	30833	28059.9	31110.6	18574.2	29622.7	41049	28130.8	31673.5	32065.1	30521.7	33752.4	17005	23999.6	23942.6	16979.3	18018.2	28289.7	23718	25409.5	24770.7	24776.7	0.0146928	0.0146928
M412T822	[M+H]+	Fluvastatin	0.178916	0.961612	0.873448	412.216	821.765	0.288073		C07014	Organoheterocyclic compounds	Pyrroles	Substituted pyrroles	842.218	1297.42	12292	11934.4	1848.62	11274.2	2703.67	7254.94	13590.6	3550.32	11547	3412.27	3461.99	7502.23	590.012	13474.6	3485.93	5926.24	11579.7	10367	6695.71	9963.9	17447.9	12401.5	11212.1	4886.21	4448.81	4890.42	0.0535155	0.0535155
M456T523	[M+H-H2O]+	Folinic acid	0.408596	0.766158	0.17308	456.148	522.853	4.34503		C03479	Organic acids and derivatives	Carboxylic acids and derivatives	Amino acids, peptides, and analogues	530.153	9563.64	3576.03	8876.59	9478.29	8325.23	11004	15765.8	14797.7	6086.98	9890.63	22132.3	6308.35	3674.96	10195	3304.15	6640.57	7401.83	21048.8	9693.51	12986.2	12877.6	8758.07	14121.5	10300	9571.2	9707.1	9706.07	0.00809077	0.00809077
M433T929	[M+Na]+	Forskolin	0.248936	1.07655	0.634113	433.204	928.701	3.54538		C09076	Lipids and lipid-like molecules	Prenol lipids	Triterpenoids	935.895	7802.47	10130.3	10416	6535.96	5096.55	5505.29	7628.87	4638.37	4132.22	3136.58	3761.53	6034.23	9180.19	4303.66	5987.71	8315.99	11065.1	3832.66	3669.12	5459.95	8540.93	6638.9	4217.25	8713.91	6571.06	6571.25	6492.56	0.00693309	0.00693309
M615T612	[M+Na]+	Fortunellin	0.309022	0.882867	0.334986	615.188	612.338	2.20804			Phenylpropanoids and polyketides	Flavonoids	Flavonoid glycosides	614.676	8055.15	10931.2	15605.3	11491.5	14540	11468	6546.46	10247.5	10151.4	14054.3	13781.9	12276.4	6799.02	14783.7	19338.5	10601	12759	8971.25	16702.5	17158.4	10341	13918	10675	23271	15494.4	14389.3	14434.9	0.0423264	0.0423264
M393T626	[M+Na]+	Fraxin	0.0521102	1.03294	0.557685	393.092	625.569	1.21488		C09266	Phenylpropanoids and polyketides	Coumarins and derivatives	Coumarin glycosides	652.999	5629.68	6902.78	5316.8	5982.58	5719.61	6125.23	6058.4	4991.8	6262.86	6635.2	7051.17	5967.97	5048.17	6199.59	4934.61	6632.91	5417.79	3596.05	4873.55	5575.31	5608.8	5806.03	5565.35	5432.92	5587.02	5522.79	5550.3	0.00580275	0.00580275
M481T431	[M+Na]+	Fumagillin	0.293031	0.912817	0.700486	481.203	430.908	3.16698		C09668	Lipids and lipid-like molecules	Fatty Acyls	Fatty acids and conjugates	443.338	97719.6	39350.2	59916	41579.3	20614.6	12842.8	13451.6	41667	34647.4	30368.5	20509.6	44800.3	14341.8	33102.9	41181	54217.4	44008.4	39974.2	7398.55	30031.3	13643.3	15742.8	47252.8	41041.2	31532.6	31540	30652.2	0.0163385	0.0163385
M381T350	[M+Na]+	Fumiquinazoline f	0.853937	0.715276	0.0284875	381.116	349.842	2.17688		C22145	Organoheterocyclic compounds	Diazanaphthalenes	Benzodiazines	377.127	20019.9	23454.1	46285.1	42052.3	25023	21877.8	35296.6	41515.8	29400	44592.4	40702.2	22317.4	9763.75	29909.7	39746.3	18793.9	33588.1	34749.5	25093.1	14322.9	14000.8	33612.8	11197.5	36749.9	27768.1	38293.8	28185.3	0.189721	0.189721
M508T690_1	[M+Na]+	Fumiquinazoline h	0.54196	1.61979	0.0937747	508.19	690.22	2.21941			Organoheterocyclic compounds	Diazanaphthalenes	Benzodiazines	692.143	1569.63	15587.5	6409.57	3128.93	5869.92	7117.11	12004.7	683.427	8234.19	5278.02	8860.93	10424.8	12707.3	10326.5	7473.12	5636.32	10715.6	2119.44	2023.61	12009.9	18589.7	23909.6	4033.07	3062.33	10449.5	10385.2	9694.13	0.0411519	0.0411519
M405T704	[M+Na]+	Furathiocarb	0.810701	5.93552	0.0591573	405.149	704.467	3.97597		C18650				728.6	9064.78	2073.64	3447.13	2591.09	2548.48	5005.71	2523.04	3673.9	3667.41	4217.78	2130.5	82797.6	46492.8	5136.92	3444.04	2895.29	8399.34	2919.43	4343.26	2968.78	19718.1	10317.3	2808.89	949.745	11596.1	11429.3	13568.3	0.0975372	0.0975372
M871T397	[M-H2O+H]+	Furostane base -2h + 1o, o-hex, o-pen-dhex	0.0399057	0.99426	0.970665	871.473	397.421	1.46338	HMDB0041051		Lipids and lipid-like molecules	Steroids and steroid derivatives	Steroidal glycosides	407.531	2286.81	2976.87	3282.12	1503.94	2231.99	4396.8	1384.24	3024.01	3605.49	1428.05	3093.9	2466.71	1301.8	2706.25	2416.77	2200.8	5207.85	2999.27	2648.41	3047.44	2883.56	2178.25	909.514	2782.13	2978.04	2874.08	2873.4	0.0207048	0.0207048
M681T765	[M+2Na]2+	G0	0.16563	1.13621	0.326952	681.236	764.558	1.12421			Organic oxygen compounds	Organooxygen compounds	Carbohydrates and carbohydrate conjugates	778.403	6798.81	3274.38	3616.16	4315.09	4222.12	4574.87	3170.35	5499.59	3953.14	3742.49	7026.36	7872.63	7227.6	3568.99	3733.76	3356.78	5090.02	6995.2	5135.85	3611.12	4025.39	3370.52	6960	4752.26	5389.91	5384.65	5607.14	0.0232508	0.0232508
M751T609	[M+H+K]2+	G0f	0.516062	1.56008	0.141506	751.273	609.42	1.84344			Organic oxygen compounds	Organooxygen compounds	Carbohydrates and carbohydrate conjugates	613.651	15983.1	39187	7092.21	5631.27	5324.33	11416.3	11300.8	5370.15	13538	8495.33	9184.85	2560.09	13307.6	7906.47	8899.24	7916.7	8417.24	5431.79	6275.52	11886.2	6690.21	20640.1	8518.42	4186.92	9526.61	7485.57	9722.22	0.139004	0.139004
M172T63	[M+H]+	Gabapentin	0.530602	0.860297	0.469136	172.132	63.3445	4.96798	HMDB0005015	C07018	Organic acids and derivatives	Carboxylic acids and derivatives	Amino acids, peptides, and analogues	81.167	33165	41183	29297.7	65987.4	65145.7	95806.1	46950.2	18324.9	43733	31787.7	104497	108393	42629.1	49067.3	47491.8	36134.4	67153.8	112831	34254.3	96137	54258	47031	22255	62267.9	27343.4	25080.4	27275.4	0.0484594	0.0484594
M406T718	[M+Na]+	Galacto-n-biose	0.340772	2.3859	0.126268	406.154	717.572	5.14551		C07278	Organic oxygen compounds	Organooxygen compounds	Carbohydrates and carbohydrate conjugates	726.314	2543.53	1995.41	3515.74	1466.4	1009.55	2005.54	3383.85	1907.3	2748.77	1700.74	2754.41	23451	10445.2	2183.12	1325.4	658.731	3707.14	1436.12	1530.97	3299.01	1948.65	6615.09	2772.38	2019.26	2608.52	2603.92	2902.44	0.0632303	0.0632303
M403T856	[M+H]+	Gamabufotalin	0.366768	1.28795	0.277311	403.255	856.108	6.71832		C16962	Lipids and lipid-like molecules	Steroids and steroid derivatives	Steroid lactones	868.799	3126.81	8495.42	5199.53	5132.46	1384.68	2371.04	8819.36	2716.03	4725.09	5270.81	6238.52	8590.8	11196	3899.63	9810.97	7732.86	15421.3	3163.93	1958.99	7008.44	5885.36	7324.06	9092.14	2225.96	6077.02	6074.39	5928.24	0.0141289	0.0141289
M104T744_2	[M+H]+	.gamma.-aminobutyric acid	2.41105	0.886525	0.138559	104.07	743.513	9.43946	HMDB0000112	C00334	Organic acids and derivatives	Carboxylic acids and derivatives	Amino acids, peptides, and analogues	744.773	458413	318123	555797	495667	571201	456446	407752	643559	376310	565553	410862	406060	408871	581497	450476	405358	483002	619982	428863	390093	348401	352356	416397	565595	483412	480244	480252	0.00379606	0.00379606
M247T553	[M+H]+	Gamma-glutamylvaline	0.184723	1.08887	0.572899	247.176	552.956	0.0842075	HMDB0011172		Organic acids and derivatives	Carboxylic acids and derivatives	Amino acids, peptides, and analogues	562.233	8770.49	8609.17	7307.41	8084.79	6583.4	4631.72	12975.8	6978.88	15017.2	13347.7	8983.87	18716	15318.4	4687.49	5590.17	9848.11	9421.55	7399.76	10862.9	10962.5	7713.17	9934.65	10786.8	13045.8	11469	11946.1	11034.6	0.0397033	0.0397033
M276T906	[M+H]+	.gamma.-l-glu-.epsilon.-l-lys	0.359256	1.02763	0.798216	276.155	906.427	4.38555	HMDB0003869	C21730	Organic acids and derivatives	Carboxylic acids and derivatives	Amino acids, peptides, and analogues	908.436	60229.7	81530	110764	43620.3	56011.5	55565.1	68029.2	78086.6	63237	74297.8	56315.8	79048.9	102048	44041.7	73100.4	91057.7	89956.1	66196.3	57324	54939.7	71885.9	51143.9	69966.3	53171.9	78816.6	76913	76070.6	0.0182061	0.0182061
M277T653	[M+H]+	Gamma-l-glutamyl-l-glutamic acid	0.36614	1.06926	0.713192	277.089	652.844	3.32581	HMDB0011737	C05282	Organic acids and derivatives	Carboxylic acids and derivatives	Amino acids, peptides, and analogues	653.84	16945	37271.8	15036.7	41534.8	42556.9	68153.3	33749.6	39679.9	32731.2	10427	32357.6	25318.2	33598.9	43557.7	47914.1	16263.9	28634.3	24179.2	46063.2	27044.2	31089.8	27818	19334.3	10018.4	26955.5	26320.7	26316.8	0.0138569	0.0138569
M247T546_2	[M+H]+	gamma-L-Glutamyl-L-valine	0.321683	0.831554	0.328846	247.149	545.992	3.83957						546.873	4175.5	5707.56	7496.68	8443.19	13002.4	6809.48	8349.69	14222.6	6394.89	13593.2	5573.08	5282.39	9104	8502	5582	6795.51	2491.1	18064.1	4696.82	5392.73	9100.12	9091.13	8636.52	5534.76	7635.34	7152.27	7575.83	0.0353352	0.0353352
M261T56	[M+H-C2H7NO]+	.gamma.-linolenoyl ethanolamide	0.692708	1.12608	0.250506	261.221	55.955	1.47269			Organic nitrogen compounds	Organonitrogen compounds	Amines	56.773	132953	127964	150962	108842	91416.7	114873	150026	108804	142917	127709	129066	126743	128384	227195	125389	184667	127362	169438	232765	135156	126592	149626	181710	105229	136674	136809	159026	0.089242	0.089242
M151T452	[M+H-C19H38]+	(+)-.gamma.-tocopherol	0.155524	1.05393	0.745015	151.075	451.797	1.44762		C02483	Lipids and lipid-like molecules	Prenol lipids	Quinone and hydroquinone lipids	466.885	2197.36	10053.7	7596.82	8775.86	6626.15	9729.95	11827.3	6184.99	8403.31	9365.64	8518.5	10621.7	1870.36	9144.95	8375.47	4804.17	11493.3	7315.08	8700.06	9427.59	11537.9	12118.4	1423.95	5374.32	7773.28	8191.86	8191.79	0.0300098	0.0300098
M595T770	[M+Na]+	Ganoderic acid h	0.176585	0.989137	0.921328	595.269	770.389	2.24291			Lipids and lipid-like molecules	Prenol lipids	Triterpenoids	786.093	15143.8	10792	10706.5	11476.5	6305.73	10376.3	16740.5	10876.9	10402.4	9259.39	10760.8	10505.5	9495.51	9050.26	8614.05	8884.66	9909.87	3501.87	6598.01	11840.7	10093.3	9482.16	8136.65	10037.2	10882.5	10879.9	10028.4	0.0464589	0.0464589
M227T142	[M+H]+	Genipin	0.393026	1.0589	0.772494	227.102	142.261	5.15922	HMDB0035830	C09780	Lipids and lipid-like molecules	Prenol lipids	Monoterpenoids	145.605	25564.2	14533.6	19802.5	14111.6	9565.28	12263.4	29875.6	10430	14598.3	14490.6	6590.87	11126.1	15553.9	3804.57	11697.6	19424.4	16776.1	7617.34	5762.61	21368.7	12405	26545.1	24902.6	8426.74	9778.13	12407.7	11849.6	0.122119	0.122119
M397T460	[M+Na]+	Geniposidic acid	0.601959	1.07561	0.708891	397.11	459.608	2.51193	HMDB0034942	C11673	Lipids and lipid-like molecules	Prenol lipids	Terpene glycosides	462.847	7847.24	29025.7	35273.4	24977.4	26134.5	22945.2	28058	33522.2	19960.7	60773.2	29585.3	22854.8	22190.9	71885.5	40456.4	14471.1	41406.3	33295.5	28145.7	30876.5	39859.5	19400.5	12573.5	35661.2	36781.4	38547.5	38542.3	0.0268245	0.0268245
M433T299	[M+H]+	Genistin	0.85429	0.878305	0.520933	433.113	299.241	0.113083		C09126	Phenylpropanoids and polyketides	Isoflavonoids	Isoflavonoid O-glycosides	314.924	1884.05	45882.9	52220.2	59244.6	65640.3	101493	40372.3	107823	44496.6	53065.3	53659.6	51716.9	33534.3	85868.6	87663.4	23866.5	66623.6	39042.1	93247.1	65406.8	42567.4	28266.2	16572.4	67290.9	53304.1	61122.9	61369.8	0.0782796	0.0782796
M710T803	[M+H]+	Germbudine	0.247862	1.04368	0.874471	710.417	802.62	8.54555			Lipids and lipid-like molecules	Steroids and steroid derivatives	Steroidal alkaloids	804.269	1924.11	4312.94	1889.06	1175.94	787.285	1457.13	8174.74	976.734	3817.7	2061.07	3835	3346.36	3138.19	1934.48	1586.29	4983.94	6484.71	1038.14	1155.12	5618.15	4123.09	4810.26	2523.28	1827.98	2717.08	2719.15	2791.91	0.015539	0.015539
M146T715	[M+H]+	G-guanidinobutyrate	0.270847	0.822265	0.303055	146.091	715.265	1.34842	HMDB0003464	C01035	Organic acids and derivatives	Carboxylic acids and derivatives	Amino acids, peptides, and analogues	719.213	14467.7	22633.3	27859.8	13621.6	16457.5	7432.45	24732.2	39722.9	21487.4	22480.2	18953.9	12316.9	22763.8	6752.89	14325.5	6907.73	13917.3	26827.7	11042.1	16643.9	18138.8	28301	13161.6	7673.61	13532	12895.3	12891.6	0.0281299	0.0281299
M407T783	[M+H-H2O]+	Ginkgolide b	0.856766	0.952561	0.860165	407.115	782.767	0.202935		C07602				785.383	24938.4	27598.7	21554.8	95061	55754.1	101801	12602.7	66390.9	21928.3	49738.8	29567.9	22825.9	43615.9	51957.3	38168.5	19105.4	9373.33	91938.6	67572.6	56866.1	15932.9	9902.22	92016.4	34096	28626.9	28516.9	30479.4	0.0377539	0.0377539
M803T816	[M+Na]+	Gitoxin	0.273141	0.85358	0.168513	803.424	816.158	4.0601		C08866	Lipids and lipid-like molecules	Steroids and steroid derivatives	Steroid lactones	830.416	6389.08	5038.07	7690.52	8214.72	4792.92	3608.84	10129.2	4983.19	6212.43	4829.83	7819.51	7309.75	7233.69	7753.8	5188.63	8369.63	7589.76	3745.06	2968.67	6637.47	5236.5	6011.4	5820.87	7978.5	5951.38	6039.44	6039.73	0.00847385	0.00847385
M513T589	[M+Na]+	Glimepiride	0.310673	0.940016	0.673311	513.193	589.367	0.477651	HMDB0014367	C07669	Benzenoids	Benzene and substituted derivatives	Benzenesulfonamides	603.863	22622.9	22770.6	19949.3	26427.4	17733.5	23099.9	18390.8	15805.4	27604.5	25261.3	16775.7	25794.4	5032.95	22275.7	24931	12968.9	27314.1	14586	21390.9	18045	13527.5	6223.12	6446.35	22693	18029.7	15198.1	18045.1	0.0959144	0.0959144
M468T684	[M+Na]+	Glipizide	0.507815	0.75265	0.0365913	468.184	683.966	2.73435	HMDB0015200		Benzenoids	Benzene and substituted derivatives	Benzenesulfonamides	701.976	12379.5	8884.22	12528	16353.5	4972.47	9743.2	17469.3	14110	16942.9	14288.7	16458.8	12003.5	16104.6	4907.65	24531.8	20854	14221.9	13330.9	10678	20037	9848.5	19993.1	12414	15684.3	14249.5	13082.5	14292.9	0.0494895	0.0494895
M550T625	[M+Na]+	Gliquidone	0.153476	0.98579	0.890625	550.183	625.106	1.73114	HMDB0015381		Organoheterocyclic compounds	Isoquinolines and derivatives	1,3-isoquinolinediones	628.038	8245.45	15989.5	18179.9	16284.8	11172	11385.6	15876.5	12412.9	8407.33	11248.4	10304.3	11266	9668.13	16569.7	10645.5	9775.62	8479.57	12608.7	11967.1	16282.2	13828	13029.3	16896.2	8764.99	9206.52	9274.42	9206.49	0.00424856	0.00424856
M218T683	[M+H]+	Gln-Ala	0.810636	1.19538	0.0115539	218.113	683.102	1.18991	HMDB0028790		Organic acids and derivatives	Carboxylic acids and derivatives	Amino acids, peptides, and analogues	684.594	40594.7	59522.5	29848.2	38448.3	31234.5	55221.4	54744.2	44290.9	43226.9	41255.3	52044.2	52016.7	65812	52146.2	46242.4	50331.4	55119.7	39601.1	52352.9	48046.3	51911.8	53655.2	42957.8	42752.4	50812.4	49998.4	46830.4	0.0427473	0.0427473
M303T864	[M+H]+	Gln-arg	0.932621	1.05917	0.754744	303.177	864.068	0.054881	HMDB0028791		Organic acids and derivatives	Carboxylic acids and derivatives	Amino acids, peptides, and analogues	870.138	110498	115527	126122	139552	122080	121544	322088	107887	162980	103513	272912	135850	176851	112732	97487.8	174726	195170	63466.4	278369	207055	181400	177665	339834	138130	157199	150546	150437	0.0253585	0.0253585
M459T820	[M+H]+	Gln-Arg-Arg	0.973961	2.11774	0.0477795	459.266	820.459	1.35124			Organic acids and derivatives	Carboxylic acids and derivatives	Amino acids, peptides, and analogues	835.026	12550.2	27778.8	5072.65	6388.51	2406.41	15841.5	26509.7	4983.85	12825.2	7582.49	24552.3	23774.4	30344.8	6888.77	6984.15	11422.6	20343.3	6151.41	10178	20441.9	50758.8	69117.6	9688.12	6766.07	18300.3	17745.9	18303.4	0.0177186	0.0177186
M275T732	[M+H]+	Gln-gln	0.495948	0.89599	0.288721	275.134	731.885	3.82315			Organic acids and derivatives	Carboxylic acids and derivatives	Amino acids, peptides, and analogues	733.114	34659.4	32545.4	51440.6	45290.2	40112.7	20697.3	46289.4	47645.5	40733.3	29601.5	38272.7	35491.7	54720.5	35547.1	35206.1	31461.2	50258.9	32449.4	20235.1	32336.6	36030.8	52419.8	26785.4	37554.5	35515.2	35509.5	34128	0.0228025	0.0228025
M432T806	[M+H]+	Gln-Glu-Arg	0.703617	1.0152	0.933583	432.219	806.102	3.00831			Organic acids and derivatives	Carboxylic acids and derivatives	Amino acids, peptides, and analogues	807.653	19141.2	44436.9	27079.7	20946.2	22034.5	17654.6	66079.4	32543.2	41705.6	13402.7	37095	44051.4	60842.4	34976.9	40071.5	47713.2	62884.1	17459.5	18191.2	49025	53222.8	53365.2	24279.1	38012.5	35143.1	36074.5	35149.4	0.0151163	0.0151163
M332T926	[M+H]+	Gln-Gly-Lys	0.640315	1.85996	0.127787	332.192	926.498	3.59804			Organic acids and derivatives	Carboxylic acids and derivatives	Amino acids, peptides, and analogues	927.851	8882.04	16472.8	8292.32	6218.22	7915.69	7040.47	19111.1	4997.43	7184.61	7181.75	9827.68	13739.9	21626.9	6753.16	7435.34	8434.82	11975	4810.97	5493.2	10551.4	19532.9	62451.4	9040.35	7475.05	10209.4	9942.27	9806.54	0.0205278	0.0205278
M284T736	[M+H]+	Gln-his	0.297942	0.944939	0.68828	284.134	735.554	3.4761	HMDB0028799		Organic acids and derivatives	Carboxylic acids and derivatives	Amino acids, peptides, and analogues	738.594	17078.5	13921.8	21061.9	11014	11982.4	8281.11	16353.7	11233.7	10858.8	11728.8	22368.2	20229.3	17366	14695.2	11274.7	25711.4	27240.9	14910.1	9512.73	25548	17099.9	12243.3	21161.7	19346.2	13721.3	14350.2	14348.6	0.025645	0.025645
M275T894	[M+H]+	Gln-lys	0.505149	1.0105	0.895632	275.171	893.793	1.34267	HMDB0028802		Organic acids and derivatives	Carboxylic acids and derivatives	Amino acids, peptides, and analogues	895.923	116264	87136.9	78373.8	95190.6	57430.5	110048	101955	75712.4	99673.6	91678.1	126346	93486.5	91517.4	64166.5	103684	87831.9	89695.3	74487	60739.5	100506	80623.9	103840	103785	80431.3	85162.3	82993.1	83151.2	0.0144366	0.0144366
M278T598	[M+H]+	Gln-met	0.389397	1.03116	0.709475	278.116	597.977	4.69406	HMDB0028803		Organic acids and derivatives	Carboxylic acids and derivatives	Amino acids, peptides, and analogues	610.106	54195.8	47487.8	40535.5	58134	42071.1	45594.4	74692.6	39534.6	53117.7	42157.3	44041.5	46940.2	63008.4	45616.2	34258.9	47983	47342.7	34033.5	41732.8	43054.5	43934.7	41436.7	46533.9	37421.4	50274.7	47470.8	47186.8	0.035328	0.035328
M244T724	[M+H]+	Gln-pro	0.235386	0.975853	0.866516	244.128	724.246	1.25383	HMDB0028805		Organic acids and derivatives	Carboxylic acids and derivatives	Amino acids, peptides, and analogues	725.631	15924.5	46002.9	29118.3	28166.8	22063	13149	48584.9	55975.2	35655.2	33371.5	36776.4	38688.9	28284.9	30825.3	26229.5	24251.4	53656.5	35258.9	22583.7	31603.5	43837.3	48772.4	20694.2	31901.6	33816	32366.1	32334.5	0.0257738	0.0257738
M310T613	[M+H]+	Gln-tyr	1.20709	1.17179	0.454799	310.139	613.016	2.88827	HMDB0028809		Organic acids and derivatives	Carboxylic acids and derivatives	Amino acids, peptides, and analogues	615.538	101179	95521.9	120661	57127.2	41170.4	52104.9	188124	39202.4	126648	111617	70880.7	65933.7	199635	50151.7	101308	74322.4	102046	32754.1	42269	76809.5	161413	81444.4	95650.7	60047.6	83297.5	91655.4	81530.3	0.0632587	0.0632587
M347T888	[M+H]+	Glu-Ala-Lys	0.550932	0.884483	0.124728	347.192	888.025	3.09724			Organic acids and derivatives	Carboxylic acids and derivatives	Amino acids, peptides, and analogues	888.833	42919.2	38529.1	50251.5	37258.3	30896.3	32013.3	48599.5	39233.6	38442.3	37497.4	38983	39569.2	44404.7	35305.1	43104.9	49557	46530.9	29663.3	19881.2	39217.4	37934.1	36635.4	29516.3	53090.5	38902.8	38934.6	38097.1	0.0122823	0.0122823
M304T883	[M+H]+	Glu-Arg	1.0389	0.932858	0.436399	304.161	882.512	4.92194	HMDB0028813		Organic acids and derivatives	Carboxylic acids and derivatives	Amino acids, peptides, and analogues	883.977	174597	159308	188771	142914	100424	111033	188437	117572	152952	113963	138685	174898	167858	106924	127123	197614	175884	140541	85940.4	153576	166566	150085	118795	180021	160282	156334	156149	0.0148133	0.0148133
M262T838	[M+H]+	Glu-Asn	0.338558	0.912336	0.661764	262.103	838.219	0.183997	HMDB0028814		Organic acids and derivatives	Carboxylic acids and derivatives	Amino acids, peptides, and analogues	851.687	18307.7	16200.5	21120.8	20401.4	17292.3	24609.3	19120.6	24631.8	15962.6	15487.2	20487.1	20971.1	61280.9	20301.1	17342.7	46332.5	15683.2	20349.4	19826.4	19306.4	18952.7	12927.1	12987.9	39933.3	22228.4	22007.2	21972.4	0.00629317	0.00629317
M180T187	[M+H]+	Glucosamine	1.23546	0.772963	0.34591	180.086	186.932	3.57886	HMDB0001514	C00329	Organic oxygen compounds	Organooxygen compounds	Carbohydrates and carbohydrate conjugates	197.592	32916.8	205663	146714	79243.7	100932	71706.5	39884.5	147675	65073.6	121825	155145	56347.1	29638.6	163325	135556	22837.5	29859.6	190631	78011.1	43279.3	32056.8	68673.8	23787.1	55244.9	56364.4	57713.5	56405.7	0.0135012	0.0135012
M276T824	[M+H]+	Glu-Gln	0.414935	1.0893	0.545837	276.119	823.801	2.1842	HMDB0028817		Organic acids and derivatives	Carboxylic acids and derivatives	Amino acids, peptides, and analogues	825.249	53251.9	34795	66391.6	48445.5	43620.7	40604.9	37421.4	64275.9	32018.3	44436	24041.7	42065.5	68168.8	91113.7	41832.7	43718.2	55923.1	55266.1	29220.2	25579.2	60549.1	31221.3	38474	58861	45587.5	44622.1	44611.1	0.0124734	0.0124734
M405T942	[M+H]+	Glu-Glu-Lys	0.250279	0.956385	0.813582	405.197	942.226	2.29524			Organic acids and derivatives	Carboxylic acids and derivatives	Amino acids, peptides, and analogues	952.214	15677	11077.8	20780.9	10924.9	5759.72	9236.67	8676.42	8184.5	5472.51	7210.23	7724.63	11732.4	18039	7159.71	11879.5	11166.8	14908.8	8496.87	797.096	10850.2	10507.9	12391.4	4627.2	19074.2	10474.6	11619.1	11613.4	0.0586662	0.0586662
M361T814	[M+H]+	Glu-Gly-Arg	0.483906	0.985664	0.923323	361.182	814.206	1.85521			Organic acids and derivatives	Carboxylic acids and derivatives	Amino acids, peptides, and analogues	815.597	54766.8	30446.1	75876.8	31479.9	23124.1	18276.2	42219.7	19776.6	45709.2	35692.3	33351.7	36617.3	40717.9	28217.8	31463.9	50429.1	43628.2	14365.1	38903.3	40459.9	44550.1	31355.9	50834.5	52353.9	39184.2	39193.8	38550.6	0.009457	0.009457
M334T897	[M+H]+	Glu-Gly-Glu	0.16702	1.0778	0.525342	334.124	897.358	1.34636			Organic acids and derivatives	Carboxylic acids and derivatives	Amino acids, peptides, and analogues	912.626	6915.53	6743.63	9282.08	6425.17	4226.82	6150.98	7829.6	9607.93	7449.04	12480.4	4953.18	6081	8914.67	8223.93	9452.41	7479.03	10674.5	7470.5	5240.62	3952.98	8516.66	9658.88	5554.2	10157.6	6498.69	6317.44	6306.52	0.0169334	0.0169334
M285T819	[M+H]+	Glu-His	0.135901	1.07201	0.607886	285.119	818.961	0.73677	HMDB0028821		Organic acids and derivatives	Carboxylic acids and derivatives	Amino acids, peptides, and analogues	820.317	9539.29	9167.33	18574.9	6355.1	6817.32	7820.98	7741.44	10670.4	7104.64	10475	9151.71	11018.3	16640.2	16955.2	10727.7	16093.2	12374.3	10574.7	9333.57	8938.8	13457.7	10497.3	13113.3	18212.4	12150.8	12872	12884.6	0.0332479	0.0332479
M389T806	[M+H]+	Glu-Leu-Lys	0.852154	1.15047	0.160245	389.239	805.939	1.03661			Organic acids and derivatives	Carboxylic acids and derivatives	Amino acids, peptides, and analogues	806.878	57029.3	63303.8	58609.5	51084.1	41160.6	40972.7	72176.2	52928.2	54214.3	48659.8	58778.2	68258	77035.9	55453.9	50345.9	60415.9	88008.3	46015.7	38469.7	63427.1	82284.6	93096.2	52691.4	56016.8	61787.8	61791.4	62196.1	0.00379051	0.00379051
M407T761	[M+H]+	Glu-Met-Lys	0.401127	1.47778	0.0339316	407.191	761.403	1.95314			Organic acids and derivatives	Carboxylic acids and derivatives	Amino acids, peptides, and analogues	762.543	11908.8	4931.71	3054.31	3535.9	2402.31	6515.8	6103.18	2332.16	5359.29	5598.41	5244.59	6529.77	11976.2	4352.92	4308.46	5140.39	4528.54	3464.57	7523.28	7365.87	4876.86	4973.85	3507.88	3945.72	5033.64	4599.96	5033.51	0.0512061	0.0512061
M295T810	[M+H]+	Glu-Met(o)	0.750199	1.33303	0.00504108	295.095	810.4	1.16195			Organic acids and derivatives	Carboxylic acids and derivatives	Amino acids, peptides, and analogues	811.528	21528.2	25803.2	14620.8	19898.5	16152	23838.3	22835.6	17039.2	20985.6	17214	27597.3	25850.3	37503.3	19170.6	19674.8	22101.9	33612.4	16040.2	24792.7	25804.2	32340	31613.3	25126.9	16099.4	20239.5	19832.7	19834.8	0.011732	0.011732
M451T626	[M+H]+	Glu-Phe-Arg	0.419594	1.2279	0.441895	451.218	626.138	1.08268			Organic acids and derivatives	Carboxylic acids and derivatives	Amino acids, peptides, and analogues	628.038	3928.51	10033.2	3540.38	2768.25	3597.46	5253.29	17665.9	3788.93	7987.35	4447.16	10912.6	8090.89	12579.4	7148.96	4161.71	8089.21	11591.7	4617.33	2828.55	13599.9	16408.9	20274.9	3397.8	5583.49	8221	8155.39	8136.16	0.00544388	0.00544388
M245T761	[M+H]+	Glu-Pro	0.43182	1.51504	0.0198659	245.138	761.323	6.20977	HMDB0028827		Organic acids and derivatives	Carboxylic acids and derivatives	Amino acids, peptides, and analogues	763.56	13726.2	5837.66	3462.38	5024.47	3720.03	8142.92	5010.25	3027.31	6510.32	5631.51	6179.85	5628.11	12477.9	4432.62	4039.09	7313.77	6830.68	3169.59	7996.01	6750.03	5475.99	7267.92	3763.41	3356.24	6089.36	5881.61	5879.64	0.0202549	0.0202549
M401T883	[M+H]+	Glu-Pro-Arg	0.299102	0.888946	0.552187	401.214	882.552	6.01893			Organic acids and derivatives	Carboxylic acids and derivatives	Amino acids, peptides, and analogues	885.573	18549.5	17367.6	15160.3	10134.7	13303.7	10725.3	19366	12780.5	18134.4	13447.9	20829.4	16977.5	27756.1	15243.4	10578.4	19810.5	27488.5	12496.1	8255.98	25954.1	16889.8	9122.36	19423.1	47840.3	15866.9	14857.2	16084.1	0.0419628	0.0419628
M363T914	[M+H]+	Glu-Ser-Lys	0.519494	1.56431	0.118215	363.187	913.584	0.880417			Organic acids and derivatives	Carboxylic acids and derivatives	Amino acids, peptides, and analogues	915.012	9128.89	10461.5	7879.94	8041.13	4478.07	7914.88	10987.7	7752.49	8951.16	7448.68	6812.07	6770.62	12670	7056.35	7351.96	8583.79	12567.9	5276.57	4736.32	7384.39	33564.3	29296.9	6436.96	11145.4	9009.47	8795.03	8746.13	0.0158274	0.0158274
M148T786	[M+H]+	Glutamic acid	0.299193	0.930054	0.635832	148.06	785.735	1.85809	HMDB0000148	C00025	Organic acids and derivatives	Carboxylic acids and derivatives	Amino acids, peptides, and analogues	794.842	22602.2	14705.1	11246.2	22819.8	20443.7	9535.11	28237.5	18472.2	14422.4	9906.83	17089	16669	23412.7	11581.5	8089.17	11509.1	10411.9	8234.58	16020.5	16981.6	13742.1	17663.6	8692.05	10554.1	12889.6	11926.4	11930.4	0.0453066	0.0453066
M308T812	[M+H]+	Glutathione	0.481143	0.720262	0.229185	308.091	812.282	0.0339577	HMDB0000125	C02471	Organic acids and derivatives	Carboxylic acids and derivatives	Amino acids, peptides, and analogues	813.372	11395	2239.27	13103.3	10936.9	10325.3	5364.52	8145.27	19462.3	5483.42	13476.3	5200.08	5879.17	7151.94	19998.9	8314.41	7117.81	11022.4	19917.6	3284.59	1745.74	2648.54	687.682	3671.01	10786.4	11264.1	11249.3	9899.44	0.0725301	0.0725301
M355T790	[M+H-C10H14O6N2]+	Glutathione, oxidized	0.479793	0.936325	0.538359	355.073	790.311	1.14884	HMDB0003337	C00127	Organic acids and derivatives	Carboxylic acids and derivatives	Amino acids, peptides, and analogues	791.499	95554.7	71612	108031	98445.7	65981.1	106118	63769.5	56682.2	63285.1	79205.8	75840.5	71151	48396.1	77512.4	91738.5	94765.5	84304.3	46252.4	67616.1	60294.4	52533.7	47622.6	59458.4	94558.2	73886.9	71708.6	71705.2	0.0173766	0.0173766
M190T408	[M+H-CO]+	Glutethimide	0.213625	1.54151	0.196208	190.141	407.96	3.2722	HMDB0015505	C07489	Organoheterocyclic compounds	Piperidines	Phenylpiperidines	416.49	404.824	3247.1	1413.51	1227.76	474.207	1835.75	3514.36	1194.82	1439.54	7415.77	1415	4819.13	5201.42	2201.59	1767.95	1017.24	1011.05	3633.21	839.209	2868.64	2758.46	1161.25	814.755	604.648	2198.67	2025.91	2195.77	0.0462201	0.0462201
M405T880	[M+H]+	Glu-Thr-Arg	0.529003	0.849551	0.207799	405.208	880.184	5.70095			Organic acids and derivatives	Carboxylic acids and derivatives	Amino acids, peptides, and analogues	906.181	18403.8	19965.5	28570.4	20339.7	17044.1	12291.4	32491.1	16719.5	19057.3	16373.1	22618.4	34182.8	18539.9	12564.2	30531.7	23039.3	24874	10891.3	10739.9	22327.6	20716.4	23058.2	15136.4	23387.9	22000.4	21906.1	21129.6	0.0220429	0.0220429
M377T897	[M+H]+	Glu-Thr-Lys	0.590512	1.00272	0.976926	377.203	896.688	0.161611			Organic acids and derivatives	Carboxylic acids and derivatives	Amino acids, peptides, and analogues	897.727	55831.3	63538.2	64536.8	64214.3	44131.5	41477.2	70658.3	40909.6	57177.1	44792.7	46291.5	64924.9	79354.6	42663.8	51445.9	60965.8	75602.2	39962.5	30900.8	55817.9	57402.7	51361.4	46963.7	56925	53469.6	51986.5	51778.3	0.0175964	0.0175964
M334T685	[M+H]+	Glu-Trp	0.22539	0.991294	0.926961	334.139	684.534	0.490076	HMDB0028830		Organic acids and derivatives	Carboxylic acids and derivatives	Amino acids, peptides, and analogues	685.463	14939.5	15951.4	12371.6	12830	10872.7	19352.1	21880.6	16930.7	17943.2	11229.4	23473.9	18922.1	19779	20894.9	17870.2	17803	19047.6	9718.74	12403.3	21469.6	16196.9	16996.9	13240	17536.5	15438.4	17063.7	15437	0.0587487	0.0587487
M403T820	[M+H]+	Glu-Val-Arg	0.901198	1.11324	0.292342	403.23	819.593	0.559226			Organic acids and derivatives	Carboxylic acids and derivatives	Amino acids, peptides, and analogues	828.151	175417	135775	166612	123243	95925.6	83911.1	151691	107986	135458	146434	113276	215620	161866	146914	126294	161579	208181	93608.7	114933	138285	151396	134922	99811.6	180655	140749	140758	139761	0.00407913	0.00407913
M375T835	[M+H]+	Glu-Val-Lys	1.06137	1.22057	0.350792	375.223	835.192	0.190257			Organic acids and derivatives	Carboxylic acids and derivatives	Amino acids, peptides, and analogues	836.247	44257.5	78094.5	49204.3	46581.5	39067.8	23377.3	99170.5	35234.8	116962	61721.5	82765.7	51935.9	62309.7	55651.6	55511	40192	111065	23209.2	52538.5	105361	117926	151524	72817.5	30350.7	57257.3	57723.3	57734.5	0.00472977	0.00472977
M232T895	[M+H]+	Gly-Arg	1.39562	0.946165	0.777075	232.14	894.566	2.88113			Organic acids and derivatives	Carboxylic acids and derivatives	Amino acids, peptides, and analogues	915.537	288207	294101	274472	272992	69211.8	90446.3	346191	192982	130454	104066	194726	258623	359796	169508	92575	187120	123133	78866.3	98265.6	345970	190198	239590	160671	326268	197356	258547	258795	0.148597	0.148597
M104T540	[M+H-C3H7O5P]+	Glycerophosphocholine	2.68586	1.05772	0.314639	104.106	540.206	5.69754	HMDB0000086	C00670	Lipids and lipid-like molecules	Glycerophospholipids	Glycerophosphocholines	549.793	3.26336e+06	3.93412e+06	4.4522e+06	3.21367e+06	3.01847e+06	2.93101e+06	3.90762e+06	3.19089e+06	3.01601e+06	3.57041e+06	3.43154e+06	3.13144e+06	3.61655e+06	4.0531e+06	2.97359e+06	3.55361e+06	3.84319e+06	2.98751e+06	2.76881e+06	2.95522e+06	3.10069e+06	3.94119e+06	4e+06	3.15336e+06	3.05228e+06	3.00941e+06	3.05241e+06	0.00815993	0.00815993
M787T493	[M+Na]+	Glycine, n,n'-[1,2-ethanediylbis(oxy-2,1-phenylene)]bis[n-[2-[(acetyloxy)methoxy]-2-oxoethyl]-, 1,1'-bis[(acetyloxy)methyl] ester	0.809328	0.794201	0.237932	787.226	492.517	2.71287			Organic acids and derivatives	Carboxylic acids and derivatives	Amino acids, peptides, and analogues	495.873	12329.7	26981	34983.7	29042.2	21170.1	24648.4	75407.9	22796.7	36247.5	14333	38417.4	61311.9	37646.8	16995.8	47348.9	49263.4	46068.6	14743.3	17505.5	57836.8	44415.3	45375.3	25665.9	42745.7	35003.9	37703.1	35245.2	0.0415082	0.0415082
M488T831	[M+Na]+	Glycocholate	0.469629	0.949881	0.845877	488.282	831.118	1.26016	HMDB0000138	C01921	Lipids and lipid-like molecules	Steroids and steroid derivatives	Bile acids, alcohols and derivatives	833.127	9702.16	17364.3	11208.1	8859.55	4341.88	5741.89	38509.1	6767.26	11872.6	7261.13	16313.3	12174.5	12632.8	10402.9	8838.26	13050.8	25978.9	5704.72	4790.12	25201.5	17038	27258.8	6804.96	14775.1	17453.6	14568.2	17462.6	0.101153	0.101153
M504T870	[M+K]+	Glycocholic acid	0.724901	0.733915	0.0312608	504.265	869.568	4.25799	HMDB0000138	C01921	Lipids and lipid-like molecules	Steroids and steroid derivatives	Bile acids, alcohols and derivatives	870.218	25669.1	15642.2	25969	27998.6	26149.4	18076.2	16482.8	32548.5	30132	21452.7	13631.7	12653.1	16427.4	30921.3	23180.3	16836.4	19095.4	37907.7	13757	13538.6	11593.5	11789.5	16040	26009.6	30041.7	35815.7	35838.8	0.0985382	0.0985382
M361T912	[M+H]+	Gly-Glu-Arg	0.794403	1.32276	0.0648512	361.182	912.177	1.12515			Organic acids and derivatives	Carboxylic acids and derivatives	Amino acids, peptides, and analogues	927.966	24320.8	40888.8	26701.5	18662.6	11596.2	26456.1	33008.1	12518.6	24883.1	18526.5	22519.6	29173.9	35898.5	18372.2	20834.8	23384.3	37095	9595.82	9277.86	21366.5	34250.5	37359	18899.8	24800.3	25040.2	23281.2	23144.7	0.0443762	0.0443762
M289T928	[M+H]+	Gly-Gly-Arg	0.463259	1.25355	0.00930775	289.161	927.728	1.42361			Organic acids and derivatives	Carboxylic acids and derivatives	Amino acids, peptides, and analogues	944.466	15020.4	17771.3	12011.4	10028.6	9767.13	13451.7	15980.4	9207.78	13303.1	9669.27	13232.2	14076.1	11599.4	16609.4	9125.82	10694.5	14791.9	7242.89	12194.4	11368.2	16825.5	14303.1	10765.1	11321	11457	10747.5	10758.6	0.0369921	0.0369921
M345T726	[M+H]+	Gly-Ile-Arg	0.645914	1.35481	0.294937	345.224	725.967	4.15543			Organic acids and derivatives	Carboxylic acids and derivatives	Amino acids, peptides, and analogues	734.933	7967.3	19480.7	9120.52	10355.2	5876.99	6471.54	38014.9	7015.79	16619.3	11514.8	12395.2	17368.5	30292.3	9829.69	8733.41	19624.1	20749.3	6073.12	7910.24	14921.1	33092.5	45758.6	7082.27	11803.1	18796.7	23994	18750.2	0.146934	0.146934
M317T790	[M+H]+	Gly-Ile-Lys	1.57176	1.18025	0.191524	317.218	789.627	0.489061			Organic acids and derivatives	Carboxylic acids and derivatives	Amino acids, peptides, and analogues	792.732	383227	599122	230204	420231	318712	450819	424051	215879	308166	240479	355509	492684	339349	458382	253930	328044	394357	177480	189614	385063	362128	455472	265875	506909	302567	308742	302620	0.011653	0.011653
M189T566	[M+H]+	Gly-Leu	0.85762	1.14523	0.406977	189.123	566.052	3.79061	HMDB0000759	C02155	Organic acids and derivatives	Carboxylic acids and derivatives	Amino acids, peptides, and analogues	572.309	105577	98797	44666.2	32444.3	58708.3	79996.4	103926	30270.8	91020	25525.6	103383	39466.6	52660.1	91676.4	47848.8	88438.5	109042	54143.5	54213.7	87282.8	71632.3	82257.3	80214.5	35926.2	74626.6	70878.6	70742.9	0.0305776	0.0305776
M173T525	[M+2H]2+	Gly-Leu-Arg	0.0918727	1.07092	0.73743	173.128	524.649	0.00628108			Organic acids and derivatives	Carboxylic acids and derivatives	Amino acids, peptides, and analogues	538.434	5114.85	11275.1	5915.93	5178.99	7135.42	498.042	11557	8256.4	4900.47	5527.99	6117.25	6034.61	10615.9	8924.14	3989.49	3015.13	8764.48	5682.6	3598.31	3701.7	2054.99	8310.01	3396.52	3756.3	6023.24	4579.92	4780.54	0.152469	0.152469
M204T927	[M+H]+	Gly-Lys	0.334364	0.908462	0.597053	204.133	927.207	2.14561			Organic acids and derivatives	Carboxylic acids and derivatives	Amino acids, peptides, and analogues	929.224	49115.8	20789.1	23243.3	55494.6	21394.7	24920.7	20488.7	25003.4	43010.3	22013.2	36763.6	20926.6	57230.9	24707.7	50043.1	25676	19054.7	14805.4	21680.9	21046.7	20835.2	20175.1	28939.2	26710	22484.8	22485.6	22121.2	0.00939779	0.00939779
M163T685	[M+H]+	Gly-Ser	0.131102	1.06209	0.610629	163.07	684.623	2.40233			Organic acids and derivatives	Carboxylic acids and derivatives	Amino acids, peptides, and analogues	687.961	3038.46	2468.4	1849.37	4545.94	2562.79	4619.92	4488.14	5433.94	4611.26	4164.02	6446.81	4800.81	5621.12	4696.31	2629.33	3724.08	3528.84	2905.64	3716.06	3015.17	4184.18	3456.99	5006.52	4206.93	4560.65	4357.02	4561.36	0.0262118	0.0262118
M333T834	[M+H]+	Gly-Thr-Arg	0.208689	1.06153	0.578021	333.188	834.419	5.13638			Organic acids and derivatives	Carboxylic acids and derivatives	Amino acids, peptides, and analogues	835.399	7133.98	9594.05	7057.98	6134.25	6141.44	5930.8	10562.6	5757.02	11654.6	8403.05	10314.5	10060.9	7011.94	8214.69	7505.4	10367.4	8967.61	5697.25	8672.71	9689.4	12685.1	12372.1	10868.3	12662.7	7450.97	7449.68	7298.85	0.0118187	0.0118187
M239T602	[M+H]+	Gly-Tyr	0.954538	1.3054	0.0196887	239.102	602.359	0.321182	HMDB0028853		Organic acids and derivatives	Carboxylic acids and derivatives	Amino acids, peptides, and analogues	611.776	62576.1	57915	24073.7	49048.1	42586.7	38079.1	58535.3	45727.3	47327.9	45260	36139.8	47130.8	90945.5	58486.5	32400.9	55538.5	69094.1	44834.3	69199.4	44335	58886.9	57631.3	31028.9	45142.6	46763.9	47226.4	46761	0.005709	0.005709
M331T789	[M+H]+	Gly-Val-Arg	0.963591	1.22479	0.0902383	331.208	788.843	0.653033			Organic acids and derivatives	Carboxylic acids and derivatives	Amino acids, peptides, and analogues	791.233	70082.8	101686	38899.3	58038.3	41194.4	61619.2	88186.1	33276.1	77060.8	70656.8	59726.3	87437.6	70304.5	69204.9	54300.4	96537.9	67986.3	33385.2	79820.9	96227.2	81953.5	101146	57907.6	74156.2	78941.8	80697.5	78874.8	0.0129997	0.0129997
M303T824	[M+H]+	Gly-Val-Lys	1.09082	1.13956	0.217045	303.202	823.803	0.678634			Organic acids and derivatives	Carboxylic acids and derivatives	Amino acids, peptides, and analogues	851.174	88578.3	120977	130967	107864	70392.9	97163.6	139977	85356.8	126179	123104	125578	193120	180110	113709	98272.4	162439	155808	86218.7	97916.9	151556	144265	174657	130104	136372	114912	116709	116007	0.00781437	0.00781437
M483T829	[M+H-2H2O]+	Gossypol	0.251115	1.09471	0.486836	483.205	829.255	1.28345	HMDB0040723	C07667	Lipids and lipid-like molecules	Prenol lipids	Sesquiterpenoids	835.087	10010.5	8116.61	7276.92	11636.3	10531.5	12270.5	12770.6	10942.6	5407.04	8078.86	9038.87	10630	16718.3	15719.6	10946.7	8377.97	10241.8	13056.8	12247.9	5070.29	10026	8039.53	3428.55	9612.41	9658.44	9118.49	9056.57	0.0356836	0.0356836
M130T357_2	[M+H-C2H7N]+	Gramine	5.77275	1.14346	0.631328	130.064	357.178	2.14349	HMDB0035762	C08304	Organoheterocyclic compounds	Indoles and derivatives	Indoles	359.512	235383	9.53051e+06	6.05638e+06	4.40165e+06	3.38348e+06	5.41237e+06	2.42106e+06	2.16124e+06	2.62288e+06	1.09075e+06	2.02779e+06	5.36651e+06	2.07268e+06	5.71605e+06	3.67506e+06	383529	738067	3.55827e+06	3.43536e+06	2.59519e+06	2.67669e+06	2.71261e+06	1.69105e+06	2.28788e+06	3.82729e+06	3.85983e+06	3.85977e+06	0.00487633	0.00487633
M375T38	M-H	Griseofulvin	0.637559	2.26224	0.05212	375.119	37.944	3.07318	HMDB0014544	C06686				46.897	13085.7	4117.46	936.03	3412.36	4282.79	42512.2	4665.23	2695.28	9901.82	3729.78	11468.5	7183.03	11845	5493.04	3999.24	6386.6	7740.22	3985.04	25549.7	11887.1	9236.07	9704.38	8648.72	2175.66	6657.83	6659.02	6962.81	0.0259974	0.0259974
M625T847	[M+H]+	Grossamide or its isomer (not validated)	0.314575	0.831841	0.0497598	625.242	847.399	3.24077						848.074	5441.91	6242.64	7527.42	6923.91	5749.29	4850.13	8317.8	5492.03	7171.47	3185	8209.52	5673.53	4619.85	7359.33	7825.21	8741.78	6778.14	4067.8	5044.48	8561.75	6201.86	8181.56	7484.61	6840.65	5094.04	5287.71	5283.26	0.0211723	0.0211723
M417T514_1	[M+H]+	Halopemide	0.259814	0.962898	0.868705	417.153	513.764	2.72519			Benzenoids	Benzene and substituted derivatives	Benzoic acids and derivatives	526.801	19212	63414.1	26684.6	27120.6	15936.4	13219.2	26264.9	13488.5	22200.7	23123.6	19475.3	13792.4	15292.1	16229.7	13196.3	21026.6	16286.7	10352.3	15300.8	25622.7	12470.4	12715.7	10704.4	19322.4	16700.7	15272.5	15242.7	0.0529446	0.0529446
M403T649	[M+H-CH4O]+	Halosulfuron-methyl	0.250001	0.883557	0.446586	403.019	648.738	2.60267	HMDB0034859	C18442	Organoheterocyclic compounds	Azoles	Pyrazoles	655.244	10174.8	7232.69	14030.9	8339.08	8053.9	2221.92	11474	7548.64	8064.3	14655.5	5945.15	14597.2	6563.45	6250.33	9753.69	8367.05	10981.5	9364.71	5636.77	9678.6	8289.11	12645.7	6269.98	18805	10516.8	10314.8	10314.4	0.0112449	0.0112449
M532T620	[M+H]+	Harringtonine	0.161134	1.10985	0.660331	532.249	620.41	3.48574		C10597				623.259	5785.79	6031.86	4115.38	4818.38	3431.08	4218.45	1983.04	6169.36	2384.2	3144.48	5267.07	4221.1	13467.6	5739.64	3510.09	5313.64	2553.11	6035.23	4703.37	2065.95	870.656	1163.34	3919.65	5200.77	5068.44	4028.24	4808.9	0.116806	0.116806
M599T799	[M+H]+	Hematoporphyrin	0.752425	1.06226	0.715331	599.267	798.771	2.32872						800.03	39640	53766.5	43318.9	35079.4	14867.5	24630.2	70936.3	18976.4	60678.2	37199.3	54885	59469.3	65497.3	37482.8	32265.8	65129.7	78712.1	15299.4	28685.1	55848.8	42708.2	43905.5	38000.3	50191.4	43711.3	43995.8	43640.9	0.0042916	0.0042916
M288T111	[M+H]+	Heptadecasphinganine	0.661802	0.920296	0.662076	288.289	110.816	0.451753			Organic nitrogen compounds	Organonitrogen compounds	Amines	113.299	112062	58254.8	104980	94266	28904.5	94311.5	120933	108481	14383.5	104280	194335	72246.4	74601.7	175075	72852.7	137097	105674	103302	89845.3	70206.4	40816.3	56345.4	64983.8	89563.6	93584.8	106521	106543	0.0731292	0.0731292
M627T932	[M+H]+	Herbacetin-3,8-diglucopyranoside	0.441037	1.41923	0.0363702	627.172	932.305	3.9193			Phenylpropanoids and polyketides	Flavonoids	Flavonoid glycosides	934.656	11778.3	8721.06	4215.82	7178.46	14473.5	15088.4	10799.8	8137.39	6693.45	4808.33	8337.47	9533.23	20381.2	13754.1	9391.9	5258.41	9529.13	12547	8902.29	7523.13	7395.23	17295.1	15440.5	5939.63	8927.87	7721.14	8915.88	0.0813541	0.0813541
M597T699	[M+Na]+	Herbimycin a	0.0550903	0.987725	0.923713	597.265	699.246	1.87525		C11225				700.767	6349.6	8137.88	4172.77	3960.15	6111.19	3607.37	5363.3	8018.37	4224.05	2906.3	4375.77	4014.94	5729.16	4438.43	3697.31	4311.04	5531.22	4372.17	3268.39	4271.83	3987.13	4236.99	2958.36	2973.4	4420.74	4291	4285.75	0.0176496	0.0176496
M370T755	[M+H]+	Heroin	0.0575791	1.00283	0.978611	370.158	754.937	2.66147		C06534				756.434	18761.8	14661.8	22007.8	12734.2	8843.4	11795.9	16675.2	19477.7	12915.1	13792.3	10482	14322.5	21575.1	12894.9	11687	13310.1	14838.9	14511.7	9168.57	11234.4	13010.3	12876	10532.7	13876.9	14614.7	13318.1	14616.8	0.0528228	0.0528228
M539T660	[M+H]+	Hinokiflavone	0.61413	0.582844	0.00220817	539.101	660.487	1.5763		C10057	Phenylpropanoids and polyketides	Flavonoids	Flavones	670.867	6465.29	8708.9	15704.4	13645.1	13932.8	2916.13	11136.6	5874.82	11414.2	7622.66	20213.7	9668.87	3197.8	4913.76	11152.3	7853.5	5820.07	6395.99	8128.56	13972.4	6736.57	7313.73	9111.01	6997.06	8574.61	9850.85	8712.99	0.077416	0.077416
M269T602	[M+H]+	His-Leu	2.81489	1.15178	0.242683	269.16	602.116	1.18259		C05010	Organic acids and derivatives	Carboxylic acids and derivatives	Amino acids, peptides, and analogues	620.043	892882	878285	446706	705125	288185	753017	1.01672e+06	479978	809128	837049	919031	563944	861314	599263	562568	598059	828499	326287	448999	844094	827220	934237	593632	834016	685375	686396	647898	0.0325867	0.0325867
M284T528	[M+H]+	His-Lys	2.7692	0.865227	0.233345	284.099	528.034	3.07039	HMDB0000133	C00387				529.854	898185	613909	881117	885506	954786	577190	609572	1.17294e+06	561183	892861	605533	629570	630137	900013	612464	621481	622915	650194	472541	429621	469037	342148	495796	735051	656641	648071	639088	0.0135471	0.0135471
M287T613	[M+H]+	His-Met	0.865936	1.39937	0.199354	287.117	612.623	0.484505			Organic acids and derivatives	Carboxylic acids and derivatives	Amino acids, peptides, and analogues	618.237	44412.2	17212.9	29370.5	10781.6	13724.6	1308.55	51456.9	11134.5	60373.1	18470.5	55473.6	40620.4	71402.4	47028.3	38025.9	20251.3	76955.4	25938.1	19965.4	3753.79	68349	76845.4	47820	58736.9	27787.9	28215.1	27327.9	0.0159743	0.0159743
M253T856	[M+H]+	His-Pro	0.73017	1.9961	0.0208734	253.143	855.658	9.93319			Organic acids and derivatives	Carboxylic acids and derivatives	Amino acids, peptides, and analogues	856.808	45613.7	16053	6656.5	9902.22	7281.96	14521.7	13820.7	6523.5	10730	7991.7	5633.46	4472.26	20342.8	9167.91	4132.59	12235.5	13379.3	6106.41	12005.4	6370.57	16787.5	16857.2	10553.5	4663.16	9264.17	10128.7	10092.7	0.0497618	0.0497618
M257T732	[M+H]+	His-Thr	0.277016	1.00936	0.941713	257.124	732.461	6.53052			Organic acids and derivatives	Carboxylic acids and derivatives	Amino acids, peptides, and analogues	733.701	17184.2	16027.4	9428.91	9626.96	6850.44	5790.18	18375.2	13908.5	11466.9	8363.9	12943.1	9549.07	19552.1	11756.9	8889.71	9675.8	11154.7	12840.6	7949.68	12783.5	12349	13727.6	8966.14	14260.8	10112.9	9471	9437.13	0.0393577	0.0393577
M156T1014	[M+H]+	Histidine	0.427822	0.869204	0.464746	156.076	1014.09	3.44135	HMDB0000177	C00135	Organic acids and derivatives	Carboxylic acids and derivatives	Amino acids, peptides, and analogues	1038.11	45710.3	28635.4	28124.5	66038.2	28038.1	27323.8	28072	20862.3	32429.9	25674.7	21316.6	32761.6	29040	65707.2	20684.9	72452.1	24013.7	29755.3	21212	30752.2	26274.3	27108.8	17715.6	48505.1	25771.4	23513	23517.4	0.0536788	0.0536788
M319T525	[M+H]+	His-Tyr	1.13887	1.2719	0.159741	319.099	525.231	3.73797	HMDB0014620	C06906	Organoheterocyclic compounds	Benzothiazines	Phenothiazines	532.531	182919	110967	238493	134005	69225.5	104552	138332	84038.1	133717	266847	86001.4	81749.8	113374	153693	132761	152425	212099	187130	102703	111388	192209	159295	300997	90321	148574	148177	131049	0.0701619	0.0701619
M475T889	[M+H]+	His-Tyr-Arg	0.633063	0.780331	0.0419964	475.25	889.347	2.45411			Organic acids and derivatives	Carboxylic acids and derivatives	Amino acids, peptides, and analogues	892.744	24152.4	25141.9	26798.8	35868.7	25124.4	18672.1	39454.2	22821	27974.9	11437.8	23789.3	20866.1	22223	22464.7	25936.6	19610.6	31530	14890.1	11379	19888.1	13088.1	23422.4	16948.6	27104.5	24922.8	24313.1	24293.5	0.0145969	0.0145969
M546T878	[M+H]+	Homoharringtonine	0.202181	0.915941	0.66028	546.287	878.269	1.14176						879.442	6871.14	7770.97	3515.81	16626.8	5686.09	12911.6	11748.7	13531	11679.4	6611.68	6232.8	7571.34	19187.6	2259.54	14475.4	8783.03	14979.7	4562.99	2454.66	9981.28	10372.6	10690.8	6730.86	11538.6	7550.56	7556.97	7843.51	0.02187	0.02187
M166T338	[M+H]+	Hordenine	0.415326	1.5253	0.353106	166.122	337.978	2.57762	HMDB0004366	C06199	Benzenoids	Benzene and substituted derivatives	Phenethylamines	347.341	6745.07	10084	3707.69	29614.7	8096.57	53040	8357.13	6613.97	7965.18	8229.02	6223.04	4818.64	7008.94	6494.44	2990.35	3550.1	6501.75	3741.78	26864.3	6570.83	8806.6	8384.07	3697.93	11352.5	9630.47	11041.1	9600.78	0.0815712	0.0815712
M495T455	[M+H]+	Hydramethylnon	0.494477	0.896138	0.736422	495.183	454.932	2.6425		C10994	Benzenoids	Benzene and substituted derivatives	Trifluoromethylbenzenes	457.489	66115.3	20216.8	81915.3	34494.2	10772	18891.4	46416.5	15055.8	20588.3	10248.6	11079.6	50573.3	14498.8	16907.8	48956.4	20283.7	15171.5	10358.8	9923.27	13065.2	14304.9	28716.4	21952	7857.93	13453.3	13215.5	12490.3	0.0384302	0.0384302
M322T751	[M+Na]+	Hydrocodone	0.424659	1.38709	0.0998649	322.139	751.083	3.62378	HMDB0015091	C08024				761.833	14135.4	8393.81	15451.8	10586.5	12798	18289.3	12315.4	11188.6	9816.09	10757.1	24356.2	13756.9	16468.5	22814.1	6928.31	7153.78	33187.2	18144.9	18739.8	7775.24	9565.76	7403.64	27087	8103.21	11221.7	11820.1	11301.4	0.0283874	0.0283874
M486T922	[M+H]+	Hydroxyebastine	0.4	1.06407	0.739679	486.297	922.04	5.36222			Benzenoids	Benzene and substituted derivatives	Diphenylmethanes	924.347	6718.06	13120.1	6715.43	9445.13	3048.53	4023.38	15124.1	3879.63	10609	6864.73	11892.7	13453.1	11698.6	6083.7	10245	9401.71	12735.3	2512.96	2939.24	14112.2	11698.5	13914.9	7398.49	6999.27	9579.36	9293.98	9300.66	0.0173426	0.0173426
M293T788	[M+H]+	Hydroxyflutamide	0.436309	1.13774	0.256248	293.084	788.012	0.869868	HMDB0060949	C14204	Benzenoids	Benzene and substituted derivatives	Trifluoromethylbenzenes	788.894	15317.8	8865.91	10003.8	13975.6	15610.8	15966.2	10953.5	19521.9	11379.2	23577.8	9830.97	19521.9	19082.1	21289.8	15606.1	13498.6	18415.3	23869.1	17222.1	12821.4	14602.2	10429.7	14672.2	17805	14497.1	15151.4	15149.1	0.025252	0.025252
M721T737	[M+H]+	Hydroxyitraconazole	0.647329	1.09809	0.645271	721.231	737.175	3.15733	HMDB0061035		Organoheterocyclic compounds	Diazinanes	Piperazines	738.044	6755.06	50095.7	43896.6	30705	21095	15352.2	38608	39619.9	24147.5	48141	21115.9	58643.4	21460	43793.1	41960.9	33213.7	86201.7	35586.2	16895.8	36958.8	47787.8	35000.5	13495.6	37087.4	36264.2	36266.8	33859.9	0.0391635	0.0391635
M132T574	[M+H]+	Hydroxyproline	0.0269936	0.979261	0.890632	132.02	574.023	9.85038	HMDB0000725	C01157	Organic acids and derivatives	Carboxylic acids and derivatives	Amino acids, peptides, and analogues	579.718	2303.63	4819.22	5684.19	4058.36	1934.11	3794.69	3456.12	3648.96	6091.57	5445.96	5375.44	5451.12	7905.83	5139.93	5674.5	4485.21	3263.77	4639.98	4196.15	4380.15	2118.85	6703.87	1069.83	3889.99	3378.11	3880.7	3844.99	0.0757654	0.0757654
M528T613	[M+H]+	Hygromycin b	0.135724	0.966664	0.778098	528.261	612.585	5.79882		C01925	Organic oxygen compounds	Organooxygen compounds	Carbohydrates and carbohydrate conjugates	619.751	12433.3	4537.23	9160.96	9085.45	5892.5	7697.96	4633.86	5498.23	8002.57	9018.77	7582.58	2983.32	6062.32	6066.92	5126.73	7557.85	5311.89	7783.09	6476.03	5832.02	6211.68	6469.33	6877.26	6754.02	6551.25	5935.07	5757.06	0.0685322	0.0685322
M827T936	[M+H]+	Hymenamide c	0.521075	0.561356	0.0126761	827.389	936.11	2.64912			Organic acids and derivatives	Carboxylic acids and derivatives	Amino acids, peptides, and analogues	947.625	5449.48	4123.71	15097.4	9430.79	4800.88	2983.04	5434.72	11170.6	3048.98	7917.98	3265.88	5917.9	4058.36	7234.84	9618.13	6205.83	7124.48	10090.4	1702.54	5010.48	3297.92	1944.75	1837.35	12295.4	7701.72	7355.7	7495.83	0.0231517	0.0231517
M531T738	[M+H-C6H10O4]+	Icariin	0.918653	0.613514	0.0125918	531.167	738.065	2.68789		C17555	Phenylpropanoids and polyketides	Flavonoids	Flavonoid glycosides	740.405	11423.6	17198.2	44352.9	28934.5	16351.1	8724.29	28172.8	16553.3	38235.7	11114.1	20931.2	16245.6	34896.8	13427.4	39535.4	29895.1	21673.2	11875.1	9504.55	35741.1	19615.2	15899.3	18330.9	12239.5	24156.7	24642.3	24648.6	0.0115261	0.0115261
M497T489	[M+H-H2O]+	Icariside ii	0.254841	1.14223	0.585454	497.194	489.382	8.70053			Phenylpropanoids and polyketides	Flavonoids	Flavonoid glycosides	492.884	67815.6	31948.7	30959.5	19837.8	15632.9	5943.02	21303.5	12642.5	22414.5	23214.9	17374.1	21478.7	10417.1	16738.7	19559	18554.6	19511.7	14999.9	8509.14	20794.4	11732.9	18050.4	27358.6	15933.6	18066.9	18070.8	18315.1	0.0078328	0.0078328
M501T912	[M+Na]+	Ikarugamycin	0.764475	0.863007	0.185182	501.266	911.515	0.792988						926.605	69450.3	44647.3	65909.4	76061.5	63657.5	73394.9	55906.5	73789.7	49236.9	65706.3	40603.2	44505.8	50992.3	71685.7	55128.4	57545.5	56746.5	56549.3	36922	38773.1	28985.1	33349.2	42190.3	83606.9	62403.1	60949.5	60897.8	0.0139134	0.0139134
M203T454	[M+H]+	Ile-Ala	0.902425	1.49478	0.180731	203.139	454.304	0.157388			Organic acids and derivatives	Carboxylic acids and derivatives	Amino acids, peptides, and analogues	454.907	18355.8	78829.1	14414.6	16933.2	12119.1	23015.5	47038.5	13368.7	25386.9	19140.6	46742.2	30320.9	27946.6	12389.7	15671.3	21053.9	34934.8	11405.1	17252.1	37261.4	44711.2	87189.3	13784.4	11467.6	26479.9	26489	24419.5	0.0462171	0.0462171
M288T674	[M+H]+	Ile-Arg	1.60308	1.64007	0.130342	288.202	674.372	2.32013			Organic acids and derivatives	Carboxylic acids and derivatives	Amino acids, peptides, and analogues	675.672	34840.6	203048	23587.1	51431.6	35803.1	73609.5	115314	32331.5	57248.2	31702.5	133779	87006.2	95683.7	41461.8	45922.1	50009.6	83338.1	30174.2	59770.5	98362.1	149785	281688	39686	46504.8	73558.5	73565	72533.9	0.00810505	0.00810505
M247T725	[M+H]+	Ile-Asp	0.579479	0.985121	0.882668	247.128	724.975	2.62096			Organic acids and derivatives	Carboxylic acids and derivatives	Amino acids, peptides, and analogues	727.482	48516.6	60714	69310.7	50053.5	36572.8	35986	86302.4	59456.7	71201.2	60023.8	64467.8	71267.5	66720.6	55210.5	52210.5	66133.3	89129.4	40883.9	47187.8	72563.1	72355.3	78296.6	42322.3	69566	71794.3	77735.7	71968.1	0.0457955	0.0457955
M375T790	[M+H]+	Ile-Asp-Lys	0.52941	0.886803	0.298819	375.224	789.901	2.29468			Organic acids and derivatives	Carboxylic acids and derivatives	Amino acids, peptides, and analogues	791.574	28493	33718.5	46820.2	37278.2	26477.8	23014.3	52872	30992.7	31500	32526.9	29443.1	37733.6	35167.3	40145.4	28258.3	53996.8	49319.1	23960.2	22579.7	39291.8	35223.8	39745.8	29692.3	58466.9	36816.1	36813.1	36148.1	0.0105161	0.0105161
M416T761	[M+H]+	Ile-Gln-Arg	0.449063	1.2376	0.326126	416.261	760.895	0.764853			Organic acids and derivatives	Carboxylic acids and derivatives	Amino acids, peptides, and analogues	762.01	8033.81	16566.2	7257	9305.81	7991.64	5738.37	22810.9	9585.17	11098.1	9156.42	12285	14138.5	15928.7	9833.65	9644.97	9667.92	16452.8	10396.9	5995.46	15387.3	22571.4	33974.7	8067.09	9069.01	12197.6	12204.3	11712.2	0.0234426	0.0234426
M260T716	[M+H]+	Ile-Lys	0.729315	1.16535	0.691108	260.196	716.325	1.91227			Organic acids and derivatives	Carboxylic acids and derivatives	Amino acids, peptides, and analogues	727.934	10116.1	99461	19132.6	21305.1	8781.91	7880.06	80994.7	8317.06	31880.3	9619.54	39503	41224.9	27398.6	9277.95	14924.6	12273.1	25376.8	8911.95	10732.3	34427.4	25994.9	59582.4	12050.5	10203.9	20806.4	20825.4	22597.2	0.0480368	0.0480368
M263T374	[M+H]+	Ile-Met	0.662474	1.16948	0.580908	263.142	374.276	1.40985			Organic acids and derivatives	Carboxylic acids and derivatives	Amino acids, peptides, and analogues	383.26	9799.41	79524.3	19728.7	40947.9	21310.8	37045.8	46650.1	20701.9	39938.8	11832.9	97223.7	40512.6	34221.4	25351	34173.8	50206.3	53359.3	27667.1	35675.2	43350	62586.1	136414	21568	26590.1	35482.2	34007.7	35473.1	0.0242569	0.0242569
M233T474	[M+H]+	Ile-Thr	0.989273	1.10085	0.274762	233.149	474.402	2.16038			Organic acids and derivatives	Carboxylic acids and derivatives	Amino acids, peptides, and analogues	476.198	182910	183762	184188	113941	153106	119467	200586	110648	150498	192969	169764	154715	191752	135306	110906	158541	183072	92766.1	113013	161261	166501	176560	115074	133455	133965	131488	131393	0.0110229	0.0110229
M389T725	[M+H]+	Ile-Thr-Arg	0.727545	1.28267	0.243931	389.25	725.436	0.958498			Organic acids and derivatives	Carboxylic acids and derivatives	Amino acids, peptides, and analogues	739.251	22531.3	46396.2	9470.12	19045.6	14176.8	15304.2	66290.8	13466.7	26736.6	35046.2	31627.2	28515.2	22034	21576.9	25247.9	23489.2	37191.8	12226.6	15800.4	26320.7	47287.1	56714.4	27749.9	25154.9	30790.5	28178.9	30809.5	0.0505679	0.0505679
M318T725	[M+H]+	Ile-Trp	0.543009	1.18163	0.305185	318.165	724.92	2.91432			Organic acids and derivatives	Carboxylic acids and derivatives	Amino acids, peptides, and analogues	732.54	44999.8	42051	29773.3	104641	39167.8	40414.2	57641.5	17696.9	42354.3	62713.7	79468.1	72983.6	69204.9	48076.5	33452.3	47696.2	76806.9	23890.9	38671.8	61707.1	63013.6	78243.3	46162.6	40812.9	46380.8	49074.3	48363.3	0.0291172	0.0291172
M446T1064	[M+H]+	Ile-Trp-Lys	0.227811	1.19196	0.138318	446.271	1063.83	0.283536			Organic acids and derivatives	Carboxylic acids and derivatives	Amino acids, peptides, and analogues	1077.35	5360.5	4101.11	1670.9	3296.91	2456.92	4694.16	4317.92	3721.28	4730.95	4658.29	6593.6	3978.17	4673.21	5264.24	1924.8	3931.16	2385.06	3224.78	4278.45	4627.5	3509.26	5476.35	4675.03	4012.85	4107.48	3516.64	4108.74	0.0873148	0.0873148
M130T418	[M+H-H2O]+	Indole-3-carbinol	0.456094	0.88487	0.482689	130.064	418.409	2.24529	HMDB0005785		Organoheterocyclic compounds	Indoles and derivatives	Indoles	434.435	38794.3	53473	73232.6	80532.5	60533.5	69458.9	82316.4	164286	110011	81522	74180.2	58093.2	68171.5	55324	55964.5	15180.5	29090.9	62639.1	78061.2	78770.4	91828	127572	75118.6	76398.1	69428.4	68727.3	68709.7	0.00594464	0.00594464
M158T340	[M+H-CH2O2]+	Indole-3-pyruvic acid	0.745718	1.5002	0.230471	158.059	339.507	3.73435	HMDB0060484	C00331	Organoheterocyclic compounds	Indoles and derivatives	Indolyl carboxylic acids and derivatives	356.843	5775.27	15231.3	7291.72	22819.4	19873.8	29839.3	30029.1	11873.1	16680.1	3600.96	25740.9	42202.4	88438.3	13883.9	7677.51	27345.3	8919.42	15016	19058.9	31192.5	36190.4	57407	17011.9	9469.3	31851.3	31941.1	32842.8	0.0170236	0.0170236
M176T553_1	[M+H]+	Indoleacetic acid	0.198052	0.920065	0.618115	176.091	552.852	5.91594	HMDB0000197	C00954	Organoheterocyclic compounds	Indoles and derivatives	Indolyl carboxylic acids and derivatives	560.235	10350.8	7636.25	10329.3	13372.5	16370.6	9172.65	16501.9	3886.87	16540.8	6507.31	14059.4	6375.38	9295.74	11228.2	4715.27	8599.88	6489.73	5527.13	16741.1	14404.5	14455.4	8193.93	18041	10994.7	7573.51	9250.85	8103.38	0.103188	0.103188
M137T437	[M+H-C5H8O4]+	Inosine	1.081	6.05364	0.12015	137.045	436.668	2.31952	HMDB0000195	C00294				438.47	75104	2926.81	4070.21	3914.8	3893.77	5745.49	5488.96	6928.71	6592.84	5412.22	10867.3	5263.15	14037.9	8770.31	3704.61	2446.34	200767	5837.34	3245.68	4457.61	18449.8	30193.5	11925.8	4873.95	16076.4	16894.9	16898.1	0.0284841	0.0284841
M588T689	[M+Na]+	Ipecoside	0.287974	1.30475	0.299919	588.209	688.552	2.33669		C09464	Lipids and lipid-like molecules	Prenol lipids	Terpene glycosides	689.546	3654.01	8735.12	4446.98	1591.86	913.326	1418.34	9791.89	6173.11	3813.97	4503.28	4335.31	6653.94	4886.63	3477.16	2963.55	4195.33	6798.58	5285.05	4099.82	5459.8	9940.45	14716.6	1298.28	4819.64	4378.38	4365.82	4064.76	0.0415849	0.0415849
M409T626	[M+Na]+	Irisflorentin	0.210184	1.17031	0.0935541	409.087	625.902	0.172811		C17958	Phenylpropanoids and polyketides	Isoflavonoids	O-methylated isoflavonoids	628.038	4723.52	6386.34	5115.49	4018.97	6705.82	3805.37	6203.08	4833.26	5712.98	5169.29	6480.16	6109.27	5908.2	6068.4	3575.67	4680.87	6652.01	4093.06	6393.29	6846.58	7567.42	9164.2	5622.69	4597.93	6910.59	5922.38	5927.93	0.0909788	0.0909788
M233T145	[M+H]+	Isoalantolactone	0.303643	0.830001	0.418436	233.153	144.595	0.504846		C09484	Lipids and lipid-like molecules	Prenol lipids	Terpene lactones	152.628	8733.82	7636.55	20261.4	18768.2	17475.9	9924.96	17931.9	46705	16827.8	15708.1	16133.1	33542.2	14918.4	14401.2	17236	14789.7	13709.2	25659.7	10427.9	24238.9	18597.3	13074.4	51022.9	19028.5	18953.6	20354.8	20352.8	0.0406489	0.0406489
M325T605	[M+H]+	Isobavachalcone	0.35129	1.04066	0.774381	325.148	604.588	0.852417		C08648	Phenylpropanoids and polyketides	Linear 1,3-diarylpropanoids	Chalcones and dihydrochalcones	613.051	56113.1	47877.2	40633.8	76068.4	60476.6	32198.8	110909	61141.1	88710.6	75974.2	33817.1	82133.7	81966.3	76763.8	49067.7	63294.7	83755.8	20121.7	47687.2	74909.1	58229.7	52905.5	77061.2	63326	63279.1	53572.1	54599	0.09331	0.09331
M499T435	[M+H-H2O]+	Isochlorogenic acid b	0.593276	1.46716	0.0598731	499.121	434.687	0.82645	HMDB0030705	C10468	Organic oxygen compounds	Organooxygen compounds	Alcohols and polyols	437.633	8103.83	20358.4	7951.78	5775.07	5656.15	12263	16381.9	5463.32	12643.6	21489.3	13501.7	16878.2	14714.1	7009.39	16034.5	10848	18295.6	7509.85	3744.76	13956.5	17419.4	28786.3	9515.91	5994.48	15024.4	15198.9	16066.2	0.0361628	0.0361628
M556T52	[M+H]+	Isoflavone base + 1o, 1meo, o-hex+c7h12no	0.371927	0.898844	0.110855	556.226	52.1495	1.20116			Phenylpropanoids and polyketides	Isoflavonoids	Isoflavonoid O-glycosides	63.067	19998.1	38449.2	35671	27534.8	26451.1	25879.3	30262	34608.3	26477.1	26032.3	34772.7	30264.7	28873	21400.2	35048.7	31194.8	27051.2	26279.1	29205.1	37907	27428.1	32753.5	27224.2	26003.8	30412.7	30405.2	30487.7	0.00149915	0.00149915
M653T824_2	[M+H]+	Isohernandezine	0.406853	1.03941	0.80216	653.328	823.86	2.27149						824.969	61518.1	67686.9	64713.5	44210	31320	44395.3	128866	38516.9	63006.6	95517.9	74685.3	105640	66687.6	43328.1	53721.1	51916.8	56727.3	54832.8	35855.9	64300.2	41528.3	62824.8	72823.2	55833.4	61873.1	61874.7	61000.7	0.00818627	0.00818627
M131T427	[M+H-C7H8O3]+	Isoimperatorin	0.879993	1.31487	0.294211	131.067	426.959	1.44851		C16976	Phenylpropanoids and polyketides	Coumarins and derivatives	Furanocoumarins	435.033	16787.7	162005	68653.8	55650.2	38841	48897	53340.6	17392.6	51491.2	103654	45290.3	51849.9	35668.5	45789.4	44289.3	8193.35	14672.1	44475.9	41397.5	60135.2	63196.6	69160.1	33999	34790.4	51294.1	56528.5	51709.6	0.0547142	0.0547142
M419T496	[M+H]+	Isoliquiritin	0.21591	1.13136	0.506316	419.142	495.673	1.6625		C16978	Phenylpropanoids and polyketides	Flavonoids	Flavonoid glycosides	497.957	4220.6	4251.11	4397.32	7725.4	7196.47	13229.6	4571.9	10806.7	5609.2	3662.21	5091.35	6781.56	12274	12979.2	4101.79	12885.1	5606.11	10159.9	5373.08	3204.32	9038.75	6590.22	10187.7	7507.74	8088.44	8138.41	8074.32	0.00415757	0.00415757
M360T755	[M+NH4]+	Isomaltose	1.12961	0.928237	0.673968	360.149	755.396	0.819346	HMDB0002923	C00252	Lipids and lipid-like molecules	Fatty Acyls	Fatty acyl glycosides	757.25	193274	179977	145479	180245	167785	145281	344357	150779	99598.9	109263	245493	134073	240514	107408	251669	165965	95843	75988.6	91892.7	182884	140330	220067	360765	164511	182051	202013	182071	0.0610419	0.0610419
M449T841_2	[M+H]+	Isoorientin	3.77478	0.975109	0.880576	449.107	841.145	1.48587		C01821	Phenylpropanoids and polyketides	Flavonoids	Flavonoid glycosides	842.388	1.45498e+06	2.49806e+06	3.5168e+06	2.09831e+06	1.09908e+06	1.00381e+06	3.21837e+06	2.29967e+06	2.17951e+06	2.88832e+06	1.63968e+06	3.6341e+06	2.02406e+06	2.30846e+06	2.94982e+06	983071	2.78354e+06	2.22768e+06	479955	2.07023e+06	2.41309e+06	2.49249e+06	1.05817e+06	1.39597e+06	2.47882e+06	2.32587e+06	2.32586e+06	0.0371538	0.0371538
M336T125	[M+H]+	Isopentenyladenosine	0.605697	0.856179	0.207446	336.166	125.008	3.01475		C16427				126.358	28702.5	26317.8	42405	31630	40386.1	21238.2	28906.9	49789	32734.4	27124.3	32832.9	29494.1	25588.4	67905.2	34073.9	39675.9	40821.6	46417.4	26564.1	29209.3	23496.6	33759	38380.4	46741.7	34016.9	34028.4	36573.7	0.0422342	0.0422342
M194T661	[M+H-H2O]+	Isoproterenol	0.502557	0.832342	0.102759	194.117	660.832	1.62887	HMDB0015197	C07056	Benzenoids	Phenols	Benzenediols	662.333	7653.41	8324.63	17624.7	24236.7	22994.3	21738.7	14561.6	17371.8	17146.4	21103.8	20227.6	18855.4	12542.7	16100.7	19751	13831	14747.5	21113.9	23506.7	17411.3	8384.44	13836.5	19183.1	17168.9	16687.7	17249.6	16704.9	0.0189303	0.0189303
M420T896	[M]+	Isorhapontin	0.28864	0.738202	0.0196988	420.163	896.396	4.10479		C10266	Phenylpropanoids and polyketides	Stilbenes	Stilbene glycosides	908.996	5821.63	2479.99	6656.6	5381.88	3246.9	2031.69	5242.15	5649.72	5288.19	4092.61	4911.58	3723.8	3658.53	4194.4	3352.44	3167.93	4142.88	6707.9	2647.1	5897.86	1871.93	3571.92	5892.58	4275.92	4227.95	4254.51	4302.92	0.00891852	0.00891852
M491T55	[2M+H]+	Isovaleryl-l-carnitine	0.721634	0.825912	0.13572	491.352	54.755	1.90404			Lipids and lipid-like molecules	Fatty Acyls	Fatty acid esters	59.336	47718.1	60084.3	90124.4	61364.6	46810.3	91548.9	86575.7	93026.3	59579.5	39471.2	53943.4	61136.4	48830.2	63647.5	73303.3	50949.6	50510.8	42362.2	49852.4	44430.1	36516.7	68792	49070.5	105339	74429	69309.6	69260.1	0.0418322	0.0418322
M368T445	[M+H]+	Jacobine n-oxide	0.181486	0.888183	0.20422	368.179	444.643	0.463199						461.266	7143.83	6086.87	5813.71	7892.71	5494.89	7306.89	10034.3	5498.78	8228.64	5066.87	7012.61	5147.99	5051	5738.09	5987.2	4884.36	5568.43	3826.59	4697.52	6077.57	5266.27	5499.44	5068.27	5405.71	5388.86	5142.17	5117.37	0.0287755	0.0287755
M731T847	[M+Na]+	Jasplakinolide	0.803252	0.39916	0.00240981	731.22	847.385	2.76428		C16883	Organic acids and derivatives	Peptidomimetics	Hybrid peptides	867.743	3428.26	8841.16	17150.4	11893.9	4074.41	2164.94	17812.2	3785.82	20377.5	4811.54	10792.7	2971.47	6114.83	1344.37	18236.3	20059.2	5352.97	2294.18	2024.39	16824.5	6870.45	7850.4	7090.21	4170.84	9047.99	9460.57	9583.63	0.0299611	0.0299611
M426T473	[M+H]+	Jervine	0.92353	0.355866	0.00708611	426.284	472.768	0.611139		C10811	Lipids and lipid-like molecules	Steroids and steroid derivatives	Steroidal alkaloids	483.897	4729.34	1375.11	9423.42	23347.2	17799.8	5041.2	5385.95	32248.5	9714.3	10761.6	8046.74	4457.02	4786	15753.1	12791	9746.79	5153.59	37833.5	5116.52	5528	2068.67	1403	4060.52	9960.69	11407.3	11415.6	11043.2	0.0188399	0.0188399
M175T869	[M+H]+	Juglone	0.255135	0.950396	0.826539	175.022	869.399	2.82048	HMDB0030773	C03840	Benzenoids	Naphthalenes	Naphthoquinones	875.476	6342.77	4737.36	2830.23	7407.12	2713.36	3037.41	8869.55	464.066	4716.39	7154.23	6743.82	7966.5	6978.94	1329.46	7469.54	10324.1	9590.33	1636.24	1227.64	5776.68	6640.82	9198.89	2368.75	11096.6	5608.81	5595.26	4529.97	0.118023	0.118023
M397T781	[M+H]+	Kadethrine	0.34153	1.14054	0.205482	397.169	780.702	0.405239						782.159	26202.3	23197.4	23341.3	20634.7	13474.2	30806.3	23735.7	16865.3	24714	13706.9	18716.8	19090.8	24905.5	18667.3	16115.9	19507.5	23038	11608.6	15658.9	16779.9	22539.4	20015.6	12507.3	13994.7	28098.3	26033.8	26362.8	0.0413411	0.0413411
M485T856	[M+H]+	Kanamycin a	0.366622	0.828039	0.615585	485.223	855.663	0.677848	HMDB0015303	C01822	Organic oxygen compounds	Organooxygen compounds	Carbohydrates and carbohydrate conjugates	865.308	3832.24	17046.2	9931.45	5170.09	29439.9	13887.4	14778.4	32654.8	2385.27	1882.84	10897.6	12557.9	41858.6	4321.53	2158.22	15493.8	25109.7	43126.8	11649.6	10236	2825.48	2673.4	11801.7	4210.24	12577.5	12569	11900	0.0314811	0.0314811
M559T409	[2M+H]+	Karbutilate	0.402194	0.853632	0.406346	559.308	408.541	1.53706		C18433	Benzenoids	Benzene and substituted derivatives	N-phenylureas	412.51	18794.1	27328.6	62235.6	26844.5	81309.8	20311	56755.3	22026.1	38249.2	40835.5	26984.5	27751.3	76290.2	33209.9	24710.3	36417.9	24313.2	35110.3	39936.7	32538.2	25313.5	57029.2	28738.4	48659.5	38278.3	54907.9	41448.3	0.196743	0.196743
M737T738	[2M+H]+	Ketazolam	0.340049	1.05303	0.789134	737.205	737.793	1.53251	HMDB0015526		Organoheterocyclic compounds	Benzodiazepines	1,4-benzodiazepines	739.251	4248.59	14767.7	18900.6	8947.78	7612.08	3151.69	12669.9	12465	7878.57	19127.2	5907	20529.1	7592.27	13983.1	10566.6	11918.6	23387.1	15162.7	4498.27	12651.4	16349.6	13360.5	5990.44	14903.4	12096.9	12456.9	12456.3	0.0168355	0.0168355
M155T526	[M+H-3H2O]+	Ketogluconic acid methyl ester	0.28139	1.02508	0.915521	155.018	525.504	0.547138			Organic oxygen compounds	Organooxygen compounds	Carbohydrates and carbohydrate conjugates	534.57	1252.78	3847.29	12361.7	16486.7	17012.5	9056.93	848.031	9675.21	11035.7	10207.3	7676.16	8071.21	16326.9	26595	6206.13	5955.78	19568.7	13990.9	15211.3	12548.9	12214.9	3943.38	11096.2	20233	9243.02	9347.55	10443.1	0.0686883	0.0686883
M261T599	[M+H]+	Khellin	0.36115	1.1629	0.137845	261.089	598.721	3.07726		C09010	Organoheterocyclic compounds	Benzopyrans	1-benzopyrans	623.259	21224.9	16542.8	18686	17649.1	8645.02	18299.3	23614.5	14674.5	18276.9	16485.4	17575.6	20778.3	25633.7	16971.6	16480.8	22330	20840.7	4815.14	22705.4	16498.2	16517	16284	19325.4	19917.9	19786.8	19739.8	17857.1	0.0575492	0.0575492
M314T684	[M+H]+	Kresoxim-methyl	0.591734	1.22272	0.376891	314.144	683.836	1.47354		C11017				689.322	34607.5	11501.5	15821.1	23472.3	14647.1	50538.3	18470.4	20906.9	14567.2	18843.3	78995.5	43458	47187.9	14860.8	19984.8	24529	20106.5	27149.1	30956.5	25093.9	31477.2	30025.1	35502.9	18201.7	25962.6	23116.4	24678.5	0.0579741	0.0579741
M895T846	[M+Na]+	K-strophanthoside	0.155771	1.03027	0.883756	895.413	846.194	1.7451		C08881	Lipids and lipid-like molecules	Steroids and steroid derivatives	Steroid lactones	847.906	7125.72	1625.72	5957.72	2522.25	1334.81	2753.31	4508.55	1310.9	2704.36	5034.91	3235.14	5986.12	4131.54	2445.12	2955.08	7566.88	4033.05	1832.58	1584.96	6844.3	4431.61	4090.1	3947.69	5030.92	3393.49	3317.81	3393.06	0.0129356	0.0129356
M365T831	[M+Na]+	Lactose	2.2283	1.08647	0.528498	365.105	831.185	1.81324	HMDB0000186	C00243	Organic oxygen compounds	Organooxygen compounds	Carbohydrates and carbohydrate conjugates	834.049	265035	198201	188137	308516	358859	358991	177203	382323	226807	400038	295254	294890	282451	516717	330478	213152	318010	504252	492357	271794	230470	246982	243770	284889	286632	287389	289492	0.00514825	0.00514825
M440T610_1	[M+H-NH3]+	L-alaninamide, n-[2-[2-(hydroxyamino)-2-oxoethyl]-4-methyl-1-oxopentyl]-3-(2-naphthalenyl)-l-alanyl-	0.24204	0.820172	0.330515	440.21	609.766	7.03816			Organic acids and derivatives	Carboxylic acids and derivatives	Amino acids, peptides, and analogues	621.751	1930.3	4417.89	9576.1	8698.13	8130.1	7642.06	10170.3	3548.86	4641.63	5235.77	5973.8	4580.4	7928.03	2389	6588.18	7945.9	7889.58	2259.4	5581	12633.4	5593.63	11103.8	2883.52	1737.65	4200.48	3613.55	3581.74	0.091721	0.091721
M585T705_2	[M+H]+	Lappaconitine	0.247097	0.998609	0.990601	585.3	705.001	0.402145		C08694	Lipids and lipid-like molecules	Prenol lipids	Diterpenoids	727.18	39650.7	35626.7	28366.3	33232.2	18566.9	30551.8	58407.8	24960.3	49509.8	49252.3	53070.5	33886.1	37145.4	46910.5	40110	35035.1	44558	18476.6	31581.1	46063.5	27846.6	35242.1	28694.7	35761.2	34392.1	33612.5	33605.1	0.0133528	0.0133528
M117T760	[M+H-2H2O]+	L-arabinitol	0.218438	1.4494	0.0167475	117.054	760.473	4.8197	HMDB0001851	C00532	Organic oxygen compounds	Organooxygen compounds	Carbohydrates and carbohydrate conjugates	762.302	4319.13	2293.02	3477.67	3150.81	781.1	1812.64	1820.46	1416.87	1961.15	3446.55	982.925	1868.67	3376.85	1980.89	1274	1751.58	3305.25	1639.18	2414.63	2056.64	2332.86	3489.1	2334.86	2437.99	2147.03	2149.11	2034.15	0.0311733	0.0311733
M555T815	[M+H-2H2O]+	Lasalocid	0.894254	0.746568	0.140133	555.349	815.254	0.511559			Lipids and lipid-like molecules	Prenol lipids	Terpene glycosides	820.947	38440.7	14535.6	62122.1	63811.1	30161.6	25555.5	34721.2	33467.6	16744.8	54270	19492.2	28349	19886.9	58837.4	38584.4	33762.5	30457.8	71265.4	23862.5	24659.5	15565.2	21093.5	33058	58654.1	28001.8	30549.3	30608.5	0.0500725	0.0500725
M428T984	[M+H]+	Lasiocarpine n-oxide	0.470309	0.499733	0.081941	428.211	983.967	2.09059						992.489	1519.1	7435.6	17145.4	6020.36	584.142	1154.81	5624.05	3889.67	2800.79	2219.65	675.42	3396.71	1939.53	1641.26	12637.7	6024.26	2304.21	2600.1	1721.27	6426.41	3337.35	3443.88	2842.6	1518.81	8853.6	5564.33	8845.48	0.244598	0.244598
M281T683	[M+H]+	L-Aspartyl-L-phenylalanine	0.414665	1.00954	0.922893	281.113	683.117	0.801487	HMDB0000706		Organic acids and derivatives	Carboxylic acids and derivatives	Amino acids, peptides, and analogues	685.763	51077.4	30627.7	37987	37672.8	49268.2	44578.2	77487.4	40269.2	48498.2	40322.3	53961	50986.4	67676.3	53074.7	40753.1	55931.1	75992	47870	45029.6	51353.2	56779.6	55313	43030.8	67630	47326	47426.6	47439	0.00130753	0.00130753
M343T330	[M]+	Lauramidopropylbetaine	0.232455	0.897471	0.491009	343.292	330.031	1.36203			Organic acids and derivatives	Carboxylic acids and derivatives	Amino acids, peptides, and analogues	340.773	8195.31	7483.92	15802.7	15683.2	13520.3	8878.43	12479.9	5023.87	7097.11	7680.38	8137.91	7846.69	6210.69	11238.2	7644.91	9892.85	8526.64	1426.19	9547.98	5847.21	8414.92	7341.37	6995.66	7040.96	8162.51	7919.57	8168.85	0.0175823	0.0175823
M227T816	[M+H]+	L-Carnosine	0.847578	1.3458	0.0964807	227.102	815.629	0.266969	HMDB0000033	C00386	Organic acids and derivatives	Peptidomimetics	Hybrid peptides	816.957	19120.2	40147.1	14267.4	19557.8	13571.9	15739.9	36234.6	13343.2	26988.6	16295.8	38265.4	34731.2	39437.9	18163.2	23642.3	32629.2	56938.3	14708	20239.7	30495.5	40863.1	40331	35680.3	16938.7	25944	25945.5	25593.9	0.00784347	0.00784347
M119T431	[M+H-C4H7N]+	L-deprenyl	0.0634859	1.11772	0.603434	119.085	431.159	0.735996		C07245	Benzenoids	Benzene and substituted derivatives	Phenethylamines	442.106	7502.17	5105.74	5151.38	5429.2	5130.67	2562.39	2683.62	5690.9	2464.34	3690.84	4923.87	7549.19	3186.37	6211.91	4315.07	5655.94	6317.2	5186.4	2593.38	4210.23	2479.73	1913.67	14243.3	5841.35	4434.84	5195.36	4743.04	0.0798422	0.0798422
M173T433	[M+H-C7H15N]+	Leelamine	0.202989	1.69972	0.161222	173.131	433.399	2.19043			Lipids and lipid-like molecules	Prenol lipids	Diterpenoids	444.787	3289.38	2019.13	2104.33	2110.63	2063.76	1974.84	2212.86	2162.96	2495.19	2329.05	564.37	2766.82	4393.74	2519.06	1956.08	1296.64	2569.34	1912.96	1527.03	3188.77	1876.08	2410.39	13788.7	2325.72	2453.07	2451.73	2499.19	0.0109498	0.0109498
M402T798	[M+H]+	Leu-Asn-Arg	0.332417	1.09441	0.606898	402.245	798.161	1.2222			Organic acids and derivatives	Carboxylic acids and derivatives	Amino acids, peptides, and analogues	810.497	12993.3	63301.1	13563	54399.1	46368.2	51391.3	26449	56873.1	36605.9	59523.2	30913.2	47064.2	57139.9	24973.6	60231	35694.1	43580.6	21172.2	29615.5	38420.3	38283.5	77420.5	16887.8	56441.1	32195.1	37294.4	31958.9	0.0891474	0.0891474
M403T849	[M+H]+	Leu-Asp-Arg	0.552228	0.856093	0.414818	403.229	848.58	1.18217			Organic acids and derivatives	Carboxylic acids and derivatives	Amino acids, peptides, and analogues	862.118	22502.9	56060.2	24029.4	58443.7	51885.3	13553.9	27908.2	58970.8	33306.5	31651.1	21725.9	23714	21158.8	59332.8	27425.7	21463.6	29521.1	17358.2	34875.2	27850.5	24277.2	28873.8	24321.1	61643.6	28685.1	34039	28997.2	0.0982872	0.0982872
M375T1010	[M+H]+	Leu-Asp-Lys	0.633061	1.16491	0.305592	375.223	1009.86	1.32142			Organic acids and derivatives	Carboxylic acids and derivatives	Amino acids, peptides, and analogues	1011.76	26747.4	26027.7	35315.9	23788.7	10711.3	12534.9	27227.3	13072.2	25869	13257.4	22073.6	32632.3	36490.8	19200.6	22901.8	27508.2	36743.2	12908.1	14551.7	21358.4	40526.1	30140.4	20281.5	22636.3	25665.4	25265.3	25072.9	0.0119296	0.0119296
M556T736	[M+H]+	Leucine enkephalin	0.12331	1.01917	0.890932	556.258	735.539	2.64575			Organic acids and derivatives	Carboxylic acids and derivatives	Amino acids, peptides, and analogues	738.59	9569.3	4918.67	7240.79	6896.19	9765.58	8726.3	4580.68	10399.3	5187.49	6506.76	5525.24	6408.58	12445.3	10062.1	6487.29	5794.05	8002.39	8637.15	7499.51	11163.4	3234.16	11608.2	7624.68	13111.4	5776.29	5740.84	6295.44	0.0522896	0.0522896
M603T660	[M+Na]+	Leucoside	1.12226	0.949541	0.633466	603.111	659.894	1.68686			Phenylpropanoids and polyketides	Flavonoids	Flavonoid glycosides	668.852	93093.5	117365	272064	241257	188327	174812	168534	307042	244169	301368	204346	237045	201766	303750	244022	228858	194111	182874	244098	165920	264245	232213	152291	202451	247833	249142	245302	0.00789047	0.00789047
M245T371	[M+H]+	Leucylleucine	4.05961	1.02732	0.916389	245.186	370.96	2.28374	HMDB0028933	C11332	Organic acids and derivatives	Carboxylic acids and derivatives	Amino acids, peptides, and analogues	380.71	324825	984915	339361	603590	507001	747186	1.63139e+06	495951	988936	166572	1.91441e+06	1.31799e+06	1.31081e+06	293053	757573	1.80191e+06	1.50486e+06	596665	598009	1.07166e+06	1.63292e+06	2.34951e+06	549575	758459	946841	946206	855502	0.05736	0.05736
M261T705	[M+H]+	Leu-Glu	1.11051	1.03391	0.860755	261.144	704.885	1.86624			Organic acids and derivatives	Carboxylic acids and derivatives	Amino acids, peptides, and analogues	706.296	64147.8	145360	107449	68343.7	54100.3	26542.7	163283	97697.8	89585.2	74985.3	118977	86637.4	114653	73103.8	81211.9	86902.6	160256	77387.2	34734.4	130539	155967	220308	65423.7	106557	92311.6	95384	95238.3	0.0183789	0.0183789
M417T813	[M+H]+	Leu-Glu-Arg	0.458837	1.04507	0.516494	417.245	812.927	1.42542			Organic acids and derivatives	Carboxylic acids and derivatives	Amino acids, peptides, and analogues	814.248	64470.8	79759.1	70817.3	76046.9	66742.1	61814.6	93753	73430.9	75027.4	77904.2	79253.6	88249.5	90739.6	94048.1	76512.6	80474.1	101018	62869.7	56994.7	80823.2	98338.4	94392.3	62111.7	92264.4	78596.7	80115.1	78588.7	0.0111122	0.0111122
M302T418	[M+H]+	Leu-Gly-Leu	1.26144	1.09474	0.643254	302.207	418.397	0.503776			Organic acids and derivatives	Carboxylic acids and derivatives	Amino acids, peptides, and analogues	429.488	219659	550111	202697	353793	155927	177695	257402	158384	227316	156643	287062	204288	515378	186656	166926	246350	215848	108975	132006	217020	173107	207081	159972	265753	195910	187889	187576	0.0248021	0.0248021
M317T747	[M+H]+	Leu-Gly-Lys	0.44906	1.06052	0.696508	317.218	747.245	2.21366			Organic acids and derivatives	Carboxylic acids and derivatives	Amino acids, peptides, and analogues	764	28993.1	34912.8	30600	28510.1	22330.7	22120.3	44713.3	34349.6	48684.4	29535.9	33133	31400.6	39626.8	29678.8	24576.5	31833.4	74862	29623	12662.4	33728.6	38620.1	49881.8	24967.2	31366.4	32497.7	32095.9	32090.1	0.00725096	0.00725096
M476T940	[M+Na]+	Leukotriene e4 methyl ester	0.341652	1.26238	0.294454	476.234	939.957	4.59434			Organic acids and derivatives	Carboxylic acids and derivatives	Amino acids, peptides, and analogues	950.256	5504.75	7533.22	7005.9	10163.1	3270.74	3262.21	6040.37	3811.85	4176.11	1341.85	3707.35	6429.5	8347.39	4485.17	4644.6	7088.25	13789.9	2741.85	2883.56	5329.14	12921.6	10874.5	3994.04	6476.42	5492.99	5332.57	5492.71	0.0170116	0.0170116
M401T608	[M+H]+	Leu-Leu-Arg	0.589598	1.15392	0.537445	401.286	608.11	0.00504721			Organic acids and derivatives	Carboxylic acids and derivatives	Amino acids, peptides, and analogues	618.331	12486.3	47055.6	13992.1	50483.1	47549.4	30015.4	72525.9	46562	38857.1	50750.2	37811.5	21368.3	59462.8	36964.8	54834.4	16100.7	54617.2	25538.9	16704.8	60890.3	99890.3	115291	39791.8	41302.7	44366.7	44093.9	38653.2	0.0760616	0.0760616
M408T368	[M+H]+	Leu-Leu-Tyr	0.410065	0.921556	0.791038	408.249	367.847	2.76986		C11331	Organic acids and derivatives	Carboxylic acids and derivatives	Amino acids, peptides, and analogues	377.562	16378.6	20337.5	13000.9	20432.1	27315.4	35183.4	59635.5	8463.17	16084	33858.9	89173.8	18586.9	12916.4	21902.8	20910.1	19558.3	13335.9	23442.7	16676.1	17169.8	58110.3	49707.5	8360.26	16160.7	29583.6	27130.1	35060	0.132714	0.132714
M279T346	[M+H]+	Leu-Phe	3.21175	1.31109	0.369838	279.17	346.182	0.454518			Organic acids and derivatives	Carboxylic acids and derivatives	Amino acids, peptides, and analogues	360.461	118990	1.00352e+06	134051	279679	259267	421158	697870	222636	500332	190221	1.03159e+06	581668	514518	310168	403622	486197	905167	292748	325577	836278	933084	1.72206e+06	184570	355492	617383	617402	625294	0.00735785	0.00735785
M229T498	[M+H]+	Leu-Pro	3.39847	1.25914	0.161384	229.154	498.353	1.15342			Organic acids and derivatives	Carboxylic acids and derivatives	Amino acids, peptides, and analogues	505.851	566714	647198	346292	514905	228764	273102	653559	297508	483297	410027	524781	595264	678047	330199	459115	752626	919694	261003	323583	656987	990118	726207	493316	343562	502731	484797	517685	0.032819	0.032819
M233T95	[M+H]+	Leu-Thr	0.206116	0.98856	0.94597	233.151	94.9365	2.60192			Organic acids and derivatives	Carboxylic acids and derivatives	Amino acids, peptides, and analogues	101.175	43740.3	32583.4	24921.6	19683.8	11062.8	15746.1	42612.1	14162.2	21629.2	34821.2	22879	22821.6	18260.6	18357.6	39606.6	24422.9	28291	35000.8	10767.2	22696.5	24967.5	39580.3	9372.9	24096	37291.4	37210.8	33148.7	0.066015	0.066015
M318T371	[M+H]+	Leu-Trp	2.27303	1.06846	0.75764	318.181	370.773	2.34703			Organic acids and derivatives	Carboxylic acids and derivatives	Amino acids, peptides, and analogues	380.06	119075	329282	163004	224572	152425	195689	474809	165471	297487	75672.5	403307	306543	410829	159006	263999	557807	514425	157867	252601	441983	574658	612724	263509	266920	285973	308756	288063	0.0427988	0.0427988
M359T666	[M+H]+	Leu-Val-Lys	0.438338	0.966798	0.707656	359.265	665.997	3.21358			Organic acids and derivatives	Carboxylic acids and derivatives	Amino acids, peptides, and analogues	666.852	52329.7	63423	50313.6	82967.8	57547.8	78765.6	101313	52115.8	79459.8	46707.7	93063.3	73792.9	75079.6	81206.7	77115.8	73550.6	81956.3	45437.5	69008.1	86329.4	73545	85390.2	55991.7	66732.7	65578.2	64276.6	65595.7	0.0116135	0.0116135
M99T733	[M+H-H2O]+	Levulinic acid	0.550567	0.697704	0.00861285	99.043	733.15	2.60744	HMDB0000720		Organic acids and derivatives	Keto acids and derivatives	Gamma-keto acids and derivatives	736.171	13974	13322.5	11064.1	15536.6	9509.08	7427.93	9998.79	8032.33	17547.9	6123.24	13590	5544.45	10865.4	5826.98	13589.4	11933.1	5173.38	9077.8	6691.24	14496.7	6472.14	13696.5	9376.12	15392.6	10048.7	11491.9	11487.2	0.0755635	0.0755635
M165T360	[M+H]+	L-Fucose	0.164329	1.01202	0.933312	165.09	360.033	7.69453	HMDB0062489	C01019	Organic oxygen compounds	Organooxygen compounds	Carbohydrates and carbohydrate conjugates	363.292	7836.22	8431.66	8966.15	5554.47	6839.67	10856.9	16587.6	6296.42	10729.1	10855.7	9942.14	12210.3	11401.2	5409.33	16641.3	12041	15628.1	5396.88	12406.8	12255.7	8800.13	13064.7	5306.43	9505.2	7152.15	6658.79	7144.45	0.0404639	0.0404639
M144T108	[M+H-CH3ON]+	L-homoarginine	0.343922	0.779641	0.409744	144.101	107.806	1.59174	HMDB0000670	C01924	Organic acids and derivatives	Carboxylic acids and derivatives	Amino acids, peptides, and analogues	108.63	3341.5	5598.71	1390.44	6452.98	9216.5	5048.12	2634.16	14186.9	2355.63	5161.3	3931.5	7335.08	1117.62	4559.5	2801.69	3181.56	3185.49	17017.4	5475.85	1438.7	3496.25	5650.53	5254.85	6226.1	4257.43	5127.8	4276.5	0.109158	0.109158
M102T82	[M+H-H2O]+	L-homoserine	0.163989	0.857069	0.357669	102.054	81.525	5.1583	HMDB0000719	C00263	Organic acids and derivatives	Carboxylic acids and derivatives	Amino acids, peptides, and analogues	93.061	2031.21	1985.73	2769.7	2620.43	4135.68	7212.51	3865.36	3580.07	6339.73	3767.71	5810.64	5662.75	3262.15	5078.99	4038.54	5831.61	5731.34	8293.83	3011.41	5920.67	6882.32	1714.29	3211.46	4609.22	4997.82	4991.89	5265.05	0.0306834	0.0306834
M116T517	[M+H-CH5ON3]+	L-hydroxyarginine	0.496559	1.17024	0.357944	116.07	517.359	1.9191	HMDB0004224	C05933	Organic acids and derivatives	Carboxylic acids and derivatives	Amino acids, peptides, and analogues	534.423	50003.8	50529.3	19190	22877.3	29550.5	22123.1	42023	19206.1	22007.4	25278.3	26107.9	18764	27757	20273.8	13546.3	21949	17853.6	16127.2	15306.6	25965.5	36764.4	22929.3	15755.6	17752.2	19799	19765.2	19313.4	0.0138152	0.0138152
M380T761	[M+H]+	Licofelone	0.0491909	1.02022	0.802641	380.15	761.179	8.26391			Organoheterocyclic compounds	Pyrroles	Substituted pyrroles	762.419	5806.47	7514.75	5910.34	6921.69	4835.47	8084.57	9590.21	5896.33	4687.19	5738.52	5481.83	5221.79	7617.76	6225.57	7310.98	5526.62	5424.66	4949.55	5767.24	5670.74	5928.96	6876.24	5724.18	7644.84	8323.62	7578.22	7543.02	0.0564136	0.0564136
M153T358	[M+H-H2O]+	Linalool oxide	0.671462	0.778517	0.317347	153.126	358.349	5.08952	HMDB0035907					376.302	38268.3	9355.18	5663.44	24467.9	20521.2	26746.2	59812.4	8608.28	14781.3	11319.1	37088.4	8197.08	15764.1	14091.8	18617.5	33913	12163	18152.7	21729.2	23472.8	15927.8	26310.5	15402.7	11420.3	21155.3	13057.9	21247	0.25433	0.25433
M407T580	[M+H]+	Lincomycin	0.688223	1.82049	0.0161963	407.226	579.761	0.627575		C06812	Organic acids and derivatives	Carboxylic acids and derivatives	Amino acids, peptides, and analogues	582.147	8955.45	15546.6	3849.44	4360.91	2287.03	6874.16	11793.2	2344.81	7490.14	6746.08	7772.72	15184.9	13686.5	5572.76	5227.31	7438.65	13644.1	2014.1	4270.5	14718.4	19729.1	18907.6	5834.47	4833.07	7857.27	7398.21	7339.04	0.037664	0.037664
M410T610_2	[M+Na]+	Lisinopril (8r,s)-diketopiperazine	0.269481	0.81991	0.205909	410.205	609.681	4.60626			Organic acids and derivatives	Carboxylic acids and derivatives	Amino acids, peptides, and analogues	619.476	9465.63	9853.17	10167.2	9272.32	5356.79	2543.79	16072.8	4777.6	9923.86	7347.45	7424.6	8064.76	8238.15	10920.3	4158.14	8231.89	4183.65	12353.4	4797.86	10886.2	7725.23	9766.16	4962.49	8543.75	4152.68	4160.84	4511.01	0.0478532	0.0478532
M150T595	[M+H]+	L-methionine	1.00799	1.2706	0.237386	150.057	594.737	1.26516	HMDB0000696	C00073	Organic acids and derivatives	Carboxylic acids and derivatives	Amino acids, peptides, and analogues	598.842	162555	269916	92033.6	71359.6	76799	82302.5	105043	83499.6	92285	81900.1	78525.3	73353.6	115155	95370.6	67417.3	83582.3	89379.7	63126.6	69390.6	72463	77383.1	75560.6	34004.7	78982.1	79648.5	79857.7	76619.3	0.0230258	0.0230258
M730T970	[M+Na]+	Lnt	0.409858	1.43362	0.0935863	730.236	969.923	0.802515	HMDB0006566		Organic oxygen compounds	Organooxygen compounds	Carbohydrates and carbohydrate conjugates	973.393	11262.1	3909.8	2746.97	6077.53	8480.02	7202.25	5660.75	7541.58	4446.45	11129.2	10090	8960.08	25323.8	10693.3	7101.38	7221.12	4776.72	7348.9	6647.04	6195.6	8185.7	9578.73	13674.5	11730.8	8498.28	8504.59	8883.71	0.0255806	0.0255806
M399T535	[M+Na]+	Loganic acid	0.336602	1.12801	0.53922	399.125	534.511	0.862425		C01512	Lipids and lipid-like molecules	Prenol lipids	Terpene glycosides	535.784	43044.2	27858.6	11445	16592.9	25731	12957.3	13435.8	9834.99	53281.7	27074.3	16773.6	26807.2	27683.6	19031.8	16119.3	41985.5	48483.7	31923	18863.5	25969.6	21762.4	39410.5	15248.8	27885.2	24046.3	23694.5	32117.3	0.17899	0.17899
M641T659	[M+H+4i]+	Lonafarnib	0.460037	0.864929	0.253662	641.066	659.189	2.52752						667.337	26418.8	29772.2	43932.1	22292.8	33287.3	13476.8	27469.4	42441.1	27909.1	47854.9	18643.8	29691.7	21984.9	28883	21639.9	31026.2	24839.6	38643.4	23001.8	23292.9	31478.5	26933.1	22108.5	46844.7	32704	32701.4	31134.4	0.0281377	0.0281377
M423T725	[M+H]+	Losartan	0.492041	0.73998	0.077918	423.185	725.439	2.08992	HMDB0014816	C07072	Benzenoids	Benzene and substituted derivatives	Biphenyls and derivatives	739.877	12886.2	21835.6	10596.2	19809.5	8951.62	9234.88	26669.2	11320.7	23458.1	17303.6	23606.6	19570.6	9153.25	12063.9	23705.7	11652.4	16939.3	9101.42	7278.33	26234.6	12447.9	17770.4	5447.9	23726.5	17125.5	17145.2	15788.3	0.0466109	0.0466109
M279T213	[M+NH4]+	Lotaustralin	15.6017	0.808917	0.419248	279.155	212.822	0.364416		C08334	Organic oxygen compounds	Organooxygen compounds	Carbohydrates and carbohydrate conjugates	224.164	2.80144e+06	1.01406e+07	1.06932e+07	1.00225e+07	1.26622e+07	7.56229e+06	3.7723e+06	1.67282e+07	7.90522e+06	1.44923e+07	6.48989e+06	6.93843e+06	1.552e+06	1.84768e+07	1.18873e+07	2.3529e+06	2.3768e+06	1.31235e+07	9.89642e+06	4.70761e+06	4.42114e+06	5.01433e+06	1.03317e+06	4.37012e+06	7.99903e+06	7.99903e+06	8.0514e+06	0.00377164	0.00377164
M326T367	[M+H-H2O]+	Loxapine n-oxide	0.311839	1.08583	0.676881	326.123	367.243	4.9699			Organoheterocyclic compounds	Benzoxazepines	Dibenzoxazepines	369.68	12309.2	13176.5	17243	17395.9	18108.4	29783.1	28293	17041.6	18188.5	6022.68	18794.4	19764.3	43776.6	37064.4	14606.8	18635.7	10480.8	27243.6	11070.8	12167.7	12042.1	15686.5	28085.1	12631.9	17929.7	20220.2	17855.4	0.0720119	0.0720119
M130T618	[M+H]+	L-pipecolic acid	2.76109	0.714903	0.366462	130.085	618.412	4.52711	HMDB0000716	C00408	Organic acids and derivatives	Carboxylic acids and derivatives	Amino acids, peptides, and analogues	620.538	199515	31361.3	111190	226916	563659	315678	53408.5	482279	42901.3	122499	129084	353758	91602.8	435950	137814	213350	121877	725075	115663	59535.8	118430	39128.7	124429	150133	244035	244041	229438	0.0352451	0.0352451
M130T754	[M+H]+	L-pyroglutamic acid	2.52978	0.802588	0.376007	130.049	754.082	5.95848	HMDB0000267	C01879	Organic acids and derivatives	Carboxylic acids and derivatives	Amino acids, peptides, and analogues	764.694	662765	225337	300690	280977	609402	362105	164026	847367	258537	272235	274597	342759	320552	613995	211074	290787	370893	848680	67262.6	300390	254741	189386	104465	331334	415673	411738	411738	0.00549977	0.00549977
M324T418	[M+H]+	Lsd	0.509911	0.757748	0.0495794	324.189	418.264	0.813621	HMDB0000802	C00715	Alkaloids and derivatives	Ergoline and derivatives	Lysergic acids and derivatives	429.294	14129.6	11518.2	16728.1	15390.6	18347	10676.2	13215.1	14036.9	14975.6	16132.3	26971.3	12131.2	15394.5	19105.8	16664.5	28550.2	14929.8	11011.2	15776.2	29975.1	18403.3	20242.8	11722.1	31894.2	16826.1	15523.2	15391.7	0.049826	0.049826
M513T467	[M+H]+	Lyalosidic acid	0.794547	0.739693	0.0501722	513.172	466.855	1.28174			Lipids and lipid-like molecules	Prenol lipids	Terpene glycosides	467.748	33570	35362.9	39766.1	57314.6	33069.3	18070.9	17345.3	34868.1	46833.5	30188.3	27813.3	23846.6	13187.9	40256.4	29271.9	24472.6	30966.9	27991.9	11912.1	28703.3	12290.3	16984	32907.7	37507.4	30737.7	29843.9	29843	0.0171282	0.0171282
M261T927	[M+H]+	Lys-Asn	0.430594	1.23289	0.0138704	261.155	927.425	5.63542			Organic acids and derivatives	Carboxylic acids and derivatives	Amino acids, peptides, and analogues	929.121	23286	16919.1	19262.9	21534.6	14101.5	17807.7	19825.6	16168.8	16909.6	19544.2	13827.8	18389.8	17405	17493.3	14405.7	16942.1	19141	12616.7	24208.5	16552.6	28718.1	15923.5	27091.4	17324.1	18907.9	18204.4	18204.7	0.0220216	0.0220216
M390T862	[M+H]+	Lys-Asp-Lys	0.331003	1.11823	0.554232	390.234	862.497	1.26221			Organic acids and derivatives	Carboxylic acids and derivatives	Amino acids, peptides, and analogues	865.293	9764.32	12538.9	4501.89	11999.9	6863.83	7397.26	25356.4	6222.84	7838.72	9827.04	12449.6	12838.7	13156.4	7395.29	10205.4	7982.5	11090.2	5903.88	6499.47	9228.68	18573.8	17293.5	6590.16	10352.9	9908.23	9624.67	9497.08	0.0217477	0.0217477
M275T870	[M+H]+	Lys-Gln	0.278786	0.964671	0.730987	275.171	869.709	2.23389			Organic acids and derivatives	Carboxylic acids and derivatives	Amino acids, peptides, and analogues	871.448	29162.9	49653.3	28017.9	52139.4	22572.5	29699.3	32039.7	47930.7	36143.2	35044.7	32964.9	29522.5	31707	49083.7	36272.3	25354.8	28208.2	27416.9	32586.4	35185.5	24323.9	25034.8	30118.7	32542.3	31770.8	32558.1	32567.2	0.0141544	0.0141544
M404T834	[M+H]+	Lys-Glu-Lys	0.181272	0.976975	0.883348	404.249	834.389	0.556266			Organic acids and derivatives	Carboxylic acids and derivatives	Amino acids, peptides, and analogues	835.09	2732.59	4771.38	3391.68	2496.62	2996.49	2557.14	7630.07	3438.77	4438.75	2510.56	4758.33	4752.91	3938.04	2902.14	5451.18	3042.69	4246.87	1774.18	3771.28	6642.39	4134.24	7448.66	4446.02	3286.95	3816.8	4056.7	4111.92	0.0392711	0.0392711
M260T745	[M+H]+	Lys-Ile	0.71616	1.16588	0.519873	260.196	744.864	0.162924			Organic acids and derivatives	Carboxylic acids and derivatives	Amino acids, peptides, and analogues	755.114	31404.2	68420.2	20176.9	46547.5	41995.1	56981.7	70656.3	34581.5	32458.6	32651.8	64053.4	39071.1	63769.3	34350.7	26362.7	61534.5	72858.1	45237.9	28181.7	92866.1	64839.9	162812	26751	48573.2	50072.4	59677.4	50154.2	0.1036	0.1036
M244T945	[M+H]+	Lys-Pro	1.30649	1.26751	0.170201	244.165	944.875	0.630531			Organic acids and derivatives	Carboxylic acids and derivatives	Amino acids, peptides, and analogues	952.589	430698	111346	312592	102819	187303	198624	168731	286711	325831	251948	333415	475287	157910	337065	99760.1	158647	328788	214740	108849	185747	340502	325367	304075	282826	167821	204997	168860	0.117248	0.117248
M248T877	[M+H]+	Lys-Thr	0.684095	0.800773	0.103478	248.16	877.025	3.56363			Organic acids and derivatives	Carboxylic acids and derivatives	Amino acids, peptides, and analogues	883.066	56572.4	44265.3	38070	44474.4	49560	34675.3	49289.6	23087.6	53191.6	28478.3	51194.7	29139.8	36680.2	27872.5	45865.8	56271.2	49237.6	22185.2	33339.1	61470.5	54744.5	14598.7	18062.1	39405.3	51484.3	50522.5	50534	0.0108561	0.0108561
M310T784	[M+H]+	Lys-Tyr	0.179389	0.854749	0.444995	310.175	783.613	0.525516			Organic acids and derivatives	Carboxylic acids and derivatives	Amino acids, peptides, and analogues	785.363	4489.85	8806.86	7355.05	6479.4	4881.72	6854.25	9756.79	11510.8	6079.18	6366.57	6512.57	5995.41	7904.8	9654.26	7804.21	6819.43	12172.4	23168.4	3866.01	6567.55	8798.25	8789.53	4111.43	5796.38	10528.5	12332.5	10646.3	0.0903614	0.0903614
M246T795	[M+H]+	Lys-Val	0.715219	0.965497	0.656566	246.181	794.839	0.15384			Organic acids and derivatives	Carboxylic acids and derivatives	Amino acids, peptides, and analogues	796.219	100546	152915	105080	163119	179495	156656	165703	170020	127770	167638	162043	140284	179462	171081	142308	137452	173983	255358	148992	151653	145450	178413	159596	182019	161417	162200	161420	0.00279215	0.00279215
M374T1093	[M+H]+	Lys-Val-Lys	0.322318	1.2616	0.384562	374.275	1093.4	3.57284			Organic acids and derivatives	Carboxylic acids and derivatives	Amino acids, peptides, and analogues	1098.84	2184.41	8907.8	2825.82	2313.9	2790.79	2971.52	4682.86	3333.61	4591.16	644.551	9240.32	6184.64	7294.55	3087.43	5180.11	4626.62	8739.1	4762.61	1771.25	8706.57	9200.51	15583.5	4622.27	3375.38	5611.45	4823.88	5571.79	0.0831566	0.0831566
M109T733	[M+H-H2O]+	Maltol	0.591501	0.739029	0.0540698	109.027	733.099	3.86476	HMDB0030776	C11918	Organoheterocyclic compounds	Pyrans	Pyranones and derivatives	735.535	19449.7	14109.1	17325.5	20960.9	19148.5	6579.2	21374.5	14483.2	23174.2	11758.9	25816.6	11291.2	13963.9	10794.5	18918.2	18255.2	5116.8	4774.54	8781.78	12911.6	13004.4	23023.8	23623.7	21382.8	17178.9	17188.4	16722	0.0156546	0.0156546
M829T999	[M+H]+	Maltopentaose	0.593713	0.563929	0.034852	829.281	999.02	7.11922			Organic oxygen compounds	Organooxygen compounds	Carbohydrates and carbohydrate conjugates	1008.55	1537.82	8089.73	16727.6	7630.48	4327.02	974.279	11752.5	2241.13	10232.5	3211.11	6460.41	5608.35	2176.28	3132.42	13691.3	10660.1	7731.97	2093.52	1204.46	13275.6	12931.6	8842.65	4583.71	7347.36	6640.86	6633.13	6989.32	0.0301215	0.0301215
M689T921	[M+Na]+	Maltotetraose	3.60238	0.960299	0.858273	689.21	920.934	2.28816	HMDB0001296	C02052	Organic oxygen compounds	Organooxygen compounds	Carbohydrates and carbohydrate conjugates	921.965	299054	706126	895249	497558	239688	54037	536202	200735	727455	311973	625357	449145	647954	124047	719746	778040	887240	169533	115443	560595	898315	938887	656076	389845	591018	612342	591731	0.0202399	0.0202399
M655T541	[M]+	Malvin	0.405292	1.36375	0.274379	655.187	541.372	7.40646		C08718	Phenylpropanoids and polyketides	Flavonoids	Flavonoid glycosides	548.523	5034.3	9277.12	10194.9	6986.66	4109.14	3774.88	9728.28	4325.47	7513.07	5714.63	6299.75	12212.2	7620.23	13078.5	8617.73	7358.41	31951.2	3387.31	3838.02	7074.81	11591.3	6688.7	6115.67	10121.8	7567.15	6363.15	7557.89	0.0966774	0.0966774
M645T611	[M+Fe]2+	Man5	1.15266	0.902702	0.373382	645.2	611.034	1.94071			Organic oxygen compounds	Organooxygen compounds	Carbohydrates and carbohydrate conjugates	613.059	96853.5	251403	203182	171938	214697	151417	293421	140699	222918	155316	161453	151013	162877	162579	251610	178538	252044	144400	110095	238152	214719	242139	169545	127498	182766	198899	198746	0.0479174	0.0479174
M799T590	[M+H+K]2+	Man7 d3	0.250945	0.823848	0.344741	799.242	589.549	1.07678			Organic oxygen compounds	Organooxygen compounds	Carbohydrates and carbohydrate conjugates	602	4073.22	5298.37	10676	9704.52	8701.43	24380.8	6957.31	8017.94	13947	8112.03	8726.97	9400.7	5861.33	5109.41	8275.33	8381.2	6165.18	8310.24	6449.83	8159.1	5052.21	6253.5	4513.28	10199.5	7280.4	7282.41	7365.35	0.00663187	0.00663187
M423T626	[M+H]+	Mangiferin	0.18229	1.06233	0.658125	423.092	625.509	0.490132		C10077	Organoheterocyclic compounds	Benzopyrans	1-benzopyrans	627.069	6372.17	8869.77	9055.7	12031.8	12555.9	5955.36	8797.53	14655.6	8839.67	18464.4	6827.04	8953.84	8755.73	11347.4	6772.41	9951.15	12780.5	7419.69	6842.95	8920.79	10731.1	13773.1	6487.16	6504.5	9326.48	10320.5	9403.45	0.0571072	0.0571072
M411T611_2	[M+H]+	Mangostine	0.727611	1.10745	0.503465	411.162	610.621	1.94694	HMDB0035796	C10080	Organoheterocyclic compounds	Benzopyrans	1-benzopyrans	614.281	33816.6	40863.5	31504.7	46709.1	53357.1	53042.5	24477.9	69830.9	42393.6	83209.1	20196.7	20003.9	25604.9	50655.9	52581.5	20560.1	52257	65089.7	53275.9	40663.5	56922.8	43793.1	62739.5	52914	53304.5	47144	53505.4	0.0704659	0.0704659
M1046T979	[M+H]+	Mcyr	0.238431	0.827241	0.407318	1045.52	979.366	1.83448		C19997	Organic acids and derivatives	Peptidomimetics	Hybrid peptides	982.521	1967.65	4614.07	4797.94	2620.25	754.834	1094.7	5970.18	849.817	2914.71	2197.35	1954.56	2586.3	3035.68	1479.81	4249.48	3554.68	3848.17	628.574	659.367	3451.2	2296.45	2721.24	1709.94	2355.96	2362.79	2307.52	2352.28	0.0125383	0.0125383
M127T489	[M+H]+	Melamine	0.166869	1.02583	0.842592	127.097	489.497	7.77304	HMDB0041922	C08737	Organoheterocyclic compounds	Triazines	1,3,5-triazines	497.872	40966.9	48543.6	51206.2	21128	31244.1	18600.4	33346.5	21741.4	27284.8	25796.8	28910.5	33193	29446.1	25115	17354.4	21666.6	18160.2	25568.5	26479	29152.3	22804.2	29665	24097	25630	24774.5	24785.9	24240.3	0.0126729	0.0126729
M161T451	[M+H-CH3O2N]+	Metaxalone	0.129667	1.16163	0.252499	161.095	451.226	2.5013	HMDB0014798	C07934				452.408	1578.15	2319.1	2454.95	1983.93	1616.14	2250.47	2125.86	2023.3	2343.09	2272.64	1513.56	3199.99	965.813	2402.48	2286.47	1319.67	3329.41	2856.45	2816.34	2286.26	2479.04	3666.62	1003.86	1538.8	1973.75	1905.14	1971.35	0.0199685	0.0199685
M331T80	[M+H-C4H4O]+	Methanesulfonamide, n-[3-(9h-carbazol-9-yl)-2-hydroxypropyl]-n-(2-furanylmethyl)-	0.581934	0.983244	0.950576	331.129	80.3765	2.61603			Organoheterocyclic compounds	Indoles and derivatives	Carbazoles	85.426	5980.27	9804.09	28976	30109.3	26143.1	31868	3819.43	21147.8	25369.4	50245.9	14411.3	63252.6	5248.36	41612	31563.5	27090.7	38064.2	22297.7	9668.78	17953.9	4986.73	20264.9	7323.26	44350.2	13492.6	20093.3	13541.1	0.241709	0.241709
M424T660_1	[M+Na]+	Methanesulfonamide, n-[4-[[1-[2-(6-methyl-2-pyridinyl)ethyl]-4-piperidinyl]carbonyl]phenyl]-	0.0778917	1.08643	0.601475	424.159	660.357	0.589147		C13776	Organic oxygen compounds	Organooxygen compounds	Carbonyl compounds	664.804	6718.05	10090.7	8294.17	11412.6	4218.99	10130.1	14351.7	9227.17	6436.37	7241.47	10522.7	11704	6411.67	12466	5822.81	9574.65	7812.29	8705.42	8204.27	3712.13	4151.82	14055.5	5140.24	3563.43	9349.34	9342.39	8705.75	0.0404694	0.0404694
M382T820	[M+H]+	Methanone, (1-hexyl-5-phenyl-1h-pyrrol-3-yl)-1-naphthalenyl-	0.122372	1.01386	0.871201	382.205	819.61	2.36646			Benzenoids	Naphthalenes	Naphthalenecarboxylic acids and derivatives	834.678	6062.49	4433.65	4337.29	6355.39	5490.89	5434.92	8602.84	5509.36	5963.27	6739.63	5990.43	6071.69	4477.22	7050.85	4687.72	5566.57	7316.82	7576.39	8390.86	5604.23	4594.83	4942.41	7352.39	6187.1	5430.44	5562.76	5432.6	0.0138397	0.0138397
M418T818	[M+H]+	Methanone, 1-naphthalenyl[2-(1-naphthalenyl)-1-pentyl-1h-pyrrol-3-yl]-	0.28672	0.823723	0.149407	418.193	817.538	0.0541772			Benzenoids	Naphthalenes	Naphthalenecarboxylic acids and derivatives	818.801	7102.88	8595.81	10379.3	10470.3	7737.38	5526.6	10469.8	11202.6	7219.28	9190.13	7267.05	9104.49	10857.3	11877	9182.18	16581.2	11292.9	8150.25	5133.06	7611.32	8512.42	8808.94	6942.92	18703.9	12245.8	10831.2	12228.7	0.0689837	0.0689837
M381T513	[M+H-H2O]+	Methanone, (4-methyl-1-naphthalenyl)[1-[2-(4-morpholinyl)ethyl]-1h-indol-3-yl]-	0.379089	1.06414	0.65587	381.208	512.564	5.40032			Organoheterocyclic compounds	Indoles and derivatives	Naphthoylindoles	523.445	40423.9	54784.4	26948.1	28923.8	22029.2	23693.1	42608.7	19597.4	30744.1	35367.4	34711.4	29734.3	26215.2	36542.8	27755.8	47016.1	25644.7	12321.7	9260.76	27609.2	30126.8	29842	30059.3	29025	30836.1	29182.1	27788.5	0.0521261	0.0521261
M546T1080	[M+Na]+	Methionine conjugated chenodeoxycholic acid	0.381072	0.836784	0.282781	546.298	1080.44	0.708557			Lipids and lipid-like molecules	Steroids and steroid derivatives	Bile acids, alcohols and derivatives	1096.4	10095.5	10998	13152	11494.1	6958.19	3970.93	14955.2	3923.81	16645.6	11747.2	11561.2	12979.8	6793.47	3784.65	7572.49	16641.3	12942.8	4169.43	7767.36	16992	11455	9230.97	9672.91	9109.65	12449.6	12175.8	12165.4	0.0131396	0.0131396
M166T737	[M+H]+	Methionine sulfoxide	0.993601	1.38783	0.10613	166.052	737.371	2.65593		C02989	Organic acids and derivatives	Carboxylic acids and derivatives	Amino acids, peptides, and analogues	762.479	28483.7	48660.1	36640.9	48417.3	83303.5	96692.3	45302.8	101095	52026.4	89953.1	55653.8	50537.2	82484.4	67591.6	29797.8	42242.1	163306	80465.6	38369.9	63061.4	107574	115010	46460.4	35797.4	46101.6	67023.9	67497.3	0.202938	0.202938
M781T535	[M+Na]+	Methyl (2s,3r,4s)-3-ethenyl-4-[(z)-3-[(2s,3r,4r)-3-ethenyl-5-methoxycarbonyl-2-[(2s,3r,4s,5s,6r)-3,4,5-trihydroxy-6-(hydroxymethyl)oxan-2-yl]oxy-3,4-dihydro-2h-pyran-4-yl]-4-oxobut-2-enyl]-2-[(2s,3r,4s,5s,6r)-3,4,5-trihydroxy-6-(hydroxymethyl)oxan-2-yl]oxy-3,4-dihydro-2h-pyran-5-carboxylate	0.510331	0.642353	0.00473786	781.234	534.57	1.9926			Lipids and lipid-like molecules	Prenol lipids	Terpene glycosides	536.525	3306.76	6824.83	9769.44	12636.3	8975.06	9644.28	9175.29	7440.58	5153.67	3997.62	9958.87	9843.84	5062.81	5126.05	9877.69	10899.7	5551.81	14706.9	1553.69	10709.6	10059	11736.7	5237.76	12040.2	6669.24	7317.64	7421.94	0.0571457	0.0571457
M605T692	[M+Na]+	Methyl (4s,5z,6s)-5-(2-acetyloxyethylidene)-4-[2-[2-(4-hydroxyphenyl)ethoxy]-2-oxoethyl]-6-[(2s,3r,4s,5s,6r)-3,4,5-trihydroxy-6-(hydroxymethyl)oxan-2-yl]oxy-4h-pyran-3-carboxylate	0.345449	0.958728	0.769611	605.183	692.496	0.498088			Lipids and lipid-like molecules	Prenol lipids	Terpene glycosides	694.026	4775.07	5735.29	7097.09	8141.8	8701.23	8938.98	6526.6	9621.77	7808.03	11027.6	5856.97	5482.95	3371.33	12548.5	7191.25	5105.79	6005.19	13840.1	12541.8	6449.48	6323.58	5979.45	8391.32	8703.58	7651.77	7650.99	7464.1	0.0142474	0.0142474
M391T354	[M+Na]+	Methyl chlorogenate	1.41458	3.10999	0.243606	391.1	353.532	2.21134			Organic oxygen compounds	Organooxygen compounds	Alcohols and polyols	374.627	43936	27617.1	17199.1	16167.1	16084.4	16512.1	8073.31	19331.1	21604.6	391913	12843.7	12673.7	9021.8	14345.3	21741.6	27858.6	39800.7	13279.1	32858.4	7509.72	31707.2	17599.4	16871.1	28872.7	16093.2	16100.7	17077.3	0.0344653	0.0344653
M256T453	[M+H]+	(methylenecyclopropyl)acetyl-l-carnitine	0.296358	1.13874	0.246536	256.138	453.272	1.65447						455.564	26930.6	9922.78	12209.5	12169.5	8166	12056.7	17176	15189.7	10505.1	15820.9	13482.7	13422.2	16457.6	16684.3	14216	12198.6	14338.4	19523.4	11137.7	11070.3	13483.5	13029.8	17066.1	12470.3	16151.2	14931.5	14942.4	0.0456966	0.0456966
M261T80	[M+H-CH4O]+	Methyl .gamma.-linolenate	0.777607	1.26593	0.0472652	261.221	80.392	0.924228			Lipids and lipid-like molecules	Fatty Acyls	Lineolic acids and derivatives	92.074	48876.5	48364.9	33923.2	31481.2	38961.2	51183.3	49104.5	35620.6	63400.4	41294.5	65488.2	62730.4	58277.1	62456.9	43012.1	59998.7	62611.7	46886.5	69649.6	54220.7	47428.2	108605	61047.7	48648.7	58689.4	59578.3	58705.6	0.00862084	0.00862084
M234T879	[M+H]+	Methylphenidate	0.43575	0.948187	0.596476	234.144	878.657	3.14086	HMDB0014566	C07196	Organic nitrogen compounds	Organonitrogen compounds	Amines	881.342	33770.5	22540.1	25275.2	30256.9	23658.4	28012.4	56333.5	32062.8	41829.8	30089.7	32340.1	34559.3	31504.5	29016.2	20495.4	38769.8	35699.7	26531.1	27375.2	43096.8	35124.2	42188.6	32204.6	32314	35857.8	37110	35860.6	0.0199068	0.0199068
M275T380	[M+H]+	Methysticin	0.266756	1.08129	0.606615	275.109	380.131	9.93271		C09952				405.49	20344.2	6936.21	9005.21	18923.4	9297.58	12933.9	8724.21	10612.4	12787.4	7919.62	16586.4	7284.57	16672.3	21973.8	9469.68	19053	8155.21	13970.2	15880.9	8431.32	11805	11741	15367.5	8349.9	8989.34	9012.8	9474.62	0.0298782	0.0298782
M423T907	[M+H]+	Met(o)-Glu-Lys	0.108813	0.932678	0.608166	423.19	906.841	1.60732			Organic acids and derivatives	Carboxylic acids and derivatives	Amino acids, peptides, and analogues	922.882	4727.09	3600.88	5256.85	4475.5	3230.47	3218.64	3852.74	3262.48	3542.46	1544.93	3575.28	2980.49	7342.52	2915.24	4124.58	3319.96	3641.65	3467.99	2447.19	2351.77	2873.35	2137.07	4224.74	4200.34	3567.82	3570.06	3423.02	0.0239336	0.0239336
M395T754	[M+H]+	Met(o)-Thr-Lys	0.296484	1.31706	0.0460577	395.21	753.616	0.641941			Organic acids and derivatives	Carboxylic acids and derivatives	Amino acids, peptides, and analogues	755.114	7626.07	5045.53	3338.79	4496.51	778.196	5268.31	6529.46	5031.94	4659.38	4125.68	4656.23	4276.27	6760.84	4700.16	3701.01	4496.7	6110.52	3876.6	4468.16	4095.04	5630.77	8941.66	2672.32	4167.96	5313.27	5303.38	6169.9	0.0889022	0.0889022
M172T813	[M+H]+	Metronidazole	0.158321	1.18448	0.256854	172.071	812.666	0.771937	HMDB0015052	C07203	Organoheterocyclic compounds	Azoles	Imidazoles	814.248	3972.55	2395.33	2524.01	3413.83	6437	3879.01	2990.58	3196.36	2363.55	3095.43	2913.07	6917.72	4455.04	3512.47	3072.67	2706.75	2951.24	4301.3	4261.59	2003.96	3397.46	3337.31	2430.71	1735.54	3717.72	3937.88	3697.94	0.0351923	0.0351923
M336T376	[M+H]+	Met-Trp	0.745917	1.66339	0.321603	336.137	376.417	0.309653			Organic acids and derivatives	Carboxylic acids and derivatives	Amino acids, peptides, and analogues	383.117	2456.31	62736.3	4018.35	4235.54	4118.54	8003.05	48952.7	3741.93	10600.9	2046.43	17129.9	12821.1	16062.4	5494.82	7624.68	9505.96	18796.7	4337.19	4345.97	17718.4	21369.3	65200	5785.74	3352.9	14905	17707.8	14910.4	0.102053	0.102053
M469T771_2	[M+H]+	Met-Tyr-Arg	0.801327	0.583902	0.194105	469.229	771.152	2.22466			Organic acids and derivatives	Carboxylic acids and derivatives	Amino acids, peptides, and analogues	780.748	9214.59	7670.26	9971.64	20002.6	31770.9	22926.7	3794.91	77959.2	4823.66	4261.08	9265.83	14340	21234.9	13644.3	9007.96	14565.2	9613.82	48276.7	19859.3	8331.31	4353.92	9028.45	12331.3	16517.1	19513.4	19549	17850.4	0.0511626	0.0511626
M712T691	[M+Na]+	Microcolin c	0.48455	1.64568	0.105581	712.296	691.477	0.838572			Organic acids and derivatives	Peptidomimetics	Hybrid peptides	704.163	3642.97	9807.55	2856.64	3694.65	2578.85	3206.55	10055.9	2682.58	6058.92	2665.81	7705.73	9162.65	10979.5	3755.08	2386.47	4224.67	7391.24	3444.25	4564.3	9279.78	14700.1	22421.7	4277.93	3715.66	5124.9	4950.7	4949.81	0.0201322	0.0201322
M932T706	[M+Na]+	Microcystin la	0.463383	1.71376	0.12065	932.452	706.235	4.29072			Organic acids and derivatives	Peptidomimetics	Hybrid peptides	710.13	1714.14	10427.1	6613.82	1745.89	1973.61	9212.65	11801	3794.29	3346.27	1961.26	4197.07	4677.02	8196.75	1750.83	4347.24	2255.2	11971.9	1947.25	2884.82	7089.74	12233.5	20735	2564.86	2430.32	2592.18	3532.49	3503.89	0.166637	0.166637
M243T583	[M+H]+	Molsidomine	0.954141	1.33688	0.0216904	243.134	582.869	0.679628			Organoheterocyclic compounds	Oxazinanes	Morpholines	584.011	83473.1	46392.6	23881.6	26307.5	19974.8	40844.8	49865	27644	41952.5	36370.7	41959.7	41860.9	49316	35710.3	37047.4	39736.4	44415.9	24930.1	35366.2	38662.5	40760.4	40775.9	42530.8	30330.6	35381.9	35383.9	35754.8	0.00604816	0.00604816
M311T54_1	[M+H-H2O]+	Monopalmitolein (9c)	0.581732	0.901594	0.671361	311.258	54.0625	1.32345			Lipids and lipid-like molecules	Glycerolipids	Monoradylglycerols	62.243	26609.8	50800.1	103955	79129.9	83252.1	70245	64731.9	86410.7	70458.6	31172.4	53228	63422.4	166001	37552.5	146935	74127.9	84123.2	46468.3	54242.7	62205.3	77271.4	52584	221427	166650	78455.3	74797.7	78467.1	0.027384	0.027384
M568T685	[M+H-H2O]+	Montelukast	0.336389	0.668333	0.0074848	568.211	684.942	5.84068						687.083	2796.24	2458.34	6223.17	5420.18	3782.73	1982.11	7479.66	3330.93	3949.03	3548.36	2786.79	4090.05	2861.45	3324.06	3582.12	2665.84	4489.53	4507.06	1306.72	4485.81	3322.82	3460.44	3040.46	6670.38	3192.03	2553.43	3206.8	0.125007	0.125007
M762T1053_2	[M+H]+	Montelukast acyl-.beta.-d-glucuronide	0.778052	0.52895	0.00770153	762.233	1053.38	5.14764						1056.78	7607.78	8699.58	26446.3	17201	6021.01	1945.58	20684.4	7838.25	19068.9	4431.87	14216.7	13363.4	7981.49	1904.44	24645.5	11182	9834.67	4676.57	7400.15	18857.8	13535.6	6967.77	10888	7931.53	15030.6	15480.8	15478.3	0.0169071	0.0169071
M462T512	[M+H]+	Morphine-3-glucuronide	0.347704	1.22826	0.248967	462.184	512.196	2.52694	HMDB0041936	C16643				524.636	7813.3	12077.1	4886.67	10226.5	20183.3	13046.2	11454.4	15339.4	10961.2	6689.44	10125.2	13340.6	15533.4	31672.7	16806	9597.14	12770.2	11432.7	14684.1	7355.23	13186.3	15804.5	10493.6	7688.04	12789.5	11962.9	12676.7	0.0359259	0.0359259
M499T906	[M+Na]+	Mundulone acetate	0.80859	1.51355	0.0334675	499.162	906.125	1.53617			Phenylpropanoids and polyketides	Isoflavonoids	Isoflavans	909.677	67218	22495.5	21439.3	59574.5	22092.1	26166	22988.3	30315.7	24297.8	40178.4	34835.8	34006.6	61939.3	78048.4	28637.3	15149.3	30831.9	41606.4	32171.1	25344	38788.5	40787.3	83017.2	40835.1	30343.4	32067.7	31901.2	0.0302539	0.0302539
M456T737	[M+Na]+	Mycophenolate mofetil	0.230506	1.10621	0.623735	456.191	736.764	7.51089	HMDB0014826	C07908	Organoheterocyclic compounds	Isocoumarans	Isobenzofuranones	739.33	2888.2	6773.1	13577.6	7880.34	2305.88	8702.75	3679.03	5467.96	4334.67	5386.14	5396.68	5852.55	3420.79	8165.28	4447.41	3610.24	12036.3	5404	3346.03	6232.81	7368.3	6037.6	2753.51	3410.82	8270.57	6091.56	6057.16	0.186309	0.186309
M402T604	[M+H]+	Myriocin	0.447429	1.38843	0.331953	402.289	603.965	1.19572		C19914	Lipids and lipid-like molecules	Fatty Acyls	Fatty acids and conjugates	617.631	6219.7	10533.8	4497.38	5689.38	5391.73	1414.41	17552.1	5336.6	5599.08	2538.21	7843.51	8527.86	10303.3	4738.42	1979.43	6488.8	7261.36	3660.78	1708.83	9120.63	19977.5	28938.6	7345.96	5712.25	9143.92	10998.6	9155.44	0.109306	0.109306
M321T703	[M+H]+	N4-acetylsulfamethazine	0.746151	1.54347	0.0605033	321.115	703.497	2.52243			Benzenoids	Benzene and substituted derivatives	Benzenesulfonamides	717.282	47966.4	11583.8	8356.61	15559.5	14511.3	41854	12503.7	12810.7	12806.8	31874.7	16839.8	16703.2	14112.4	20695.1	14946.2	11290.7	10972.4	23241.8	19363.2	14265	13986.8	9940.9	16662.2	8543.29	14893.5	14897	15773	0.0333669	0.0333669
M189T1093	[M+H]+	N6,N6,N6-Trimethyl-L-lysine	1.65537	0.613305	0.253279	189.159	1093.48	0.804964	HMDB0001325	C03793	Organic acids and derivatives	Carboxylic acids and derivatives	Amino acids, peptides, and analogues	1125.18	31514.3	59897.7	72687.5	66630.1	33643	21426.6	128167	358259	198494	179605	88517.6	23461.4	45926.2	196804	21846.2	66751.4	54953.6	409622	48089.9	23374.5	65299.9	64271.7	134739	41842.1	37283.3	31916	32646.8	0.0857434	0.0857434
M219T76	[M+H]+	N-acetyl-5-hydroxytryptamine	0.474575	0.746008	0.284996	219.112	75.5775	3.996	HMDB0001238	C00978	Organoheterocyclic compounds	Indoles and derivatives	Hydroxyindoles	82.385	4631.31	41082.8	18091.5	18882.4	26332.7	22767.9	48837.7	47789.5	9088.47	8724.15	29619.2	18748	54016.6	46026.1	30115.6	61194.7	26046.5	19466.5	10704.8	19818.1	49287.6	13104.7	8789.62	78171.8	44851.4	29773.2	44765.9	0.218129	0.218129
M186T517	[M+H-2H2O]+	N-acetyl-.beta.-d-mannosamine	0.685051	1.45858	0.0865255	186.076	516.917	1.32873	HMDB0001129	C00645	Organic oxygen compounds	Organooxygen compounds	Carbohydrates and carbohydrate conjugates	525.169	15704.7	11959.8	21919.3	16502.9	17063.7	13206.5	12129.4	21142.7	15156.4	27077.1	17560.5	57926	29760.3	22500.9	28286.6	6179.24	53951.3	20329.8	16932.8	17677.8	34579.8	19683.6	19403.1	27283.9	17836.4	18043.2	15521.8	0.0817006	0.0817006
M286T333_1	[M+H]+	N-acetylcytidine	0.658815	0.541118	0.0188427	286.103	332.507	3.17295						337.221	8982.43	3007.75	4181.78	11708.4	15122.2	4797.05	8972.03	29652.8	13765.7	8025.81	9122.28	8232.71	2180.31	10053.2	4355.55	10981.9	6178.31	18732.7	6874.17	6038.38	4176.14	5820.74	9213.71	10666.6	14025.7	14020.9	12269.1	0.0753625	0.0753625
[truncated: 15,172 more rows]

## Sheet: NEG
ID	adduct	Name	VIP	Fold change	p-value	m/z	rt(s)	PPM	HMDB	KEGG	SuperClass	Class	SubClass	rtmax	C-1	C-2	N-11	N-1	N-8	C-3	N-5	N-12	N-4	C-4	N-3	C-5	C-8	C-7	N-2	N-10	C-12	N-7	C-9	N-6	C-10	C-6	C-11	N-9	QC-1	QC-2	QC-3	RSD	QCRSD
[truncated: 11,193 more rows]
