# Supplementary material for: Multi Omics Analysis Revealed a Resistance Mechanism of Tibetan Barley (Hordeum vulgare L., Qingke) Infected by Ustilago hordei
Source: Plants (Basel). 2022 Dec 29;12(1):157. doi: 10.3390/plants12010157 (PMC9824760; doi:10.3390/plants12010157)
Supplement: Supplementary file 1 [file plants-12-00157-s001.zip › Table S2 Annotation and enrichment list of metabolite kegg.xlsx]

## Sheet: query2map
Metabolite

## Sheet: map2query
Pathway_Hierarchy1

## Sheet: IDmapping
Metabolite

## Sheet: Enrichment
Pathway_Hierarchy1
