# Supplementary material for: Multi Omics Analysis Revealed a Resistance Mechanism of Tibetan Barley (Hordeum vulgare L., Qingke) Infected by Ustilago hordei
Source: Plants (Basel). 2022 Dec 29;12(1):157. doi: 10.3390/plants12010157 (PMC9824760; doi:10.3390/plants12010157)
Supplement: Supplementary file 1 [file plants-12-00157-s001.zip › Table S5 Qualitative and quantitative list of transcriptomics.xls]

gene_id	Count_ Treat-1	Count_ Treat-2	Count_ Treat-3	Count_ Control-1	Count_ Control-2	Count_ Control-3	FPKM_ Treat-1	FPKM_ Treat-2	FPKM_ Treat-3	FPKM_ Control-1	FPKM_ Control-2	FPKM_ Control-3	NR_annotation	Swissprot_annotation	Pfam_annotation	BP_annotation	MF_annotation	CC_annotation	KO_annotation	Pathway_annotation
TR0_c0_g1	1042.69	2076.52	1170	1071	2097.76	1057.57	3.53	10.07	4.41	4.85	9.25	4.73	predicted protein [Hordeum vulgare subsp. vulgare]	Calmodulin-binding transcription activator 4 OS=Arabidopsis thaliana OX=3702 GN=CAMTA4 PE=1 SV=1	CG-1 domain;NB-ARC domain;Ankyrin repeats (many copies);IQ calmodulin-binding motif;Ankyrin repeats (3 copies);Ankyrin repeat	-	-	-	-	-
TR0_c0_g2	1464.47	1456.38	1693.34	1201.7	1896.34	897.93	6.32	9.03	8.15	6.96	10.67	5.13	disease resistance protein RGA2-like [Aegilops tauschii subsp. tauschii]	Putative disease resistance protein RGA4 OS=Solanum bulbocastanum OX=147425 GN=RGA4 PE=2 SV=1	NB-ARC domain;DDE superfamily endonuclease;Plant transposon protein	-	-	-	-	-
TR0_c0_g3	111.7	1010.77	515.63	221.37	517.77	235.03	0.61	8	3.17	1.64	3.71	1.71	disease resistance protein RGA2-like [Aegilops tauschii subsp. tauschii]	Probable disease resistance RPP8-like protein 2 OS=Arabidopsis thaliana OX=3702 GN=RPP8L2 PE=3 SV=1	NB-ARC domain;Leucine rich repeat;Leucine Rich repeats (2 copies);NB-ARC domain	-	-	-	-	-
TR0_c1_g1	224	270	150	221	393.13	275	1.28	2.21	0.96	1.69	2.92	2.08	predicted protein [Hordeum vulgare subsp. vulgare]	Wall-associated receptor kinase 5 OS=Arabidopsis thaliana OX=3702 GN=WAK5 PE=2 SV=1	Protein tyrosine kinase;Protein kinase domain;Wall-associated receptor kinase galacturonan-binding	-	-	-	-	-
TR0_c2_g1	0.94	1.01	1.01	0	3.08	0.99	0.2	0.39	0.3	0	0.86	0.38	-	-	-	-	-	-	-	-
TR0_c4_g1	0	0	3	0	1	0	0	0	2.4	0	0.67	0	-	-	-	-	-	-	-	-
TR100000_c0_g1	0	1	0	0	0	0	0	0.98	0	0	0	0	Pheromone shutdown, TraB [Cynara cardunculus var. scolymus]	-	-	-	-	-	-	-
TR100001_c0_g1	0	2	0	0	2	0	0	1.6	0	0	1.1	0	-	-	-	-	-	-	-	-
TR100002_c0_g1	0	0	0	0	2	0	0	0	0	0	1.78	0	Oxidative stress survival, Svf1-like [Xanthophyllomyces dendrorhous]	-	-	-	-	-	-	-
TR100003_c0_g1	1	0	3	0	0	0	0.22	0	0.91	0	0	0	-	-	-	-	-	-	-	-
TR100004_c0_g1	0	1	2	2	4	2	0	0.08	0.13	0.15	0.28	0.15	-	-	-	-	-	-	-	-
TR100005_c0_g1	0	0	0	0	2	0	0	0	0	0	1.81	0	uncharacterized protein LOC110387321 isoform X3 [Numida meleagris]	-	-	-	-	-	-	-
TR100006_c0_g1	1	0	3	0	0	0	0.49	0	2.22	0	0	0	-	-	-	-	-	-	-	-
TR100007_c0_g1	3	0	0	0	0	0	0.48	0	0	0	0	0	-	-	-	-	-	-	-	-
TR100008_c0_g1	0	0	0	0	0	2	0	0	0	0	0	2.18	related to UNR-interacting protein STRAP (serine-threonine kinase receptor-associated protein) [Ustilago bromivora]	-	-	-	-	-	-	-
TR100009_c0_g1	0	0	0	0	0	2	0	0	0	0	0	1.65	krev interaction trapped protein 1 isoform X2 [Lagenorhynchus obliquidens]	-	-	-	-	-	-	-
TR10000_c0_g1	1508	1260	762	570	1351	551	6.34	7.61	3.57	3.22	7.41	3.07	predicted protein, partial [Hordeum vulgare subsp. vulgare]	-	Protein of unknown function (DUF1639)	-	-	-	-	-
TR10000_c1_g1	1666.02	2930.09	1632.02	1408.1	2866.04	1614.15	7.67	19.38	8.39	8.71	17.2	9.84	predicted protein [Hordeum vulgare subsp. vulgare]	-	-	-	-	-	-	-
TR10000_c2_g1	3	9	11	8	6	2	0.13	0.6	0.57	0.5	0.34	0.12	-	-	-	-	-	-	-	-
TR10000_c2_g2	133	192	154	66	127	82	1.22	2.55	1.59	0.82	1.52	1	uncharacterized protein LOC109732049 isoform X2 [Aegilops tauschii subsp. tauschii]|XP_020146827.1 uncharacterized protein LOC109732049 isoform X2 [Aegilops tauschii subsp. tauschii]	-	-	-	-	-	-	-
TR10000_c2_g3	23	18	15	27.2	25.05	17	1.06	1.26	0.82	1.8	1.51	1.11	-	2-oxoisovalerate dehydrogenase subunit beta 2, mitochondrial OS=Arabidopsis thaliana OX=3702 GN=DIN4 PE=1 SV=1	-	-	-	-	-	-
TR10000_c3_g1	164	340	185	83	133	177	3.47	10.58	4.47	2.42	3.67	5.1	predicted protein [Hordeum vulgare subsp. vulgare]	MADS-box transcription factor 26 OS=Oryza sativa subsp. indica OX=39946 GN=MADS26 PE=2 SV=2	SRF-type transcription factor (DNA-binding and dimerisation domain);K-box region	metabolic process;nucleobase-containing compound metabolic process;transcription, DNA-templated;cellular aromatic compound metabolic process;nitrogen compound metabolic process;biological_process;biosynthetic process;macromolecule biosynthetic process;regulation of biosynthetic process;cellular process;gene expression;regulation of gene expression;regulation of macromolecule biosynthetic process;…	molecular_function;nucleic acid binding;binding;organic cyclic compound binding;heterocyclic compound binding;transcription regulator activity;protein binding;DNA-binding transcription factor activity;DNA binding;protein dimerization activity	intracellular;cellular_component;cell;intracellular membrane-bounded organelle;organelle;membrane-bounded organelle;intracellular organelle;intracellular part;cell part;nucleus	-	-
TR10000_c4_g1	2	0	0	98.65	3	85.76	0.03	0	0	1.85	0.05	1.58	dimethylaniline monooxygenase [N-oxide-forming] 5 isoform 1 [Mus musculus]|NP_001155235.1 dimethylaniline monooxygenase [N-oxide-forming] 5 isoform 1 [Mus musculus]|NP_001155237.1 dimethylaniline monooxygenase [N-oxide-forming] 5 isoform 1 [Mus musculus]|XP_006501058.1 PREDICTED: dimethylaniline monooxygenase [N-oxide-forming] 5 isoform X1 [Mus musculus]|P97872.4 RecName: Full=Dimethylaniline mon…	Flavin-containing monooxygenase FMO GS-OX-like 9 OS=Arabidopsis thaliana OX=3702 GN=At5g07800 PE=2 SV=1	Flavin-binding monooxygenase-like;Pyridine nucleotide-disulphide oxidoreductase;L-lysine 6-monooxygenase (NADPH-requiring);Pyridine nucleotide-disulphide oxidoreductase	metabolic process;biological_process;cellular process;cellular metabolic process;drug metabolic process;oxidation-reduction process	molecular_function;catalytic activity;monooxygenase activity;oxidoreductase activity;oxidoreductase activity, acting on paired donors, with incorporation or reduction of molecular oxygen;oxidoreductase activity, acting on paired donors, with incorporation or reduction of molecular oxygen, NAD(P)H as one donor, and incorporation of one atom of oxygen;nucleotide binding;binding;small molecule bindi…	intracellular;cellular_component;membrane;cell;cytoplasm;intracellular membrane-bounded organelle;endomembrane system;intrinsic component of membrane;organelle;membrane-bounded organelle;intracellular organelle;intracellular part;membrane part;cytoplasmic part;cell part;integral component of membrane;endoplasmic reticulum	-	-
TR100010_c0_g1	0	0	1	0	0	0	0	0	0.64	0	0	0	-	-	-	-	-	-	-	-
TR100011_c0_g1	1	2	0	0	0	0	0.39	1.47	0	0	0	0	-	-	-	-	-	-	-	-
TR100012_c0_g1	0	0	2	0	0	0	0	0	2.38	0	0	0	-	-	-	-	-	-	-	-
TR100013_c0_g1	2	0	0	0	0	0	0.98	0	0	0	0	0	-	-	-	-	-	-	-	-
TR100014_c0_g1	1	1	0	0	1	0	0.14	0.24	0	0	0.19	0	probable LRR receptor-like serine/threonine-protein kinase At1g14390 [Cynara cardunculus var. scolymus]	Probable LRR receptor-like serine/threonine-protein kinase At1g14390 OS=Arabidopsis thaliana OX=3702 GN=At1g14390 PE=2 SV=1	Protein tyrosine kinase;Protein kinase domain	-	-	-	-	-
TR100015_c0_g1	1	0	1	2	1	0	0.39	0	0.59	1.62	0.51	0	-	-	-	-	-	-	-	-
TR100016_c0_g1	0	0	0	2	0	0	0	0	0	0.81	0	0	-	-	-	-	-	-	-	-
TR100017_c0_g1	0	0	1	0	0	0	0	0	0.75	0	0	0	hypothetical protein SORBI_3002G325700, partial [Sorghum bicolor]	-	-	-	-	-	-	-
TR100018_c0_g1	0	0	2	0	0	0	0	0	1.39	0	0	0	PREDICTED: uncharacterized protein LOC107860779 [Capsicum annuum]|PHT92061.1 hypothetical protein T459_07174 [Capsicum annuum]	-	-	-	-	-	-	-
TR100019_c0_g1	0	2	0	0	0	0	0	1.42	0	0	0	0	hypothetical protein EHS25_002208 [Saitozyma podzolica]	-	-	-	-	-	-	-
TR10001_c0_g1	19	7	19	20.37	36	8	0.4	0.21	0.45	0.59	0.98	0.23	-	-	-	-	-	-	-	-
TR10001_c0_g2	906	1872	1651	738	1755	1333	5.16	15.35	10.51	5.66	13.03	10.08	predicted protein [Hordeum vulgare subsp. vulgare]	Pyrophosphate-energized membrane proton pump 3 OS=Arabidopsis thaliana OX=3702 GN=AVPL2 PE=3 SV=1	Inorganic H+ pyrophosphatase	-	-	-	-	-
TR10001_c0_g3	0	1	2	6	0	1	0	0.12	0.18	0.67	0	0.11	-	-	-	-	-	-	-	-
TR10001_c0_g4	4	3	3	6	3	1	0.48	0.6	0.47	1.18	0.47	0.19	-	-	-	-	-	-	-	-
TR10001_c0_g5	9.03	5.01	15.02	5.02	5.02	6	0.53	0.46	1.07	0.44	0.39	0.52	-	-	-	-	-	-	-	-
TR10001_c0_g6	5	3	4	6	2	1	0.16	0.15	0.15	0.27	0.08	0.05	uncharacterized protein LOC109757949 [Aegilops tauschii subsp. tauschii]	-	-	-	-	-	-	-
TR10001_c0_g7	85	106	114	30	112	64	1.54	2.81	2.35	0.75	2.65	1.57	predicted protein [Hordeum vulgare subsp. vulgare]	Rhomboid-like protein 14, mitochondrial OS=Arabidopsis thaliana OX=3702 GN=RBL14 PE=2 SV=1	Rhomboid family;Zn-finger in Ran binding protein and others	-	-	-	-	-
TR100020_c0_g1	0	0	2	0	0	0	0	0	2.11	0	0	0	-	-	-	-	-	-	-	-
TR100021_c0_g1	1	6	7.01	4	8	1	0.13	1.32	1.21	0.86	1.37	0.21	-	-	-	-	-	-	-	-
TR100022_c0_g1	0	0	3	0	0	2	0	0	0.73	0	0	0.62	PREDICTED: uncharacterized protein LOC104456071 [Eucalyptus grandis]|KCW57321.1 hypothetical protein EUGRSUZ_H00119 [Eucalyptus grandis]	-	-	-	-	-	-	-
TR100023_c0_g1	0	0	0	0	0	1	0	0	0	0	0	0.99	-	-	-	-	-	-	-	-
TR100024_c0_g1	0	1	2	0	0	0	0	0.18	0.28	0	0	0	-	-	-	-	-	-	-	-
TR100025_c0_g1	0	2	0	0	0	0	0	1.4	0	0	0	0	-	-	-	-	-	-	-	-
TR100026_c0_g1	0	0	2	0	0	0	0	0	2.38	0	0	0	-	-	-	-	-	-	-	-
TR100027_c0_g1	0	0	3	0	0	0	0	0	2.86	0	0	0	-	-	-	-	-	-	-	-
TR100028_c0_g1	0	0	0	0	0	0	0	0	0	0	0	0	uncharacterized protein LOC111256723 [Setaria italica]	-	-	-	-	-	-	-
TR100029_c0_g1	0	0	0	0	1	0	0	0	0	0	0.94	0	hypothetical protein DM860_006457 [Cuscuta australis]	-	-	-	-	-	-	-
TR10002_c0_g1	684	413	455	95	473	178	6.36	5.55	4.75	1.19	5.73	2.21	predicted protein [Hordeum vulgare subsp. vulgare]	-	-	-	-	-	-	-
TR100030_c0_g1	5	0	0	0	1	0	1.14	0	0	0	0.3	0	PREDICTED: signal recognition particle 19 kDa protein [Vitis vinifera]	Signal recognition particle 19 kDa protein OS=Oryza sativa subsp. japonica OX=39947 GN=SRP19 PE=1 SV=1	-	-	-	-	K03105|SRP19; signal recognition particle subunit SRP19	ko03060(Genetic Information Processing)
TR100031_c0_g1	0	1	0	0	2	0	0	0.57	0	0	0.8	0	-	-	-	-	-	-	-	-
TR100032_c0_g1	0	0	0	0	2	0	0	0	0	0	0.82	0	ubiquitin-conjugating enzyme/RWD-like protein [Kockovaella imperatae]|ORX39032.1 ubiquitin-conjugating enzyme/RWD-like protein [Kockovaella imperatae]	Ubiquitin-conjugating enzyme E2 8 OS=Arabidopsis thaliana OX=3702 GN=UBC8 PE=1 SV=1	-	-	-	-	-	-
TR100034_c0_g1	5	9	3	3	7	1	0.54	1.61	0.42	0.52	0.99	0.17	-	-	-	-	-	-	-	-
TR100035_c0_g1	1	0	12	0	2	0	0.06	0	0.83	0	0.15	0	eukaryotic translation initiation factor 3 subunit F [Gallus gallus]	-	Maintenance of mitochondrial structure and function	-	-	-	-	-
TR100036_c0_g1	0	0	0	0	0	0	0	0	0	0	0	0	hypothetical protein B5807_02378 [Epicoccum nigrum]	-	-	-	-	-	-	-
TR100037_c0_g1	1	1	0	0	0	0	0.27	0.49	0	0	0	0	chromodomain-helicase-DNA-binding protein 1 isoform X1 [Vombatus ursinus]	-	-	-	-	-	-	-
TR100038_c0_g1	1	0	0	0	2	0	0.51	0	0	0	1.31	0	rhomboid protein Lonja32412 [Lonicera japonica]	RHOMBOID-like protein 1 OS=Arabidopsis thaliana OX=3702 GN=RBL1 PE=2 SV=1	-	-	-	-	-	-
TR100039_c0_g1	1	1	0	0	0	1	0.69	1.3	0	0	0	1.45	ARS2 domain-containing protein/DUF3546 domain-containing protein [Cephalotus follicularis]	-	-	-	-	-	-	-
TR10003_c0_g1	1284	827.99	1786.94	643	2112.95	737	19.49	18.33	30.72	13.33	41.82	15.08	thioredoxin-like protein AAED1, chloroplastic [Aegilops tauschii subsp. tauschii]	-	AhpC/TSA antioxidant enzyme	-	-	-	-	-
TR10003_c1_g1	148	143	183	39	141	42	1.82	2.56	2.54	0.65	2.26	0.69	predicted protein [Hordeum vulgare subsp. vulgare]	-	RNA polymerase Rpb4	-	-	-	-	-
TR10003_c2_g1	1470	3150	2301	1292	2687	1769	8.89	27.43	15.56	10.52	21.18	14.21	predicted protein [Hordeum vulgare subsp. vulgare]	Squamosa promoter-binding-like protein 15 OS=Oryza sativa subsp. japonica OX=39947 GN=SPL15 PE=2 SV=1	SBP domain	-	-	-	-	-
TR10003_c3_g1	4	4	7	1	5	6	0.09	0.13	0.18	0.03	0.14	0.18	-	-	-	-	-	-	-	-
TR10003_c4_g1	12	0	2	18	29	0	0.3	0	0.06	0.63	0.96	0	-	-	-	-	-	-	-	-
TR10003_c5_g1	0	0	0	0	0	0	0	0	0	0	0	0	-	-	-	-	-	-	-	-
TR100040_c0_g1	1	0	0	0	0	1	0.3	0	0	0	0	0.58	G-protein complex beta subunit [Rhodotorula toruloides NP11]|EMS22902.1 G-protein complex beta subunit [Rhodotorula toruloides NP11]|CDR44399.1 RHTO0S09e03620g1_1 [Rhodotorula toruloides]	Guanine nucleotide-binding protein subunit beta-like protein OS=Nicotiana plumbaginifolia OX=4092 PE=2 SV=1	-	-	-	-	-	-
TR100042_c0_g1	0	2	0	0	0	0	0	0.46	0	0	0	0	filamin-C isoform X2 [Microtus ochrogaster]	-	Filamin/ABP280 repeat	-	-	-	-	-
TR100043_c0_g1	1	1	3	0	0	0	0.06	0.1	0.23	0	0	0	-	-	-	-	-	-	-	-
TR100044_c0_g1	1	0	1	0	1	4	0.13	0	0.17	0	0.17	0.85	-	-	-	-	-	-	-	-
TR100045_c0_g1	0	0	4	0	0	0	0	0	0.71	0	0	0	liprin-beta-1 [Gallus gallus]|CAH65157.1 hypothetical protein RCJMB04_4k2 [Gallus gallus]	-	SAM domain (Sterile alpha motif);SAM domain (Sterile alpha motif)	-	-	cellular_component;adherens junction;cell-substrate adherens junction;cell junction;cell-substrate junction;anchoring junction;focal adhesion	-	-
TR100046_c0_g1	0	0	0	0	0	0	0	0	0	0	0	0	phosphoesterase [Cutibacterium acnes]|KFC16363.1 hypothetical protein PAST3_08246 [Cutibacterium acnes HL201PA1]	-	-	-	-	-	-	-
TR100047_c0_g1	0	0	2	0	0	0	0	0	1.7	0	0	0	-	-	-	-	-	-	-	-
TR100048_c0_g1	0	2	2	1	4	2	0	1.2	0.95	0.65	1.68	1.27	patatin-like protein 3 [Aegilops tauschii subsp. tauschii]	-	-	-	-	-	-	-
TR100049_c0_g1	0	7	1	0	0	0	0	1.31	0.15	0	0	0	PREDICTED: oligopeptide transporter 4 [Beta vulgaris subsp. vulgaris]|KMT00941.1 hypothetical protein BVRB_9g222060 isoform B [Beta vulgaris subsp. vulgaris]	Oligopeptide transporter 4 OS=Arabidopsis thaliana OX=3702 GN=OPT4 PE=1 SV=1	-	-	-	-	-	-
TR10004_c0_g1	1216	1942	1388	890	2060	695	13.92	32.24	17.89	13.83	30.73	10.66	predicted protein [Hordeum vulgare subsp. vulgare]	Probable allantoinase OS=Oryza sativa subsp. japonica OX=39947 GN=ALN PE=2 SV=1	Amidohydrolase family;Amidohydrolase family	-	-	-	K01466|allB; allantoinase [EC:3.5.2.5]	ko00230(Metabolism);ko01100(Metabolism);ko01120(Metabolism)
TR100050_c0_g1	0	0	0	1	0	1	0	0	0	0.66	0	0.64	receptor-type tyrosine-protein phosphatase alpha isoform 1 precursor [Mus musculus]|P18052.3 RecName: Full=Receptor-type tyrosine-protein phosphatase alpha	-	-	-	-	-	-	-
TR100051_c0_g1	0	2	0	0	0	0	0	1.33	0	0	0	0	-	-	-	-	-	-	-	-
TR100052_c0_g1	0	0	2	1	0	0	0	0	0.39	0.25	0	0	-	-	-	-	-	-	-	-
TR100053_c0_g1	1	0	1	0	1	0	0.32	0	0.48	0	0.42	0	-	-	-	-	-	-	-	-
TR100054_c0_g1	0	2	0	0	0	3	0	0.45	0	0	0	0.66	hypothetical protein RHOBADRAFT_65418 [Rhodotorula graminis WP1]|KPV73265.1 hypothetical protein RHOBADRAFT_65418 [Rhodotorula graminis WP1]	-	-	transport;biological_process;localization;establishment of localization;transmembrane transport	-	cellular_component;membrane;intrinsic component of membrane;membrane part;integral component of membrane	-	-
TR100055_c0_g1	0	10	1	2	6	0	0	0.89	0.07	0.17	0.45	0	-	-	-	-	-	-	-	-
TR100056_c0_g1	0	0	2	0	1	1	0	0	0.36	0	0.18	0.22	uncharacterized protein LOC109783280 [Aegilops tauschii subsp. tauschii]	-	Reverse transcriptase (RNA-dependent DNA polymerase)	-	-	-	-	-
TR100057_c0_g1	0	0	0	0	0	0	0	0	0	0	0	0	-	-	-	-	-	-	-	-
TR100058_c0_g1	0	1	0	0	0	0	0	1.32	0	0	0	0	-	-	-	-	-	-	-	-
TR100059_c0_g1	0	0	1	0	0	0	0	0	1.17	0	0	0	-	-	-	-	-	-	-	-
TR10005_c0_g1	449	604	487	401	508	599	4.21	8.18	5.12	5.08	6.2	7.49	serine/threonine-protein kinase-like protein At3g51990 [Aegilops tauschii subsp. tauschii]	Serine/threonine-protein kinase-like protein At3g51990 OS=Arabidopsis thaliana OX=3702 GN=At3g51990 PE=2 SV=1	Protein kinase domain;Protein tyrosine kinase	-	-	-	-	-
TR100060_c0_g1	0	3	0	0	0	0	0	1.74	0	0	0	0	hypothetical protein MYCFIDRAFT_36787 [Pseudocercospora fijiensis CIRAD86]|EME78354.1 hypothetical protein MYCFIDRAFT_36787 [Pseudocercospora fijiensis CIRAD86]	-	-	metabolic process;biological_process;oxidation-reduction process	molecular_function;catalytic activity;binding;metal ion binding;ion binding;cation binding;transition metal ion binding;zinc ion binding;oxidoreductase activity	-	-	-
TR100061_c0_g1	1	0	0	1	5.03	0	0.19	0	0	0.33	1.23	0	-	-	-	-	-	-	-	-
TR100062_c0_g1	0	0	0	0	0	0	0	0	0	0	0	0	-	Sec-independent protein translocase protein TATA, chloroplastic OS=Pisum sativum OX=3888 GN=TATA PE=1 SV=1	-	-	-	-	-	-
TR100063_c0_g1	0	0	0	0	2	0	0	0	0	0	1.59	0	-	-	-	-	-	-	-	-
TR100064_c0_g1	0	7	0	0	0	0	0	0.94	0	0	0	0	acyltransferase family-domain-containing protein [Microdochium bolleyi]	-	Acyltransferase family	-	-	-	-	-
TR100065_c0_g1	5	3	1	5	1	5	0.18	0.17	0.04	0.26	0.05	0.26	uncharacterized protein LOC109783685 [Aegilops tauschii subsp. tauschii]	-	-	-	-	-	-	-
TR100066_c0_g1	2	1	1	3	0	0	0.14	0.11	0.09	0.32	0	0	predicted protein [Hordeum vulgare subsp. vulgare]	-	-	-	-	-	-	-
TR100067_c0_g1	0	1	1	0	0	1	0	0.45	0.35	0	0	0.46	-	-	-	-	-	-	-	-
TR100068_c0_g1	0	3	1	0	0	0	0	2.1	0.56	0	0	0	-	-	-	-	-	-	-	-
TR100069_c0_g1	0	2	0	0	1	0	0	0.64	0	0	0.24	0	adaptin ear-binding coat-associated protein 2 [Kwoniella pini CBS 10737]|OCF52840.1 adaptin ear-binding coat-associated protein 2 [Kwoniella pini CBS 10737]	Uncharacterized protein At1g03900 OS=Arabidopsis thaliana OX=3702 GN=At1g03900 PE=2 SV=1	Protein of unknown function (DUF1681)	-	-	-	-	-
TR10006_c0_g1	160	184	283	82	174	155	3.27	5.53	6.6	2.31	4.64	4.31	predicted protein [Hordeum vulgare subsp. vulgare]	-	Ribosomal protein L7/L12 C-terminal domain	-	-	-	K02935|RP-L7, MRPL12, rplL; large subunit ribosomal protein L7/L12	ko03010(Genetic Information Processing)
TR10006_c1_g1	0	1	3	1	3	2	0	0.08	0.18	0.07	0.19	0.14	-	-	-	-	-	-	-	-
TR100070_c0_g1	0	0	0	2	2	1	0	0	0	1.91	1.17	0.93	predicted protein [Hordeum vulgare subsp. vulgare]|BAJ93425.1 predicted protein [Hordeum vulgare subsp. vulgare]	-	-	-	-	-	-	-
TR100071_c0_g1	2	0	1	0	0	0	0.28	0	0.19	0	0	0	-	-	-	-	-	-	-	-
TR100072_c0_g1	0	0	0	0	5	0	0	0	0	0	0.65	0	-	-	-	-	-	-	-	-
TR100073_c0_g1	1	0	0	0	0	0	0.35	0	0	0	0	0	-	-	-	-	-	-	-	-
TR100074_c0_g1	3	0	0	0	0	5	0.35	0	0	0	0	0.95	-	-	-	-	-	-	-	-
TR100075_c0_g1	1	1	0	2	0	0	0.1	0.16	0	0.32	0	0	DNA polymerase III subunit gamma/tau [Triticum urartu]	Protein STICHEL OS=Arabidopsis thaliana OX=3702 GN=STI PE=1 SV=2	DNA polymerase III subunits gamma and tau domain III	-	-	-	-	-
TR100076_c0_g1	0	0	3	0	0	0	0	0	0.99	0	0	0	-	-	-	-	-	-	-	-
TR100077_c0_g1	0	4	3	0	2	2	0	1.65	0.97	0	0.6	0.84	hypothetical protein TRIUR3_23360 [Triticum urartu]	-	-	-	-	-	-	-
TR100079_c0_g1	0	3	0	0	2	0	0	2.34	0	0	1.07	0	proteasome-domain-containing protein [Aureobasidium melanogenum CBS 110374]	Proteasome subunit beta type-5-B OS=Arabidopsis thaliana OX=3702 GN=PBE2 PE=1 SV=1	-	metabolic process;proteolysis;nitrogen compound metabolic process;biological_process;catabolic process;macromolecule catabolic process;cellular process;protein metabolic process;protein catabolic process;macromolecule metabolic process;cellular metabolic process;primary metabolic process;cellular catabolic process;cellular protein catabolic process;cellular macromolecule metabolic process;cellula…	molecular_function;catalytic activity;endopeptidase activity;peptidase activity;peptidase activity, acting on L-amino acid peptides;hydrolase activity;threonine-type peptidase activity;catalytic activity, acting on a protein;threonine-type endopeptidase activity	intracellular;cellular_component;proteasome complex;cell;intracellular membrane-bounded organelle;protein-containing complex;organelle;membrane-bounded organelle;intracellular organelle;intracellular part;cell part;catalytic complex;peptidase complex;endopeptidase complex;cytoplasm;proteasome core complex;nucleus	-	-
TR10007_c0_g1	10	20	1	2	6	5	0.19	0.56	0.02	0.05	0.15	0.13	-	-	-	-	-	-	-	-
TR100080_c0_g1	0	2	0	0	0	0	0	1.03	0	0	0	0	hypothetical protein B5807_02021 [Epicoccum nigrum]	-	-	-	-	-	-	-
TR100081_c0_g1	3	2	1	0	7	0	0.6	0.71	0.28	0	1.83	0	-	-	-	-	-	-	-	-
TR100082_c0_g1	0	0	0	0	1	1	0	0	0	0	0.2	0.25	-	-	-	-	-	-	-	-
TR100083_c0_g1	0	1	1	0	2	1	0	0.5	0.4	0	0.72	0.52	D-galactoside/L-rhamnose binding SUEL lectin domain-containing protein [Cynara cardunculus var. scolymus]	Beta-galactosidase 15 OS=Oryza sativa subsp. japonica OX=39947 GN=Os12g0429200 PE=2 SV=1	-	-	-	-	-	-
TR100084_c0_g1	0	0	0	0	2	0	0	0	0	0	1.33	0	-	-	-	-	-	-	-	-
TR100085_c0_g1	0	0	2	0	0	0	0	0	1.13	0	0	0	-	-	-	-	-	-	-	-
TR100086_c0_g1	0	3	2	0	2	0	0	2.98	1.6	0	1.35	0	-	-	-	-	-	-	-	-
TR100087_c0_g1	0	1	1	0	0	1	0	0.66	0.52	0	0	0.7	-	-	-	-	-	-	-	-
TR100088_c0_g1	0	3	0	0	0	0	0	1.74	0	0	0	0	-	-	-	-	-	-	-	-
TR100089_c0_g1	0	0	0	0	0	2	0	0	0	0	0	1.84	hypothetical protein CB1_001951013 [Camelus ferus]	-	-	-	-	-	-	-
TR10008_c0_g1	15	15	3	11	28	3	0.25	0.36	0.06	0.25	0.6	0.07	predicted protein [Hordeum vulgare subsp. vulgare]	-	-	-	-	-	-	-
TR10008_c0_g2	5	1	0	3	1	1	0.38	0.12	0	0.34	0.1	0.11	hypothetical protein TRIUR3_31439 [Triticum urartu]	-	-	-	-	-	-	-
TR10008_c1_g1	1	1	1	4	2	1	0.05	0.08	0.06	0.31	0.14	0.08	disintegrin and metalloproteinase domain-containing protein 8 isoform X11 [Bos taurus]	-	-	-	-	-	-	-
TR100090_c0_g1	2	0	0	0	0	0	0.75	0	0	0	0	0	WSC domain-containing protein 1 [Mesocricetus auratus]|XP_012967218.1 WSC domain-containing protein 1 [Mesocricetus auratus]	-	-	-	-	-	-	-
TR100091_c0_g1	0	2	0	0	0	0	0	1.33	0	0	0	0	PREDICTED: intermediate filament family orphan 1 isoform X1 [Rattus norvegicus]	-	-	-	-	-	-	-
TR100092_c0_g1	1	1	0	0	2	0	0.23	0.42	0	0	0.61	0	-	-	-	-	-	-	-	-
TR100093_c0_g1	1	0	0	0	0	0	0.38	0	0	0	0	0	-	-	-	-	-	-	-	-
TR100094_c0_g1	1	0	1	2	3	0	0.07	0	0.08	0.2	0.26	0	-	-	-	-	-	-	-	-
TR100095_c0_g1	8	5	4	0	9.02	2	0.31	0.3	0.18	0	0.46	0.11	-	-	-	-	-	-	-	-
TR100096_c0_g1	0	0	0	0	2	0	0	0	0	0	1.81	0	PREDICTED: heat shock-related 70 kDa protein 2 [Monodelphis domestica]|XP_003756393.1 heat shock-related 70 kDa protein 2 [Sarcophilus harrisii]|XP_016283569.1 PREDICTED: heat shock-related 70 kDa protein 2 [Monodelphis domestica]|XP_027699567.1 heat shock-related 70 kDa protein 2 [Vombatus ursinus]	Probable mediator of RNA polymerase II transcription subunit 37c OS=Arabidopsis thaliana OX=3702 GN=MED37D PE=1 SV=2	-	protein folding;biological_process;cellular process;reproduction;nuclear division;organelle organization;cell cycle;meiosis I;male meiotic nuclear division;gamete generation;cellular component organization;sexual reproduction;cell cycle process;cellular process involved in reproduction in multicellular organism;reproductive process;multicellular organismal process;multicellular organism reproduct…	protein binding;molecular_function;binding;nucleotide binding;drug binding;purine nucleotide binding;adenyl nucleotide binding;ribonucleotide binding;purine ribonucleotide binding;adenyl ribonucleotide binding;purine ribonucleoside triphosphate binding;small molecule binding;ion binding;anion binding;organic cyclic compound binding;carbohydrate derivative binding;nucleoside phosphate binding;hete…	plasma membrane;nuclear chromosome;condensed nuclear chromosome;condensed chromosome;intracellular;cellular_component;integral component of membrane;membrane;extracellular region;extracellular space;cell;nucleus;cytoplasm;chromosome;intracellular membrane-bounded organelle;spindle;cytoskeleton;voltage-gated calcium channel complex;microtubule cytoskeleton;intrinsic component of membrane;membrane-…	-	-
TR100097_c0_g1	2	0	0	0	0	0	0.69	0	0	0	0	0	-	-	-	-	-	-	-	-
TR100098_c0_g1	0	1	0	0	2	0	0	0.22	0	0	0.35	0	-	-	-	-	-	-	-	-
TR100099_c0_g1	1	0	0	3	0	3	0.16	0	0	0.8	0	0.79	T-complex protein 1 subunit beta [Mus musculus]|NP_001345696.1 T-complex protein 1 subunit beta [Mus musculus]|P80314.4 RecName: Full=T-complex protein 1 subunit beta	T-complex protein 1 subunit beta OS=Arabidopsis thaliana OX=3702 GN=CCT2 PE=1 SV=1	TCP-1/cpn60 chaperonin family	biological_process;cellular process;cellular component assembly;cellular component organization;cellular protein-containing complex assembly;protein-containing complex subunit organization;cellular component biogenesis;protein-containing complex assembly;cellular component organization or biogenesis;reproduction;single fertilization;cell recognition;fertilization;cell-cell recognition;sexual repr…	protein binding;molecular_function;binding;nucleotide binding;drug binding;purine nucleotide binding;adenyl nucleotide binding;ribonucleotide binding;purine ribonucleotide binding;adenyl ribonucleotide binding;purine ribonucleoside triphosphate binding;small molecule binding;ion binding;anion binding;organic cyclic compound binding;carbohydrate derivative binding;nucleoside phosphate binding;hete…	intracellular;cellular_component;extracellular region;cytosol;extracellular space;cell;cytoplasm;cytoskeleton;microtubule cytoskeleton;vesicle;protein-containing complex;organelle;membrane-bounded organelle;non-membrane-bounded organelle;intracellular organelle;extracellular organelle;intracellular non-membrane-bounded organelle;extracellular region part;organelle part;intracellular part;cytoskel…	-	-
TR10009_c0_g1	50	88	155	39	102	41	0.36	0.91	1.24	0.38	0.95	0.39	pentatricopeptide repeat-containing protein At1g18485-like [Aegilops tauschii subsp. tauschii]	Pentatricopeptide repeat-containing protein At1g18485 OS=Arabidopsis thaliana OX=3702 GN=PCMP-H8 PE=2 SV=2	PPR repeat;PPR repeat family;PPR repeat;Pentatricopeptide repeat domain;Pentacotripeptide-repeat region of PRORP	-	-	-	-	-
TR1000_c0_g1	390	405	483	179	427	280	2.34	3.5	3.24	1.45	3.34	2.23	predicted protein [Hordeum vulgare subsp. vulgare]	Ethanolamine-phosphate cytidylyltransferase OS=Arabidopsis thaliana OX=3702 GN=PECT1 PE=1 SV=1	Cytidylyltransferase-like	-	-	-	-	-
TR1000_c0_g2	1028.9	1434.85	835	449	1316.91	1153.93	9.02	18.18	8.22	5.32	15.05	13.5	ethanolamine-phosphate cytidylyltransferase-like [Aegilops tauschii subsp. tauschii]	Ethanolamine-phosphate cytidylyltransferase OS=Arabidopsis thaliana OX=3702 GN=PECT1 PE=1 SV=1	Cytidylyltransferase-like	-	-	-	-	-
TR100100_c0_g1	1	0	0	0	0	0	0.54	0	0	0	0	0	-	-	-	-	-	-	-	-
TR100101_c0_g1	0	0	0	0	1	2	0	0	0	0	0.37	1.09	U5 small nuclear ribonucleoprotein 200 kDa helicase [Trametes pubescens]	DExH-box ATP-dependent RNA helicase DExH12 OS=Arabidopsis thaliana OX=3702 GN=BRR2A PE=1 SV=1	-	-	molecular_function;binding;organic cyclic compound binding;heterocyclic compound binding	-	-	-
TR100102_c0_g1	0	1	2	0	4	1	0	0.16	0.25	0	0.51	0.15	midasin isoform X1 [Aegilops tauschii subsp. tauschii]	Midasin OS=Arabidopsis thaliana OX=3702 GN=MDN1 PE=1 SV=1	AAA domain (dynein-related subfamily);ATPase family associated with various cellular activities (AAA)	-	-	-	-	-
TR100103_c0_g1	0	1	0	0	0	0	0	0.87	0	0	0	0	-	-	-	-	-	-	-	-
TR100104_c0_g1	1	1	0	0	1	1	0.2	0.36	0	0	0.26	0.36	PREDICTED: histone deacetylase complex subunit SAP18-like [Nicotiana tomentosiformis]|XP_016508705.1 PREDICTED: histone deacetylase complex subunit SAP18-like [Nicotiana tabacum]	Histone deacetylase complex subunit SAP18 OS=Arabidopsis thaliana OX=3702 GN=At2g45640 PE=1 SV=1	Sin3 associated polypeptide p18 (SAP18)	-	-	-	-	-
TR100105_c0_g1	0	1	3	1	2	0	0	0.13	0.31	0.13	0.22	0	putative disease resistance protein RGA3 [Aegilops tauschii subsp. tauschii]	-	-	-	-	-	-	-
TR100106_c0_g1	0	0	0	0	2	0	0	0	0	0	1.26	0	PREDICTED: uncharacterized protein LOC104444124 [Eucalyptus grandis]|KCW72612.1 hypothetical protein EUGRSUZ_E01072 [Eucalyptus grandis]	-	-	-	-	-	-	-
TR100107_c0_g1	1	0	0	0	0	0	0.39	0	0	0	0	0	PREDICTED: 39S ribosomal protein L4, mitochondrial-like isoform X1 [Erythranthe guttata]|EYU24034.1 hypothetical protein MIMGU_mgv1a010625mg [Erythranthe guttata]	-	-	-	-	-	K02926|RP-L4, MRPL4, rplD; large subunit ribosomal protein L4	ko03010(Genetic Information Processing)
TR100108_c0_g1	0	0	2	0	0	0	0	0	1.65	0	0	0	uncharacterized protein UHOR_04235 [Ustilago hordei]	-	-	-	-	-	-	-
TR100109_c0_g1	0	2	0	0	1	0	0	0.4	0	0	0.15	0	hypothetical protein [Xanthophyllomyces dendrorhous]	-	-	-	-	-	-	-
TR10010_c0_g1	405	385	376	89	363	169	4.02	5.54	4.2	1.2	4.7	2.24	costars family protein [Aegilops tauschii subsp. tauschii]|EMS63642.1 hypothetical protein TRIUR3_05750 [Triticum urartu]	Costars family protein OS=Oryza sativa subsp. japonica OX=39947 GN=Os03g0690000 PE=3 SV=1	-	-	-	-	-	-
TR100110_c0_g1	1	2	0	1	1	0	0.12	0.4	0	0.19	0.15	0	hypothetical protein BRADI_2g49230v3 [Brachypodium distachyon]|PNT72805.1 hypothetical protein BRADI_2g49230v3 [Brachypodium distachyon]	-	-	-	-	-	-	-
TR100111_c0_g1	0	0	0	0	1	0	0	0	0	0	0.91	0	pentatricopeptide repeat-containing protein At5g39350-like [Aegilops tauschii subsp. tauschii]	-	-	-	-	-	-	-
TR100112_c0_g1	0	0	0	0	3	1	0	0	0	0	1.74	0.92	-	-	-	-	-	-	-	-
TR100113_c0_g1	0	0	3	0	0	0	0	0	1.41	0	0	0	TBC1 domain family member 2A isoform X1 [Gallus gallus]|XP_004949666.1 TBC1 domain family member 2A isoform X1 [Gallus gallus]|XP_015136155.1 TBC1 domain family member 2A isoform X1 [Gallus gallus]|XP_015136156.1 TBC1 domain family member 2A isoform X1 [Gallus gallus]	-	-	protein localization;transport;biological_process;protein transport;peptide transport;macromolecule localization;cellular protein localization;amide transport;establishment of protein localization;intracellular transport;localization;establishment of localization;cellular localization;establishment of localization in cell;cellular macromolecule localization;organic substance transport;nitrogen co…	molecular_function;enzyme activator activity;molecular function regulator;enzyme regulator activity;GTPase regulator activity;nucleoside-triphosphatase regulator activity;protein binding;binding;Ras GTPase binding;enzyme binding;small GTPase binding;GTPase binding;cell adhesion molecule binding;Rab GTPase binding;cadherin binding;GTPase activator activity	intracellular;cellular_component;cell;cytoplasm;vesicle;organelle;membrane-bounded organelle;intracellular organelle;intracellular part;cytoplasmic part;cell part;intracellular vesicle;cell junction;cytoplasmic vesicle;endomembrane system	-	-
TR100114_c0_g1	1	3	1	0	0	0	0.1	0.47	0.12	0	0	0	hypothetical protein I317_01834 [Kwoniella heveanensis CBS 569]	Probable cinnamyl alcohol dehydrogenase 5 OS=Oryza sativa subsp. japonica OX=39947 GN=CAD5 PE=3 SV=2	Zinc-binding dehydrogenase;D-isomer specific 2-hydroxyacid dehydrogenase, NAD binding domain	-	-	-	-	-
TR100115_c0_g1	0	2	0	0	0	0	0	1.13	0	0	0	0	-	-	-	-	-	-	-	-
TR100116_c0_g1	2	1	0	1	0	0	0.21	0.17	0	0.16	0	0	retrotransposon protein, putative, Ty1-copia subclass [Oryza sativa Japonica Group]	Retrovirus-related Pol polyprotein from transposon RE2 OS=Arabidopsis thaliana OX=3702 GN=RE2 PE=4 SV=1	Reverse transcriptase (RNA-dependent DNA polymerase)	-	-	-	-	-
TR100117_c0_g1	2	0	0	0	2	0	0.37	0	0	0	0.48	0	sulfite exporter TauE/SafE family protein 4 [Camellia sinensis]	Sulfite exporter TauE/SafE family protein 4 OS=Arabidopsis thaliana OX=3702 GN=At2g36630 PE=2 SV=1	-	-	-	-	-	-
TR100118_c0_g1	0	0	1	0	4	0	0	0	0.09	0	0.37	0	zinc finger CCCH domain-containing protein 6 isoform X1 [Camellia sinensis]	Zinc finger CCCH domain-containing protein 30 OS=Oryza sativa subsp. japonica OX=39947 GN=Os04g0663200 PE=2 SV=3	-	-	-	-	-	-
TR100119_c0_g1	0	2	0	0	0	0	0	1.87	0	0	0	0	hypothetical protein [[Propionibacterium] namnetense]|EGR95472.1 putative membrane protein [ [[Propionibacterium] namnetense SK182B-JCVI]|REB70933.1 hypothetical protein CP880_04300 [[Propionibacterium] namnetense]	-	-	-	-	-	-	-
TR10011_c0_g1	16	55	2	0	17	7	0.33	1.69	0.05	0	0.46	0.2	UDP-glucose dehydrogenase [Trichosporon asahii var. asahii CBS 2479]|EJT48388.1 UDP-glucose dehydrogenase [Trichosporon asahii var. asahii CBS 2479]|EKC99247.1 UDP-glucose dehydrogenase [Trichosporon asahii var. asahii CBS 8904]	UDP-glucose 6-dehydrogenase 5 OS=Oryza sativa subsp. japonica OX=39947 GN=UGD5 PE=2 SV=1	UDP-glucose/GDP-mannose dehydrogenase family, UDP binding domain;UDP-glucose/GDP-mannose dehydrogenase family, NAD binding domain;UDP-glucose/GDP-mannose dehydrogenase family, central domain	-	molecular_function;catalytic activity;oxidoreductase activity;oxidoreductase activity, acting on CH-OH group of donors;oxidoreductase activity, acting on the CH-OH group of donors, NAD or NADP as acceptor	-	-	-
TR10011_c0_g2	0	3	0	0	4	0	0	0.32	0	0	0.35	0	UDP-glucose 6-dehydrogenase [Rhizoctonia solani AG-3 Rhs1AP]|KEP50594.1 UDP-glucose 6-dehydrogenase [Rhizoctonia solani 123E]	UDP-glucose 6-dehydrogenase 3 OS=Oryza sativa subsp. japonica OX=39947 GN=UGD3 PE=2 SV=1	UDP-glucose/GDP-mannose dehydrogenase family, NAD binding domain	-	-	-	-	-
TR10011_c0_g3	0	1	0	0	0	0	0	0.44	0	0	0	0	UDP-glucose dehydrogenase [Lentinus tigrinus ALCF2SS1-6]|RPD68147.1 UDP-glucose dehydrogenase [Lentinus tigrinus ALCF2SS1-7]	UDP-glucose 6-dehydrogenase 3 OS=Oryza sativa subsp. japonica OX=39947 GN=UGD3 PE=2 SV=1	-	-	-	-	-	-
TR100120_c0_g1	0	3	0	0	0	3	0	1.05	0	0	0	1.06	-	-	-	-	-	-	-	-
TR100121_c0_g1	0	2	0	0	0	0	0	2.64	0	0	0	0	-	-	-	-	-	-	-	-
TR100122_c0_g1	0	0	2	0	0	0	0	0	1.31	0	0	0	-	-	-	-	-	-	-	-
TR100123_c0_g1	0	0	2	0	0	0	0	0	0.62	0	0	0	related to CYS3-cystathionine gamma-lyase [Ustilago hordei]	-	Cys/Met metabolism PLP-dependent enzyme	-	-	-	-	-
TR100125_c0_g1	1	1	0	0	1	0	0.34	0.64	0	0	0.45	0	-	-	-	-	-	-	-	-
TR100126_c0_g1	11	6	5	4	13	7	0.31	0.25	0.16	0.16	0.48	0.27	-	-	-	-	-	-	-	-
TR100127_c0_g1	2	0	7	0	0	0	0.17	0	0.77	0	0	0	hypothetical protein EHS25_000436 [Saitozyma podzolica]	-	-	-	-	-	-	-
TR100128_c0_g1	0	4	0	0	0	0	0	0.77	0	0	0	0	hypothetical protein I303_00427 [Kwoniella dejecticola CBS 10117]|OBR88610.1 hypothetical protein I303_00427 [Kwoniella dejecticola CBS 10117]	(6-4)DNA photolyase OS=Oryza sativa subsp. japonica OX=39947 GN=UVR3 PE=3 SV=1	FAD binding domain of DNA photolyase	-	-	-	-	-
TR100129_c0_g1	0	2	0	0	0	0	0	1.29	0	0	0	0	hypothetical protein BMF94_3769 [Rhodotorula taiwanensis]	-	-	-	-	-	-	-
TR10012_c0_g1	107	77	78	47	93	34	1.3	1.35	1.07	0.77	1.47	0.55	RING-H2 finger protein ATL73-like [Aegilops tauschii subsp. tauschii]	RING-H2 finger protein ATL1 OS=Arabidopsis thaliana OX=3702 GN=ATL1 PE=2 SV=1	Ring finger domain;RING-H2 zinc finger domain;RING-like zinc finger;RING-type zinc-finger;Zinc finger, C3HC4 type (RING finger);Zinc finger, C3HC4 type (RING finger);zinc-RING finger domain;Anaphase-promoting complex subunit 11 RING-H2 finger	-	-	-	-	-
TR100130_c0_g1	0	0	0	1	3	2	0	0	0	0.24	0.56	0.48	-	-	-	-	-	-	-	-
TR100131_c0_g1	1	0	0	0	0	0	0.75	0	0	0	0	0	brefeldin A-inhibited guanine nucleotide-exchange protein 2 [Sorghum bicolor]|EER92558.1 hypothetical protein SORBI_3001G437400 [Sorghum bicolor]	Brefeldin A-inhibited guanine nucleotide-exchange protein 3 OS=Arabidopsis thaliana OX=3702 GN=BIG3 PE=1 SV=1	-	-	-	-	-	-
TR100132_c0_g1	3	0	2	2.11	2.09	0	0.44	0	0.39	0.53	0.4	0	predicted protein, partial [Hordeum vulgare subsp. vulgare]	-	-	-	-	-	-	-
TR100133_c0_g1	2	0	0	0	0	0	0.9	0	0	0	0	0	-	-	-	-	-	-	-	-
TR100134_c0_g1	3	0	2	1	7	1	0.28	0	0.23	0.14	0.84	0.14	-	-	-	-	-	-	-	-
TR100135_c0_g1	1	0	0	0	2	0	0.63	0	0	0	1.62	0	transcription factor GTE4-like isoform X2 [Cynara cardunculus var. scolymus]|KVI10456.1 Bromodomain-containing protein [Cynara cardunculus var. scolymus]	Transcription factor GTE4 OS=Arabidopsis thaliana OX=3702 GN=GTE4 PE=2 SV=1	-	-	-	-	-	-
TR100136_c0_g1	0	5	0	0	0	0	0	2.17	0	0	0	0	hypothetical protein GOBAR_DD20838 [Gossypium barbadense]	-	-	-	-	-	-	-
TR100137_c0_g1	0	0	4	0	0	0	0	0	4.15	0	0	0	-	-	-	-	-	-	-	-
TR100138_c0_g1	0	0	2	0	0	0	0	0	2.26	0	0	0	-	-	-	-	-	-	-	-
TR100139_c0_g1	3	0	0	0	4	0	0.47	0	0	0	0.81	0	-	-	-	-	-	-	-	-
TR10013_c0_g1	1489.21	614	654.62	132.68	794.93	282.12	32.29	19.6	16.22	3.97	22.48	8.34	Diphosphomevalonate decarboxylase [Triticum urartu]	-	-	-	-	-	-	-
TR100140_c0_g1	0	1	1	0	1	2	0	0.3	0.24	0	0.23	0.6	hypothetical protein CNBG_2090 [Cryptococcus gattii VGII R265]|KIR28193.1 hypothetical protein I309_02843 [Cryptococcus gattii VGII LA55]|KIR33508.1 hypothetical protein I352_04277 [Cryptococcus gattii VGII MMRL2647]|KIR41748.1 hypothetical protein I313_01908 [Cryptococcus gattii VGII Ram5]|KIR73427.1 hypothetical protein I310_03093 [Cryptococcus gattii VGII CA1014]|KIR91762.1 hypothetical protei…	-	WSC domain	-	-	-	-	-
TR100141_c0_g1	0	0	2	0	0	0	0	0	2.22	0	0	0	LOW QUALITY PROTEIN: piezo-type mechanosensitive ion channel component 1 [Anas platyrhynchos]	-	-	-	-	-	-	-
TR100142_c0_g1	2	0	0	0	0	0	0.71	0	0	0	0	0	Proline rich synapse associated protein 2 [Rattus norvegicus]	-	-	-	-	-	-	-
TR100143_c0_g1	0	2	0	0	0	0	0	1.56	0	0	0	0	unnamed protein product [Homo sapiens]	-	-	-	-	-	-	-
TR100144_c0_g1	1	0	0	2	0	0	0.58	0	0	2.47	0	0	-	-	-	-	-	-	-	-
TR100146_c0_g1	2	1	0	0	0	0	0.82	0.77	0	0	0	0	Setd1a protein, partial [Mus musculus]	Histone-lysine N-methyltransferase ATXR7 OS=Arabidopsis thaliana OX=3702 GN=ATXR7 PE=2 SV=1	-	-	-	-	-	-
TR100147_c0_g1	0	3	0	0	0	0	0	3.89	0	0	0	0	-	-	-	-	-	-	-	-
TR100148_c0_g1	0	0	1	0	3	0	0	0	0.53	0	1.38	0	lysyl oxidase homolog 2 precursor [Gallus gallus]	-	-	-	-	-	-	-
TR100149_c0_g1	2	0	1	1	1	0	0.13	0	0.08	0.1	0.09	0	-	-	-	-	-	-	-	-
TR10014_c0_g1	8	2	24	0	0	2	0.77	0.31	2.93	0	0	0.3	60S ribosomal protein L22 [Chrysemys picta bellii]|XP_026515843.1 60S ribosomal protein L22 [Terrapene mexicana triunguis]	60S ribosomal protein L22-3 OS=Arabidopsis thaliana OX=3702 GN=RPL22C PE=2 SV=1	Ribosomal L22e protein family	-	-	-	-	-
TR100150_c0_g1	0	1.01	2.01	4	4.01	4	0	0.12	0.18	0.43	0.38	0.43	-	-	-	-	-	-	-	-
TR100151_c0_g1	2	0	0	0	0	0	0.99	0	0	0	0	0	Rif1 [Mus musculus]	-	-	-	-	-	-	-
TR100152_c0_g1	0	4	0	0	0	0	0	5.11	0	0	0	0	Karyopherin transporter [Apiotrichum porosum]	-	-	-	-	-	-	-
TR100153_c0_g1	0	0	0	0	0	1	0	0	0	0	0	0.55	-	-	-	-	-	-	-	-
TR100154_c0_g1	2	0	0	0	0	0	0.64	0	0	0	0	0	-	-	-	-	-	-	-	-
TR100155_c0_g1	1	0	0	0	0	0	0.61	0	0	0	0	0	-	-	-	-	-	-	-	-
TR100156_c0_g1	3	12	9	1	5	7	0.08	0.5	0.29	0.04	0.18	0.27	-	-	-	-	-	-	-	-
TR100157_c0_g1	0	0	2	0	0	0	0	0	1.88	0	0	0	PREDICTED: heparan sulfate 2-O-sulfotransferase 1 isoform X1 [Coturnix japonica]	-	-	-	-	-	-	-
TR100158_c0_g1	2	0	0	1	1	0	0.42	0	0	0.38	0.27	0	-	-	-	-	-	-	-	-
TR100159_c0_g1	2	1	1	0	0	0	0.9	0.85	0.68	0	0	0	protein RETICULATA-RELATED 1, chloroplastic [Camellia sinensis]	-	-	-	-	-	-	-
TR10015_c0_g1	1	9	7	6	16	2	0.02	0.24	0.14	0.15	0.37	0.05	-	-	-	-	-	-	-	-
TR100160_c0_g1	0	0	0	1	0	0	0	0	0	0.59	0	0	-	-	-	-	-	-	-	-
TR100161_c0_g1	0	0	0	0	0	0	0	0	0	0	0	0	uncharacterized protein LOC101504814 isoform X2 [Cicer arietinum]	-	-	-	-	-	-	-
TR100162_c0_g1	0	3	4	0	0	0	0	0.72	0.75	0	0	0	-	-	-	-	-	-	-	-
TR100163_c0_g1	3	0	1	4.07	6	3	0.28	0	0.12	0.59	0.73	0.43	-	-	-	-	-	-	-	-
TR100164_c0_g1	0	0	4	0	1	0	0	0	0.53	0	0.14	0	golgin candidate 5-like [Durio zibethinus]|XP_022727732.1 golgin candidate 5-like [Durio zibethinus]	-	-	-	-	-	-	-
TR100165_c0_g1	0	0	0	0	0	2	0	0	0	0	0	0.51	HAUS augmin-like complex subunit 4 [Mus musculus]|XP_006518908.1 PREDICTED: HAUS augmin-like complex subunit 4 isoform X1 [Mus musculus]|Q8BFT2.1 RecName: Full=HAUS augmin-like complex subunit 4|BAC37564.1 unnamed protein product [Mus musculus]|BAC37767.1 unnamed protein product [Mus musculus]	-	-	microtubule-based process;microtubule cytoskeleton organization;cytoskeleton organization;organelle organization;cell cycle;spindle organization;biological_process;cellular process;cellular component assembly;cellular component organization;cell cycle process;cellular component biogenesis;organelle assembly;cellular component organization or biogenesis;spindle assembly;cell division	-	intracellular;cellular_component;cell;microtubule organizing center;cytoskeleton;microtubule associated complex;microtubule cytoskeleton;protein-containing complex;organelle;non-membrane-bounded organelle;intracellular organelle;intracellular non-membrane-bounded organelle;organelle part;intracellular part;cytoskeletal part;intracellular organelle part;cell part;supramolecular complex;supramolecu…	-	-
TR100166_c0_g1	0	0	0	0	0	2	0	0	0	0	0	2.67	-	-	-	-	-	-	-	-
TR100167_c0_g1	0	2	0	0	0	0	0	1.31	0	0	0	0	phosphoacetylglucosamine mutase [Coprinellus micaceus]	-	-	-	-	-	-	-
TR100168_c0_g1	0	0	0	3	0	0	0	0	0	3.15	0	0	-	-	-	-	-	-	-	-
TR10016_c0_g1	19	11	20	18	15	6	1.32	1.21	1.71	1.88	1.37	0.62	uncharacterized protein LOC109760846 [Aegilops tauschii subsp. tauschii]	-	-	-	-	-	-	-
TR100170_c0_g1	0	0	0	0	3	0	0	0	0	0	1.24	0	-	-	-	-	-	-	-	-
TR100171_c0_g1	0	0	2	1	1	1	0	0	0.23	0.14	0.12	0.14	-	-	-	-	-	-	-	-
TR100172_c0_g1	0	1	1	2	4	0	0	0.29	0.23	0.58	0.87	0	predicted protein [Hordeum vulgare subsp. vulgare]	-	-	-	-	-	-	-
TR100173_c0_g1	0	0	0	1	0	0	0	0	0	1.39	0	0	-	-	-	-	-	-	-	-
TR100174_c0_g1	0	3	0	0	2	5	0	0.42	0	0	0.23	0.67	-	-	-	-	-	-	-	-
TR100175_c0_g1	1	0	2	0	0	0	0.23	0	0.66	0	0	0	RING finger protein 10 [Bos taurus]|Q08E13.1 RecName: Full=RING finger protein 10|AAI23471.1 Ring finger protein 10 [Bos taurus]|AAI46069.1 Ring finger protein 10 [Bos taurus]|DAA20629.1 TPA: ring finger protein 10 [Bos taurus]	-	-	metabolic process;nucleobase-containing compound metabolic process;transcription, DNA-templated;regulation of transcription, DNA-templated;cellular aromatic compound metabolic process;nitrogen compound metabolic process;biological_process;biosynthetic process;macromolecule biosynthetic process;regulation of biosynthetic process;positive regulation of biosynthetic process;positive regulation of me…	molecular_function;catalytic activity;transferase activity;ubiquitin-like protein transferase activity;catalytic activity, acting on a protein;binding;metal ion binding;ion binding;cation binding;transition metal ion binding;zinc ion binding;ubiquitin-protein transferase activity	intracellular;cellular_component;cell;intracellular membrane-bounded organelle;organelle;membrane-bounded organelle;intracellular organelle;intracellular part;cell part;cytoplasm;nucleus	-	-
TR100176_c0_g1	1	2	1	0	6	1	0.13	0.43	0.17	0	1	0.21	-	-	-	-	-	-	-	-
TR100177_c0_g1	0	0	0	0	0	0	0	0	0	0	0	0	-	-	-	-	-	-	-	-
TR100178_c0_g1	0	1	1	0	1	0	0	1.3	1.05	0	0.88	0	-	-	-	-	-	-	-	-
TR100179_c0_g1	1	3	0	0	0	0	0.6	3.43	0	0	0	0	-	-	-	-	-	-	-	-
TR10017_c0_g1	8	45	25	14	37	20.3	0.28	2.39	1.03	0.7	1.71	1	-	-	-	-	-	-	-	-
TR10017_c0_g2	64.05	134.11	113	59	126.06	60	0.46	1.39	0.91	0.57	1.18	0.58	-	-	-	-	-	-	-	-
TR10017_c0_g3	2	6	5	0	0	5	0.08	0.38	0.25	0	0	0.3	-	-	-	-	-	-	-	-
TR10017_c1_g1	5	0	0	0	0	1.22	0.74	0	0	0	0	0.3	-	-	-	-	-	-	-	-
TR100180_c0_g1	1	0	1	0	0	0	0.32	0	0.46	0	0	0	-	-	-	-	-	-	-	-
TR100181_c0_g1	0	3	0	0	0	0	0	2.65	0	0	0	0	MULTISPECIES: 50S ribosomal protein L15 [Bacillaceae]|B1HMW1.1 RecName: Full=50S ribosomal protein L15|EAZ83400.1 50S ribosomal protein L15 [Bacillus sp. B14905]|ACA42039.1 50S ribosomal protein L15 [Lysinibacillus sphaericus C3-41]|EWH31468.1 50S ribosomal protein L15 [Lysinibacillus sphaericus CBAM5]|KEK11620.1 50S ribosomal protein L15 [Lysinibacillus sphaericus]|KGA82205.1 50S ribosomal prote…	50S ribosomal protein L15, chloroplastic (Fragment) OS=Pisum sativum OX=3888 GN=RPL15 PE=2 SV=1	-	metabolic process;peptide metabolic process;nitrogen compound metabolic process;biological_process;biosynthetic process;macromolecule biosynthetic process;cellular process;gene expression;protein metabolic process;cellular nitrogen compound metabolic process;cellular macromolecule biosynthetic process;peptide biosynthetic process;macromolecule metabolic process;cellular amide metabolic process;am…	molecular_function;structural molecule activity;nucleic acid binding;RNA binding;binding;organic cyclic compound binding;heterocyclic compound binding;structural constituent of ribosome;rRNA binding	intracellular;cellular_component;ribonucleoprotein complex;ribosome;cell;cytoplasm;protein-containing complex;organelle;non-membrane-bounded organelle;intracellular organelle;intracellular non-membrane-bounded organelle;ribosomal subunit;organelle part;intracellular part;cytoplasmic part;intracellular organelle part;cell part;large ribosomal subunit	K02876|RP-L15, MRPL15, rplO; large subunit ribosomal protein L15	ko03010(Genetic Information Processing)
TR100182_c0_g1	1	1	0	0	0	0	0.23	0.4	0	0	0	0	hypothetical protein M438DRAFT_285941 [Aureobasidium pullulans EXF-150]	-	-	metabolic process;organic acid metabolic process;cellular amino acid metabolic process;tryptophan metabolic process;tryptophan catabolic process;cellular biogenic amine metabolic process;indolalkylamine metabolic process;cellular aromatic compound metabolic process;nitrogen compound metabolic process;biological_process;catabolic process;cellular amino acid catabolic process;aromatic amino acid fa…	molecular_function;catalytic activity;hydrolase activity;hydrolase activity, acting on carbon-nitrogen (but not peptide) bonds;hydrolase activity, acting on carbon-nitrogen (but not peptide) bonds, in linear amides;arylformamidase activity	-	-	-
TR100183_c0_g1	4	0	3.01	3	0	2	0.47	0	0.46	0.57	0	0.38	-	-	-	-	-	-	-	-
TR100184_c0_g1	0	0	2	0	0	0	0	0	1.6	0	0	0	transcription factor TCP8-like [Camellia sinensis]|XP_028088915.1 transcription factor TCP8-like [Camellia sinensis]	-	-	-	-	-	-	-
TR100185_c0_g1	5	2	2	4	0	1	0.23	0.14	0.11	0.27	0	0.07	-	-	-	-	-	-	-	-
TR100186_c0_g1	2	0	0	0	0	0	1.29	0	0	0	0	0	-	-	-	-	-	-	-	-
TR100187_c0_g1	0	0	0	2	0	0	0	0	0	0.84	0	0	-	-	-	-	-	-	-	-
TR100188_c0_g1	3	0	0	0	0	0	2.07	0	0	0	0	0	-	-	-	-	-	-	-	-
TR100189_c0_g1	2	2	1	3	9	4	0.12	0.19	0.08	0.28	0.73	0.37	-	-	-	-	-	-	-	-
TR10018_c0_g1	512	826	555	303	783	391	5.67	13.26	6.92	4.55	11.3	5.8	predicted protein [Hordeum vulgare subsp. vulgare]	-	Ras-induced vulval development antagonist	-	-	-	-	-
TR100190_c0_g1	0	0	2	0	0	0	0	0	1.6	0	0	0	-	-	-	-	-	-	-	-
TR100191_c0_g1	2	0	0	0	1	0	1.35	0	0	0	0.86	0	drebrin-like protein isoform X2 [Gallus gallus]	-	-	-	-	-	-	-
TR100192_c0_g1	0	0	2	0	1	0	0	0	0.66	0	0.31	0	-	-	-	-	-	-	-	-
TR100193_c0_g1	0	1	7	2	0	0	0	0.13	0.73	0.26	0	0	predicted protein [Hordeum vulgare subsp. vulgare]	Bowman-Birk type trypsin inhibitor OS=Triticum aestivum OX=4565 PE=1 SV=1	-	-	-	-	-	-
TR100194_c0_g1	2	0	0	0	0	0	0.98	0	0	0	0	0	-	-	-	-	-	-	-	-
TR100195_c0_g1	0	2	4	6	2	2	0	0.16	0.25	0.46	0.14	0.15	-	-	-	-	-	-	-	-
TR100196_c0_g1	3	1	1	1	3	0	0.26	0.14	0.11	0.14	0.35	0	-	-	-	-	-	-	-	-
TR100197_c0_g1	1	1	2	1	2	4	0.06	0.09	0.14	0.08	0.15	0.33	-	-	-	-	-	-	-	-
TR100198_c0_g1	0	0	0	0	0	0	0	0	0	0	0	0	-	-	-	-	-	-	-	-
TR100199_c0_g1	0	0	0	0	0	0	0	0	0	0	0	0	-	-	-	-	-	-	-	-
TR10019_c0_g1	11	23	18.02	18.4	36	29	1.11	3.79	2.31	2.92	4.73	4.56	-	-	-	-	-	-	-	-
TR10019_c1_g1	0	3	6	2	6	10	0	0.11	0.17	0.07	0.19	0.34	-	-	-	-	-	-	-	-
TR1001_c0_g1	442	926	3497	539	952	675	5.07	15.42	45.23	8.4	14.25	10.38	rhodanese-like domain-containing protein 4, chloroplastic isoform X2 [Aegilops tauschii subsp. tauschii]	Protein THYLAKOID RHODANESE-LIKE, chloroplastic OS=Oryza sativa subsp. indica OX=39946 GN=TROL PE=3 SV=1	-	-	-	-	-	-
TR100200_c0_g1	1	0	0	1	0	3	0.13	0	0	0.21	0	0.62	putative receptor kinase [Hordeum vulgare]	Receptor kinase-like protein Xa21 OS=Oryza sativa subsp. japonica OX=39947 GN=XA21 PE=1 SV=1	-	-	-	-	-	-
TR100201_c0_g1	0	2	0	0	0	0	0	2.05	0	0	0	0	hypothetical protein B0A51_15569 [Rachicladosporium sp. CCFEE 5018]	-	-	-	-	-	-	-
TR100202_c0_g1	0	0	2	0	0	0	0	0	1.29	0	0	0	-	-	-	-	-	-	-	-
TR100203_c0_g1	0	0	0	2	0	0	0	0	0	2.87	0	0	-	-	-	-	-	-	-	-
TR100204_c0_g1	1	4	9	1	7	2	0.02	0.13	0.24	0.03	0.21	0.06	-	-	-	-	-	-	-	-
TR100205_c0_g1	0	0	2	0	0	0	0	0	0.93	0	0	0	60S ribosomal protein L30-3 [Cryptocaryon irritans]	60S ribosomal protein L30 OS=Oryza sativa subsp. japonica OX=39947 GN=RPL30 PE=3 SV=1	-	-	-	-	-	-
TR100206_c0_g1	0	0	0	0	0	1	0	0	0	0	0	1.19	-	-	-	-	-	-	-	-
TR100207_c0_g1	0	4	0	0	0	0	0	2.32	0	0	0	0	hypothetical protein B0A48_02188 [Rachicladosporium antarcticum]	-	-	-	-	-	-	-
TR100208_c0_g1	4	2	5.06	0	4	3	0.24	0.19	0.37	0	0.31	0.26	-	-	-	-	-	-	-	-
TR100209_c0_g1	0	2	1	0	0	0	0	0.54	0.21	0	0	0	-	-	-	-	-	-	-	-
TR10020_c0_g1	17	8	6	1	12	0	0.51	0.35	0.21	0.04	0.47	0	Vesicle transport v-SNARE like [Actinidia chinensis var. chinensis]	Vesicle transport v-SNARE 11 OS=Arabidopsis thaliana OX=3702 GN=VTI11 PE=1 SV=2	Vesicle transport v-SNARE protein N-terminus;Snare region anchored in the vesicle membrane C-terminus	-	-	-	K08493|VTI1; vesicle transport through interaction with t-SNAREs 1	ko04130(Genetic Information Processing);ko04138(Cellular Processes)
TR100210_c0_g1	0	0	1	0	0	0	0	0	0.86	0	0	0	-	-	-	-	-	-	-	-
TR100211_c0_g1	0	2	0	0	0	0	0	1.02	0	0	0	0	-	-	-	-	-	-	-	-
TR100212_c0_g1	0	0	0	0	0	0	0	0	0	0	0	0	Herc2 protein, partial [Mus musculus]	-	-	-	-	-	-	-
TR100213_c0_g1	0	0	0	0	0	0	0	0	0	0	0	0	Trafficking protein particle complex subunit 1 [Vitis vinifera]	-	-	-	-	-	-	-
TR100214_c0_g1	3	0	0	0	1	0	0.71	0	0	0	0.31	0	-	-	-	-	-	-	-	-
TR100215_c0_g1	0	0	0	0	3	0	0	0	0	0	2.21	0	-	-	-	-	-	-	-	-
TR100216_c0_g1	0	3	0	0	0	0	0	1.28	0	0	0	0	aconitate hydratase, mitochondrial [Cryptococcus neoformans var. grubii Bt85]	-	-	-	-	-	-	-
TR100217_c0_g1	0	0	0	0	0	0	0	0	0	0	0	0	SPX domain-containing protein [Actinidia chinensis var. chinensis]	SPX domain-containing protein 2 OS=Arabidopsis thaliana OX=3702 GN=SPX2 PE=2 SV=1	-	-	-	-	-	-
TR100218_c0_g1	0	0	0	0	0	0	0	0	0	0	0	0	unnamed protein product, partial [Mus musculus]	-	-	-	-	-	-	-
TR100219_c0_g1	13.08	6	17	24	14	4	0.27	0.18	0.4	0.67	0.37	0.11	Protein DETOXIFICATION 16 [Dichanthelium oligosanthes]	-	-	-	-	-	-	-
TR10021_c0_g1	9	3	4	1	8	7	0.28	0.14	0.14	0.04	0.33	0.3	uncharacterized protein LOC109754490 [Aegilops tauschii subsp. tauschii]	-	Reverse transcriptase (RNA-dependent DNA polymerase)	-	-	-	-	-
TR100220_c0_g1	0	0	3	2	3	0	0	0	0.25	0.21	0.27	0	-	-	-	-	-	-	-	-
TR100221_c0_g1	1	0	0	0	2	0	0.4	0	0	0	1.03	0	phenylalanine amononia-lyase [Lonicera japonica]	Phenylalanine ammonia-lyase 1 OS=Daucus carota OX=4039 GN=PAL1 PE=3 SV=1	-	-	-	-	-	-
TR100222_c0_g1	2	0	0	0	0	0	1.5	0	0	0	0	0	enhancer of polycomb 2 [Homo sapiens]	-	-	-	-	-	-	-
TR100223_c0_g1	0	7	0	0	1	0	0	0.76	0	0	0.09	0	-	-	-	-	-	-	-	-
TR100224_c0_g1	1	2	0	0	0	0	0.19	0.66	0	0	0	0	pre-mRNA-processing protein 45 [Rhodotorula toruloides NP11]|EMS19858.1 pre-mRNA-processing protein 45 [Rhodotorula toruloides NP11]|CDR44714.1 RHTO0S09e07910g1_1 [Rhodotorula toruloides]	-	-	RNA splicing, via transesterification reactions;RNA splicing, via transesterification reactions with bulged adenosine as nucleophile;metabolic process;nucleobase-containing compound metabolic process;RNA processing;mRNA processing;cellular aromatic compound metabolic process;nitrogen compound metabolic process;biological_process;RNA splicing;cellular process;gene expression;RNA metabolic process;…	-	intracellular;cellular_component;ribonucleoprotein complex;cell;nucleus;intracellular membrane-bounded organelle;protein-containing complex;organelle;membrane-bounded organelle;intracellular organelle;organelle part;intracellular part;nuclear part;intracellular organelle part;cell part;spliceosomal complex	-	-
TR100225_c0_g1	0	0	0	2	0	0	0	0	0	2.17	0	0	-	-	-	-	-	-	-	-
TR100226_c0_g1	0	0	3	0	0	0	0	0	3.39	0	0	0	-	-	-	-	-	-	-	-
TR100227_c0_g1	1	0	1	0	0	0	0.35	0	0.52	0	0	0	protein indeterminate-domain 5, chloroplastic-like [Herrania umbratica]|XP_021293342.1 protein indeterminate-domain 5, chloroplastic-like [Herrania umbratica]	Protein indeterminate-domain 5, chloroplastic OS=Arabidopsis thaliana OX=3702 GN=IDD5 PE=1 SV=1	-	-	-	-	-	-
TR100228_c0_g1	0	2	0	0	0	0	0	1.29	0	0	0	0	hypothetical protein M436DRAFT_39976 [Aureobasidium namibiae CBS 147.97]|KEQ76070.1 hypothetical protein M436DRAFT_39976 [Aureobasidium namibiae CBS 147.97]	-	-	signal transduction;cell communication;biological_process;cellular process;signaling;regulation of biological process;regulation of cellular process;response to stimulus;cellular response to stimulus;biological regulation;intracellular signal transduction	-	cellular_component;cell;cell part;intracellular	-	-
TR100229_c0_g1	0	1	1	0	0	0	0	0.8	0.64	0	0	0	hypothetical protein DCAR_006758 [Daucus carota subsp. sativus]	Plant UBX domain-containing protein 8 OS=Arabidopsis thaliana OX=3702 GN=PUX8 PE=1 SV=1	-	-	-	-	-	-
TR10022_c0_g1	25	22	7	29	7	29	0.58	0.75	0.19	0.93	0.21	0.92	cytochrome c, somatic-like protein [Cricetulus griseus]	Cytochrome c OS=Fagopyrum esculentum OX=3617 PE=1 SV=1	Cytochrome c;Cytochrome C oxidase, cbb3-type, subunit III	-	-	-	-	-
TR100230_c0_g1	1	3	0	0	0	0	0.11	0.56	0	0	0	0	-	-	-	-	-	-	-	-
TR100231_c0_g1	1	1	0	0	1	0	0.23	0.41	0	0	0.3	0	hypothetical protein RHOBADRAFT_14084, partial [Rhodotorula graminis WP1]|KPV76093.1 hypothetical protein RHOBADRAFT_14084, partial [Rhodotorula graminis WP1]	-	-	-	-	-	-	-
TR100232_c0_g1	0	0	2	0	0	0	0	0	1.05	0	0	0	-	-	-	-	-	-	-	-
TR100233_c0_g1	1	0	0	0	3	0	0.25	0	0	0	0.96	0	-	-	-	-	-	-	-	-
TR100234_c0_g1	1	0	0	0	3	0	0.38	0	0	0	1.47	0	-	-	-	-	-	-	-	-
TR100235_c0_g1	2	1	3	0	2	0	0.19	0.15	0.36	0	0.25	0	unnamed protein product [Triticum aestivum]	-	-	-	-	-	-	-
TR100236_c0_g1	0	0	0	0	2	0	0	0	0	0	1.43	0	-	-	-	-	-	-	-	-
TR100237_c0_g1	3	0	1	0	4	0	0.62	0	0.29	0	1.07	0	uncharacterized protein LOC110414321 [Herrania umbratica]	-	-	-	-	-	-	-
TR100238_c0_g1	0	0	1	0	0	0	0	0	0.52	0	0	0	PREDICTED: calcium-dependent protein kinase 1 [Tarenaya hassleriana]	Calcium-dependent protein kinase 1 OS=Arabidopsis thaliana OX=3702 GN=CPK1 PE=1 SV=1	-	-	-	-	-	-
TR100239_c0_g1	0	0	0	0	0	0	0	0	0	0	0	0	-	-	-	-	-	-	-	-
TR10023_c0_g1	7.68	9	1	4	8.5	9	0.4	0.73	0.06	0.3	0.58	0.68	-	-	-	-	-	-	-	-
TR10023_c1_g1	0	6	1	1	2	3	0	0.93	0.12	0.15	0.25	0.44	-	-	-	-	-	-	-	-
TR100240_c0_g1	1	1	0	0	1	1	0.12	0.2	0	0	0.16	0.19	related to Benzoate 4-monooxygenase [Ustilago bromivora]	Alkane hydroxylase MAH1 OS=Arabidopsis thaliana OX=3702 GN=CYP96A15 PE=2 SV=1	Cytochrome P450	-	-	-	-	-
TR100241_c0_g1	5	0	1	3	0	6	0.39	0	0.1	0.36	0	0.71	WW domain-binding protein 2 isoform X1 [Microcebus murinus]	-	GRAM domain	-	-	-	-	-
TR100242_c0_g1	0	0	0	0	2	0	0	0	0	0	0.59	0	hypothetical protein CVT25_003967 [Psilocybe cyanescens]	-	-	-	-	-	-	-
TR100243_c0_g1	0	0	2	0	0	0	0	0	2.22	0	0	0	-	-	-	-	-	-	-	-
TR100244_c0_g1	0	0	0	0	1	0	0	0	0	0	0.46	0	formaldehyde dehydrogenase, glutathione-independent [Acidobacteria bacterium]	-	-	-	-	-	-	-
TR100245_c0_g1	0	0	0	0	2	0	0	0	0	0	1.87	0	-	-	-	-	-	-	-	-
TR100246_c0_g1	0	0	0	0	0	2	0	0	0	0	0	1.92	hypothetical protein HETIRDRAFT_44194 [Heterobasidion irregulare TC 32-1]|ETW86311.1 hypothetical protein HETIRDRAFT_44194 [Heterobasidion irregulare TC 32-1]	-	-	-	molecular_function;nucleic acid binding;binding;organic cyclic compound binding;heterocyclic compound binding;RNA binding	-	-	-
TR100247_c0_g1	0	0	1	0	0	0	0	0	0.67	0	0	0	related to Protein transport protein Sec24C [Ustilago hordei]	-	-	-	-	-	-	-
TR100248_c0_g1	0	4	0	0	0	0	0	1.03	0	0	0	0	beta-glucosidase [Fusarium sporotrichioides]	-	-	-	-	-	-	-
TR100249_c0_g1	0	3	0	0	0	0	0	2.61	0	0	0	0	predicted protein [Hordeum vulgare subsp. vulgare]	Beta-galactosidase 11 OS=Oryza sativa subsp. japonica OX=39947 GN=Os08g0549200 PE=2 SV=1	-	-	-	-	-	-
TR10024_c0_g1	5	4	2	2	9	4	0.67	0.91	0.36	0.45	1.58	0.89	predicted protein [Hordeum vulgare subsp. vulgare]|BAJ97475.1 predicted protein [Hordeum vulgare subsp. vulgare]	-	-	-	-	-	-	-
TR100250_c0_g1	3	0	0	0	0	0	1.23	0	0	0	0	0	-	-	-	-	-	-	-	-
TR100251_c0_g1	0	0	0	0	0	1	0	0	0	0	0	0.96	-	-	-	-	-	-	-	-
TR100252_c0_g1	2	0	0	0	0	0	0.56	0	0	0	0	0	predicted protein [Hordeum vulgare subsp. vulgare]	-	-	-	-	-	-	-
TR100253_c0_g1	0	2	0	0	0	0	0	1.58	0	0	0	0	-	-	-	-	-	-	-	-
TR100254_c0_g1	2	0	0	0	0	0	0.64	0	0	0	0	0	-	-	-	-	-	-	-	-
TR100255_c0_g1	0	0	0	5	0	11	0	0	0	0.31	0	0.68	amine oxidase [flavin-containing] B [Mus musculus]|Q8BW75.4 RecName: Full=Amine oxidase [flavin-containing] B	Protein FLOWERING LOCUS D OS=Arabidopsis thaliana OX=3702 GN=FLD PE=1 SV=1	Flavin containing amine oxidoreductase;NAD(P)-binding Rossmann-like domain;FAD binding domain;FAD dependent oxidoreductase;FAD dependent oxidoreductase	-	-	-	-	-
TR100256_c0_g1	0	0	0	0	2	0	0	0	0	0	0.74	0	-	-	-	-	-	-	-	-
TR100257_c0_g1	3	1	0	0	0	5	0.18	0.09	0	0	0	0.44	SCAR-like protein 1 isoform X1 [Aegilops tauschii subsp. tauschii]	SCAR-like protein 1 OS=Oryza sativa subsp. japonica OX=39947 GN=Os03g0816900 PE=2 SV=2	-	-	-	-	-	-
TR100258_c0_g1	0	2	0	0	0	0	0	1.67	0	0	0	0	PREDICTED: alpha-L-arabinofuranosidase 1-like [Populus euphratica]	Alpha-L-arabinofuranosidase 1 OS=Arabidopsis thaliana OX=3702 GN=ASD1 PE=1 SV=1	-	-	-	-	-	-
TR100259_c0_g1	1	0	0	0	2	0	0.69	0	0	0	1.75	0	-	-	-	-	-	-	-	-
TR10025_c0_g1	640	658	712.97	257	757	389	4.77	7.07	5.95	2.58	7.35	3.86	uncharacterized protein LOC109744413 isoform X1 [Aegilops tauschii subsp. tauschii]	-	-	-	-	-	-	-
TR10025_c1_g1	9	3	3	3	5	10	0.25	0.13	0.1	0.12	0.18	0.39	predicted protein [Hordeum vulgare subsp. vulgare]	Gamma carbonic anhydrase 3, mitochondrial OS=Arabidopsis thaliana OX=3702 GN=GAMMACA3 PE=1 SV=1	-	-	-	-	-	-
TR100260_c0_g1	2	0	0	0	0	0	1.04	0	0	0	0	0	hypothetical protein L204_00935 [Cryptococcus depauperatus CBS 7855]	-	-	-	-	-	-	-
TR100261_c0_g1	0	0	0	1	2	1	0	0	0	0.19	0.3	0.19	-	-	-	-	-	-	-	-
TR100262_c0_g1	1	0	0	0	0	0	0.45	0	0	0	0	0	Snf7 family [Naematelia encephala]	ESCRT-related protein CHMP1 OS=Oryza sativa subsp. japonica OX=39947 GN=CHMP1 PE=2 SV=1	-	-	-	-	-	-
TR100263_c0_g1	0	1	0	0	0	0	0	0.92	0	0	0	0	peroxisomal hydratase-dehydrogenase-epimerase [Moniliophthora roreri MCA 2997]	-	-	-	-	-	-	-
TR100264_c0_g1	0	0	1	1	2	0	0	0	0.22	0.28	0.43	0	-	-	-	-	-	-	-	-
TR100265_c0_g1	1	0	4	0	0	0	0.19	0	1.06	0	0	0	-	-	-	-	-	-	-	-
TR100266_c0_g1	0	0	0	1	0	1	0	0	0	0.25	0	0.24	unnamed protein product, partial [Mus musculus]	-	-	-	-	-	-	-
TR100267_c0_g1	0	0	0	0	1	0	0	0	0	0	0.88	0	uncharacterized protein UHOR_05242 [Ustilago hordei]	-	-	-	-	-	-	-
TR100268_c0_g1	0	1	0	0	2	0	0	0.34	0	0	0.51	0	acyl-dehydrogenase [Xanthophyllomyces dendrorhous]	-	Acyl-CoA dehydrogenase, N-terminal domain	-	-	-	-	-
TR100269_c0_g1	0	1	0	1	0	1	0	0.66	0	0.71	0	0.7	-	-	-	-	-	-	-	-
TR10026_c0_g1	18	9	19	0	9	3	0.32	0.23	0.39	0	0.21	0.07	Myristoylated protein like [Actinidia chinensis var. chinensis]	-	-	-	-	-	-	-
TR10026_c0_g2	13	14	26	2	17	7	0.35	0.55	0.8	0.07	0.59	0.26	Myristoylated protein like [Actinidia chinensis var. chinensis]	-	-	-	-	-	-	-
TR100270_c0_g1	0	2	0	0	0	0	0	1.47	0	0	0	0	-	-	-	-	-	-	-	-
TR100271_c0_g1	2	3	0	0	0	1	0.21	0.52	0	0	0	0.16	uncharacterized protein UHOR_15327 [Ustilago hordei]	-	-	-	-	-	-	-
TR100272_c0_g1	0	0	0	0	1	1	0	0	0	0	0.5	0.78	Oxoglutarate/iron-dependent dioxygenase [Corchorus capsularis]	-	-	-	-	-	-	-
TR100273_c0_g1	0	0	0	0	3	0	0	0	0	0	1.56	0	condensin complex subunit 1 [Aegilops tauschii subsp. tauschii]	-	-	-	-	-	K06677|YCS4, CNAP1, CAPD2; condensin complex subunit 1	ko04111(Cellular Processes)
TR100274_c0_g1	4	0	1	0	1	2	0.33	0	0.1	0	0.11	0.25	-	-	-	-	-	-	-	-
TR100275_c0_g1	0	1	0	0	0	0	0	0.61	0	0	0	0	hypothetical protein Micbo1qcDRAFT_131833 [Microdochium bolleyi]	-	-	-	-	-	-	-
TR100276_c0_g1	0	0	2	0	0	0	0	0	1.01	0	0	0	uncharacterized protein DUSP11RC1I isoform X1 [Gallus gallus]	-	-	-	-	-	-	-
TR100277_c0_g1	0	0	0	1	0	1	0	0	0	0.47	0	0.46	cytochrome c oxidase assembly protein COX16 homolog, mitochondrial [Cricetulus griseus]|RLQ65916.1 COX16 [Cricetulus griseus]	-	-	-	-	-	-	-
TR100278_c0_g1	0	1	1	0	2	0	0	0.35	0.28	0	0.52	0	-	-	-	-	-	-	-	-
TR100279_c0_g1	0	0	0	2	0	0	0	0	0	2.59	0	0	-	-	-	-	-	-	-	-
TR10027_c1_g1	20.95	21.22	19.02	11	18.88	12	0.95	1.47	1.02	0.72	1.12	0.78	-	-	-	-	-	-	-	-
TR100280_c0_g1	0	3	0	0	0	0	0	2.43	0	0	0	0	unnamed protein product [Homo sapiens]	-	-	-	-	-	-	-
TR100281_c0_g1	0	2	0	0	0	0	0	2.51	0	0	0	0	-	-	-	-	-	-	-	-
TR100283_c0_g1	4	1	1	2	6	2	0.22	0.09	0.07	0.16	0.44	0.16	-	-	-	-	-	-	-	-
TR100284_c0_g1	0	0	2	0	0	0	0	0	1.62	0	0	0	-	-	-	-	-	-	-	-
TR100285_c0_g1	2	1	0	0	0	0	0.49	0.44	0	0	0	0	hypothetical protein CVT26_006607 [Gymnopilus dilepis]	-	-	-	-	-	-	-
TR100286_c0_g1	0	2	0	0	0	0	0	1.17	0	0	0	0	-	-	-	-	-	-	-	-
TR100287_c0_g1	1	0	5	0	1	0	0.11	0	0.72	0	0.15	0	-	-	-	-	-	-	-	-
TR100288_c0_g1	2	1	0	0	0	0	0.84	0.79	0	0	0	0	-	-	-	-	-	-	-	-
TR100289_c0_g1	0	0	2	0	0	0	0	0	0.87	0	0	0	-	-	-	-	-	-	-	-
TR10028_c0_g1	890	1160.85	814	400	1151	549	9.77	18.48	10.06	5.96	16.47	8.07	predicted protein [Hordeum vulgare subsp. vulgare]	Peroxisome biogenesis protein 16 OS=Arabidopsis thaliana OX=3702 GN=PEX16 PE=1 SV=1	Peroxisomal membrane protein (Pex16)	-	-	-	K13335|PEX16; peroxin-16	ko04146(Cellular Processes)
TR10028_c0_g2	7	11	15	10	17	9	0.15	0.34	0.36	0.29	0.46	0.26	-	-	-	-	-	-	-	-
TR100290_c0_g1	0	1	0	3	0	2	0	0.11	0	0.31	0	0.2	sphingosine 1-phosphate receptor 1 [Mus musculus]	-	7 transmembrane receptor (rhodopsin family)	-	-	-	-	-
TR100291_c0_g1	0	3	0	1	0	0	0	1.5	0	0.53	0	0	-	-	-	-	-	-	-	-
TR100292_c0_g1	0	1	0	0	0	0	0	1.18	0	0	0	0	probable ADE4-amidophosphoribosyltransferase [Ustilago hordei]	-	-	-	-	-	-	-
TR100294_c0_g1	0	0	0	2	2	0	0	0	0	2.27	1.37	0	-	-	-	-	-	-	-	-
TR100295_c0_g1	0	0	0	0	1	0	0	0	0	0	0.59	0	PREDICTED: uroporphyrinogen-III C-methyltransferase [Cucumis melo]	-	-	-	-	-	K02303|cobA; uroporphyrin-III C-methyltransferase [EC:2.1.1.107]	ko00860(Metabolism);ko01100(Metabolism);ko01110(Metabolism);ko01120(Metabolism)
TR100296_c0_g1	0	0	0	0	0	0	0	0	0	0	0	0	hypothetical protein B0A48_16266 [Rachicladosporium antarcticum]	-	-	-	-	-	-	-
TR100297_c0_g1	0	0	0	3	0	0	0	0	0	2.11	0	0	-	-	-	-	-	-	-	-
TR100298_c0_g1	7	5	2	4	13	3	0.23	0.25	0.08	0.18	0.56	0.14	DNA topoisomerase 2-alpha isoform X1 [Bos taurus]	-	DNA gyrase/topoisomerase IV, subunit A	-	-	-	-	-
TR100299_c0_g1	1	1	0	0	0	0	0.35	0.65	0	0	0	0	-	-	-	-	-	-	-	-
TR10029_c0_g1	1	1	11	0	2	0	0.05	0.07	0.63	0	0.13	0	malate dehydrogenase, mitochondrial [Anas platyrhynchos]	Malate dehydrogenase, mitochondrial OS=Fragaria ananassa OX=3747 GN=MMDHI PE=1 SV=1	lactate/malate dehydrogenase, alpha/beta C-terminal domain;lactate/malate dehydrogenase, NAD binding domain	-	-	-	-	-
TR10029_c0_g2	2	7	2	0	9	4	0.08	0.44	0.1	0	0.49	0.23	Malate dehydrogenase, mitochondrial [Rachicladosporium antarcticum]	Malate dehydrogenase, mitochondrial OS=Fragaria ananassa OX=3747 GN=MMDHI PE=1 SV=1	lactate/malate dehydrogenase, NAD binding domain;lactate/malate dehydrogenase, alpha/beta C-terminal domain	-	-	-	-	-
TR10029_c0_g3	0	2	0	0	1	0	0	1.69	0	0	0.58	0	malate dehydrogenase [Aureobasidium namibiae CBS 147.97]|KEQ70317.1 malate dehydrogenase [Aureobasidium namibiae CBS 147.97]	Malate dehydrogenase, chloroplastic OS=Arabidopsis thaliana OX=3702 GN=At3g47520 PE=1 SV=1	-	metabolic process;biological_process;primary metabolic process;organic substance metabolic process;organic acid metabolic process;generation of precursor metabolites and energy;citrate metabolic process;oxidation-reduction process;aerobic respiration;cellular process;energy derivation by oxidation of organic compounds;antibiotic metabolic process;drug metabolic process;carboxylic acid metabolic p…	molecular_function;transporter activity;transmembrane transporter activity;cation transmembrane transporter activity;ion transmembrane transporter activity;monovalent inorganic cation transmembrane transporter activity;inorganic molecular entity transmembrane transporter activity;inorganic cation transmembrane transporter activity;catalytic activity;oxidoreductase activity;oxidoreductase activity…	proton-transporting two-sector ATPase complex;cellular_component;membrane;intrinsic component of membrane;protein-containing complex;proton-transporting V-type ATPase complex;proton-transporting two-sector ATPase complex, proton-transporting domain;membrane part;membrane protein complex;integral component of membrane;proton-transporting V-type ATPase, V0 domain	-	-
TR1002_c0_g1	1335	1135	1473	560	1575	559	6.31	7.71	7.78	3.56	9.71	3.5	unnamed protein product [Triticum aestivum]	Protein FAR1-RELATED SEQUENCE 3 OS=Arabidopsis thaliana OX=3702 GN=FRS3 PE=1 SV=2	SWIM zinc finger;MULE transposase domain;FAR1 DNA-binding domain	-	-	-	-	-
TR100300_c0_g1	1	0	2	1	0	1	0.09	0	0.22	0.14	0	0.14	-	-	-	-	-	-	-	-
TR100301_c0_g1	0	0	3	0	0	1	0	0	3.22	0	0	1.48	-	-	-	-	-	-	-	-
TR100302_c0_g1	3	4	2	2	5	1	0.49	1.13	0.44	0.57	1.07	0.28	-	-	-	-	-	-	-	-
TR100303_c0_g1	0	2	0	0	0	0	0	1.82	0	0	0	0	uncharacterized protein UBRO_07098 [Ustilago bromivora]	-	-	-	-	-	-	-
TR100304_c0_g1	0	3	0	0	0	0	0	0.81	0	0	0	0	chitin binding [Ascochyta rabiei]	-	-	-	-	-	-	-
TR100305_c0_g1	9.01	1	72.39	7.01	45.27	0	0.32	0.05	2.98	0.35	2.09	0	-	-	-	-	-	-	-	-
TR100306_c0_g1	0	0	0	0	4	1	0	0	0	0	1.8	0.69	-	-	-	-	-	-	-	-
TR100307_c0_g1	0	0	0	0	1	2	0	0	0	0	0.24	0.64	Mitochondrial-processing peptidase subunit beta [Hondaea fermentalgiana]	Probable mitochondrial-processing peptidase subunit beta, mitochondrial OS=Arabidopsis thaliana OX=3702 GN=At3g02090 PE=1 SV=2	Peptidase M16 inactive domain	-	-	-	-	-
TR100308_c0_g1	0	0	0	2	0	0	0	0	0	2.31	0	0	-	-	-	-	-	-	-	-
TR100309_c0_g1	0	0	1	0	0	1	0	0	0.5	0	0	0.67	uncharacterized protein UHOR_07521 [Ustilago hordei]	-	-	-	-	-	-	-
TR10030_c0_g1	839	1018	648	464	1122	700	7.49	13.14	6.49	5.6	13.06	8.34	predicted protein [Hordeum vulgare subsp. vulgare]	Probable E3 ubiquitin-protein ligase ARI10 OS=Arabidopsis thaliana OX=3702 GN=ARI10 PE=2 SV=1	IBR domain, a half RING-finger domain;Reverse transcriptase-like	-	-	-	-	-
TR100310_c0_g1	0	0	2	0	0	0	0	0	1.79	0	0	0	related to SNF1-carbon catabolite derepressing ser/thr protein kinase [Ustilago bromivora]	-	-	-	-	-	-	-
TR100311_c0_g1	0	0	0	1	0	1	0	0	0	1.23	0	1.21	unnamed protein product [Mus musculus]	-	-	biological_process;response to stimulus;response to stress	molecular_function;enzyme activator activity;molecular function regulator;enzyme regulator activity;nucleoside-triphosphatase regulator activity;ATPase regulator activity;protein binding;binding;chaperone binding;ATPase activator activity	-	-	-
TR100312_c0_g1	0	45	0	0	0	0	0	1.6	0	0	0	0	hypothetical protein Micbo1qcDRAFT_235874 [Microdochium bolleyi]	-	RNA recognition motif. (a.k.a. RRM, RBD, or RNP domain);Nup53/35/40-type RNA recognition motif	-	-	-	-	-
TR100313_c0_g1	0	0	2	0	0	0	0	0	1.94	0	0	0	vacuolar protein sorting-associated protein vps13 [Tremella mesenterica]	-	-	-	-	-	-	-
TR100314_c0_g1	3	6	4	1	2	0	0.91	3.35	1.77	0.6	0.79	0	-	-	-	-	-	-	-	-
TR100315_c0_g1	0	1	1	0	5	0	0	0.22	0.18	0	0.87	0	elongation factor Tu [Mycoplasma hyorhinis]|ADM22016.1 Elongation factor Tu [Mycoplasma hyorhinis HUB-1]	Elongation factor Tu, chloroplastic OS=Codium fragile OX=3133 GN=tufA PE=3 SV=1	Elongation factor Tu GTP binding domain	-	-	-	-	-
TR100316_c0_g1	0	0	3	0	0	0	0	0	2.15	0	0	0	hypothetical protein B0A48_04623 [Rachicladosporium antarcticum]	-	-	-	-	-	-	-
TR100317_c0_g1	0	0	1	0	1	0	0	0	0.35	0	0.32	0	hypothetical protein SNOG_10394 [Parastagonospora nodorum SN15]|EAT81788.1 hypothetical protein SNOG_10394 [Parastagonospora nodorum SN15]	-	-	-	-	-	-	-
TR100318_c0_g1	0	2	0	0	0	0	0	2.43	0	0	0	0	hypothetical protein MYCFIDRAFT_212267 [Pseudocercospora fijiensis CIRAD86]|EME79620.1 hypothetical protein MYCFIDRAFT_212267 [Pseudocercospora fijiensis CIRAD86]	DnaJ protein homolog 1 (Fragment) OS=Allium porrum OX=4681 GN=DNAJ1 PE=2 SV=1	-	-	-	-	-	-
TR100319_c0_g1	0	2	0	0	0	0	0	1.12	0	0	0	0	Myo-inositol-1-phosphate synthase [Microdochium bolleyi]	Inositol-3-phosphate synthase 1 OS=Oryza sativa subsp. japonica OX=39947 GN=RINO1 PE=1 SV=2	-	-	-	-	-	-
TR10031_c0_g1	3	6	3	3	16	4	1.76	6.64	2.68	3.76	11.98	4.9	-	-	-	-	-	-	-	-
TR100320_c0_g1	1	0	2	0	0	0	0.29	0	0.85	0	0	0	PREDICTED: auxin-responsive protein IAA27-like isoform X1 [Gossypium raimondii]|KJB54240.1 hypothetical protein B456_009G026700 [Gossypium raimondii]|KJB54245.1 hypothetical protein B456_009G026700 [Gossypium raimondii]	Auxin-responsive protein IAA21 OS=Oryza sativa subsp. japonica OX=39947 GN=IAA21 PE=2 SV=1	-	-	-	-	-	-
TR100321_c0_g1	2	0	1	0	0	0	0.39	0	0.27	0	0	0	PREDICTED: sodium/potassium-transporting ATPase subunit beta-2 isoform X1 [Rattus norvegicus]	-	-	-	-	-	-	-
TR100322_c0_g1	0	0	0	0	3	0	0	0	0	0	1.25	0	MULTISPECIES: N-acetyltransferase [Alcaligenes]|EKU29901.1 GCN5-related N-acetyltransferase [Alcaligenes sp. HPC1271]|ERI34734.1 GCN5 family N-acetyltransferase [Alcaligenes sp. EGD-AK7]	-	-	-	-	-	-	-
TR100323_c0_g1	0	1	0	0	0	0	0	0.82	0	0	0	0	THO complex subunit 5B [Helianthus annuus]|OTG33880.1 putative THO complex, subunit 5 [Helianthus annuus]	THO complex subunit 5B OS=Arabidopsis thaliana OX=3702 GN=THO5B PE=1 SV=1	-	-	-	-	-	-
TR100324_c0_g1	2	0	0	0	0	0	1	0	0	0	0	0	-	-	-	-	-	-	-	-
TR100325_c0_g1	0	0	1	0	1	0	0	0	1.17	0	0.97	0	uncharacterized protein LOC114270331 [Camellia sinensis]	-	-	-	-	-	-	-
TR100326_c0_g1	40	24	24	11	26	13	3.57	3.47	2.7	1.52	3.03	1.78	-	-	-	-	-	-	-	-
TR100327_c0_g1	0	0	1	0	0	0	0	0	0.48	0	0	0	PREDICTED: telomere repeat-binding factor 1-like [Nelumbo nucifera]|XP_010263290.1 PREDICTED: telomere repeat-binding factor 1-like [Nelumbo nucifera]	Telomere repeat-binding factor 1 OS=Arabidopsis thaliana OX=3702 GN=TRB1 PE=1 SV=1	-	-	-	-	-	-
TR100328_c0_g1	0	0	3	0	0	0	0	0	1.64	0	0	0	nuclear factor 1 X-type isoform X3 [Gallus gallus]	-	-	-	-	-	-	-
TR100329_c0_g1	0	0	0	1	0	0	0	0	0	0.54	0	0	-	-	-	-	-	-	-	-
TR10032_c0_g1	0	71	0	0	5	1	0	5.98	0	0	0.36	0.08	hypothetical protein M436DRAFT_78695 [Aureobasidium namibiae CBS 147.97]|KEQ76965.1 hypothetical protein M436DRAFT_78695 [Aureobasidium namibiae CBS 147.97]	-	-	-	-	-	-	-
TR100330_c0_g1	0	2	0	0	0	0	0	2.47	0	0	0	0	thymidylate synthase [Cutibacterium acnes]|EFS88097.1 thymidylate synthase [Cutibacterium acnes HL001PA1]	Bifunctional dihydrofolate reductase-thymidylate synthase OS=Zea mays OX=4577 GN=DRTS PE=2 SV=1	-	-	-	-	-	-
TR100331_c0_g1	0	0	0	2	0	0	0	0	0	1.46	0	0	-	-	-	-	-	-	-	-
TR100332_c0_g1	1	0	0	1	0	1	0.18	0	0	0.33	0	0.32	-	-	-	-	-	-	-	-
TR100333_c0_g1	0	0	2	0	0	0	0	0	1.94	0	0	0	-	-	-	-	-	-	-	-
TR100334_c0_g1	1	0	6	1	0	1	0.22	0	1.82	0.4	0	0.39	-	-	-	-	-	-	-	-
TR100335_c0_g1	0	3	0	0	0	0	0	1.94	0	0	0	0	hypothetical protein CNBE0600 [Cryptococcus neoformans var. neoformans B-3501A]|EAL20695.1 hypothetical protein CNBE0600 [Cryptococcus neoformans var. neoformans B-3501A]	-	-	cell death;programmed cell death;biological_process;cellular process;metabolic process;proteolysis;nitrogen compound metabolic process;catabolic process;macromolecule catabolic process;protein metabolic process;protein catabolic process;macromolecule metabolic process;cellular metabolic process;primary metabolic process;cellular catabolic process;cellular protein catabolic process;cellular macrom…	molecular_function;catalytic activity;carboxypeptidase activity;serine-type peptidase activity;peptidase activity;exopeptidase activity;peptidase activity, acting on L-amino acid peptides;hydrolase activity;serine hydrolase activity;serine-type exopeptidase activity;catalytic activity, acting on a protein;serine-type carboxypeptidase activity	intracellular;cellular_component;cell;cytoplasm;intracellular membrane-bounded organelle;Golgi apparatus;endomembrane system;organelle subcompartment;organelle;membrane-bounded organelle;intracellular organelle;organelle part;intracellular part;Golgi apparatus part;cytoplasmic part;intracellular organelle part;cell part;Golgi subcompartment;trans-Golgi network	-	-
TR100336_c0_g1	0	2	0	0	0	0	0	1.77	0	0	0	0	-	-	-	-	-	-	-	-
TR100337_c0_g1	0	2	0	0	0	0	0	1.79	0	0	0	0	-	-	-	-	-	-	-	-
TR100338_c0_g1	0	0	0	0	0	3	0	0	0	0	0	0.76	PREDICTED: deleted in malignant brain tumors 1 protein isoform X1 [Mus musculus]	-	CUB domain	-	-	-	-	-
TR100339_c0_g1	0	0	0	0	0	3	0	0	0	0	0	4.36	PREDICTED: rho-associated protein kinase 2 isoform X1 [Mus musculus]|XP_006515083.1 PREDICTED: rho-associated protein kinase 2 isoform X1 [Mus musculus]	-	-	embryonic epithelial tube formation;neural tube formation;morphogenesis of an epithelium;multicellular organism development;anatomical structure morphogenesis;embryo development;tissue development;nervous system development;biological_process;embryo development ending in birth or egg hatching;anatomical structure formation involved in morphogenesis;primary neural tube formation;morphogenesis of e…	molecular_function;binding;ion binding;cation binding;nucleotide binding;drug binding;purine nucleotide binding;adenyl nucleotide binding;ribonucleotide binding;purine ribonucleotide binding;adenyl ribonucleotide binding;purine ribonucleoside triphosphate binding;small molecule binding;anion binding;organic cyclic compound binding;carbohydrate derivative binding;nucleoside phosphate binding;heter…	intracellular;cellular_component;spindle pole;ribonucleoprotein complex;membrane;cell;cytoplasm;intracellular membrane-bounded organelle;centrosome;microtubule organizing center;spindle;cytoskeleton;microtubule cytoskeleton;protein-containing complex;ribonucleoprotein granule;organelle;membrane-bounded organelle;non-membrane-bounded organelle;intracellular organelle;intracellular non-membrane-bou…	-	-
TR10033_c0_g1	860	2902	2300.97	1663	3675	2005	4.92	23.88	14.71	12.79	27.39	15.21	predicted protein [Hordeum vulgare subsp. vulgare]	-	Protein of unknown function (DUF1620);PQQ-like domain	-	-	-	-	-
TR10033_c0_g2	2	0	1	2	1	1	0.11	0	0.07	0.17	0.07	0.08	-	-	-	-	-	-	-	-
TR100340_c0_g1	0	1	0	0	0	2	0	0.53	0	0	0	1.1	Predicted translation factor, contains W2 domain [Xanthophyllomyces dendrorhous]	-	-	-	-	-	-	-
TR100341_c0_g1	0	0	3	0	0	0	0	0	2.25	0	0	0	PREDICTED: C-type lectin domain family 4 member G-like [Coturnix japonica]	-	-	-	-	-	-	-
TR100342_c0_g1	0	1	0	2	0	0	0	0.57	0	1.21	0	0	-	-	-	-	-	-	-	-
TR100343_c0_g1	0	1.04	0	0	0	2.05	0	0.58	0	0	0	1.2	-	DNA-directed RNA polymerase II subunit RPB2 OS=Solanum lycopersicum OX=4081 GN=RPB2 PE=2 SV=1	-	-	-	-	-	-
TR100344_c0_g1	0	0	1	0	0	0	0	0	0.74	0	0	0	PREDICTED: 1-phosphatidylinositol-3-phosphate 5-kinase FAB1B [Daucus carota subsp. sativus]|KZM87682.1 hypothetical protein DCAR_024783 [Daucus carota subsp. sativus]	1-phosphatidylinositol-3-phosphate 5-kinase FAB1A OS=Arabidopsis thaliana OX=3702 GN=FAB1A PE=2 SV=1	-	-	-	-	-	-
TR100345_c0_g1	0	0	3	0	0	0	0	0	0.76	0	0	0	-	-	-	-	-	-	-	-
TR100346_c0_g1	0	0	0	0	0	1	0	0	0	0	0	1.31	-	-	-	-	-	-	-	-
TR100347_c0_g1	0	0	2	0	0	0	0	0	1.39	0	0	0	-	-	-	-	-	-	-	-
TR100348_c0_g1	0	2	0	0	0	0	0	2.02	0	0	0	0	-	-	-	-	-	-	-	-
TR100349_c0_g1	0	0	0	0	2	0	0	0	0	0	1.08	0	-	-	-	-	-	-	-	-
TR10034_c0_g1	23	37	15	7	21	6	0.43	1	0.32	0.18	0.51	0.15	hypothetical protein TRIUR3_15878 [Triticum urartu]	-	F-box associated domain	-	-	-	-	-
TR100350_c0_g1	0	0	0	0	0	0	0	0	0	0	0	0	tRNA splicing endonuclease 34 homolog (S. cerevisiae) [synthetic construct]|ABM87651.1 tRNA splicing endonuclease 34 homolog (S. cerevisiae), partial [synthetic construct]|AIC60662.1 TSEN34, partial [synthetic construct]|SJX48518.1 unnamed protein product, partial [Human ORFeome Gateway entry vector]	-	-	-	-	-	-	-
TR100351_c0_g1	0	0	2	3	2	1	0	0	0.22	0.4	0.23	0.13	-	-	-	-	-	-	-	-
TR100352_c0_g1	3	8	4	3	1	0	0.23	0.97	0.38	0.35	0.1	0	predicted protein, partial [Hordeum vulgare subsp. vulgare]	Probable histone acetyltransferase HAC-like 3 OS=Oryza sativa subsp. japonica OX=39947 GN=Os01g0246100 PE=2 SV=2	-	-	-	-	-	-
TR100353_c0_g1	0	3	0	0	0	0	0	2.81	0	0	0	0	hypothetical protein EOP45_00550 [Sphingobacteriaceae bacterium]	Cytochrome b OS=Daucus carota OX=4039 GN=MT-CYB PE=3 SV=1	-	-	-	-	-	-
TR100354_c0_g1	0	2	2	1	2	0	0	1.36	1.08	0.74	0.95	0	-	-	-	-	-	-	-	-
TR100355_c0_g1	2	0	0	1	1	0	0.39	0	0	0.35	0.25	0	-	-	-	-	-	-	-	-
TR100356_c0_g1	0	1	0	0	0	0	0	0.67	0	0	0	0	-	-	-	-	-	-	-	-
TR100357_c0_g1	0	2	0	0	0	0	0	1.36	0	0	0	0	-	-	-	-	-	-	-	-
TR100358_c0_g1	0	2	0	0	0	0	0	2.11	0	0	0	0	Replication protein A 70 kDa DNA-binding subunit [Triticum urartu]	Replication protein A 70 kDa DNA-binding subunit B OS=Oryza sativa subsp. japonica OX=39947 GN=RPA1B PE=1 SV=1	-	-	-	-	-	-
TR100359_c0_g1	0	2	0	0	0	0	0	1.08	0	0	0	0	CAMK/CAMKL/GIN4 protein kinase [Cryptococcus neoformans var. grubii H99]|AFR94017.2 CAMK/CAMKL/GIN4 protein kinase [Cryptococcus neoformans var. grubii H99]|OWZ33951.1 serine/threonine-protein kinase [Cryptococcus neoformans var. grubii AD2-60a]|OWZ46079.1 serine/threonine-protein kinase [Cryptococcus neoformans var. grubii C23]|OWZ49216.1 serine/threonine-protein kinase [Cryptococcus neoformans …	SNF1-related protein kinase catalytic subunit alpha KIN10 OS=Arabidopsis thaliana OX=3702 GN=KIN10 PE=1 SV=2	-	-	-	-	-	-
TR10035_c0_g1	269	288	246	82	320	171	3.57	5.56	3.69	1.48	5.54	3.05	predicted protein [Hordeum vulgare subsp. vulgare]	-	-	-	-	-	-	-
TR100360_c0_g1	0	8	0	0	0	0	0	2.47	0	0	0	0	phosphoenolpyruvate carboxykinase (ATP) [Lysinibacillus fusiformis]|EFI69665.1 phosphoenolpyruvate carboxykinase [Lysinibacillus fusiformis ZC1]	Phosphoenolpyruvate carboxykinase (ATP) 2 OS=Urochloa panicoides OX=37563 GN=PCK2 PE=2 SV=1	Phosphoenolpyruvate carboxykinase	-	-	-	-	-
TR100361_c0_g1	0	2	0	0	0	0	0	2.11	0	0	0	0	G protein beta subunit-like protein [Xanthophyllomyces dendrorhous]	-	-	-	-	-	-	-
TR100362_c0_g1	1	4	2	0	1	1	0.11	0.76	0.3	0	0.15	0.18	uncharacterized protein LOC109761598 [Aegilops tauschii subsp. tauschii]|XP_020176002.1 uncharacterized protein LOC109761598 [Aegilops tauschii subsp. tauschii]	-	-	-	-	-	-	-
TR100363_c0_g1	1	1	2	0	2	0	0.09	0.14	0.22	0	0.23	0	PREDICTED: stress-70 protein, mitochondrial [Meleagris gallopavo]	Stromal 70 kDa heat shock-related protein, chloroplastic (Fragment) OS=Spinacia oleracea OX=3562 GN=CHSP70 PE=2 SV=1	Hsp70 protein	biological_process;cellular process;protein localization;transport;intracellular protein transport;nucleocytoplasmic transport;protein transport;peptide transport;macromolecule localization;cellular protein localization;amide transport;establishment of protein localization;intracellular transport;nuclear export;nuclear transport;localization;establishment of localization;cellular localization;est…	protein binding;molecular_function;binding;nucleotide binding;drug binding;purine nucleotide binding;adenyl nucleotide binding;ribonucleotide binding;purine ribonucleotide binding;adenyl ribonucleotide binding;purine ribonucleoside triphosphate binding;small molecule binding;ion binding;anion binding;organic cyclic compound binding;carbohydrate derivative binding;nucleoside phosphate binding;hete…	intracellular;cellular_component;mitochondrion;extracellular region;extracellular space;cell;cytoplasm;mitochondrial matrix;intracellular membrane-bounded organelle;adherens junction;cell-substrate adherens junction;nucleoid;cell junction;cell-substrate junction;membrane-enclosed lumen;vesicle;organelle;membrane-bounded organelle;non-membrane-bounded organelle;intracellular organelle;extracellula…	-	-
TR100364_c0_g1	0	0	0	0	0	0	0	0	0	0	0	0	atrial natriuretic peptide receptor 2 isoform 1 precursor [Mus musculus]|XP_021015158.1 atrial natriuretic peptide receptor 2 [Mus caroli]|Q6VVW5.2 RecName: Full=Atrial natriuretic peptide receptor 2	-	-	-	-	-	-	-
TR100365_c0_g1	0	0	0	0	0	0	0	0	0	0	0	0	probable CTT1-catalase T, cytosolic [Ustilago bromivora]	-	-	-	-	-	-	-
TR100366_c0_g1	0	0	4	0	0	0	0	0	3.1	0	0	0	-	-	-	-	-	-	-	-
TR100367_c0_g1	0	0	0	1	1	0	0	0	0	1.25	0.75	0	-	-	-	-	-	-	-	-
TR100368_c0_g1	1	0	2	0	0	0	0.36	0	1.05	0	0	0	eukaryotic translation initiation factor 4B isoform X3 [Numida meleagris]	-	-	-	-	-	-	-
TR100369_c0_g1	0	0	2	0	2	0	0	0	0.89	0	0.8	0	clathrin heavy-chain, partial [Gallus gallus]	Clathrin heavy chain 2 OS=Oryza sativa subsp. japonica OX=39947 GN=Os12g0104800 PE=3 SV=1	-	-	-	-	-	-
TR10036_c0_g1	9	9.46	6	3	8	6	1.05	1.85	0.91	0.57	1.23	1.13	hypothetical protein TRIUR3_30489 [Triticum urartu]	-	-	-	-	-	-	-
TR100370_c0_g1	0	1	2	0	0	0	0	0.66	1.05	0	0	0	metacaspase-1 [Momordica charantia]	Metacaspase-1 OS=Arabidopsis thaliana OX=3702 GN=AMC1 PE=1 SV=1	-	-	-	-	-	-
TR100371_c0_g1	0	0	2	0	0	0	0	0	1.37	0	0	0	putative hydrolase/acyltransferase (alpha/beta hydrolase superfamily) [Handroanthus impetiginosus]	-	-	-	-	-	-	-
TR100372_c0_g1	3	5	2	1	8	0	0.38	1.07	0.34	0.21	1.34	0	-	-	-	-	-	-	-	-
TR100373_c0_g1	0	3	0	0	2	0	0	0.53	0	0	0.28	0	ATP-binding cassette transporter [Cutaneotrichosporon oleaginosum]|KLT44946.1 ATP-binding cassette transporter [Cutaneotrichosporon oleaginosum]	-	-	biological_process;localization;establishment of localization;transport	molecular_function;binding;small molecule binding;organic cyclic compound binding;nucleoside phosphate binding;heterocyclic compound binding;catalytic activity;nucleoside-triphosphatase activity;pyrophosphatase activity;hydrolase activity;hydrolase activity, acting on acid anhydrides;hydrolase activity, acting on acid anhydrides, in phosphorus-containing anhydrides;ATPase activity;nucleotide bind…	cellular_component;membrane	-	-
TR100374_c0_g1	0	2	0	0	0	0	0	2.08	0	0	0	0	Alpha/Beta hydrolase protein [Naematelia encephala]	-	-	-	-	-	-	-
TR100375_c0_g1	0	0	0	0	0	0	0	0	0	0	0	0	Bcl7c protein, partial [Mus musculus]	-	-	cell death;programmed cell death;biological_process;cellular process;apoptotic process	-	-	-	-
TR100376_c0_g1	0	1	2	0	0	0	0	1.2	1.94	0	0	0	-	-	-	-	-	-	-	-
TR100378_c0_g1	2	0	0	0	0	0	0.98	0	0	0	0	0	-	-	-	-	-	-	-	-
TR100379_c0_g1	1	1	2	3	4	0	0.12	0.2	0.32	0.6	0.64	0	putative E3 ubiquitin-protein ligase ARI7 [Triticum urartu]	-	-	-	-	-	-	-
TR10037_c0_g1	8	15	22	16	41	5	0.1	0.26	0.3	0.26	0.64	0.08	hypothetical protein TRIUR3_24735 [Triticum urartu]	-	-	-	-	-	-	-
TR100380_c0_g1	0	1	1	0	4	1	0	0.29	0.23	0	0.87	0.29	-	-	-	-	-	-	-	-
TR100381_c0_g1	0	0	0	0	3	0	0	0	0	0	1.76	0	-	-	-	-	-	-	-	-
TR100382_c0_g1	0	0	0	0	0	0	0	0	0	0	0	0	receptor-type tyrosine-protein phosphatase-like N precursor [Rattus norvegicus]|CAA63313.1 ICA105 [Rattus norvegicus]	-	-	response to stress;response to oxidative stress;biological_process;response to chemical;response to stimulus;response to oxygen-containing compound;reproduction;developmental process involved in reproduction;multicellular organism development;sex differentiation;gonad development;female gonad development;reproductive process;ovulation cycle process;multicellular organismal process;developmental p…	protein binding;molecular_function;binding;catalytic activity;phosphoprotein phosphatase activity;hydrolase activity;hydrolase activity, acting on ester bonds;phosphatase activity;phosphoric ester hydrolase activity;catalytic activity, acting on a protein;cytoskeletal protein binding;enzyme binding;spectrin binding;protein tyrosine phosphatase activity;GTPase binding;transcription factor binding;…	intracellular;cellular_component;membrane;cell;cytoplasm;intracellular membrane-bounded organelle;transport vesicle;endomembrane system;vesicle membrane;neuron projection;axon;cytoplasmic vesicle membrane;organelle membrane;intrinsic component of membrane;cytoplasmic vesicle;vesicle;axon part;somatodendritic compartment;cell projection;neuronal cell body;organelle;membrane-bounded organelle;intra…	-	-
TR100383_c0_g1	0	3	1	0	1	0	0	0.84	0.22	0	0.21	0	-	-	-	-	-	-	-	-
TR100384_c0_g1	0	0	0	0	0	0	0	0	0	0	0	0	-	-	-	-	-	-	-	-
TR100385_c0_g1	0	0	0	0	0	2	0	0	0	0	0	1.49	-	-	-	-	-	-	-	-
TR100386_c0_g1	0	0	0	0	0	2	0	0	0	0	0	1.73	OPT family small oligopeptide transporter [Kwoniella bestiolae CBS 10118]|OCF22842.1 OPT family small oligopeptide transporter [Kwoniella bestiolae CBS 10118]	-	-	-	-	-	-	-
TR100387_c0_g1	0	3	0	0	0	0	0	2.58	0	0	0	0	-	-	-	-	-	-	-	-
TR100388_c0_g1	0	0	0	0	3	0	0	0	0	0	1.17	0	-	-	-	-	-	-	-	-
TR100389_c0_g1	0	2	0	0	0	0	0	1.54	0	0	0	0	ubiquinone biosynthesis O-methyltransferase [Cutaneotrichosporon oleaginosum]|KLT39043.1 ubiquinone biosynthesis O-methyltransferase [Cutaneotrichosporon oleaginosum]	Ubiquinone biosynthesis O-methyltransferase, mitochondrial OS=Arabidopsis thaliana OX=3702 GN=COQ3 PE=1 SV=2	-	-	molecular_function;catalytic activity;transferase activity;transferase activity, transferring one-carbon groups;methyltransferase activity	-	-	-
TR10038_c0_g1	234	251	153	144	272	184.77	2.28	3.53	1.67	1.9	3.45	2.4	hypothetical protein C2845_PM02G15200 [Panicum miliaceum]	-	DDE superfamily endonuclease;Myb/SANT-like DNA-binding domain	-	-	-	-	-
TR10038_c0_g2	12.7	21	37	9.57	28.77	19	0.39	0.96	1.31	0.41	1.15	0.8	uncharacterized protein LOC104582707 isoform X1 [Brachypodium distachyon]|XP_014755332.1 uncharacterized protein LOC104582707 isoform X1 [Brachypodium distachyon]|XP_024314415.1 uncharacterized protein LOC104582707 isoform X1 [Brachypodium distachyon]|XP_024314416.1 uncharacterized protein LOC104582707 isoform X1 [Brachypodium distachyon]|XP_024314417.1 uncharacterized protein LOC104582707 isofor…	-	DDE superfamily endonuclease	-	-	-	-	-
TR100390_c0_g1	0	0	0	4	1	1	0	0	0	2.3	0.38	0.56	-	-	-	-	-	-	-	-
TR100391_c0_g1	1	4	4	2	7	2	0.04	0.22	0.17	0.1	0.33	0.1	-	-	-	-	-	-	-	-
TR100392_c0_g1	0	0	1	0	1	0	0	0	0.4	0	0.36	0	voltage-dependent L-type calcium channel subunit alpha-1S isoform X1 [Canis lupus familiaris]	-	-	-	-	-	-	-
TR100393_c0_g1	0	1	0	1	0	1	0	0.14	0	0.13	0	0.13	-	-	-	-	-	-	-	-
TR100394_c0_g1	0	3	0	0	0	0	0	1.87	0	0	0	0	D-ribose ABC transporter substrate-binding protein [Cutibacterium acnes]|AEW78133.1 periplasmic sugar-binding protein [Cutibacterium acnes TypeIA2 P.acn33]	-	-	-	-	-	-	-
TR100395_c0_g1	0	0	10	0	0	0	0	0	0.66	0	0	0	large subunit ribosomal protein 10, partial [Pristionchus sp. 10 RS5133]	60S ribosomal protein L10 OS=Solanum melongena OX=4111 GN=RPL10 PE=2 SV=1	Ribosomal protein L16p/L10e	-	-	-	-	-
TR100396_c0_g1	0	3	0	0	0	0	0	0.85	0	0	0	0	hypothetical protein CNBJ2090 [Cryptococcus neoformans var. neoformans B-3501A]|EAL18568.1 hypothetical protein CNBJ2090 [Cryptococcus neoformans var. neoformans B-3501A]	Midasin OS=Arabidopsis thaliana OX=3702 GN=MDN1 PE=1 SV=1	-	-	molecular_function;binding;small molecule binding;organic cyclic compound binding;nucleoside phosphate binding;heterocyclic compound binding;nucleotide binding	-	-	-
TR100397_c0_g1	0	0	0	0	1	1	0	0	0	0	0.94	1.56	-	-	-	-	-	-	-	-
TR100398_c0_g1	0	0	0	0	0	2	0	0	0	0	0	1.51	-	-	-	-	-	-	-	-
TR100399_c0_g1	0	2	0	0	0	0	0	0.82	0	0	0	0	hypothetical protein Micbo1qcDRAFT_207483 [Microdochium bolleyi]	-	-	-	-	-	-	-
TR10039_c0_g1	5	4	5	3	3	6	0.26	0.32	0.31	0.23	0.21	0.45	-	-	-	-	-	-	-	-
TR1003_c0_g1	174.68	313.66	374.57	217.34	369.21	210.3	1.34	3.47	3.22	2.25	3.69	2.15	-	-	-	-	-	-	-	-
TR1003_c0_g2	2312.99	4059.86	3071.89	1748.95	3637.78	1978.99	9.38	23.62	13.88	9.51	19.21	10.61	regulator of nonsense transcripts 1 homolog [Aegilops tauschii subsp. tauschii]|SPT17745.1 unnamed protein product [Triticum aestivum]	Regulator of nonsense transcripts 1 homolog OS=Arabidopsis thaliana OX=3702 GN=UPF1 PE=1 SV=2	RNA helicase (UPF2 interacting domain);AAA domain;AAA domain;AAA domain;Type III restriction enzyme, res subunit;AAA domain;AAA domain	-	-	-	K14326|UPF1, RENT1; regulator of nonsense transcripts 1 [EC:3.6.4.-]	ko03013(Genetic Information Processing);ko03015(Genetic Information Processing)
TR1003_c1_g1	1750	1520.8	949	666.64	1601.65	1175.73	6.45	8.04	3.9	3.29	7.69	5.73	predicted protein [Hordeum vulgare subsp. vulgare]	Nuclear poly(A) polymerase 3 OS=Arabidopsis thaliana OX=3702 GN=PAPS3 PE=1 SV=1	-	-	-	-	-	-
TR1003_c2_g1	18	15	4	1	10	4	10.37	16.35	3.51	1.23	7.38	4.82	-	-	-	-	-	-	-	-
TR1003_c3_g1	15	38	18	23	46	26.54	0.7	2.72	1	1.55	2.81	1.77	LEAF RUST 10 DISEASE-RESISTANCE LOCUS RECEPTOR-LIKE PROTEIN KINASE-like 1.5 [Aegilops tauschii subsp. tauschii]	LEAF RUST 10 DISEASE-RESISTANCE LOCUS RECEPTOR-LIKE PROTEIN KINASE-like 1.5 OS=Arabidopsis thaliana OX=3702 GN=LRK10L-1.5 PE=3 SV=1	-	-	-	-	-	-
TR1003_c4_g1	17	70	32	25	29	48	0.4	2.42	0.86	0.81	0.88	1.54	-	-	-	-	-	-	-	-
TR1003_c7_g1	0	0	1	1	1	0	0	0	0.29	0.38	0.27	0	-	-	-	-	-	-	-	-
TR100400_c0_g1	1	0	2	0	1	0	0.24	0	0.68	0	0.31	0	monosaccharide-sensing protein 2 [Ricinus communis]|XP_015575584.1 monosaccharide-sensing protein 2 [Ricinus communis]|XP_015575585.1 monosaccharide-sensing protein 2 [Ricinus communis]|XP_025013374.1 monosaccharide-sensing protein 2 [Ricinus communis]|XP_025013375.1 monosaccharide-sensing protein 2 [Ricinus communis]|EEF41781.1 sugar transporter, putative [Ricinus communis]	Monosaccharide-sensing protein 2 OS=Arabidopsis thaliana OX=3702 GN=MSSP2 PE=1 SV=2	-	-	-	-	-	-
TR100401_c0_g1	0	0	0	0	2	0	0	0	0	0	1.43	0	-	-	-	-	-	-	-	-
TR100402_c0_g1	0	0	0	0	0	2	0	0	0	0	0	2.15	PREDICTED: pre-mRNA-processing factor 6-like, partial [Latimeria chalumnae]	-	-	-	-	-	-	-
TR100403_c0_g1	2	0	0	0	0	0	1.4	0	0	0	0	0	-	-	-	-	-	-	-	-
TR100404_c0_g1	0	2	0	0	0	0	0	1.33	0	0	0	0	probable mediator of RNA polymerase II transcription subunit 26c [Aegilops tauschii subsp. tauschii]	-	-	-	-	-	-	-
TR100405_c0_g1	0	0	0	1	0	1	0	0	0	0.38	0	0.38	-	-	-	-	-	-	-	-
TR100406_c0_g1	0	1	0	0	0	0	0	1.14	0	0	0	0	glutamine-hydrolyzing asparagine synthase [Aureobasidium pullulans EXF-150]	Asparagine synthetase, nodule [glutamine-hydrolyzing] OS=Pisum sativum OX=3888 GN=AS1 PE=2 SV=3	-	-	-	-	-	-
TR100407_c0_g1	3	11	8	3	12	6	0.1	0.58	0.33	0.15	0.55	0.29	-	-	-	-	-	-	-	-
TR100408_c0_g1	0	1	0	0	1	3	0	0.23	0	0	0.18	0.66	-	-	-	-	-	-	-	-
TR100409_c0_g1	1	1	0	0	3	1	0.15	0.26	0	0	0.6	0.26	-	-	-	-	-	-	-	-
TR10040_c0_g1	16	21	31	30	47	13.44	1.05	2.16	2.48	2.93	4.03	1.3	retrotransposon protein, putative, Ty1-copia subclass [Oryza sativa Japonica Group]	-	-	-	-	-	-	-
TR10040_c2_g1	0	1	0	0	0	3	0	0.28	0	0	0	0.82	-	-	-	-	-	-	-	-
TR10040_c3_g1	0	0	0	0	0	1	0	0	0	0	0	0.95	-	-	-	-	-	-	-	-
TR10040_c4_g1	1	0	0	0	0	5	0.44	0	0	0	0	4.45	predicted protein [Hordeum vulgare subsp. vulgare]	-	-	-	-	-	-	-
TR100410_c0_g1	0	0	0	0	0	0	0	0	0	0	0	0	-	-	-	-	-	-	-	-
TR100411_c0_g1	1	0	0	0	0	0	0.37	0	0	0	0	0	-	-	-	-	-	-	-	-
TR100412_c0_g1	0	2	0	0	0	0	0	2.73	0	0	0	0	-	-	-	-	-	-	-	-
TR100413_c0_g1	0	0	0	0	0	0	0	0	0	0	0	0	hypothetical protein DBR06_SOUSAS15710048, partial [Sousa chinensis]	-	-	-	-	-	-	-
TR100414_c0_g1	0	2	0	0	0	0	0	2.82	0	0	0	0	hypothetical protein M436DRAFT_40621 [Aureobasidium namibiae CBS 147.97]|KEQ76333.1 hypothetical protein M436DRAFT_40621 [Aureobasidium namibiae CBS 147.97]	-	-	-	-	cellular_component;membrane;membrane part	-	-
TR100415_c0_g1	0	0	0	0	2	0	0	0	0	0	1.29	0	mitochondrial inner membrane protein Mitofilin [Kockovaella imperatae]|ORX35587.1 mitochondrial inner membrane protein Mitofilin [Kockovaella imperatae]	-	-	organelle organization;biological_process;cellular process;cellular component organization;cellular component organization or biogenesis;mitochondrion organization	-	intracellular;cellular_component;membrane;mitochondrion;cell;cytoplasm;mitochondrial envelope;intracellular membrane-bounded organelle;organelle inner membrane;organelle membrane;intrinsic component of membrane;mitochondrial membrane;organelle envelope;envelope;organelle;membrane-bounded organelle;intracellular organelle;organelle part;intracellular part;membrane part;mitochondrial part;cytoplasm…	-	-
TR100416_c0_g1	0	2	0	0	0	0	0	2.68	0	0	0	0	-	-	-	-	-	-	-	-
TR100417_c0_g1	2	5	6	2	11	1	0.4	1.79	1.69	0.73	2.9	0.36	predicted protein [Hordeum vulgare subsp. vulgare]	-	-	-	-	-	-	-
TR100418_c0_g1	3	0	0	0	4	0	0.87	0	0	0	1.51	0	probable WRKY transcription factor 4 [Coffea arabica]	Probable WRKY transcription factor 4 OS=Arabidopsis thaliana OX=3702 GN=WRKY4 PE=1 SV=2	-	-	-	-	-	-
TR100419_c0_g1	0	2	0	0	0	0	0	2.91	0	0	0	0	-	-	-	-	-	-	-	-
TR10041_c0_g1	2	8	5	13	1	12	0.05	0.28	0.14	0.43	0.03	0.39	transaldolase [Rattus norvegicus]|Q9EQS0.2 RecName: Full=Transaldolase|AAH59126.1 Transaldolase 1 [Rattus norvegicus]|EDM12036.1 transaldolase 1, isoform CRA_d [Rattus norvegicus]	-	Transaldolase/Fructose-6-phosphate aldolase	metabolic process;biological_process;primary metabolic process;organic substance metabolic process;carbohydrate metabolic process	-	intracellular;cellular_component;extracellular region;extracellular space;cell;intracellular membrane-bounded organelle;vesicle;organelle;membrane-bounded organelle;intracellular organelle;extracellular organelle;extracellular region part;intracellular part;cell part;extracellular vesicle;extracellular exosome;nucleus	-	-
TR100420_c0_g1	0	2	0	0	0	0	0	1.09	0	0	0	0	-	-	-	-	-	-	-	-
TR100421_c0_g1	1	3	0	2	1	1	0.11	0.57	0	0.37	0.15	0.18	-	-	-	-	-	-	-	-
TR100422_c0_g1	0	0	0	0	2	0	0	0	0	0	1.5	0	-	-	-	-	-	-	-	-
TR100423_c0_g1	0	0	0	0	2	0	0	0	0	0	1.02	0	-	-	-	-	-	-	-	-
TR100424_c0_g1	0	3	0	0	0	0	0	3.59	0	0	0	0	glycine dehydrogenase [Raphidocelis subcapitata]	Glycine dehydrogenase (decarboxylating), mitochondrial OS=Pisum sativum OX=3888 GN=GDCSP PE=1 SV=1	-	-	-	-	-	-
TR100425_c0_g1	0	0	0	0	0	0	0	0	0	0	0	0	DNA topoisomerase 6 subunit B [Herrania umbratica]	DNA topoisomerase 6 subunit B OS=Arabidopsis thaliana OX=3702 GN=TOP6B PE=1 SV=1	-	-	-	-	-	-
TR100426_c0_g1	4	2	0	2	0	0	1.25	1.16	0	1.24	0	0	-	-	-	-	-	-	-	-
TR100427_c0_g1	1	0	0	0	2	0	0.32	0	0	0	0.82	0	putative disease resistance protein RGA3 [Oryza sativa Japonica Group]	-	-	-	-	-	-	-
TR100428_c0_g1	3	0	0	0	0	0	2	0	0	0	0	0	-	-	-	-	-	-	-	-
TR100429_c0_g1	0	0	0	0	0	0	0	0	0	0	0	0	hypothetical protein B0A48_14626 [Rachicladosporium antarcticum]	-	-	-	-	-	-	-
TR10042_c0_g1	36.05	88.14	34.06	5	41.1	45.06	0.89	3.23	0.97	0.17	1.33	1.53	predicted protein [Hordeum vulgare subsp. vulgare]	CASP-like protein 1D1 OS=Oryza sativa subsp. japonica OX=39947 GN=Os07g0442900 PE=2 SV=1	Domain of unknown function (DUF588);Domain of unknown function (DUF588)	-	-	-	-	-
TR100430_c0_g1	0	0	3	2	3	4	0	0	0.24	0.2	0.26	0.39	-	-	-	-	-	-	-	-
TR100431_c0_g1	0	1	1	0	3	1	0	0.17	0.13	0	0.4	0.16	-	-	-	-	-	-	-	-
TR100432_c0_g1	1	0	4	0	2	0	0.17	0	0.95	0	0.46	0	-	-	-	-	-	-	-	-
TR100433_c0_g1	0	0	0	0	0	0	0	0	0	0	0	0	putative ubiquitin carboxyl-terminal hydrolase FAF-X isoform 2 [Cricetulus griseus]	DEAD-box ATP-dependent RNA helicase 37 OS=Oryza sativa subsp. japonica OX=39947 GN=PL10A PE=2 SV=1	-	-	-	-	-	-
TR100434_c0_g1	0	0	0	1	1	0	0	0	0	1.3	0.77	0	-	-	-	-	-	-	-	-
TR100435_c0_g1	0	0	0	0	0	0	0	0	0	0	0	0	PREDICTED: arf-GAP with Rho-GAP domain, ANK repeat and PH domain-containing protein 1 isoform X1 [Mus musculus]|XP_006508250.1 PREDICTED: arf-GAP with Rho-GAP domain, ANK repeat and PH domain-containing protein 1 isoform X1 [Mus musculus]|XP_006508251.1 PREDICTED: arf-GAP with Rho-GAP domain, ANK repeat and PH domain-containing protein 1 isoform X1 [Mus musculus]|XP_011240199.1 PREDICTED: arf-GAP…	ADP-ribosylation factor GTPase-activating protein AGD1 OS=Arabidopsis thaliana OX=3702 GN=AGD1 PE=2 SV=2	-	metabolic process;receptor recycling;regulation of receptor recycling;biological_process;positive regulation of metabolic process;cellular process;positive regulation of macromolecule metabolic process;regulation of metabolic process;signaling;regulation of signaling;positive regulation of signaling;regulation of cellular metabolic process;positive regulation of cellular metabolic process;recepto…	molecular_function;enzyme activator activity;molecular function regulator;enzyme regulator activity;GTPase regulator activity;nucleoside-triphosphatase regulator activity;binding;ion binding;cation binding;phospholipid binding;lipid binding;phosphatidylinositol binding;anion binding;phosphatidylinositol phosphate binding;protein binding;G protein-coupled receptor binding;signaling receptor bindin…	intracellular;cellular_component;membrane;cell;cytoplasm;intracellular membrane-bounded organelle;Golgi apparatus;endomembrane system;vesicle;organelle subcompartment;organelle;membrane-bounded organelle;intracellular organelle;organelle part;intracellular part;Golgi apparatus part;cytoplasmic part;intracellular organelle part;cell part;cell periphery;intracellular vesicle;Golgi subcompartment;tr…	-	-
TR100436_c0_g1	0	0	0	0	0	0	0	0	0	0	0	0	-	-	-	-	-	-	-	-
TR100437_c0_g1	0	0	2	0	0	0	0	0	0.8	0	0	0	-	-	-	-	-	-	-	-
TR100438_c0_g1	0	0	0	1	0	1	0	0	0	1.41	0	1.38	-	-	-	-	-	-	-	-
TR100439_c0_g1	0	1	0	0	0	0	0	0.58	0	0	0	0	zinc ion binding [Ascochyta rabiei]	-	-	-	-	-	-	-
TR10043_c0_g1	11	11	13	4	5	6	0.61	0.95	0.87	0.33	0.36	0.48	PREDICTED: probable 60S ribosomal protein L14 [Daucus carota subsp. sativus]|KZM87128.1 hypothetical protein DCAR_024262 [Daucus carota subsp. sativus]	60S ribosomal protein L14-1 OS=Arabidopsis thaliana OX=3702 GN=RPL14A PE=2 SV=1	Ribosomal protein L14	-	-	-	K02875|RP-L14e, RPL14; large subunit ribosomal protein L14e	ko03010(Genetic Information Processing)
TR10043_c0_g2	21	15	13	4	9	2	1.24	1.38	0.93	0.35	0.7	0.17	PREDICTED: probable 60S ribosomal protein L14 [Daucus carota subsp. sativus]|KZM87128.1 hypothetical protein DCAR_024262 [Daucus carota subsp. sativus]	60S ribosomal protein L14-1 OS=Arabidopsis thaliana OX=3702 GN=RPL14A PE=2 SV=1	Ribosomal protein L14	-	-	-	K02875|RP-L14e, RPL14; large subunit ribosomal protein L14e	ko03010(Genetic Information Processing)
TR100440_c0_g1	0	0	1	1	1	1	0	0	0.25	0.32	0.23	0.31	-	-	-	-	-	-	-	-
TR100441_c0_g1	0	3	0	0	0	0	0	0.48	0	0	0	0	-	-	-	-	-	-	-	-
TR100442_c0_g1	3	0	0	0	0	0	2.07	0	0	0	0	0	-	-	-	-	-	-	-	-
TR100443_c0_g1	6.05	27.18	13.12	7.04	17.26	8	0.26	1.76	0.66	0.43	0.96	0.48	arabinoxylan arabinofuranohydrolase isoenzyme AXAH-II [Hordeum vulgare]	Alpha-L-arabinofuranosidase 2 OS=Arabidopsis thaliana OX=3702 GN=ASD2 PE=2 SV=1	-	-	-	-	-	-
TR100444_c0_g1	0	0	0	0	2	0	0	0	0	0	1.21	0	-	-	-	-	-	-	-	-
TR100445_c0_g1	0	0	0	2	3	0	0	0	0	1.35	1.31	0	-	-	-	-	-	-	-	-
TR100446_c0_g1	0	0	0	0	0	0	0	0	0	0	0	0	uncharacterized protein LOC109785776 [Aegilops tauschii subsp. tauschii]	-	-	-	-	-	-	-
TR100447_c0_g1	1	1	0	0	0	1	0.2	0.35	0	0	0	0.35	-	-	-	-	-	-	-	-
TR100448_c0_g1	0	0	2	0	1	0	0	0	1.73	0	0.73	0	-	-	-	-	-	-	-	-
TR100449_c0_g1	2	1	1	1	0	0	0.4	0.35	0.28	0.36	0	0	-	-	-	-	-	-	-	-
TR10044_c0_g1	16	15	11	12	9	5	0.8	1.16	0.66	0.87	0.59	0.36	hypothetical protein DBR06_SOUSAS41110009, partial [Sousa chinensis]	-	S-100/ICaBP type calcium binding domain;EF-hand domain pair	-	-	-	-	-
TR100450_c0_g1	0	0	2	0	0	0	0	0	1.94	0	0	0	presenilin-1 [Rattus norvegicus]|prf||2209430A presenilin 1	-	-	metabolic process;vacuole organization;autophagy;organelle organization;biological_process;catabolic process;cellular process;cellular component assembly;cellular component organization;macroautophagy;cellular component biogenesis;cellular metabolic process;cellular catabolic process;process utilizing autophagic mechanism;organelle assembly;cellular component organization or biogenesis;autophagos…	transcription regulator activity;molecular_function;DNA-binding transcription factor activity;nucleic acid binding;binding;organic cyclic compound binding;heterocyclic compound binding;protein binding;cytoskeletal protein binding;catalytic activity;endopeptidase activity;peptidase activity;peptidase activity, acting on L-amino acid peptides;hydrolase activity;aspartic-type peptidase activity;cata…	plasma membrane;intracellular;cellular_component;integral component of membrane;lytic vacuole;chromosome, centromeric region;membrane;lysosome;mitochondrion;vacuole;cell;nucleus;nuclear envelope;cytoplasm;chromosome;mitochondrial envelope;vacuolar membrane;endoplasmic reticulum;intracellular membrane-bounded organelle;Golgi apparatus;microtubule organizing center;cytoskeleton;cilium;endomembrane …	-	-
TR100451_c0_g1	0	1	0	1	1	1	0	0.28	0	0.28	0.21	0.28	-	-	-	-	-	-	-	-
TR100452_c0_g1	1	4	2	0	3	2	0.2	1.43	0.56	0	0.79	0.72	uncharacterized protein LOC109737831 [Aegilops tauschii subsp. tauschii]	-	Domain of unknown function (DUF4228)	-	-	-	-	-
TR100453_c0_g1	0	0	2	0	0	0	0	0	1.03	0	0	0	predicted protein [Hordeum vulgare subsp. vulgare]	-	-	-	-	-	-	-
TR100454_c0_g1	0	0	3	0	0	0	0	0	1.48	0	0	0	-	-	-	-	-	-	-	-
TR100455_c0_g1	1	0	4	4	9	3	0.05	0	0.25	0.3	0.61	0.22	hypothetical protein TRIUR3_14490 [Triticum urartu]	-	-	-	-	-	-	-
TR100456_c0_g1	0	0	2	0	0	0	0	0	1.76	0	0	0	-	-	-	-	-	-	-	-
TR100457_c0_g1	0	2	0	0	0	0	0	1.05	0	0	0	0	Endoplasmic reticulum protein EP58, contains filamin rod domain and KDEL motif [Xanthophyllomyces dendrorhous]	-	-	-	-	-	-	-
TR100458_c0_g1	0	1	2	0	0	0	0	0.91	1.46	0	0	0	hypothetical protein Ahy_B03g067536 [Arachis hypogaea]	-	-	-	-	-	-	-
TR100459_c0_g1	1	0	0	0	1	3	0.13	0	0	0	0.18	0.66	unnamed protein product [Mus musculus]|BAC40001.1 unnamed protein product [Mus musculus]|BAE26852.1 unnamed protein product [Mus musculus]	-	-	blood vessel development;vasculature development;multicellular organism development;anatomical structure morphogenesis;biological_process;anatomical structure formation involved in morphogenesis;multicellular organismal process;developmental process;tube morphogenesis;tube development;blood vessel morphogenesis;system development;anatomical structure development;cardiovascular system development;…	transcription regulator activity;molecular_function;nucleic acid binding;DNA binding;binding;organic cyclic compound binding;heterocyclic compound binding;sequence-specific DNA binding;DNA-binding transcription factor activity	intracellular;cellular_component;cell;nucleus;intracellular membrane-bounded organelle;membrane-enclosed lumen;nuclear lumen;organelle;membrane-bounded organelle;intracellular organelle;organelle lumen;organelle part;intracellular part;nuclear part;intracellular organelle part;cell part;intracellular organelle lumen;nucleoplasm;cytoplasm	-	-
TR10045_c0_g1	14	24	28	9	35	39	0.39	0.99	0.9	0.35	1.27	1.49	predicted protein, partial [Hordeum vulgare subsp. vulgare]	-	Leucine rich repeat;Leucine Rich repeats (2 copies)	-	-	-	-	-
TR10045_c0_g2	3	25.98	27.29	35.15	47	77.41	0.05	0.58	0.47	0.73	0.94	1.6	unnamed protein product [Triticum aestivum]	-	Leucine rich repeat;Leucine Rich repeats (2 copies);Leucine Rich Repeat	-	-	-	-	-
TR100460_c0_g1	1	1	0	0	1	0	0.36	0.66	0	0	0.46	0	armadillo repeat-containing protein 8-like isoform X1 [Durio zibethinus]	-	-	-	-	-	-	-
TR100461_c0_g1	0	0	0	0	0	0	0	0	0	0	0	0	-	-	-	-	-	-	-	-
TR100462_c0_g1	1	3	6	3	13	1	0.06	0.29	0.46	0.28	1.07	0.09	-	-	-	-	-	-	-	-
TR100463_c0_g1	1	7	0	0	0	0	0.14	1.73	0	0	0	0	Serine/threonine-protein phosphatase pp1 [Saitozyma podzolica]	Serine/threonine-protein phosphatase PP1 isozyme 2 OS=Acetabularia peniculus OX=35862 PE=3 SV=1	-	-	-	-	-	-
TR100464_c0_g1	6	5	5	0	11	1	0.33	0.42	0.33	0	0.78	0.08	Syntaxin-22 like [Actinidia chinensis var. chinensis]	Syntaxin-22 OS=Arabidopsis thaliana OX=3702 GN=SYP22 PE=1 SV=1	Syntaxin-like protein	-	-	-	-	-
TR100465_c0_g1	4	0	11	2	15	0	1.2	0	4.8	1.18	5.85	0	-	-	-	-	-	-	-	-
TR100466_c0_g1	1	0	0	0	1	0	0.36	0	0	0	0.47	0	TOM1-like protein 9 isoform X1 [Ziziphus jujuba]|XP_024930194.1 TOM1-like protein 9 isoform X2 [Ziziphus jujuba]	TOM1-like protein 8 OS=Arabidopsis thaliana OX=3702 GN=TOL8 PE=2 SV=1	-	-	-	-	-	-
TR100467_c0_g1	0	1	0	2	0	0	0	0.54	0	1.15	0	0	-	-	-	-	-	-	-	-
TR100468_c0_g1	0	2	0	0	0	0	0	1.09	0	0	0	0	Uncharacterized conserved protein [Xanthophyllomyces dendrorhous]	-	-	-	-	-	-	-
TR100469_c0_g1	0	0	0	0	0	8	0	0	0	0	0	3.3	-	-	-	-	-	-	-	-
TR10046_c0_g1	37	42	89	21	43	18	0.36	0.59	0.97	0.28	0.54	0.23	pumilio homolog 3-like [Aegilops tauschii subsp. tauschii]	Pumilio homolog 4 OS=Arabidopsis thaliana OX=3702 GN=APUM4 PE=1 SV=2	Pumilio-family RNA binding repeat	-	-	-	-	-
TR100470_c0_g1	0	0	0	0	2	0	0	0	0	0	0.55	0	testis specific protein kinase 1, isoform CRA_b, partial [Mus musculus]	-	-	-	-	-	-	-
TR100471_c0_g1	1	4	5	5	2	1	0.04	0.27	0.26	0.32	0.12	0.06	-	-	-	-	-	-	-	-
TR100472_c0_g1	2	0	0	0	0	0	1.29	0	0	0	0	0	-	-	-	-	-	-	-	-
TR100473_c0_g1	1	0	0	1	0	0	0.34	0	0	0.69	0	0	hypothetical protein CB1_001506001 [Camelus ferus]	-	-	-	-	-	-	-
TR100474_c0_g1	1	0	1	0	3	0	0.12	0	0.16	0	0.48	0	predicted protein [Hordeum vulgare subsp. vulgare]	-	-	-	-	-	-	-
TR100475_c0_g1	0	2	4	1	0	0	0	0.37	0.57	0.18	0	0	importin-5-like [Glycine soja]|RZB96404.1 Importin-5 isoform A [Glycine soja]	-	-	-	-	-	-	-
TR100476_c0_g1	0	0	0	0	1	0	0	0	0	0	0.8	0	Zinc finger protein SNAI2, partial [Ophiophagus hannah]	-	-	-	-	-	-	-
TR100477_c0_g1	2	2.01	5	0	2	1	0.14	0.23	0.44	0	0.19	0.11	-	-	-	-	-	-	-	-
TR100478_c0_g1	0	0	0	1	0	0	0	0	0	0.67	0	0	-	-	-	-	-	-	-	-
TR100479_c0_g1	0	0	1	0	1	0	0	0	0.66	0	0.56	0	-	-	-	-	-	-	-	-
TR10047_c0_g1	8	7	8	12	7	6	0.98	1.44	1.29	2.41	1.13	1.19	-	-	-	-	-	-	-	-
TR100480_c0_g1	4	2	3	0	0	0	0.39	0.32	0.38	0	0	0	enhanced ethylene response protein 5 isoform X2 [Abrus precatorius]	Enhanced ethylene response protein 5 OS=Arabidopsis thaliana OX=3702 GN=EER5 PE=1 SV=1	PCI domain	-	-	-	-	-
TR100481_c0_g1	0	1	0	0	0	0	0	0.97	0	0	0	0	protease Do-like 7 [Quercus suber]	Protease Do-like 7 OS=Arabidopsis thaliana OX=3702 GN=DEGP7 PE=2 SV=1	-	-	-	-	-	-
TR100482_c0_g1	1	5	0	0	0	1	0.08	0.68	0	0	0	0.13	beta and beta-prime subunits of DNA dependent RNA-polymerase [Cutaneotrichosporon oleaginosum]|KLT42016.1 beta and beta-prime subunits of DNA dependent RNA-polymerase [Cutaneotrichosporon oleaginosum]	DNA-directed RNA polymerase II subunit RPB2 OS=Solanum lycopersicum OX=4081 GN=RPB2 PE=2 SV=1	RNA polymerase Rpb2, domain 6	metabolic process;nucleobase-containing compound metabolic process;cellular aromatic compound metabolic process;nitrogen compound metabolic process;biological_process;biosynthetic process;macromolecule biosynthetic process;cellular process;gene expression;RNA metabolic process;heterocycle biosynthetic process;aromatic compound biosynthetic process;RNA biosynthetic process;cellular nitrogen compou…	molecular_function;catalytic activity;binding;organic cyclic compound binding;transferase activity;heterocyclic compound binding	intracellular;cellular_component;cell;intracellular membrane-bounded organelle;organelle;membrane-bounded organelle;intracellular organelle;intracellular part;cell part;nucleus	-	-
TR100483_c0_g1	0	0	0	0	2	1	0	0	0	0	0.68	0.49	-	-	-	-	-	-	-	-
TR100484_c0_g1	0	0	0	0	3	1	0	0	0	0	2.35	1.29	-	-	-	-	-	-	-	-
TR100485_c0_g1	0	0	0	0	2	0	0	0	0	0	0.81	0	Pumilio 2, partial [Tinamus guttatus]	-	-	-	-	-	-	-
TR100486_c0_g1	2	0	0	0	0	0	1.38	0	0	0	0	0	-	-	-	-	-	-	-	-
TR100487_c0_g1	4	3	7	2	2.02	1	0.59	0.76	1.39	0.5	0.39	0.25	-	-	-	-	-	-	-	-
TR100488_c0_g1	122	131	80	26	122	81	5.39	8.81	4.17	1.65	7.04	5.08	predicted protein [Hordeum vulgare subsp. vulgare]	-	-	-	-	-	-	-
TR100489_c0_g1	0	3	0	1	0	5	0	0.35	0	0.11	0	0.55	-	-	-	-	-	-	-	-
TR10048_c0_g1	0	3	1	0	7	1	0	0.8	0.21	0	1.42	0.26	-	-	-	-	-	-	-	-
TR10048_c0_g2	882	1775	864	522	1490	654	18.01	53.27	20.13	14.69	39.68	18.17	uncharacterized protein LOC109747037 [Aegilops tauschii subsp. tauschii]|XP_020161722.1 uncharacterized protein LOC109747037 [Aegilops tauschii subsp. tauschii]	-	-	-	-	-	-	-
TR100490_c0_g1	0	0	0	0	0	1	0	0	0	0	0	1.43	mCG119955 [Mus musculus]	-	-	-	-	-	-	-
TR100491_c0_g1	1	0	0	2	0	1	0.12	0	0	0.4	0	0.2	junctional sarcoplasmic reticulum protein 1 [Rattus norvegicus]|EDL89229.1 rCG29469, isoform CRA_c [Rattus norvegicus]	-	Junctional sarcoplasmic reticulum protein	system process;muscle system process;muscle contraction;striated muscle contraction;biological_process;multicellular organismal process;multicellular organismal movement;musculoskeletal movement;signal transduction;intracellular signal transduction;sequestering of calcium ion;transport;ion transport;cation transport;calcium ion transport;metal ion transport;cellular ion homeostasis;cellular calci…	-	intracellular;cellular_component;cell;cytoplasm;endoplasmic reticulum;intracellular membrane-bounded organelle;endomembrane system;sarcoplasm;organelle;membrane-bounded organelle;intracellular organelle;intracellular part;cytoplasmic part;cell part;sarcoplasmic reticulum	-	-
TR100492_c0_g1	0	2.01	2.02	1.01	2	0	0	0.51	0.4	0.25	0.39	0	-	-	-	-	-	-	-	-
TR100493_c0_g1	1	1	1	2	0	0	0.1	0.16	0.13	0.31	0	0	-	-	-	-	-	-	-	-
TR100494_c0_g1	3	0	0	0	0	0	2.33	0	0	0	0	0	RecName: Full=Dynein heavy chain 1, axonemal	Dynein-1-beta heavy chain, flagellar inner arm I1 complex OS=Chlamydomonas reinhardtii OX=3055 GN=DHC10 PE=1 SV=1	-	-	-	-	-	-
TR100495_c0_g1	0	0	0	0	1	1	0	0	0	0	0.6	0.96	-	-	-	-	-	-	-	-
TR100496_c0_g1	0	0	0	0	2	0	0	0	0	0	0.85	0	related to coenzyme a synthetase [Ustilago bromivora]	-	-	-	-	-	-	-
TR100497_c0_g1	0	0	0	0	0	0	0	0	0	0	0	0	SPOSA6832_00655 [Sporidiobolus salmonicolor]	-	-	-	-	-	-	-
TR100498_c0_g1	0	0	1	0	4	0	0	0	0.25	0	0.95	0	-	-	-	-	-	-	-	-
TR100499_c0_g1	1	1	2	1	0	3	0.13	0.22	0.34	0.22	0	0.64	-	-	-	-	-	-	-	-
TR10049_c0_g1	0	2	3	7	3	6	0	0.17	0.2	0.56	0.22	0.48	unnamed protein product [Triticum aestivum]	-	Reverse transcriptase-like;RNase H	-	-	-	-	-
TR10049_c1_g1	3.38	2	3.96	5	3	2	0.22	0.2	0.31	0.48	0.25	0.19	unnamed protein product [Triticum aestivum]	-	Reverse transcriptase-like;RNase H	-	-	-	-	-
TR1004_c0_g1	41	92.17	73	36	79.09	46.91	0.3	0.96	0.59	0.35	0.75	0.45	hypothetical protein TSUD_49640 [Trifolium subterraneum]	CDP-diacylglycerol--serine O-phosphatidyltransferase 2 OS=Oryza sativa subsp. japonica OX=39947 GN=PSS2 PE=2 SV=2	-	-	-	-	-	-
TR100500_c0_g1	4	2	4	0	1	0	0.5	0.42	0.66	0	0.16	0	-	-	-	-	-	-	-	-
TR100501_c0_g1	0	0	0	0	0	0	0	0	0	0	0	0	26S protease regulatory subunit 4 [Kwoniella dejecticola CBS 10117]|OBR83695.1 26S protease regulatory subunit 4 [Kwoniella dejecticola CBS 10117]	26S proteasome regulatory subunit 4 homolog OS=Oryza sativa subsp. japonica OX=39947 GN=TBP2 PE=2 SV=2	-	-	-	-	-	-
TR100502_c0_g1	0	5	0	0	0	0	0	6.39	0	0	0	0	cytochrome o ubiquinol oxidase subunit II [Pantoea sp. Sc1]|EIB99709.1 cytochrome o ubiquinol oxidase subunit II [Pantoea sp. Sc1]	-	-	-	-	-	-	-
TR100503_c0_g1	2	0	0	0	0	0	0.96	0	0	0	0	0	-	-	-	-	-	-	-	-
TR100504_c0_g1	0	0	0	0	3	0	0	0	0	0	1.12	0	-	-	-	-	-	-	-	-
TR100505_c0_g1	0	2	0	0	0	0	0	1.38	0	0	0	0	mitochondrial carrier [Aureobasidium namibiae CBS 147.97]|KEQ72451.1 mitochondrial carrier [Aureobasidium namibiae CBS 147.97]	Folate transporter 1, chloroplastic OS=Arabidopsis thaliana OX=3702 GN=FOLT1 PE=2 SV=1	-	transport;biological_process;localization;establishment of localization;transmembrane transport	molecular_function;binding;metal ion binding;ion binding;cation binding;calcium ion binding	cellular_component;membrane;intrinsic component of membrane;membrane part;integral component of membrane	-	-
TR100506_c0_g1	0	1	1	0	0	0	0	1.41	1.15	0	0	0	-	-	-	-	-	-	-	-
TR100507_c0_g1	0	1	0	0	0	0	0	0.71	0	0	0	0	-	-	-	-	-	-	-	-
TR100508_c0_g1	0	1	0	0	0	0	0	0.67	0	0	0	0	-	-	-	-	-	-	-	-
TR100509_c0_g1	0	0	2	0	0	0	0	0	0.92	0	0	0	transcription intermediary factor 1-beta [Gallus gallus]|AFD02128.1 tripartite motif-containing protein 28 [Gallus gallus]	-	-	-	-	-	-	-
TR10050_c0_g1	3	1.11	0	0	2	2	1.11	0.77	0	0	0.96	1.47	-	-	-	-	-	-	-	-
TR100510_c0_g1	2	0	0	0	0	0	1.17	0	0	0	0	0	-	-	-	-	-	-	-	-
TR100511_c0_g1	2	0	0	0	0	0	0.58	0	0	0	0	0	-	-	-	-	-	-	-	-
TR100512_c0_g1	2	1	1	0	9	2	0.22	0.18	0.14	0	1.27	0.34	-	-	-	-	-	-	-	-
TR100513_c0_g1	0	0	3	0	0	0	0	0	2.12	0	0	0	-	-	-	-	-	-	-	-
TR100514_c0_g1	0	0	0	2	0	0	0	0	0	0.8	0	0	-	-	-	-	-	-	-	-
TR100515_c0_g1	0	0	0	0	1	1	0	0	0	0	0.85	1.4	Glutathione S-transferase like [Actinidia chinensis var. chinensis]	Glutathione S-transferase U17 OS=Arabidopsis thaliana OX=3702 GN=GSTU17 PE=2 SV=1	-	-	-	-	-	-
TR100516_c0_g1	0	0	0	0	2	0	0	0	0	0	0.72	0	-	-	-	-	-	-	-	-
TR100517_c0_g1	0	0	0	0	0	2	0	0	0	0	0	2.02	-	-	-	-	-	-	-	-
TR100518_c0_g1	0	0	0	0	3	0	0	0	0	0	2.47	0	hypothetical protein PSTG_13547 [Puccinia striiformis f. sp. tritici PST-78]|POW20949.1 hypothetical protein PSHT_03027 [Puccinia striiformis]	-	-	-	-	-	-	-
TR100519_c0_g1	0	0	0	0	1	0	0	0	0	0	0.97	0	selenocysteine-specific elongation factor [Bos taurus]|AAI33604.1 EEFSEC protein [Bos taurus]|DAA16742.1 TPA: eukaryotic elongation factor, selenocysteine-tRNA-specific [Bos taurus]	-	-	metabolic process;translation;translational elongation;regulation of translation;translational readthrough;peptide metabolic process;nitrogen compound metabolic process;biological_process;biosynthetic process;macromolecule biosynthetic process;regulation of biosynthetic process;cellular process;gene expression;regulation of gene expression;regulation of macromolecule biosynthetic process;posttran…	molecular_function;nucleic acid binding;RNA binding;binding;organic cyclic compound binding;heterocyclic compound binding;catalytic activity;nucleoside-triphosphatase activity;pyrophosphatase activity;hydrolase activity;hydrolase activity, acting on acid anhydrides;hydrolase activity, acting on acid anhydrides, in phosphorus-containing anhydrides;translation factor activity, RNA binding;nucleotid…	intracellular;cellular_component;cell;cytoplasm;intracellular membrane-bounded organelle;organelle;membrane-bounded organelle;intracellular organelle;intracellular part;cytoplasmic part;cell part;mitochondrion	-	-
TR10051_c0_g1	3	6	4	3	6	5	0.16	0.51	0.26	0.24	0.43	0.4	-	-	-	-	-	-	-	-
TR100520_c0_g1	0	0	0	0	0	0	0	0	0	0	0	0	magnesium transporter [Microdochium bolleyi]	-	-	-	-	-	-	-
TR100521_c0_g1	0	4	0	0	0	2	0	1.05	0	0	0	0.52	glycoside hydrolase family 16 protein [Rhodotorula graminis WP1]|KPV76592.1 glycoside hydrolase family 16 protein [Rhodotorula graminis WP1]	-	Beta-glucan synthesis-associated protein (SKN1)	-	-	-	-	-
TR100522_c0_g1	0	0	4	0	0	0	0	0	0.91	0	0	0	PREDICTED: protein CASC3 [Calypte anna]	-	CASC3/Barentsz eIF4AIII binding	-	-	-	-	-
TR100523_c0_g1	1	0	0	0	0	0	0.37	0	0	0	0	0	glutathione S-transferase-like [Platysternon megacephalum]	-	-	-	-	-	-	-
TR100524_c0_g1	2	3	0	0	2	0	0.19	0.46	0	0	0.25	0	-	-	-	-	-	-	-	-
TR100525_c0_g1	0	1	0	0	1	0	0	0.48	0	0	0.34	0	-	-	-	-	-	-	-	-
TR100526_c0_g1	1	0	0	0	2	0	0.24	0	0	0	0.63	0	G-type lectin S-receptor-like serine/threonine-protein kinase [Capsicum baccatum]	G-type lectin S-receptor-like serine/threonine-protein kinase At4g03230 OS=Arabidopsis thaliana OX=3702 GN=At4g03230 PE=3 SV=3	-	-	-	-	-	-
TR100527_c0_g1	0	0	2	0	0	0	0	0	1.21	0	0	0	-	-	-	-	-	-	-	-
TR100528_c0_g1	0	0	2	0	2	1	0	0	0.52	0	0.5	0.33	PREDICTED: ATP synthase subunit f, mitochondrial [Capra hircus]|XP_005893185.1 PREDICTED: ATP synthase subunit f, mitochondrial isoform X2 [Bos mutus]|XP_005956283.1 PREDICTED: ATP synthase subunit f, mitochondrial isoform X3 [Pantholops hodgsonii]|XP_006041390.1 ATP synthase subunit f, mitochondrial [Bubalus bubalis]|XP_010844025.1 PREDICTED: ATP synthase subunit f, mitochondrial [Bison bison bi…	-	-	-	-	-	-	-
TR100529_c0_g1	0	0	0	0	2	0	0	0	0	0	1.11	0	unnamed protein product [Coffea canephora]	Probable prefoldin subunit 3 OS=Arabidopsis thaliana OX=3702 GN=At5g49510 PE=1 SV=1	-	-	-	-	-	-
TR10052_c0_g1	0	3	0	0	1	2	0	1.58	0	0	0.37	1.1	hypothetical protein RHOBADRAFT_64293 [Rhodotorula graminis WP1]|KPV77943.1 hypothetical protein RHOBADRAFT_64293 [Rhodotorula graminis WP1]	40S ribosomal protein S3-2 OS=Arabidopsis thaliana OX=3702 GN=RPS3B PE=1 SV=1	-	metabolic process;peptide metabolic process;nitrogen compound metabolic process;biological_process;biosynthetic process;macromolecule biosynthetic process;cellular process;gene expression;protein metabolic process;cellular nitrogen compound metabolic process;cellular macromolecule biosynthetic process;peptide biosynthetic process;macromolecule metabolic process;cellular amide metabolic process;am…	molecular_function;nucleic acid binding;binding;organic cyclic compound binding;heterocyclic compound binding;structural molecule activity;structural constituent of ribosome;RNA binding	intracellular;cellular_component;ribonucleoprotein complex;ribosome;cell;cytoplasm;protein-containing complex;organelle;non-membrane-bounded organelle;intracellular organelle;intracellular non-membrane-bounded organelle;ribosomal subunit;organelle part;intracellular part;cytoplasmic part;intracellular organelle part;cell part;small ribosomal subunit	-	-
TR10052_c0_g2	0	5	0	0	0	0	0	1.17	0	0	0	0	40S ribosomal protein S3-like protein [Microdochium bolleyi]	40S ribosomal protein S3-2 OS=Arabidopsis thaliana OX=3702 GN=RPS3B PE=1 SV=1	KH domain	-	-	-	-	-
TR100530_c0_g1	1	0	0	0	0	0	0.57	0	0	0	0	0	-	-	-	-	-	-	-	-
TR100531_c0_g1	0	1	0	0	0	0	0	1.03	0	0	0	0	inorganic pyrophosphatase [Microdochium bolleyi]	-	-	-	-	-	-	-
TR100532_c0_g1	0	0	0	0	0	2	0	0	0	0	0	1.98	-	-	-	-	-	-	-	-
TR100533_c0_g1	2	0	0	0	0	0	1.05	0	0	0	0	0	-	-	-	-	-	-	-	-
TR100534_c0_g1	1	0	1	0	0	0	0.22	0	0.32	0	0	0	monocarboxylate transporter 1 [Rattus norvegicus]|XP_017446125.1 PREDICTED: monocarboxylate transporter 1 isoform X1 [Rattus norvegicus]|P53987.1 RecName: Full=Monocarboxylate transporter 1	-	Major Facilitator Superfamily	metabolic process;biological_process;primary metabolic process;organic substance metabolic process;peptide secretion;regulation of peptide secretion;cell-cell signaling;signal release;secretion;protein localization;transport;cell communication;protein secretion;hormone transport;cellular process;regulation of cell communication;regulation of hormone levels;protein transport;peptide transport;sign…	molecular_function;transporter activity;transmembrane transporter activity;organic acid transmembrane transporter activity;monocarboxylic acid transmembrane transporter activity;anion transmembrane transporter activity;organic anion transmembrane transporter activity;ion transmembrane transporter activity;inorganic molecular entity transmembrane transporter activity;carboxylic acid transmembrane …	plasma membrane;intracellular;cellular_component;integral component of membrane;membrane;extracellular region;extracellular space;cell;cytoplasm;intracellular membrane-bounded organelle;microtubule organizing center;cytoskeleton;microtubule cytoskeleton;intrinsic component of membrane;intrinsic component of plasma membrane;vesicle;organelle;membrane-bounded organelle;non-membrane-bounded organell…	-	-
TR100535_c0_g1	1	0	0	0	0	0	0.44	0	0	0	0	0	-	-	-	-	-	-	-	-
TR100536_c0_g1	0	4	0	0	0	0	0	0.99	0	0	0	0	-	-	-	-	-	-	-	-
TR100537_c0_g1	6.01	6	10	10	16	11	0.24	0.36	0.47	0.57	0.83	0.62	-	-	-	-	-	-	-	-
TR100538_c0_g1	2	0	0	0	0	0	0.75	0	0	0	0	0	-	-	-	-	-	-	-	-
TR100539_c0_g1	0	0	0	0	4	0	0	0	0	0	2.51	0	-	-	-	-	-	-	-	-
TR10053_c0_g1	18.82	40	22	5	32	10	0.69	2.21	0.95	0.26	1.54	0.51	Extended synaptotagmin-1 [Triticum urartu]	-	-	-	-	-	-	-
TR100540_c0_g1	0	0	0	1	0	0	0	0	0	1.46	0	0	-	-	-	-	-	-	-	-
TR100541_c0_g1	0	0	0	0	0	0	0	0	0	0	0	0	hypothetical protein RHOBADRAFT_51682 [Rhodotorula graminis WP1]|KPV77883.1 hypothetical protein RHOBADRAFT_51682 [Rhodotorula graminis WP1]	Ribosome biogenesis protein BRX1 homolog 2 OS=Arabidopsis thaliana OX=3702 GN=BRIX1-2 PE=2 SV=1	-	-	-	-	-	-
TR100542_c0_g1	0	0	0	0	0	0	0	0	0	0	0	0	myosin heavy chain IIa [Rattus norvegicus]|EDM04785.1 rCG35174 [Rattus norvegicus]	-	-	response to stress;plasma membrane organization;biological_process;response to wounding;cellular process;endomembrane system organization;cellular component organization;wound healing;response to stimulus;membrane organization;cellular component organization or biogenesis;system process;muscle system process;multicellular organismal process;actin cytoskeleton organization;cytoskeleton organizatio…	protein binding;molecular_function;binding;cytoskeletal protein binding;nucleotide binding;drug binding;purine nucleotide binding;adenyl nucleotide binding;ribonucleotide binding;purine ribonucleotide binding;adenyl ribonucleotide binding;purine ribonucleoside triphosphate binding;small molecule binding;ion binding;anion binding;organic cyclic compound binding;carbohydrate derivative binding;nucl…	intracellular;cellular_component;ribonucleoprotein complex;contractile fiber;cell;cytoplasm;intracellular membrane-bounded organelle;cytoskeleton;cell-cell junction;cell cortex;endomembrane system;actin cytoskeleton;myofibril;sarcomere;cell junction;cortical cytoskeleton;cortical actin cytoskeleton;cell division site;cell division site part;protein-containing complex;ribonucleoprotein granule;org…	-	-
TR100543_c0_g1	1	2	6	0	3	2	0.1	0.34	0.79	0	0.4	0.32	-	-	-	-	-	-	-	-
TR100544_c0_g1	0	0	4	0	0	0	0	0	1.59	0	0	0	-	-	-	-	-	-	-	-
TR100545_c0_g1	0	0	0	2	0	0	0	0	0	1.31	0	0	-	-	-	-	-	-	-	-
TR100546_c0_g1	0	1	1	0	2	0	0	0.64	0.51	0	0.89	0	-	-	-	-	-	-	-	-
TR100547_c0_g1	0	0	0	0	0	0	0	0	0	0	0	0	-	-	-	-	-	-	-	-
TR100548_c0_g1	0	2	0	0	0	0	0	1.26	0	0	0	0	-	-	-	-	-	-	-	-
TR100549_c0_g1	0	0	0	0	0	2	0	0	0	0	0	2.02	-	-	-	-	-	-	-	-
TR10054_c0_g1	229	138	236	73	247	98	1.35	1.17	1.55	0.58	1.89	0.76	unnamed protein product [Triticum aestivum]	-	-	-	-	-	K01934|MTHFS; 5-formyltetrahydrofolate cyclo-ligase [EC:6.3.3.2]	ko00670(Metabolism);ko01100(Metabolism)
TR10054_c0_g2	0	1	0	0	1	0	0	0.54	0	0	0.38	0	-	-	-	-	-	-	-	-
TR10054_c0_g3	456	300	649	203	556	161	5.87	5.61	9.42	3.55	9.32	2.78	predicted protein [Hordeum vulgare subsp. vulgare]|BAJ95626.1 predicted protein [Hordeum vulgare subsp. vulgare]	Lecithin-cholesterol acyltransferase-like 1 OS=Oryza sativa subsp. japonica OX=39947 GN=Os03g0232800 PE=2 SV=1	Lecithin:cholesterol acyltransferase	-	-	-	-	-
TR10054_c0_g4	1	1	2	1	3	1	0.3	0.56	0.88	0.6	1.18	0.59	-	-	-	-	-	-	-	-
TR10054_c0_g5	3	0	0	1	1	0	0.25	0	0	0.13	0.11	0	-	-	-	-	-	-	-	-
TR10054_c1_g1	2	6	2	0	11	0	0.11	0.5	0.13	0	0.77	0	-	-	-	-	-	-	-	-
TR10054_c2_g1	1	0	1	1	0	1	0.15	0	0.21	0.26	0	0.26	-	-	-	-	-	-	-	-
TR100550_c0_g1	0	0	0	0	2	0	0	0	0	0	1.87	0	-	-	-	-	-	-	-	-
TR100551_c0_g1	2	0	0	0	0	0	0.65	0	0	0	0	0	-	-	-	-	-	-	-	-
TR100552_c0_g1	0	0	0	0	0	1.48	0	0	0	0	0	1.56	-	-	-	-	-	-	-	-
TR100553_c0_g1	0	0	0	2	0	0	0	0	0	1.94	0	0	-	-	-	-	-	-	-	-
TR100555_c0_g1	0	2	1	1.01	4.01	1	0	0.21	0.08	0.1	0.36	0.1	-	-	-	-	-	-	-	-
TR100556_c0_g1	0	0	0	1	0	2	0	0	0	0.17	0	0.34	-	-	-	-	-	-	-	-
TR100557_c0_g1	1	4	0	0	2	0	0.14	0.96	0	0	0.37	0	Late embryogenesis abundant protein, LEA-14 [Corchorus capsularis]	-	-	-	-	-	-	-
TR100558_c0_g1	1	0	1	0	0	0	0.28	0	0.41	0	0	0	-	-	-	-	-	-	-	-
TR100559_c0_g1	0	0	2	0	0	0	0	0	1.16	0	0	0	-	-	-	-	-	-	-	-
TR10055_c0_g1	27	14	12	1	12	3	0.48	0.36	0.24	0.02	0.28	0.07	homeobox-leucine zipper protein ATHB-6 [Quercus suber]	Homeobox-leucine zipper protein ATHB-6 OS=Arabidopsis thaliana OX=3702 GN=ATHB-6 PE=1 SV=1	Homeobox associated leucine zipper;Homeobox domain	-	-	-	-	-
TR10055_c0_g2	8	6	13	0	15	1	0.25	0.29	0.48	0	0.62	0.04	homeobox-leucine zipper protein HAT5 isoform X1 [Coffea eugenioides]	Homeobox-leucine zipper protein HAT5 OS=Arabidopsis thaliana OX=3702 GN=HAT5 PE=1 SV=1	Homeobox domain;Homeobox associated leucine zipper	-	-	-	-	-
TR10055_c0_g3	1	1	0	0	1	0	0.24	0.43	0	0	0.31	0	PREDICTED: homeobox-leucine zipper protein ATHB-6-like [Malus domestica]	Homeobox-leucine zipper protein ATHB-6 OS=Arabidopsis thaliana OX=3702 GN=ATHB-6 PE=1 SV=1	-	-	-	-	-	-
TR100560_c0_g1	0	0	0	0	0	2	0	0	0	0	0	0.47	hypothetical protein L202_07282 [Cryptococcus amylolentus CBS 6039]|ODN73746.1 hypothetical protein L202_07282 [Cryptococcus amylolentus CBS 6039]	-	Chitin synthase	-	-	-	-	-
TR100561_c0_g1	2	0	0	0	1	0	1.02	0	0	0	0.66	0	-	-	-	-	-	-	-	-
TR100562_c0_g1	0	0	0	0	0	3	0	0	0	0	0	0.98	uncharacterized protein UHOR_05189 [Ustilago hordei]	-	-	-	-	-	-	-
TR100563_c0_g1	0	0	0	0	0	0	0	0	0	0	0	0	-	-	-	-	-	-	-	-
TR100564_c0_g1	0	3	0	1	0	0	0	0.5	0	0.16	0	0	-	-	-	-	-	-	-	-
TR100565_c0_g1	1	2	0	0	0	0	0.36	1.36	0	0	0	0	-	-	-	-	-	-	-	-
TR100566_c0_g1	0	0	3	0	0	0	0	0	0.59	0	0	0	-	-	-	-	-	-	-	-
TR100567_c0_g1	0	1	0	0	0	0	0	0.53	0	0	0	0	putative monosaccharide transporter [Kockovaella imperatae]|ORX36282.1 putative monosaccharide transporter [Kockovaella imperatae]	-	-	-	-	-	-	-
TR100568_c0_g1	0	3	0	0	0	2	0	0.55	0	0	0	0.35	-	-	-	-	-	-	-	-
TR100569_c0_g1	1	2	3	0	1	0	0.12	0.4	0.47	0	0.16	0	-	-	-	-	-	-	-	-
TR10056_c0_g1	1	10	4	3	13	3	0.04	0.53	0.16	0.15	0.6	0.15	-	-	-	-	-	-	-	-
TR100570_c0_g1	0	0	2	0	0	0	0	0	0.64	0	0	0	-	-	-	-	-	-	-	-
TR100572_c0_g1	0	0	0	0	2	0	0	0	0	0	0.63	0	-	-	-	-	-	-	-	-
TR100573_c0_g1	0	3	0	0	0	0	0	1.89	0	0	0	0	glycoside hydrolase family 13 protein [Cylindrobasidium torrendii FP15055 ss-10]	-	-	-	-	-	-	-
TR100574_c0_g1	0	0	0	0	0	0	0	0	0	0	0	0	-	-	-	-	-	-	-	-
TR100575_c0_g1	0	1	0	0	0	0	0	1.01	0	0	0	0	cytochrome d ubiquinol oxidase subunit II [Enterobacter hormaechei]|EGK62805.1 cytochrome D ubiquinol oxidase subunit II [Enterobacter hormaechei ATCC 49162]|AJB70272.1 cytochrome d ubiquinol oxidase subunit 2 [Enterobacter hormaechei subsp. hormaechei]|KJN43262.1 cytochrome d ubiquinol oxidase subunit 2 [Enterobacter hormaechei subsp. hormaechei]|KJO06830.1 cytochrome d ubiquinol oxidase subunit…	-	-	-	-	-	-	-
TR100576_c0_g1	0	0	0	0	0	2	0	0	0	0	0	1.06	hypothetical protein EHS25_008458 [Saitozyma podzolica]	-	-	-	-	-	-	-
TR100577_c0_g1	0	2	0	0	0	0	0	1.25	0	0	0	0	-	-	-	-	-	-	-	-
TR100578_c0_g1	2	0	0	0	0	0	0.45	0	0	0	0	0	double-stranded RNA-binding protein Staufen homolog 2 isoform X7 [Pan paniscus]|XP_011914178.1 PREDICTED: double-stranded RNA-binding protein Staufen homolog 2 isoform X13 [Cercocebus atys]|XP_011742793.1 double-stranded RNA-binding protein Staufen homolog 2 isoform X3 [Macaca nemestrina]|XP_011742794.1 double-stranded RNA-binding protein Staufen homolog 2 isoform X3 [Macaca nemestrina]|XP_011742…	-	-	-	-	-	-	-
TR100579_c0_g1	0	0	0	0	4	0	0	0	0	0	1.8	0	hypothetical protein BMF94_6465 [Rhodotorula taiwanensis]	2-oxoisovalerate dehydrogenase subunit alpha 2, mitochondrial OS=Arabidopsis thaliana OX=3702 GN=At5g09300 PE=1 SV=1	-	-	-	-	-	-
TR10057_c0_g1	67	54	50	38	49	29	0.35	0.4	0.29	0.27	0.33	0.2	uncharacterized protein LOC109763052 [Aegilops tauschii subsp. tauschii]	-	-	-	-	-	-	-
TR100580_c0_g1	0	2	0	0	0	0	0	1.77	0	0	0	0	-	-	-	-	-	-	-	-
TR100581_c0_g1	1	0	0	0	0	0	0.26	0	0	0	0	0	-	-	-	-	-	-	-	-
TR100582_c0_g1	0	0	0	0	0	2	0	0	0	0	0	1.49	-	-	-	-	-	-	-	-
TR100583_c0_g1	0	0	2	0	0	0	0	0	1.37	0	0	0	-	-	-	-	-	-	-	-
TR100584_c0_g1	1	0	1	0	2	0	0.19	0	0.26	0	0.49	0	-	-	-	-	-	-	-	-
TR100585_c0_g1	1	0	0	0	0	0	0.56	0	0	0	0	0	hypothetical protein BAUCODRAFT_136882 [Baudoinia panamericana UAMH 10762]|EMC98607.1 hypothetical protein BAUCODRAFT_136882 [Baudoinia panamericana UAMH 10762]	-	-	-	-	-	-	-
TR100586_c0_g1	0	1	1	1	0	1	0	0.15	0.12	0.15	0	0.15	translation initiation factor eIF-2B subunit beta [Rattus norvegicus]|AAH70506.1 Eukaryotic translation initiation factor 2B, subunit 2 beta [Rattus norvegicus]|EDL81557.1 eukaryotic translation initiation factor 2B, subunit 2 beta, isoform CRA_b [Rattus norvegicus]	-	Initiation factor 2 subunit family	reproduction;developmental process involved in reproduction;multicellular organism development;sex differentiation;biological_process;gonad development;female gonad development;reproductive process;multicellular organismal process;developmental process;development of primary sexual characteristics;development of primary female sexual characteristics;female sex differentiation;animal organ develop…	molecular_function;nucleic acid binding;RNA binding;binding;translation factor activity, RNA binding;organic cyclic compound binding;heterocyclic compound binding;protein binding;molecular function regulator;enzyme binding;GTPase binding;nucleotide binding;drug binding;purine nucleotide binding;adenyl nucleotide binding;ribonucleotide binding;purine ribonucleotide binding;adenyl ribonucleotide bi…	intracellular;cellular_component;cell;cytoplasm;neuron projection;protein-containing complex;cell projection;intracellular part;cytoplasmic part;cell part;neuron part;plasma membrane bounded cell projection;axon;eukaryotic translation initiation factor 2B complex	-	-
TR100587_c0_g1	0	1	0	0	1	0	0	0.86	0	0	0.59	0	-	-	-	-	-	-	-	-
TR100588_c0_g1	2	0	0	0	0	0	1.13	0	0	0	0	0	-	-	-	-	-	-	-	-
TR100589_c0_g1	0	0	11	0	2	0	0	0	0.61	0	0.12	0	integrin beta-5 precursor [Gallus gallus]|AAR08801.1 integrin beta-5 [Gallus gallus]	-	Integrin beta cytoplasmic domain;Integrin beta tail domain	cell adhesion;biological_process;biological adhesion;cell-substrate adhesion;signal transduction;transmembrane receptor protein serine/threonine kinase signaling pathway;cell communication;cell surface receptor signaling pathway;enzyme linked receptor protein signaling pathway;response to endogenous stimulus;cellular process;response to organic substance;signaling;cellular response to chemical st…	-	plasma membrane;cellular_component;integral component of membrane;membrane;extracellular region;integral component of plasma membrane;integrin complex;extracellular space;cell;adherens junction;cell-substrate adherens junction;cell junction;cell-substrate junction;intrinsic component of membrane;intrinsic component of plasma membrane;vesicle;protein-containing complex;organelle;membrane-bounded o…	-	-
TR10058_c0_g1	3	0	3	13	1	5	0.13	0	0.15	0.8	0.06	0.31	-	-	-	-	-	-	-	-
TR10058_c0_g2	4	0	3	7	2	2	0.19	0	0.16	0.47	0.12	0.13	-	-	-	-	-	-	-	-
TR10058_c1_g1	4.57	6	5	2	0	5	0.33	0.7	0.45	0.22	0	0.55	-	-	-	-	-	-	-	-
TR10058_c1_g2	4	3	6	1	3	0	0.43	0.53	0.83	0.17	0.42	0	-	-	-	-	-	-	-	-
TR10058_c2_g1	0	0	0	0	0	1	0	0	0	0	0	1.21	-	-	-	-	-	-	-	-
TR100590_c0_g1	2	0	0	0	0	0	0.64	0	0	0	0	0	PREDICTED: protein-serine O-palmitoleoyltransferase porcupine isoform X3 [Ailuropoda melanoleuca]	-	-	-	-	-	-	-
TR100591_c0_g1	0	0	0	0	2	0	0	0	0	0	0.81	0	PREDICTED: LOW QUALITY PROTEIN: tubby-related protein 4 [Manis javanica]	-	-	signal transduction;cell communication;biological_process;cellular process;signaling;regulation of biological process;regulation of cellular process;response to stimulus;cellular response to stimulus;biological regulation;metabolic process;cellular protein modification process;nitrogen compound metabolic process;protein metabolic process;protein modification by small protein conjugation;protein m…	molecular_function;binding;phospholipid binding;lipid binding;ion binding;anion binding;phosphatidylinositol binding	intracellular;cellular_component;cell;cell projection;organelle;intracellular part;cell part;plasma membrane bounded cell projection;cytoplasm;cilium	-	-
TR100592_c0_g1	0	0	0	0	0	2	0	0	0	0	0	2.08	-	-	-	-	-	-	-	-
TR100593_c0_g1	0	1	0	2	2	0	0	0.65	0	1.4	0.9	0	-	-	-	-	-	-	-	-
TR100594_c0_g1	0	0	1	0	0	0	0	0	0.88	0	0	0	-	-	-	-	-	-	-	-
TR100595_c0_g1	0	2	1	0	5	1	0	0.24	0.09	0	0.5	0.11	somatic embryogenesis receptor kinase 4-like [Aegilops tauschii subsp. tauschii]	-	-	-	-	-	-	-
TR100596_c0_g1	0	0	0	0	0	1	0	0	0	0	0	0.92	PREDICTED: plasma membrane calcium-transporting ATPase 4 isoform X1 [Lipotes vexillifer]	-	-	-	-	-	-	-
TR100597_c0_g1	28	70.78	41	39	55	19	2.2	8.88	4	4.66	5.65	2.25	hypothetical protein BRADI_2g18170v3 [Brachypodium distachyon]	-	-	-	-	-	-	-
TR100599_c0_g1	0	0	0	0	0	3	0	0	0	0	0	4.93	-	-	-	-	-	-	-	-
TR10059_c0_g1	59	113	129	38	93	39	0.39	1.07	0.95	0.34	0.8	0.34	pentatricopeptide repeat-containing protein At1g43980, mitochondrial-like [Aegilops tauschii subsp. tauschii]|XP_020192470.1 pentatricopeptide repeat-containing protein At1g43980, mitochondrial-like [Aegilops tauschii subsp. tauschii]	Pentatricopeptide repeat-containing protein At1g43980, mitochondrial OS=Arabidopsis thaliana OX=3702 GN=PCMP-E58 PE=3 SV=1	PPR repeat family;PPR repeat;PPR repeat;Pentatricopeptide repeat domain	-	-	-	-	-
TR10059_c0_g2	0	1	0	0	2	1	0	0.31	0	0	0.46	0.31	pentatricopeptide repeat-containing protein At1g43980, mitochondrial-like [Aegilops tauschii subsp. tauschii]|XP_020192470.1 pentatricopeptide repeat-containing protein At1g43980, mitochondrial-like [Aegilops tauschii subsp. tauschii]	-	-	-	-	-	-	-
TR1005_c0_g1	5952	14539	7124	2686	7550	6412	64.58	228.65	87.01	39.53	106.78	93.11	predicted protein [Hordeum vulgare subsp. vulgare]|BAJ95461.1 predicted protein [Hordeum vulgare subsp. vulgare]	Homeobox-leucine zipper protein HOX16 OS=Oryza sativa subsp. japonica OX=39947 GN=HOX16 PE=2 SV=1	-	-	-	-	-	-
TR100600_c0_g1	0	0	2	0	0	0	0	0	2.11	0	0	0	hypothetical protein EHS25_004552 [Saitozyma podzolica]	-	-	-	-	-	-	-
TR100601_c0_g1	0	0	4	0	0	0	0	0	0.47	0	0	0	-	-	-	-	-	-	-	-
TR100602_c0_g1	2	0	0	0	0	0	1.12	0	0	0	0	0	-	-	-	-	-	-	-	-
TR100603_c0_g1	0	2	0	0	0	0	0	1.31	0	0	0	0	inverse autotransporter invasin YchO [Escherichia coli]|EHW42556.1 putative invasin [Escherichia coli DEC9B]	-	-	-	-	-	-	-
TR100604_c0_g1	1	4	3	2	1	0	0.07	0.45	0.26	0.22	0.09	0	-	-	-	-	-	-	-	-
TR100605_c0_g1	0	0	0	0	2	0	0	0	0	0	1	0	-	-	-	-	-	-	-	-
TR100606_c0_g1	0	0	0	0	0	1	0	0	0	0	0	1.62	mitochondrial elongation factor Tu, partial [Catharanthus roseus]	Elongation factor Tu, mitochondrial OS=Arabidopsis thaliana OX=3702 GN=TUFA PE=1 SV=1	-	-	-	-	-	-
TR100608_c0_g1	0	1.01	0	0	2.02	0	0	0.16	0	0	0.25	0	-	-	-	-	-	-	-	-
TR100609_c0_g1	1	3	0	0	0	0	0.2	1.08	0	0	0	0	hypothetical protein I316_07095 [Kwoniella heveanensis BCC8398]	-	-	-	-	-	-	-
TR10060_c0_g1	7	27	10	2	10	9	0.47	2.83	0.82	0.2	0.87	0.89	predicted protein [Hordeum vulgare subsp. vulgare]	E3 ubiquitin-protein ligase ATL4 OS=Arabidopsis thaliana OX=3702 GN=ATL4 PE=1 SV=1	Ring finger domain;RING-like zinc finger;RING-H2 zinc finger domain;Zinc finger, C3HC4 type (RING finger);Zinc finger, C3HC4 type (RING finger);RING-type zinc-finger	-	-	-	-	-
TR100610_c0_g1	0	0	0	0	1	0	0	0	0	0	0.41	0	hypothetical protein B296_00005032 [Ensete ventricosum]|RWV97929.1 hypothetical protein GW17_00039248 [Ensete ventricosum]|RWW82615.1 hypothetical protein BHE74_00008937 [Ensete ventricosum]|RZR85533.1 hypothetical protein BHM03_00012539 [Ensete ventricosum]	Casein kinase 1-like protein HD16 OS=Oryza sativa subsp. japonica OX=39947 GN=HD16 PE=1 SV=1	-	-	-	-	-	-
TR100611_c0_g1	0	2	0	0	0	0	0	1.67	0	0	0	0	-	-	-	-	-	-	-	-
TR100612_c0_g1	0	1	0	1	1	0	0	0.44	0	0.46	0.32	0	putative disease resistance RPP13-like protein 2 [Aegilops tauschii subsp. tauschii]	-	-	-	-	-	-	-
TR100613_c0_g1	0	0	0	1	0	2	0	0	0	1.56	0	3.06	lysosome membrane protein 2 [Mus musculus]|O35114.3 RecName: Full=Lysosome membrane protein 2	-	-	-	-	-	-	-
TR100614_c0_g1	7	4	4	2	6	0	0.44	0.4	0.31	0.19	0.5	0	Pectinesterase inhibitor domain protein [Actinidia chinensis var. chinensis]	21 kDa protein OS=Daucus carota OX=4039 PE=2 SV=1	Plant invertase/pectin methylesterase inhibitor	-	-	-	-	-
TR100615_c0_g1	3	5	2	1	3	0	0.96	2.97	0.94	0.64	1.25	0	-	-	-	-	-	-	-	-
TR100616_c0_g1	0	0	0	0	0	0	0	0	0	0	0	0	-	-	-	-	-	-	-	-
TR100617_c0_g1	2	0	0	0	0	0	0.71	0	0	0	0	0	-	-	-	-	-	-	-	-
TR100618_c0_g1	0	3	0	0	0	0	0	2.85	0	0	0	0	-	-	-	-	-	-	-	-
TR100619_c0_g1	0	0	0	2	0	1	0	0	0	2.03	0	0.99	PREDICTED: golgin subfamily A member 7 isoform X1 [Bos mutus]	-	-	-	-	-	-	-
TR10061_c0_g1	29.31	7	9	8	13	2.35	1.59	0.58	0.58	0.63	0.92	0.18	translation elongation factor 1 alpha 1-like 14 [Homo sapiens]	Elongation factor 1-alpha OS=Manihot esculenta OX=3983 GN=EF1 PE=3 SV=1	Elongation factor Tu GTP binding domain;Elongation factor Tu domain 2	-	-	-	-	-
TR100620_c0_g1	0	2	0	0	0	0	0	1.03	0	0	0	0	-	-	-	-	-	-	-	-
TR100621_c0_g1	0	0	0	0	0	0	0	0	0	0	0	0	-	-	-	-	-	-	-	-
TR100622_c0_g1	0	0	0	0	3	0	0	0	0	0	1.37	0	-	-	-	-	-	-	-	-
TR100623_c0_g1	3.01	0	0	0	0	0	0.54	0	0	0	0	0	-	-	-	-	-	-	-	-
TR100624_c0_g1	1	0	0	0	0	0	0.31	0	0	0	0	0	-	-	-	-	-	-	-	-
TR100625_c0_g1	0	2	0	0	0	0	0	2.6	0	0	0	0	calnexin [Cryptococcus neoformans var. grubii H99]|AFR95332.1 calnexin [Cryptococcus neoformans var. grubii H99]|OWZ31404.1 calnexin [Cryptococcus neoformans var. grubii AD2-60a]|OWZ42534.1 calnexin [Cryptococcus neoformans var. grubii AD1-83a]|OWZ43565.1 calnexin [Cryptococcus neoformans var. grubii C23]|OWZ54249.1 calnexin [Cryptococcus neoformans var. grubii 125.91]|OWZ77747.1 calnexin [Crypto…	-	-	biological_process;cellular process;protein folding	protein binding;molecular_function;binding;metal ion binding;ion binding;cation binding;unfolded protein binding;calcium ion binding	intracellular;cellular_component;membrane;cell;cytoplasm;intracellular membrane-bounded organelle;endomembrane system;intrinsic component of membrane;organelle;membrane-bounded organelle;intracellular organelle;intracellular part;membrane part;cytoplasmic part;cell part;integral component of membrane;endoplasmic reticulum	-	-
TR100626_c0_g1	0	0	0	0	3	0	0	0	0	0	2.12	0	-	-	-	-	-	-	-	-
TR100627_c0_g1	0	2	0	0	0	0	0	1.23	0	0	0	0	chaperonin GroEL [Mycolicibacterium vanbaalenii]|A1T352.1 RecName: Full=60 kDa chaperonin 1	RuBisCO large subunit-binding protein subunit beta-1 (Fragment) OS=Chlamydomonas reinhardtii OX=3055 PE=2 SV=1	-	protein folding;biological_process;cellular process;protein refolding	protein binding;molecular_function;binding;nucleotide binding;drug binding;purine nucleotide binding;adenyl nucleotide binding;ribonucleotide binding;purine ribonucleotide binding;adenyl ribonucleotide binding;purine ribonucleoside triphosphate binding;small molecule binding;ion binding;anion binding;organic cyclic compound binding;carbohydrate derivative binding;nucleoside phosphate binding;hete…	intracellular;cellular_component;cell;intracellular part;cell part;cytoplasm	-	-
TR100628_c0_g1	3	0	0	0	0	0	0.95	0	0	0	0	0	-	-	-	-	-	-	-	-
TR100629_c0_g1	3	1	0	0	1	0	0.36	0.2	0	0	0.15	0	Inactive poly [ADP-ribose] polymerase [Actinidia chinensis var. chinensis]	-	-	-	-	-	-	-
TR10062_c0_g1	6	19	17	21	27	10	0.13	0.63	0.44	0.65	0.79	0.31	unnamed protein product [Triticum aestivum]	-	BRCA2 repeat	-	-	-	-	-
TR10062_c0_g2	0	2.3	1	0	2.2	1	0	2.89	1.02	0	1.87	1.4	unnamed protein product [Triticum aestivum]	-	-	-	-	-	-	-
TR100630_c0_g1	1	0	0	0	0	0	0.53	0	0	0	0	0	-	-	-	-	-	-	-	-
TR100631_c0_g1	0	3	0	0	0	0	0	2.54	0	0	0	0	hypothetical protein [Mycolicibacterium vanbaalenii]|ABM16163.1 hypothetical protein Mvan_5392 [Mycolicibacterium vanbaalenii PYR-1]	-	-	-	-	-	-	-
TR100632_c0_g1	1	4	1	0	2	0	0.06	0.38	0.07	0	0.16	0	-	-	-	-	-	-	-	-
TR100633_c0_g1	0	0	0	0	0	0	0	0	0	0	0	0	integrin beta-2 precursor [Rattus norvegicus]|EDL97101.1 rCG60535, isoform CRA_a [Rattus norvegicus]|AAI66721.1 Integrin beta 2 [Rattus norvegicus]	-	-	immune system process;defense response;movement of cell or subcellular component;response to stress;inflammatory response;biological_process;cellular process;cell migration;locomotion;cell motility;response to stimulus;leukocyte migration;localization;localization of cell;cell adhesion;biological adhesion;cell-substrate adhesion;signal transduction;cell communication;cell surface receptor signali…	protein binding;molecular_function;binding;enzyme binding;kinase binding;transmembrane signaling receptor activity;signaling receptor activity;molecular transducer activity;protein dimerization activity;cell adhesion molecule binding;ICAM-3 receptor activity;protein kinase binding;protein heterodimerization activity	plasma membrane;cellular_component;integral component of membrane;membrane;extracellular region;integral component of plasma membrane;integrin complex;extracellular space;cell;intrinsic component of membrane;intrinsic component of plasma membrane;vesicle;protein-containing complex;organelle;membrane-bounded organelle;extracellular organelle;receptor complex;extracellular region part;membrane part…	-	-
TR100634_c0_g1	0	0	3	1	1	0	0	0	0.46	0.19	0.15	0	-	-	-	-	-	-	-	-
TR100635_c0_g1	2	0	0	0	0	0	0.56	0	0	0	0	0	-	-	-	-	-	-	-	-
TR100636_c0_g1	0	0	0	0	0	0	0	0	0	0	0	0	unnamed protein product, partial [Mus musculus]	-	-	-	-	-	-	-
TR100637_c0_g1	0	0	0	0	0	2	0	0	0	0	0	1.28	mitotic checkpoint protein BUB3.1-like [Aegilops tauschii subsp. tauschii]|SPT17145.1 unnamed protein product [Triticum aestivum]	-	-	-	-	-	-	-
TR100638_c0_g1	0	2	2	0	0	0	0	2.15	1.73	0	0	0	-	-	-	-	-	-	-	-
TR100639_c0_g1	0	0	1	0	0	0	0	0	0.38	0	0	0	-	-	-	-	-	-	-	-
TR10063_c0_g1	4	3	4	0	3	0	0.3	0.36	0.38	0	0.3	0	-	-	-	-	-	-	-	-
TR10063_c0_g2	4	6	1	5	1	4	0.33	0.79	0.1	0.63	0.11	0.5	-	-	-	-	-	-	-	-
TR100641_c0_g1	0	0	0	0	4	0	0	0	0	0	1.06	0	-	-	-	-	-	-	-	-
TR100642_c0_g1	0	0	2	2	0	0	0	0	1.46	2.03	0	0	-	-	-	-	-	-	-	-
TR100643_c0_g1	0	0	0	0	0	0	0	0	0	0	0	0	-	-	-	-	-	-	-	-
TR100644_c0_g1	0	0	0	0	2	0	0	0	0	0	1.37	0	Tubgcp6 protein, partial [Mus musculus]	-	-	-	-	-	-	-
TR100645_c0_g1	0	4	0	0	0	0	0	3.07	0	0	0	0	nucleophile aminohydrolase [Microdochium bolleyi]	Proteasome subunit alpha type-6 OS=Glycine max OX=3847 GN=PAA1 PE=2 SV=2	-	-	-	-	-	-
TR100646_c0_g1	1	0	0	0	1	0	0.23	0	0	0	0.3	0	-	-	-	-	-	-	-	-
TR100647_c0_g1	0	2	0	0	0	0	0	2.32	0	0	0	0	membrane dipeptidase [Lysinibacillus sphaericus]|PIJ97589.1 membrane dipeptidase [Lysinibacillus sphaericus]	-	-	-	-	-	-	-
TR100648_c0_g1	0	0	0	2	0	0	0	0	0	3.02	0	0	-	-	-	-	-	-	-	-
TR100649_c0_g1	3	0	0	0	0	0	0.98	0	0	0	0	0	heat shock protein 105 kDa [Rattus norvegicus]|Q66HA8.1 RecName: Full=Heat shock protein 105 kDa	Heat shock 70 kDa protein 16 OS=Arabidopsis thaliana OX=3702 GN=HSP70-16 PE=2 SV=1	-	metabolic process;transcription by RNA polymerase II;nucleobase-containing compound metabolic process;transcription, DNA-templated;regulation of transcription, DNA-templated;regulation of transcription by RNA polymerase II;cellular aromatic compound metabolic process;nitrogen compound metabolic process;biological_process;biosynthetic process;macromolecule biosynthetic process;regulation of biosyn…	nucleotide binding;molecular_function;binding;drug binding;purine nucleotide binding;adenyl nucleotide binding;ribonucleotide binding;purine ribonucleotide binding;adenyl ribonucleotide binding;purine ribonucleoside triphosphate binding;small molecule binding;ion binding;anion binding;organic cyclic compound binding;carbohydrate derivative binding;nucleoside phosphate binding;heterocyclic compoun…	intracellular;cellular_component;extracellular region;extracellular space;cell;nucleus;cytoplasm;intracellular membrane-bounded organelle;cytoskeleton;microtubule cytoskeleton;membrane-enclosed lumen;nuclear lumen;vesicle;organelle;membrane-bounded organelle;non-membrane-bounded organelle;intracellular organelle;extracellular organelle;intracellular non-membrane-bounded organelle;organelle lumen;…	-	-
TR10064_c0_g1	2	4.01	7.03	7	7	3	0.11	0.34	0.46	0.56	0.5	0.24	-	-	-	-	-	-	-	-
TR100650_c0_g1	0	0	0	0	2	0	0	0	0	0	1.48	0	-	-	-	-	-	-	-	-
TR100651_c0_g1	0	0	0	0	0	0	0	0	0	0	0	0	-	-	-	-	-	-	-	-
TR100652_c0_g1	0	0	0	0	0	2	0	0	0	0	0	2.58	glutamate synthase [NADPH] [Puccinia striiformis f. sp. tritici PST-78]	Glutamate synthase 1 [NADH], chloroplastic OS=Arabidopsis thaliana OX=3702 GN=GLT1 PE=1 SV=2	-	-	-	-	-	-
TR100653_c0_g1	0	0	2	0	0	0	0	0	1.1	0	0	0	-	-	-	-	-	-	-	-
TR100654_c0_g1	1	0	4	0	0	2	0.08	0	0.4	0	0	0.25	predicted protein [Hordeum vulgare subsp. vulgare]	-	-	-	-	-	-	-
TR100655_c0_g1	0	1	2	0	0	1	0	0.23	0.36	0	0	0.22	uncharacterized protein LOC109756314 [Aegilops tauschii subsp. tauschii]	-	-	-	-	-	-	-
TR100656_c0_g1	0	1	2	0	2	0	0	0.55	0.87	0	0.78	0	-	-	-	-	-	-	-	-
TR100657_c0_g1	0	2	0	0	0	0	0	1.47	0	0	0	0	vacuolar ATPase 98 kDa subunit [Aureobasidium namibiae CBS 147.97]|KEQ75548.1 vacuolar ATPase 98 kDa subunit [Aureobasidium namibiae CBS 147.97]	-	-	transport;ion transport;cation transport;biological_process;monovalent inorganic cation transport;proton transmembrane transport;energy coupled proton transmembrane transport, against electrochemical gradient;ion transmembrane transport;localization;establishment of localization;transmembrane transport;ATP hydrolysis coupled transmembrane transport;cation transmembrane transport;inorganic ion tra…	molecular_function;transporter activity;transmembrane transporter activity;cation transmembrane transporter activity;ion transmembrane transporter activity;monovalent inorganic cation transmembrane transporter activity;inorganic molecular entity transmembrane transporter activity;inorganic cation transmembrane transporter activity;proton transmembrane transporter activity	proton-transporting two-sector ATPase complex;intracellular;cellular_component;membrane;vacuole;cell;cytoplasm;intracellular membrane-bounded organelle;intrinsic component of membrane;protein-containing complex;proton-transporting V-type ATPase complex;proton-transporting two-sector ATPase complex, proton-transporting domain;proton-transporting V-type ATPase, V0 domain;organelle;membrane-bounded …	-	-
TR100658_c0_g1	0	1	0	0	0	0	0	1.03	0	0	0	0	-	-	-	-	-	-	-	-
TR100659_c0_g1	0	0	2	0	0	0	0	0	0.76	0	0	0	-	-	-	-	-	-	-	-
TR10065_c0_g1	22	11	23	11	22	5	0.25	0.18	0.29	0.17	0.32	0.08	-	-	-	-	-	-	-	-
TR100660_c0_g1	1	0	0	1	0	1	0.08	0	0	0.13	0	0.13	-	-	-	-	-	-	-	-
TR100661_c0_g1	0	1	0	0	0	0	0	0.61	0	0	0	0	-	-	-	-	-	-	-	-
TR100662_c0_g1	0	0	0	2	2	0	0	0	0	0.78	0.55	0	unnamed protein product [Triticum aestivum]	-	Phosphopantetheine attachment site	-	-	-	-	-
TR100663_c0_g1	2	1	14	1	3	0	0.14	0.11	1.19	0.1	0.27	0	predicted protein [Hordeum vulgare subsp. vulgare]	-	Plant organelle RNA recognition domain	-	-	-	-	-
TR100664_c0_g1	0	0	0	0	0	2	0	0	0	0	0	0.94	-	-	-	-	-	-	-	-
TR100665_c0_g1	2	0	0	0	0	0	1.13	0	0	0	0	0	PREDICTED: preprotein translocase subunit SECE1 [Nicotiana sylvestris]|XP_016480368.1 PREDICTED: preprotein translocase subunit SECE1-like [Nicotiana tabacum]	-	-	-	-	-	-	-
TR100666_c0_g1	0	0	2	0	0	0	0	0	1.46	0	0	0	-	-	-	-	-	-	-	-
TR100667_c0_g1	0	2	0	0	0	0	0	1.85	0	0	0	0	hypothetical protein HMPREF9225_0461 [Peptoniphilus duerdenii ATCC BAA-1640]	-	-	-	-	-	-	-
TR100669_c0_g1	0	0	1	1	0	1	0	0	0.2	0.26	0	0.25	-	-	-	-	-	-	-	-
TR10066_c0_g1	5	3	5	3	5	2	0.5	0.49	0.64	0.48	0.66	0.31	-	-	-	-	-	-	-	-
TR100670_c0_g1	4	1	0	2	0	0	0.19	0.07	0	0.14	0	0	-	-	-	-	-	-	-	-
TR100671_c0_g1	4	0	3	2	8	2	0.22	0	0.2	0.16	0.57	0.16	-	-	-	-	-	-	-	-
TR100672_c0_g1	0	0	1	0	0	0	0	0	0.38	0	0	0	PREDICTED: protein NAR1 [Vitis vinifera]|CBI38438.3 unnamed protein product, partial [Vitis vinifera]	Protein NAR1 OS=Arabidopsis thaliana OX=3702 GN=NAR1 PE=1 SV=1	-	-	-	-	-	-
TR100673_c0_g1	0	2	0	0	0	0	0	2.73	0	0	0	0	-	-	-	-	-	-	-	-
TR100674_c0_g1	0	0	0	0	0	2	0	0	0	0	0	0.77	probable TPS1-alpha,alpha-trehalose-phosphate synthase, 56 KD subunit [Ustilago hordei]	Alpha,alpha-trehalose-phosphate synthase [UDP-forming] 1 OS=Arabidopsis thaliana OX=3702 GN=TPS1 PE=1 SV=1	Glycosyltransferase family 20	-	-	-	-	-
TR100675_c0_g1	0	0	0	0	2	0	0	0	0	0	0.76	0	regulatory particle non-ATPase 13, isoform A [Drosophila melanogaster]|NP_725346.1 regulatory particle non-ATPase 13, isoform B [Drosophila melanogaster]|NP_001137664.1 regulatory particle non-ATPase 13, isoform F [Drosophila melanogaster]|Q7K2G1.1 RecName: Full=Proteasomal ubiquitin receptor ADRM1 homolog	-	-	biological_process;cellular process	-	intracellular;cellular_component;cell;protein-containing complex;intracellular part;cell part;catalytic complex;peptidase complex;endopeptidase complex;proteasome complex	-	-
TR100676_c0_g1	0	3	2	1	1	0	0	0.46	0.24	0.15	0.12	0	-	-	-	-	-	-	-	-
TR100677_c0_g1	0	1	0	0	0	0	0	1.32	0	0	0	0	Adenylosuccinate lyase [Aureobasidium namibiae CBS 147.97]|KEQ76916.1 Adenylosuccinate lyase [Aureobasidium namibiae CBS 147.97]	-	-	metabolic process;nucleobase-containing compound metabolic process;purine nucleotide metabolic process;purine nucleotide biosynthetic process;IMP biosynthetic process;cellular aromatic compound metabolic process;nucleoside phosphate metabolic process;phosphorus metabolic process;phosphate-containing compound metabolic process;nitrogen compound metabolic process;biological_process;biosynthetic pro…	molecular_function;catalytic activity;lyase activity;carbon-nitrogen lyase activity;amidine-lyase activity;N6-(1,2-dicarboxyethyl)AMP AMP-lyase (fumarate-forming) activity;(S)-2-(5-amino-1-(5-phospho-D-ribosyl)imidazole-4-carboxamido)succinate AMP-lyase (fumarate-forming) activity	-	-	-
TR100678_c0_g1	0	2	0	0	0	0	0	2.18	0	0	0	0	MULTISPECIES: NAD(P)H-dependent glycerol-3-phosphate dehydrogenase [Acinetobacter]|ADI90048.1 NAD(P)H-dependent glycerol-3-phosphate dehydrogenase [Acinetobacter oleivorans DR1]|ENX43660.1 glycerol-3-phosphate dehydrogenase [NAD(P)+] [Acinetobacter sp. NIPH 542]|ESK46522.1 glycerol-3-phosphate dehydrogenase [NAD(P)+] [Acinetobacter oleivorans CIP 110421]|KKC45160.1 glycerol-3-phosphate dehydrogen…	-	-	-	-	-	-	-
TR100679_c0_g1	1	0	0	0	1	0	0.13	0	0	0	0.17	0	-	-	-	-	-	-	-	-
TR10067_c0_g1	8	3	11	5	17	3	0.26	0.15	0.42	0.23	0.73	0.14	-	-	-	-	-	-	-	-
TR10067_c0_g2	1	0	0	1	0	5	0.08	0	0	0.11	0	0.56	-	-	-	-	-	-	-	-
TR10067_c0_g3	4	1	11	8	10	8	0.13	0.05	0.42	0.37	0.43	0.37	-	-	-	-	-	-	-	-
TR10067_c0_g4	3	5	7	14	7	0	0.13	0.32	0.35	0.85	0.39	0	-	-	-	-	-	-	-	-
TR10067_c1_g1	4	8	3	2	3	4	0.16	0.47	0.14	0.11	0.15	0.22	-	-	-	-	-	-	-	-
TR100680_c0_g1	1	0	2	1	1	0	0.12	0	0.31	0.19	0.15	0	protein SHOOT GRAVITROPISM 6 isoform X3 [Aegilops tauschii subsp. tauschii]	-	-	-	-	-	-	-
TR100681_c0_g1	3	7	8	8	5.04	6.08	0.18	0.65	0.58	0.71	0.39	0.53	-	-	-	-	-	-	-	-
TR100682_c0_g1	1	0	4	0	1	0	0.14	0	0.74	0	0.18	0	-	-	-	-	-	-	-	-
TR100683_c0_g1	2	0	0	0	0	0	1.4	0	0	0	0	0	-	-	-	-	-	-	-	-
TR100684_c0_g1	0	0	0	0	2	0	0	0	0	0	0.82	0	similar to catalase [Leptosphaeria maculans JN3]|CBY02361.1 similar to catalase [Leptosphaeria maculans JN3]	-	-	metabolic process;biological_process;response to stress;response to stimulus;response to toxic substance;cellular process;cellular response to chemical stimulus;response to chemical;cellular response to stimulus;cellular response to toxic substance;detoxification;cellular detoxification;cellular oxidant detoxification;oxidation-reduction process;response to oxidative stress	molecular_function;catalytic activity;peroxidase activity;oxidoreductase activity;antioxidant activity;oxidoreductase activity, acting on peroxide as acceptor;binding;tetrapyrrole binding;cofactor binding;organic cyclic compound binding;heterocyclic compound binding;heme binding;catalase activity	-	-	-
TR100685_c0_g1	3	0	1	4	2	1	0.24	0	0.1	0.48	0.21	0.12	-	-	-	-	-	-	-	-
TR100686_c0_g1	0	2	1	0	0	0	0	0.95	0.38	0	0	0	NDUFA10 protein [Homo sapiens]|EAW71174.1 NADH dehydrogenase (ubiquinone) 1 alpha subcomplex, 10, 42kDa, isoform CRA_c [Homo sapiens]	-	-	metabolic process;generation of precursor metabolites and energy;oxidation-reduction process;respiratory electron transport chain;oxidative phosphorylation;electron transport chain;nucleobase-containing compound metabolic process;purine nucleotide metabolic process;cellular aromatic compound metabolic process;nucleoside phosphate metabolic process;phosphorus metabolic process;phosphate-containing…	molecular_function;catalytic activity;NADH dehydrogenase activity;oxidoreductase activity;oxidoreductase activity, acting on NAD(P)H;oxidoreductase activity, acting on NAD(P)H, quinone or similar compound as acceptor;NADH dehydrogenase (quinone) activity;NADH dehydrogenase (ubiquinone) activity	intracellular;cellular_component;membrane;mitochondrion;cell;cytoplasm;mitochondrial envelope;mitochondrial inner membrane;mitochondrial respiratory chain;intracellular membrane-bounded organelle;organelle inner membrane;NADH dehydrogenase complex;organelle membrane;mitochondrial membrane;organelle envelope;membrane-enclosed lumen;envelope;protein-containing complex;organelle;membrane-bounded org…	-	-
TR100687_c0_g1	0	2	0	0	0	0	0	1.33	0	0	0	0	-	-	-	-	-	-	-	-
TR100688_c0_g1	3	0	0	0	0	0	1.46	0	0	0	0	0	-	-	-	-	-	-	-	-
TR100689_c0_g1	5	7	5	6	8	0	0.33	0.74	0.41	0.6	0.7	0	-	-	-	-	-	-	-	-
TR10068_c0_g1	18	28	32	6	28	13	0.22	0.5	0.44	0.1	0.45	0.21	unnamed protein product [Triticum aestivum]	-	-	-	-	-	-	-
TR100690_c0_g1	0	2	0	0	0	0	0	1.26	0	0	0	0	hypothetical protein M436DRAFT_82592 [Aureobasidium namibiae CBS 147.97]|KEQ72488.1 hypothetical protein M436DRAFT_82592 [Aureobasidium namibiae CBS 147.97]	-	-	-	molecular_function;binding;metal ion binding;ion binding;cation binding;transition metal ion binding;zinc ion binding	cellular_component;membrane;intrinsic component of membrane;membrane part;integral component of membrane	-	-
TR100691_c0_g1	0	0	0	0	0	2	0	0	0	0	0	1.3	-	-	-	-	-	-	-	-
TR100692_c0_g1	0	2	0	1	0	1	0	0.64	0	0.33	0	0.32	-	-	-	-	-	-	-	-
TR100693_c0_g1	0	0	0	0	0	2	0	0	0	0	0	1.19	uncharacterized protein LOC113347788 [Papaver somniferum]	-	-	-	-	-	-	-
TR100694_c0_g1	3	3	0	0	0	0	0.49	0.84	0	0	0	0	alpha-1,4-glucan-protein synthase [UDP-forming] [Amborella trichopoda]|ERN09908.1 hypothetical protein AMTR_s00013p00162620 [Amborella trichopoda]	Probable UDP-arabinopyranose mutase 1 OS=Pisum sativum OX=3888 GN=UPTG PE=1 SV=1	Reversibly glycosylated polypeptide	-	-	-	-	-
TR100695_c0_g1	0	0	0	0	2	0	0	0	0	0	0.95	0	-	-	-	-	-	-	-	-
TR100696_c0_g1	0	3	0	0	0	0	0	3.65	0	0	0	0	GlmS variant [Escherichia coli LW1655F+]	-	-	-	-	-	-	-
TR100697_c0_g1	0	1	0	2	0	0	0	0.82	0	1.82	0	0	-	-	-	-	-	-	-	-
TR100698_c0_g1	1	0	0	0	0	1	0.26	0	0	0	0	0.48	monoglyceride lipase isoform a [Mus musculus]	-	-	-	-	-	-	-
TR100699_c0_g1	0	0	0	0	2	0	0	0	0	0	1.43	0	-	-	-	-	-	-	-	-
TR10069_c0_g1	14	43	20	6	21	8	0.37	1.7	0.61	0.22	0.73	0.29	-	-	-	-	-	-	-	-
TR10069_c0_g2	21	7	13	14	7	3	0.45	0.22	0.32	0.41	0.19	0.09	unnamed protein product [Triticum aestivum]	-	-	-	-	-	-	-
TR10069_c0_g3	0	3	3	0	6	0	0	0.76	0.6	0	1.16	0	OSJNBb0052B05.12 [Oryza sativa Japonica Group]	-	-	-	-	-	-	-
TR10069_c1_g1	2	2	9	1	4	1	0.23	0.38	1.33	0.18	0.6	0.18	-	-	-	-	-	-	-	-
TR10069_c2_g1	33	19	42	21	46.98	7	0.66	0.56	0.96	0.58	1.23	0.19	unnamed protein product [Triticum aestivum]	Retrovirus-related Pol polyprotein from transposon TNT 1-94 OS=Nicotiana tabacum OX=4097 PE=2 SV=1	-	-	-	-	-	-
TR10069_c2_g2	0	2	0	0	1	0	0	1.22	0	0	0.43	0	OSJNBa0061A09.4 [Oryza sativa Japonica Group]	-	-	-	-	-	-	-
TR10069_c2_g3	6	1	8	7	6	6	0.13	0.03	0.19	0.2	0.17	0.17	putative gag-pol polyprotein [Zea mays]	Retrovirus-related Pol polyprotein from transposon RE1 OS=Arabidopsis thaliana OX=3702 GN=RE1 PE=2 SV=1	-	-	-	-	-	-
TR10069_c2_g4	35	47	26	32	45	26	0.78	1.55	0.67	0.99	1.31	0.8	unnamed protein product [Triticum aestivum]	-	-	-	-	-	-	-
TR10069_c2_g5	9	11	11	2	20.02	21	0.37	0.69	0.54	0.12	1.09	1.23	-	-	-	-	-	-	-	-
TR10069_c3_g1	6	7	5	6	3	4	0.37	0.68	0.38	0.55	0.24	0.37	-	-	-	-	-	-	-	-
TR10069_c4_g1	2	0	0	2	3	2	0.16	0	0	0.24	0.31	0.24	-	-	-	-	-	-	-	-
TR1006_c0_g1	4259	4464	3506	1830	6570	1429	21.71	32.7	19.95	12.53	43.63	9.65	predicted protein [Hordeum vulgare subsp. vulgare]	[Pyruvate dehydrogenase (acetyl-transferring)] kinase, mitochondrial OS=Arabidopsis thaliana OX=3702 GN=PDK PE=1 SV=1	Mitochondrial branched-chain alpha-ketoacid dehydrogenase kinase	-	-	-	-	-
TR100700_c0_g1	1	0	1	0	0	0	0.2	0	0.28	0	0	0	-	-	-	-	-	-	-	-
TR100701_c0_g1	0	1	0	0	0	0	0	0.72	0	0	0	0	PREDICTED: lymphoid-restricted membrane protein isoform X2 [Rattus norvegicus]	-	-	-	-	-	-	-
TR100702_c0_g1	0	0	2	0	0	0	0	0	2.3	0	0	0	-	-	-	-	-	-	-	-
TR100703_c0_g1	0	0	2	0	0	0	0	0	1.35	0	0	0	hypothetical protein ASZ78_005003 [Callipepla squamata]	-	-	-	-	-	-	-
TR100704_c0_g1	0	0	0	0	1	0	0	0	0	0	0.45	0	hypothetical protein DCAR_007752 [Daucus carota subsp. sativus]	Glucosamine 6-phosphate N-acetyltransferase OS=Arabidopsis thaliana OX=3702 GN=GNA1 PE=1 SV=1	-	-	-	-	-	-
TR100705_c0_g1	0	0	2	0	0	0	0	0	2.11	0	0	0	-	-	-	-	-	-	-	-
TR100706_c0_g1	0	0	0	2	2	1	0	0	0	0.66	0.48	0.33	-	-	-	-	-	-	-	-
TR100707_c0_g1	0	1	0	0	0	2	0	0.87	0	0	0	1.89	hypothetical protein M436DRAFT_49252, partial [Aureobasidium namibiae CBS 147.97]|KEQ72022.1 hypothetical protein M436DRAFT_49252, partial [Aureobasidium namibiae CBS 147.97]	-	-	-	-	-	-	-
TR100708_c0_g1	0	2	0	0	0	0	0	1.22	0	0	0	0	-	-	-	-	-	-	-	-
TR100709_c0_g1	1	5	0	0	0	0	0.15	1.28	0	0	0	0	microfibrillar-associated protein 1-like [Cynara cardunculus var. scolymus]|KVH99968.1 Micro-fibrillar-associated protein 1, C-terminal [Cynara cardunculus var. scolymus]	-	Microfibril-associated/Pre-mRNA processing	-	-	-	-	-
TR10070_c0_g1	38	44	35	4	41	9	1.12	1.93	1.19	0.16	1.57	0.37	uncharacterized protein LOC105160687 [Sesamum indicum]	-	Late embryogenesis abundant protein	-	-	-	-	-
TR10070_c0_g2	220	180	217	33	187	57	3.4	4.05	3.79	0.7	3.76	1.19	Alpha tubulin [Parasponia andersonii]	Tubulin alpha-4 chain OS=Arabidopsis thaliana OX=3702 GN=TUBA4 PE=2 SV=2	Tubulin/FtsZ family, GTPase domain;Tubulin C-terminal domain	-	-	-	K07374|TUBA; tubulin alpha	ko04145(Cellular Processes);ko04210(Cellular Processes);ko04530(Cellular Processes);ko04540(Cellular Processes)
TR10070_c0_g3	46	19	19	1	34	7	1.67	1.04	0.81	0.05	1.61	0.36	late embryogenesis abundant protein At1g64065-like [Olea europaea var. sylvestris]	Late embryogenesis abundant protein At1g64065 OS=Arabidopsis thaliana OX=3702 GN=At1g64065 PE=2 SV=1	Late embryogenesis abundant protein	-	-	-	-	-
TR100710_c0_g1	0	0	0	0	0	0	0	0	0	0	0	0	-	-	-	-	-	-	-	-
TR100711_c0_g1	3	2	3	0	2	0	0.24	0.26	0.3	0	0.21	0	-	-	-	-	-	-	-	-
TR100712_c0_g1	0	0	0	0	2	0	0	0	0	0	0.74	0	hypothetical protein I317_07656 [Kwoniella heveanensis CBS 569]	-	-	-	-	-	-	-
TR100713_c0_g1	0	1	1	2	1	0	0	0.16	0.13	0.32	0.13	0	-	-	-	-	-	-	-	-
TR100714_c0_g1	0	0	0	0	0	0	0	0	0	0	0	0	-	-	-	-	-	-	-	-
TR100715_c0_g1	0	0	3	0	0	0	0	0	1.48	0	0	0	E3 ubiquitin-protein ligase UPL4-like [Aegilops tauschii subsp. tauschii]|XP_020170172.1 E3 ubiquitin-protein ligase UPL4-like [Aegilops tauschii subsp. tauschii]	-	-	-	-	-	-	-
TR100716_c0_g1	1	2	2	0	1	0	0.34	1.28	1.01	0	0.45	0	developmentally-regulated G-protein 2 isoform X1 [Jatropha curcas]|KDP40713.1 hypothetical protein JCGZ_24712 [Jatropha curcas]	Developmentally-regulated G-protein 2 OS=Arabidopsis thaliana OX=3702 GN=DRG2 PE=2 SV=1	-	-	-	-	-	-
TR100717_c0_g1	0	0	0	0	1	0	0	0	0	0	0.36	0	-	-	-	-	-	-	-	-
TR100718_c0_g1	0	0	0	0	0	0	0	0	0	0	0	0	-	-	-	-	-	-	-	-
TR100719_c0_g1	0	0	0	2	1	2	0	0	0	1.21	0.4	1.19	-	-	-	-	-	-	-	-
TR10071_c0_g1	16.45	17.35	15.5	6.45	21.8	7.38	0.2	0.3	0.21	0.11	0.34	0.12	-	-	-	-	-	-	-	-
TR10071_c0_g2	1100.55	1735.65	1032.5	565.55	1683.2	818.62	5.96	13.51	6.24	4.11	11.87	5.87	predicted protein [Hordeum vulgare subsp. vulgare]	-	-	-	-	-	-	-
TR100720_c0_g1	0	3	0	0	0	0	0	1.07	0	0	0	0	-	-	-	-	-	-	-	-
TR100721_c0_g1	1	0	0	0	1	1	0.17	0	0	0	0.22	0.29	Transcription initiation factor IIF subunit alpha like [Actinidia chinensis var. chinensis]	Transcription initiation factor IIF subunit alpha OS=Arabidopsis thaliana OX=3702 GN=RAP74 PE=1 SV=1	Transcription initiation factor IIF, alpha subunit (TFIIF-alpha)	-	-	-	-	-
TR100722_c0_g1	0	1	0	0	0	0	0	0.28	0	0	0	0	-	-	-	-	-	-	-	-
TR100723_c0_g1	0	0	0	0	0	0	0	0	0	0	0	0	-	-	-	-	-	-	-	-
TR100724_c0_g1	1	0	0	0	2	0	0.66	0	0	0	1.67	0	myo-inositol 1-phosphate synthase [Passiflora edulis f. flavicarpa]	Inositol-3-phosphate synthase OS=Citrus paradisi OX=37656 PE=3 SV=1	-	-	-	-	-	-
TR100725_c0_g1	4	2	4	0	4	1	0.18	0.14	0.22	0	0.24	0.07	PREDICTED: 3-ketoacyl-CoA synthase 4 [Gossypium raimondii]|XP_016687579.1 PREDICTED: 3-ketoacyl-CoA synthase 4 [Gossypium hirsutum]|AGK29996.1 3-ketoacyl-CoA synthase 18 [Gossypium raimondii]|KJB58261.1 hypothetical protein B456_009G201600 [Gossypium raimondii]|ALJ55495.1 3-ketoacyl-CoA synthase 18 [Gossypium hirsutum]	3-ketoacyl-CoA synthase 4 OS=Arabidopsis thaliana OX=3702 GN=KCS4 PE=2 SV=1	FAE1/Type III polyketide synthase-like protein;3-Oxoacyl-[acyl-carrier-protein (ACP)] synthase III C terminal;Chalcone and stilbene synthases, C-terminal domain	-	-	-	-	-
TR100726_c0_g1	0	1	0	0	0	3	0	1.14	0	0	0	3.8	-	-	-	-	-	-	-	-
TR100727_c0_g1	2	0	0	0	0	0	0.94	0	0	0	0	0	transmembrane 7 superfamily member 1 (upregulated in kidney) variant, partial [Homo sapiens]	-	-	-	-	-	-	-
TR100728_c0_g1	0	3	0	3	1	0	0	0.77	0	0.77	0.2	0	-	-	-	-	-	-	-	-
TR100729_c0_g1	0	0	0	0	0	2	0	0	0	0	0	2.54	-	-	-	-	-	-	-	-
TR10072_c0_g1	14.04	12	24	5	10.03	14	0.59	0.77	1.19	0.3	0.55	0.84	predicted protein, partial [Hordeum vulgare subsp. vulgare]	-	-	-	-	-	-	-
TR100730_c0_g1	4	3	6.02	3	5	1	0.18	0.2	0.32	0.19	0.29	0.06	DnaJ homolog subfamily B member 2 [Triticum urartu]	-	-	-	-	-	-	-
TR100731_c0_g1	0	0	0	0	2	0	0	0	0	0	1.27	0	sugar O-acetyltransferase [Pontibacter chinhatensis]|SFG43676.1 maltose O-acetyltransferase [Pontibacter chinhatensis]	-	-	-	-	-	-	-
TR100732_c0_g1	0	0	0	0	0	0	0	0	0	0	0	0	-	-	-	-	-	-	-	-
TR100733_c1_g1	0	0	0	0	1	0	0	0	0	0	0.88	0	-	-	-	-	-	-	-	-
TR100734_c0_g1	7	14	6	2	12	2	0.13	0.37	0.12	0.05	0.28	0.05	-	-	-	-	-	-	-	-
TR100735_c0_g1	1	0	0	0	0	0	0.53	0	0	0	0	0	calsyntenin-1 precursor [Rattus norvegicus]|Q6Q0N0.1 RecName: Full=Calsyntenin-1	-	-	cell growth;growth;biological_process;cellular process;cellular component organization;regulation of growth;regulation of biological process;regulation of cellular process;regulation of cellular component organization;biological regulation;cellular component organization or biogenesis;cell adhesion;biological adhesion;cell-cell adhesion;cell-cell adhesion via plasma-membrane adhesion molecules;ce…	molecular_function;binding;metal ion binding;ion binding;cation binding;amide binding;peptide binding;protein binding;cytoskeletal protein binding;calcium ion binding;kinesin binding;amyloid-beta binding;X11-like protein binding	plasma membrane;intracellular;cellular_component;membrane;extracellular region;extracellular space;cell;cytoplasm;endoplasmic reticulum;intracellular membrane-bounded organelle;Golgi apparatus;endomembrane system;organelle membrane;intrinsic component of membrane;vesicle;organelle subcompartment;asymmetric synapse;nuclear outer membrane-endoplasmic reticulum membrane network;organelle;membrane-bo…	-	-
TR100736_c0_g1	0	0	0	0	1	0	0	0	0	0	0.85	0	-	-	-	-	-	-	-	-
TR100737_c0_g1	0	2	0	4	1	0	0	0.19	0	0.35	0.08	0	-	-	-	-	-	-	-	-
TR100738_c0_g1	1	3	0	0	0	0	0.16	0.81	0	0	0	0	-	-	-	-	-	-	-	-
TR100739_c0_g1	3	0	0	1	3	1	0.54	0	0	0.32	0.7	0.31	KRR1 small subunit processome component [Dendrobium catenatum]	-	-	-	-	-	-	-
TR10073_c0_g1	25	618	5	29	54	33	0.18	6.46	0.04	0.28	0.51	0.32	predicted protein [Hordeum vulgare subsp. vulgare]	-	-	-	-	-	-	-
TR100740_c0_g1	1	0	1	0	1	0	0.43	0	0.65	0	0.56	0	pyruvate kinase isozyme A, chloroplastic [Lactuca sativa]|PLY68659.1 hypothetical protein LSAT_5X68180 [Lactuca sativa]	Pyruvate kinase isozyme A, chloroplastic OS=Ricinus communis OX=3988 PE=1 SV=1	-	-	-	-	-	-
TR100741_c0_g1	0	0	0	1	0	2	0	0	0	1.14	0	2.22	-	-	-	-	-	-	-	-
TR100742_c0_g1	0	0	0	0	0	2	0	0	0	0	0	1.58	-	-	-	-	-	-	-	-
TR100743_c0_g1	0	0	0	1	0	0	0	0	0	0.63	0	0	mCG12966 [Mus musculus]	-	-	-	-	-	-	-
TR100744_c0_g1	3	4	0	5	2	1	0.2	0.42	0	0.49	0.17	0.1	-	-	-	-	-	-	-	-
TR100745_c0_g1	0	2	0	0	0	0	0	2.15	0	0	0	0	oligosaccharyl transferase stt3 subunit [Xanthophyllomyces dendrorhous]	-	-	-	-	-	-	-
TR100746_c0_g1	0	2	0	0	0	0	0	1.96	0	0	0	0	MULTISPECIES: alpha-D-glucose phosphate-specific phosphoglucomutase [Enterobacterales]|AEX04610.1 phosphoglucomutase [Klebsiella michiganensis KCTC 1686]|EWF73040.1 phosphoglucomutase [Klebsiella michiganensis]|AHW90012.1 phosphoglucomutase [Klebsiella michiganensis HKOPL1]|AID89083.1 phosphoglucomutase [Klebsiella oxytoca KONIH1]|AIE69369.1 phosphoglucomutase [Klebsiella michiganensis]|AKL37454.…	-	-	-	-	-	-	-
TR100747_c0_g1	0	2	4	0	1	0	0	0.32	0.5	0	0.13	0	-	-	-	-	-	-	-	-
TR100748_c0_g1	2	10	1	2	1	7	0.15	1.18	0.09	0.22	0.1	0.78	predicted protein [Hordeum vulgare subsp. vulgare]	-	-	-	-	-	-	-
TR100749_c0_g1	0	0	2	0	0	0	0	0	1.79	0	0	0	MULTISPECIES: cold-shock protein [Pseudomonas]|CAY50649.1 major cold shock protein [Pseudomonas fluorescens SBW25]|EIK72979.1 cold shock protein CapA [Pseudomonas synxantha BG33R]|EIK93272.1 major cold shock protein [Pseudomonas sp. M47T1]|ELQ16678.1 major cold shock protein [Pseudomonas fluorescens BRIP34879]|AGE26468.1 major cold shock protein [Pseudomonas poae RE*1-1-14]|ERH60782.1 cold-shock …	Glycine-rich protein 2 OS=Nicotiana sylvestris OX=4096 GN=GRP-2 PE=2 SV=1	-	-	-	-	-	-
TR10074_c0_g1	6	5	22	8	13	7	0.08	0.1	0.33	0.14	0.22	0.12	-	-	-	-	-	-	-	-
TR10074_c0_g2	2	6	3.01	3	7	0	0.11	0.5	0.19	0.23	0.49	0	putative DNA-directed RNA polymerase I subunit RPA2 [Triticum urartu]	-	-	-	-	-	-	-
TR100750_c0_g1	0	2	0	0	0	0	0	2.32	0	0	0	0	imidazole glycerol phosphate synthase HisHF [Aureobasidium melanogenum CBS 110374]	Imidazole glycerol phosphate synthase hisHF, chloroplastic OS=Arabidopsis thaliana OX=3702 GN=HISN4 PE=2 SV=1	-	metabolic process;organic acid metabolic process;cellular amino acid metabolic process;histidine metabolic process;cellular aromatic compound metabolic process;nitrogen compound metabolic process;biological_process;cellular amino acid biosynthetic process;biosynthetic process;aromatic amino acid family metabolic process;aromatic amino acid family biosynthetic process;cellular process;organic acid…	molecular_function;catalytic activity;transferase activity;transferase activity, transferring glycosyl groups;transferase activity, transferring pentosyl groups;lyase activity;carbon-carbon lyase activity;oxo-acid-lyase activity;imidazoleglycerol-phosphate synthase activity	intracellular;cellular_component;cell;intracellular part;cell part;cytoplasm	-	-
TR100751_c0_g1	1	1	0	0	0	0	0.31	0.57	0	0	0	0	-	-	-	-	-	-	-	-
TR100752_c0_g1	1	0	4	6	0	3	0.07	0	0.37	0.68	0	0.34	Alanyl-tRNA synthetase [Triticum urartu]	-	zinc-binding in reverse transcriptase	-	-	-	-	-
TR100753_c0_g1	0	0	1	0	0	0	0	0	0.46	0	0	0	-	-	-	-	-	-	-	-
TR100754_c0_g1	0	2	0	0	0	0	0	1.36	0	0	0	0	-	-	-	-	-	-	-	-
TR100755_c0_g1	2	0	0	0	0	0	1.07	0	0	0	0	0	-	-	-	-	-	-	-	-
TR100756_c0_g1	0	1	0	0	0	1	0	0.48	0	0	0	0.49	-	-	-	-	-	-	-	-
TR100757_c0_g1	0	1	1	0	2	0	0	0.52	0.41	0	0.73	0	-	-	-	-	-	-	-	-
TR100758_c0_g1	0	0	0	3	0	0	0	0	0	2.58	0	0	Ankyrin-3 [Triticum urartu]	-	-	-	-	-	-	-
TR100759_c0_g1	0	5	0	0	0	0	0	4.69	0	0	0	0	hypothetical protein EHS25_004390 [Saitozyma podzolica]	Guanine nucleotide-binding protein-like NSN1 OS=Arabidopsis thaliana OX=3702 GN=NSN1 PE=1 SV=1	-	-	-	-	-	-
TR10075_c0_g1	3	23.94	2.62	0	17	2	0.08	0.91	0.08	0	0.57	0.07	heat shock protein 70 [Xanthophyllomyces dendrorhous]	Heat shock 70 kDa protein 5 OS=Arabidopsis thaliana OX=3702 GN=HSP70-5 PE=2 SV=1	NAD-specific glutamate dehydrogenase;Hsp70 protein;MreB/Mbl protein	-	-	-	-	-
TR10075_c0_g2	0	7.11	0.74	0	2.04	3	0	1.09	0.09	0	0.25	0.44	heat shock protein [Microdochium bolleyi]	Chloroplast envelope membrane 70 kDa heat shock-related protein OS=Spinacia oleracea OX=3562 GN=SCE70 PE=1 SV=3	NAD-specific glutamate dehydrogenase;Hsp70 protein	-	-	-	-	-
TR10075_c1_g1	0	21	0	0	0	0	0	1.37	0	0	0	0	hsp70-like protein [Microdochium bolleyi]	Luminal-binding protein 5 OS=Nicotiana tabacum OX=4097 GN=BIP5 PE=2 SV=1	Hsp70 protein;MreB/Mbl protein	-	-	-	-	-
TR100760_c0_g1	0	0	0	0	0	0	0	0	0	0	0	0	-	-	-	-	-	-	-	-
TR100761_c0_g1	1	0	0	1	2	3	0.23	0	0	0.44	0.61	1.29	putative glutathione S-transferase GSTU6 [Triticum urartu]	Glutathione S-transferase U15 OS=Arabidopsis thaliana OX=3702 GN=GSTU15 PE=2 SV=1	-	-	-	-	-	-
TR100762_c0_g1	0	0	0	0	0	5	0	0	0	0	0	1.74	hypothetical protein M436DRAFT_59682 [Aureobasidium namibiae CBS 147.97]|KEQ77716.1 hypothetical protein M436DRAFT_59682 [Aureobasidium namibiae CBS 147.97]	-	-	-	-	cellular_component;membrane	-	-
TR100763_c0_g1	0	0	0	0	0	0	0	0	0	0	0	0	PREDICTED: recombining binding protein suppressor of hairless isoform X3 [Mustela putorius furo]|XP_012916966.1 PREDICTED: recombining binding protein suppressor of hairless isoform X3 [Mustela putorius furo]|XP_013968125.1 recombining binding protein suppressor of hairless isoform X3 [Canis lupus familiaris]|XP_013968126.1 recombining binding protein suppressor of hairless isoform X3 [Canis lupu…	-	-	metabolic process;transcription by RNA polymerase II;nucleobase-containing compound metabolic process;transcription, DNA-templated;regulation of transcription, DNA-templated;regulation of transcription by RNA polymerase II;cellular aromatic compound metabolic process;nitrogen compound metabolic process;biological_process;biosynthetic process;macromolecule biosynthetic process;regulation of biosyn…	transcription regulatory region sequence-specific DNA binding;RNA polymerase II regulatory region sequence-specific DNA binding;proximal promoter sequence-specific DNA binding;RNA polymerase II regulatory region DNA binding;regulatory region nucleic acid binding;molecular_function;nucleic acid binding;DNA binding;double-stranded DNA binding;binding;transcription regulatory region DNA binding;sequ…	intracellular;cellular_component;cell;nucleus;intracellular membrane-bounded organelle;membrane-enclosed lumen;nuclear lumen;protein-containing complex;organelle;membrane-bounded organelle;non-membrane-bounded organelle;intracellular organelle;intracellular non-membrane-bounded organelle;organelle lumen;organelle part;intracellular part;nuclear part;intracellular organelle part;cell part;intracel…	-	-
TR100764_c0_g1	0	1	0	0	0	0	0	0.63	0	0	0	0	mKIAA4170 protein, partial [Mus musculus]	-	-	-	-	-	-	-
TR100765_c0_g1	0	2	0	0	0	0	0	2.43	0	0	0	0	bifunctional acetaldehyde-CoA/alcohol dehydrogenase [Pantoea sp. Sc1]|EIB98623.1 bifunctional acetaldehyde-CoA/alcohol dehydrogenase [Pantoea sp. Sc1]	-	-	-	-	-	-	-
TR100766_c0_g1	1	1	3	0	0	0	0.27	0.49	1.15	0	0	0	uncharacterized protein LOC112034895 isoform X1 [Quercus suber]	-	-	-	-	-	-	-
TR100767_c0_g1	2	3	2	0	1	2	0.11	0.25	0.13	0	0.07	0.15	-	-	-	-	-	-	-	-
TR100768_c0_g1	0	0	0	0	3	0	0	0	0	0	2.35	0	hypothetical protein TREMEDRAFT_59594 [Tremella mesenterica DSM 1558]|EIW73429.1 hypothetical protein TREMEDRAFT_59594 [Tremella mesenterica DSM 1558]|RXK40690.1 hypothetical protein M231_01941 [Tremella mesenterica]	-	-	-	-	-	-	-
TR100769_c0_g1	1	1	0	3	0	0	0.36	0.67	0	2.2	0	0	-	-	-	-	-	-	-	-
TR10076_c0_g1	188.9	348	249	158	342	201	2.21	5.91	3.28	2.51	5.21	3.15	predicted protein [Hordeum vulgare subsp. vulgare]	-	PAC2 family	-	-	-	-	-
TR10076_c1_g1	2	14	13	15	17	6	0.13	1.45	1.04	1.47	1.46	0.58	-	-	-	-	-	-	-	-
TR100770_c0_g1	0	0	0	0	0	1	0	0	0	0	0	0.42	-	-	-	-	-	-	-	-
TR100771_c0_g1	0	4	1	0	0	0	0	2.91	0.58	0	0	0	-	-	-	-	-	-	-	-
TR100772_c0_g1	3	1	0	0	1	0	0.26	0.14	0	0	0.11	0	-	-	-	-	-	-	-	-
TR100773_c0_g1	0	0	4	0	0	0	0	0	4.22	0	0	0	-	-	-	-	-	-	-	-
TR100774_c0_g1	0	0	0	0	0	0	0	0	0	0	0	0	hypothetical protein D0868_04966 [Hortaea werneckii]|RMY32829.1 hypothetical protein D0866_06332 [Hortaea werneckii]	-	-	-	-	-	-	-
TR100775_c0_g1	0	3	0	0	0	0	0	1.6	0	0	0	0	phosphatidylserine decarboxylase-domain-containing protein [Naematelia encephala]	Phosphatidylserine decarboxylase proenzyme 1, mitochondrial OS=Oryza sativa subsp. japonica OX=39947 GN=PSD1 PE=2 SV=1	-	-	-	-	-	-
TR100776_c0_g1	0	1	0	0	0	0	0	0.92	0	0	0	0	-	-	-	-	-	-	-	-
TR100777_c0_g1	2	1	0	0	0	0	1.45	1.36	0	0	0	0	-	-	-	-	-	-	-	-
TR100778_c0_g1	1	0	1	0	3	1	0.17	0	0.23	0	0.67	0.3	transmembrane protein 184A [Sesamum indicum]|XP_020552951.1 transmembrane protein 184A [Sesamum indicum]|XP_020552952.1 transmembrane protein 184A [Sesamum indicum]	-	-	-	-	-	-	-
TR100779_c0_g1	0	0	1	0	1	0	0	0	0.99	0	0.82	0	uncharacterized protein LOC112029793 [Quercus suber]	-	-	-	-	-	-	-
TR10077_c0_g1	86	281	227	43	192	155	0.64	3.04	1.9	0.43	1.87	1.55	predicted protein [Hordeum vulgare subsp. vulgare]	-	Uncharacterised protein family (UPF0261);Phosphoenolpyruvate hydrolase-like	-	-	-	-	-
TR100780_c0_g1	0	1	3	0	0	0	0	0.31	0.73	0	0	0	-	-	-	-	-	-	-	-
TR100781_c0_g1	1	3	5	2	1	2	0.08	0.36	0.47	0.23	0.1	0.23	-	-	-	-	-	-	-	-
TR100782_c0_g1	0	1	0	0	0	0	0	0.91	0	0	0	0	-	-	-	-	-	-	-	-
TR100783_c0_g1	0	0	0	0	0	0	0	0	0	0	0	0	non-specific phospholipase C6 [Abrus precatorius]	Non-specific phospholipase C6 OS=Arabidopsis thaliana OX=3702 GN=NPC6 PE=2 SV=1	-	-	-	-	-	-
TR100784_c0_g1	0	0	2	0	0	0	0	0	1.26	0	0	0	-	-	-	-	-	-	-	-
TR100785_c0_g1	0	0	3	0	2	2	0	0	0.25	0	0.18	0.2	kinesin-like protein KIN-12E isoform X3 [Aegilops tauschii subsp. tauschii]	Kinesin-like protein KIN-12E OS=Oryza sativa subsp. japonica OX=39947 GN=KIN12E PE=2 SV=2	-	-	-	-	-	-
TR100786_c0_g1	0	1	0	0	0	2	0	0.45	0	0	0	0.93	hypothetical protein M436DRAFT_79790 [Aureobasidium namibiae CBS 147.97]|KEQ75378.1 hypothetical protein M436DRAFT_79790 [Aureobasidium namibiae CBS 147.97]	-	-	transport;ion transport;cation transport;biological_process;monovalent inorganic cation transport;proton transmembrane transport;energy coupled proton transmembrane transport, against electrochemical gradient;ion transmembrane transport;localization;establishment of localization;transmembrane transport;ATP hydrolysis coupled transmembrane transport;cation transmembrane transport;inorganic ion tra…	molecular_function;transporter activity;transmembrane transporter activity;cation transmembrane transporter activity;ion transmembrane transporter activity;monovalent inorganic cation transmembrane transporter activity;inorganic molecular entity transmembrane transporter activity;inorganic cation transmembrane transporter activity;proton transmembrane transporter activity	proton-transporting two-sector ATPase complex;cellular_component;membrane;intrinsic component of membrane;protein-containing complex;proton-transporting V-type ATPase complex;proton-transporting two-sector ATPase complex, proton-transporting domain;membrane part;membrane protein complex;proton-transporting V-type ATPase, V0 domain;integral component of membrane	-	-
TR100787_c0_g1	6	1	3	0	4	0	0.43	0.11	0.26	0	0.37	0	uncharacterized protein LOC111998745 [Quercus suber]	-	Phenazine biosynthesis-like protein	-	-	-	-	-
TR100788_c0_g1	1	1	1	0	4	1	0.11	0.17	0.13	0	0.55	0.17	ubiquitin carboxyl-terminal hydrolase 8 [Bos taurus]|XP_019824405.1 PREDICTED: ubiquitin carboxyl-terminal hydrolase 8 [Bos indicus]|XP_027409827.1 ubiquitin carboxyl-terminal hydrolase 8 [Bos indicus x Bos taurus]|AAI22572.1 Ubiquitin specific peptidase 8 [Bos taurus]|DAA25221.1 TPA: ubiquitin specific peptidase 8 [Bos taurus]	-	-	-	-	-	-	-
TR100789_c0_g1	6	3	3	0	2	1	1.14	1	0.79	0	0.5	0.33	thioredoxin H2-like [Cynara cardunculus var. scolymus]|KVI09146.1 Thioredoxin [Cynara cardunculus var. scolymus]	Thioredoxin H2 OS=Arabidopsis thaliana OX=3702 GN=TRX2 PE=2 SV=2	Thioredoxin	-	-	-	K03671|trxA; thioredoxin 1	ko04621(Organismal Systems)
TR10078_c0_g1	1.01	4.03	3.05	0	6.11	1	0.12	0.78	0.46	0	0.93	0.19	histone H3.v1-like [Aegilops tauschii subsp. tauschii]	-	-	-	-	-	-	-
TR100790_c0_g1	4	4.09	7	1	8	1	0.47	0.8	1.06	0.19	1.22	0.19	-	-	-	-	-	-	-	-
TR100791_c0_g1	1	0	1	0	0	0	0.31	0	0.46	0	0	0	centromere protein Q [Bos taurus]|XP_027380770.1 centromere protein Q [Bos indicus x Bos taurus]|AAI23540.1 Centromere protein Q [Bos taurus]|DAA16563.1 TPA: centromere protein Q [Bos taurus]	-	-	-	-	-	-	-
TR100792_c0_g1	4	2	5	0	3	0	0.38	0.31	0.6	0	0.37	0	Selenocysteine methyltransferase [Capsicum baccatum]	Homocysteine S-methyltransferase 3 OS=Arabidopsis thaliana OX=3702 GN=HMT3 PE=1 SV=2	Homocysteine S-methyltransferase	-	-	-	-	-
TR100793_c0_g1	2	0	0	0	0	0	1	0	0	0	0	0	-	-	-	-	-	-	-	-
TR100794_c0_g1	0	0	0	0	0	1	0	0	0	0	0	0.95	enhancer of polycomb 2 [Homo sapiens]	-	-	-	-	-	-	-
TR100795_c0_g1	0	1	1	0	0	0	0	0.98	0.79	0	0	0	ABC transporter A family member 7-like isoform X2 [Helianthus annuus]|OTG34100.1 putative ABC2-like protein [Helianthus annuus]	ABC transporter A family member 7 OS=Arabidopsis thaliana OX=3702 GN=ABCA7 PE=3 SV=2	-	-	-	-	-	-
TR100796_c0_g1	0	2	0	0	0	0	0	1.36	0	0	0	0	hypothetical protein A1Q1_05171 [Trichosporon asahii var. asahii CBS 2479]|EJT46214.1 hypothetical protein A1Q1_05171 [Trichosporon asahii var. asahii CBS 2479]	-	-	-	-	-	-	-
TR100797_c0_g1	0	0	0	0	2	0	0	0	0	0	1.84	0	-	-	-	-	-	-	-	-
TR100798_c0_g1	0	2	0	0	0	0	0	1.31	0	0	0	0	-	-	-	-	-	-	-	-
TR100799_c0_g1	0	0	3	0	0	0	0	0	2.03	0	0	0	-	-	-	-	-	-	-	-
TR10079_c0_g1	5	25	31	12	28.14	9.11	0.54	4.45	4.3	2.06	3.96	1.55	probable phosphoribosylformylglycinamidine synthase, chloroplastic/mitochondrial [Aegilops tauschii subsp. tauschii]|XP_020147523.1 probable phosphoribosylformylglycinamidine synthase, chloroplastic/mitochondrial [Aegilops tauschii subsp. tauschii]	Probable phosphoribosylformylglycinamidine synthase, chloroplastic/mitochondrial OS=Arabidopsis thaliana OX=3702 GN=At1g74260 PE=2 SV=3	AIR synthase related protein, C-terminal domain	-	-	-	-	-
TR1007_c0_g1	269	140	710	526	2024	468	4.23	3.22	12.67	11.32	41.54	9.94	hypothetical protein TRIUR3_19389 [Triticum urartu]	-	-	-	-	-	-	-
TR100800_c0_g1	0	0	4	0	0	0	0	0	2.03	0	0	0	-	-	-	-	-	-	-	-
TR100801_c0_g1	0	4	0	0	0	0	0	3.98	0	0	0	0	hypothetical protein I203_08274 [Kwoniella mangroviensis CBS 8507]|OCF53970.1 hypothetical protein L486_08527 [Kwoniella mangroviensis CBS 10435]|OCF62642.1 hypothetical protein I203_08274 [Kwoniella mangroviensis CBS 8507]|OCF71008.1 hypothetical protein I204_08244 [Kwoniella mangroviensis CBS 8886]	-	-	-	-	-	-	-
TR100802_c0_g1	2	0	0	0	0	0	0.96	0	0	0	0	0	-	-	-	-	-	-	-	-
TR100803_c0_g1	4	6	6	1	4	2	0.16	0.36	0.28	0.06	0.21	0.11	PREDICTED: mitochondrial outer membrane protein porin 2-like [Nicotiana tomentosiformis]|XP_016475582.1 PREDICTED: mitochondrial outer membrane protein porin 2-like [Nicotiana tabacum]	Mitochondrial outer membrane protein porin 2 OS=Arabidopsis thaliana OX=3702 GN=VDAC2 PE=1 SV=1	Eukaryotic porin	-	-	-	K15040|VDAC2; voltage-dependent anion channel protein 2	ko04020(Environmental Information Processing);ko04022(Environmental Information Processing);ko04216(Cellular Processes);ko04217(Cellular Processes);ko04218(Cellular Processes);ko04621(Organismal Systems);ko04979(Organismal Systems)
TR100804_c0_g1	0	0	1	0	1	1	0	0	0.46	0	0.41	0.61	-	-	-	-	-	-	-	-
TR100805_c0_g1	0	0	0	2	0	0	0	0	0	1.49	0	0	-	-	-	-	-	-	-	-
TR100806_c0_g1	0	0	1	0	0	0	0	0	0.99	0	0	0	glycerol-3-phosphate mitochondrial precursor [Stemphylium lycopersici]|RAR11555.1 glycerol-3-phosphate mitochondrial precursor [Stemphylium lycopersici]	-	-	-	-	-	-	-
TR100808_c0_g1	1	5	0	4	9	10	0.04	0.31	0	0.24	0.49	0.59	-	-	-	-	-	-	-	-
TR100809_c0_g1	0	2	0	0	0	0	0	1.62	0	0	0	0	-	-	-	-	-	-	-	-
TR10080_c0_g1	13	7.08	1	0	10.12	7.07	4.57	4.64	0.52	0	4.61	4.91	serine-threonine protein kinase [Triticum aestivum]	Abscisic acid-inducible protein kinase (Fragment) OS=Triticum aestivum OX=4565 PE=2 SV=1	-	-	-	-	-	-
TR10080_c1_g1	4	4	1	1	2	3	0.76	1.35	0.26	0.34	0.5	1.01	-	-	-	-	-	-	-	-
TR100810_c0_g1	3	14	4	1	2	0	0.19	1.35	0.3	0.09	0.16	0	cyclin-A3-2-like [Aegilops tauschii subsp. tauschii]	Putative cyclin-F3-2 OS=Oryza sativa subsp. japonica OX=39947 GN=CYCF3-2 PE=3 SV=1	Cyclin, C-terminal domain	-	-	-	-	-
TR100811_c0_g1	0	0	0	0	3	0	0	0	0	0	2.81	0	-	-	-	-	-	-	-	-
TR100812_c0_g1	0	0	0	0	2	0	0	0	0	0	1.59	0	proteolysis and peptidolysis-related protein [Xanthophyllomyces dendrorhous]	Prohibitin-7, mitochondrial OS=Arabidopsis thaliana OX=3702 GN=PHB7 PE=1 SV=1	-	-	-	-	-	-
TR100813_c0_g1	1	0	0	0	0	0	0.48	0	0	0	0	0	PREDICTED: WD repeat-containing protein 44-like [Populus euphratica]	-	-	-	-	-	-	-
TR100814_c0_g1	0	0	0	0	0	0	0	0	0	0	0	0	-	-	-	-	-	-	-	-
TR100815_c0_g1	1	0	0	0	1	0	0.52	0	0	0	0.67	0	-	-	-	-	-	-	-	-
TR100816_c0_g1	2	5	3	0	6	0	0.52	2.36	1.12	0	2.03	0	-	-	-	-	-	-	-	-
TR100817_c0_g1	0	0	2	0	0	0	0	0	2.26	0	0	0	-	-	-	-	-	-	-	-
TR100818_c0_g1	0	0	0	0	1	0	0	0	0	0	0.76	0	-	-	-	-	-	-	-	-
TR100819_c0_g1	2	0	0	0	0	0	1.17	0	0	0	0	0	-	-	-	-	-	-	-	-
TR10081_c0_g1	1	1	6	1	7	0	0.27	0.48	2.28	0.51	2.42	0	-	-	-	-	-	-	-	-
TR100820_c0_g1	0	0	2	0	0	0	0	0	1.94	0	0	0	hypothetical protein CK203_088995 [Vitis vinifera]	-	-	-	-	-	-	-
TR100821_c0_g1	0	3	0	0	0	0	0	3.65	0	0	0	0	hypothetical protein AC579_5925 [Pseudocercospora musae]	-	-	-	-	-	-	-
TR100822_c0_g1	0	0	2	1	0	0	0	0	0.89	0.61	0	0	-	-	-	-	-	-	-	-
TR100823_c0_g1	0	0	0	0	2	0	0	0	0	0	1.59	0	20s proteasome subunit beta 3 [Xanthophyllomyces dendrorhous]	Proteasome subunit beta type-3-B OS=Arabidopsis thaliana OX=3702 GN=PBC2 PE=1 SV=1	-	-	-	-	-	-
TR100824_c0_g1	0	2	0	0	0	0	0	2.05	0	0	0	0	-	-	-	-	-	-	-	-
TR100825_c0_g1	0	0	0	0	2	1	0	0	0	0	0.69	0.5	-	-	-	-	-	-	-	-
TR100826_c0_g1	1	3	0	1	1	1	0.11	0.54	0	0.17	0.14	0.17	-	-	-	-	-	-	-	-
TR100827_c0_g1	0	0	0	1	1	2	0	0	0	0.25	0.19	0.49	-	-	-	-	-	-	-	-
TR100828_c0_g1	0	3	0	0	0	0	0	3.22	0	0	0	0	-	-	-	-	-	-	-	-
TR100829_c0_g1	0	0	2	0	0	0	0	0	1.88	0	0	0	-	-	-	-	-	-	-	-
TR10082_c0_g1	331	526	407	115	375	182	2.44	5.59	3.36	1.14	3.6	1.79	predicted protein [Hordeum vulgare subsp. vulgare]	Calcium-dependent protein kinase 17 OS=Oryza sativa subsp. japonica OX=39947 GN=CPK17 PE=2 SV=1	Protein kinase domain;Protein tyrosine kinase	-	-	-	-	-
TR10082_c1_g1	1	4	5	0	6	1	0.07	0.45	0.44	0	0.56	0.11	-	-	-	-	-	-	-	-
TR10082_c3_g1	0	5	3	2	5	2	0	0.62	0.29	0.24	0.51	0.24	-	-	-	-	-	-	-	-
TR100830_c0_g1	0	3	0	0	0	0	0	1.94	0	0	0	0	-	-	-	-	-	-	-	-
TR100831_c0_g1	0	0	0	1	0	0	0	0	0	1.05	0	0	-	-	-	-	-	-	-	-
TR100832_c0_g1	0	0	0	0	0	0	0	0	0	0	0	0	-	-	-	-	-	-	-	-
TR100833_c0_g1	0	0	0	0	0	1	0	0	0	0	0	0.46	-	-	-	-	-	-	-	-
TR100834_c0_g1	1	0	0	0	1	0	0.49	0	0	0	0.63	0	hypothetical protein L202_04909 [Cryptococcus amylolentus CBS 6039]|ODN77781.1 hypothetical protein L202_04909 [Cryptococcus amylolentus CBS 6039]	-	-	-	-	-	-	-
TR100836_c0_g1	0	0	0	2	1	0	0	0	0	2.59	0.77	0	-	-	-	-	-	-	-	-
TR100837_c0_g1	0	0	0	0	3	0	0	0	0	0	2.05	0	-	-	-	-	-	-	-	-
TR100838_c0_g1	1.02	3.07	1.03	4	3	2	0.08	0.39	0.1	0.48	0.31	0.24	-	-	-	-	-	-	-	-
TR100839_c0_g1	0	3	0	0	0	0	0	1.4	0	0	0	0	T-complex protein 1 [Microdochium bolleyi]	T-complex protein 1 subunit zeta 1 OS=Arabidopsis thaliana OX=3702 GN=CCT6A PE=1 SV=1	-	-	-	-	-	-
TR10083_c0_g1	199	184	147	45	239	63	3.79	5.15	3.19	1.18	5.94	1.63	predicted protein, partial [Hordeum vulgare subsp. vulgare]	Reticulon-like protein B22 OS=Arabidopsis thaliana OX=3702 GN=RTNLB22 PE=2 SV=1	Reticulon	-	-	-	-	-
TR10083_c1_g1	161	103	62	29	89	46	2.02	1.88	0.88	0.5	1.46	0.78	predicted protein [Hordeum vulgare subsp. vulgare]	-	-	-	-	-	-	-
TR10083_c1_g2	100	51	44	91	43	103	0.31	0.23	0.15	0.38	0.18	0.43	retrotransposon protein, putative, Ty1-copia subclass [Oryza sativa Japonica Group]	Retrovirus-related Pol polyprotein from transposon TNT 1-94 OS=Nicotiana tabacum OX=4097 PE=2 SV=1	Integrase core domain;GAG-pre-integrase domain;Reverse transcriptase (RNA-dependent DNA polymerase);Reverse transcriptase (RNA-dependent DNA polymerase);Zinc knuckle;gag-polypeptide of LTR copia-type	-	-	-	-	-
TR10083_c1_g3	3	2	7	7	6.01	9	0.17	0.18	0.48	0.59	0.45	0.75	-	-	-	-	-	-	-	-
TR10083_c1_g4	5	7	8	7	6	3	0.22	0.47	0.41	0.44	0.34	0.19	-	-	-	-	-	-	-	-
TR10083_c1_g5	2	15	15	23	7	7	0.1	1.12	0.87	1.62	0.44	0.49	-	-	-	-	-	-	-	-
TR10083_c1_g6	33	19	20	12	31	7	0.65	0.55	0.45	0.33	0.8	0.19	-	-	-	-	-	-	-	-
TR10083_c2_g1	51.54	40.56	56.86	17.35	62.44	22.15	5.5	7.14	7.8	2.95	8.71	3.74	-	-	-	-	-	-	-	-
TR10083_c3_g1	0	0	0	0	1	0	0	0	0	0	0.72	0	-	-	-	-	-	-	-	-
TR100840_c0_g1	10	5	25	1	21.04	8	0.41	0.31	1.21	0.06	1.13	0.47	-	-	-	-	-	-	-	-
TR100841_c0_g1	0	0	0	0	1	0	0	0	0	0	0.66	0	-	-	-	-	-	-	-	-
TR100842_c0_g1	2	0	0	0	0	0	1.19	0	0	0	0	0	Mannosidase, alpha, class 2C, member 1 [Rattus norvegicus]	-	-	-	-	-	-	-
TR100843_c0_g1	2	0	0	2	0	1	0.31	0	0	0.53	0	0.26	-	-	-	-	-	-	-	-
TR100844_c0_g1	3	0	0	0	0	0	0.54	0	0	0	0	0	-	-	-	-	-	-	-	-
TR100845_c0_g1	1	0	0	0	0	0	0.37	0	0	0	0	0	-	-	-	-	-	-	-	-
TR100846_c0_g1	0	2	0	0	0	0	0	2.21	0	0	0	0	MULTISPECIES: metallophosphoesterase [Bacillus]|EKE47900.1 hypothetical protein WYY_06719 [Bacillus velezensis M27]|AGF26765.1 hypothetical protein KSO_006340 [Bacillus amyloliquefaciens IT-45]|ERK83176.1 metallophosphatase [Bacillus amyloliquefaciens UASWS BA1]|AHC43138.1 metallophosphatase [Bacillus amyloliquefaciens LFB112]|AIU78325.1 metallophosphatase [Bacillus subtilis]|AKD30842.1 phosphoes…	-	-	-	-	-	-	-
TR100847_c0_g1	0	1	1	0	0	0	0	0.49	0.38	0	0	0	PREDICTED: transcriptional regulator DEF1 isoform X1 [Nicotiana tomentosiformis]|XP_018629153.1 PREDICTED: transcriptional regulator DEF1 isoform X1 [Nicotiana tomentosiformis]	-	-	-	-	-	-	-
TR100848_c0_g1	0	0	2	4	2	0	0	0	0.4	1.01	0.39	0	-	-	-	-	-	-	-	-
TR100849_c0_g1	0	0	2	1	4	0	0	0	1.5	1.05	2.55	0	-	-	-	-	-	-	-	-
TR10084_c0_g1	2.25	5	3	4.57	3	2	0.36	1.37	0.65	1.26	0.63	0.54	-	-	-	-	-	-	-	-
TR100850_c0_g1	0	0	1	2	2	1	0	0	0.17	0.44	0.34	0.22	-	-	-	-	-	-	-	-
TR100851_c0_g1	2	7	4	2	4	0	0.3	1.8	0.81	0.51	0.79	0	-	-	-	-	-	-	-	-
TR100852_c0_g1	2	1	1	0	1	0	0.21	0.18	0.14	0	0.14	0	transcription factor LHW isoform X2 [Arachis duranensis]|XP_025614276.1 transcription factor LHW-like isoform X1 [Arachis hypogaea]|RYR43128.1 hypothetical protein Ahy_A08g039555 [Arachis hypogaea]	Transcription factor LHW OS=Arabidopsis thaliana OX=3702 GN=LHW PE=1 SV=1	-	-	-	-	-	-
TR100853_c0_g1	0	0	2	0	0	0	0	0	2.3	0	0	0	-	-	-	-	-	-	-	-
TR100854_c0_g1	0	2	0	0	0	0	0	1.36	0	0	0	0	-	-	-	-	-	-	-	-
TR100855_c0_g1	0	0	0	0	0	0	0	0	0	0	0	0	-	-	-	-	-	-	-	-
TR100856_c0_g1	0	0	0	0	0	0	0	0	0	0	0	0	Putative G3BP-like protein [Triticum urartu]	-	-	-	-	-	-	-
TR100857_c0_g1	0	0	0	0	0	3	0	0	0	0	0	1.45	TATA element modulatory factor [Mus musculus]|B9EKI3.2 RecName: Full=TATA element modulatory factor	-	-	-	-	-	-	-
TR100858_c0_g1	0	3	0	0	0	0	0	3.12	0	0	0	0	hypothetical protein [Macaca fascicularis]	-	-	-	-	-	-	-
TR100859_c0_g1	0	0	2	0	0	0	0	0	0.83	0	0	0	-	-	-	-	-	-	-	-
TR10085_c0_g1	12	11	3	0	9	1	2.43	3.94	0.84	0	2.38	0.36	tropinone reductase homolog [Durio zibethinus]	Tropinone reductase 2 OS=Datura stramonium OX=4076 GN=TR2 PE=1 SV=1	-	-	-	-	-	-
TR10085_c1_g1	4	3	3	0	7	0	0.2	0.23	0.18	0	0.46	0	hypothetical protein DCAR_010422 [Daucus carota subsp. sativus]	Tropinone reductase homolog OS=Datura stramonium OX=4076 PE=2 SV=1	Enoyl-(Acyl carrier protein) reductase;short chain dehydrogenase	-	-	-	-	-
TR100860_c0_g1	0	0	1	0	1	0	0	0	0.34	0	0.31	0	oxidoreductase [Ascochyta rabiei]	-	-	-	-	-	-	-
TR100861_c0_g1	2	0	0	0	0	0	0.69	0	0	0	0	0	noelin-3 isoform X1 [Felis catus]|XP_007093681.1 PREDICTED: noelin-3 [Panthera tigris altaica]|XP_019313197.1 PREDICTED: noelin-3 isoform X1 [Panthera pardus]|XP_025788213.1 noelin-3 isoform X2 [Puma concolor]|XP_014929338.2 noelin-3 isoform X1 [Acinonyx jubatus]|VFV43978.1 noelin-3 isoform 1 [Lynx pardinus]	-	-	-	-	-	-	-
TR100862_c0_g1	0	0	2	0	0	0	0	0	2.04	0	0	0	-	-	-	-	-	-	-	-
TR100863_c0_g1	0	0	0	0	0	2	0	0	0	0	0	1.73	SEC13 isoform 13, partial [Pan troglodytes]|PNJ67817.1 SEC13 isoform 10, partial [Pongo abelii]	Protein transport protein SEC13 homolog B OS=Arabidopsis thaliana OX=3702 GN=SEC13B PE=1 SV=1	-	-	-	-	-	-
TR100864_c0_g1	2	0	1	0	0	0	0.76	0	0.56	0	0	0	-	-	-	-	-	-	-	-
TR100865_c0_g1	0	0	0	1	0	2	0	0	0	0.34	0	0.67	SA [Mus musculus]	-	AMP-binding enzyme	metabolic process;organic acid metabolic process;lipid metabolic process;fatty acid metabolic process;biological_process;lipid biosynthetic process;biosynthetic process;cellular process;organic acid biosynthetic process;carboxylic acid metabolic process;monocarboxylic acid metabolic process;oxoacid metabolic process;cellular metabolic process;primary metabolic process;cellular biosynthetic proces…	molecular_function;catalytic activity;CoA-ligase activity;ligase activity;ligase activity, forming carbon-sulfur bonds;acid-thiol ligase activity;C-acyltransferase activity;transferase activity;transferase activity, transferring acyl groups;transferase activity, transferring acyl groups other than amino-acyl groups;binding;ion binding;cation binding;nucleotide binding;drug binding;purine nucleoti…	intracellular;cellular_component;mitochondrion;cell;cytoplasm;intracellular membrane-bounded organelle;membrane-enclosed lumen;organelle;membrane-bounded organelle;intracellular organelle;organelle lumen;organelle part;intracellular part;mitochondrial part;cytoplasmic part;intracellular organelle part;cell part;intracellular organelle lumen;mitochondrial matrix	-	-
TR100866_c0_g1	0	0	3	0	0	0	0	0	2.06	0	0	0	-	-	-	-	-	-	-	-
TR100867_c0_g1	1	2	0	0	0	0	0.37	1.4	0	0	0	0	PREDICTED: chaperonin CPN60-2, mitochondrial-like [Daucus carota subsp. sativus]|KZN03868.1 hypothetical protein DCAR_012624 [Daucus carota subsp. sativus]	Chaperonin CPN60, mitochondrial OS=Arabidopsis thaliana OX=3702 GN=CPN60 PE=1 SV=2	-	-	-	-	-	-
TR100868_c0_g1	0	2	0	0	0	0	0	1.31	0	0	0	0	-	-	-	-	-	-	-	-
TR100869_c0_g1	0	0	10	0	0	0	0	0	0.76	0	0	0	-	-	-	-	-	-	-	-
TR10086_c0_g1	371	477.97	483	149	328	407	5.33	10	7.85	2.92	6.14	7.87	predicted protein [Hordeum vulgare subsp. vulgare]	Integrin-linked protein kinase 1 OS=Arabidopsis thaliana OX=3702 GN=ILK1 PE=1 SV=1	Protein tyrosine kinase;Protein kinase domain;Ankyrin repeats (3 copies);Ankyrin repeats (many copies);Ankyrin repeats (many copies);Protein tyrosine kinase;Protein kinase domain	-	-	-	-	-
TR100870_c0_g1	0	0	0	0	0	1	0	0	0	0	0	0.73	translation initiation factor eIF-2B subunit epsilon [Mus musculus]|Q8CHW4.1 RecName: Full=Translation initiation factor eIF-2B subunit epsilon	-	-	reproduction;developmental process involved in reproduction;multicellular organism development;sex differentiation;biological_process;gonad development;female gonad development;reproductive process;multicellular organismal process;developmental process;development of primary sexual characteristics;development of primary female sexual characteristics;female sex differentiation;animal organ develop…	molecular_function;nucleic acid binding;RNA binding;binding;translation factor activity, RNA binding;organic cyclic compound binding;heterocyclic compound binding;protein binding;molecular function regulator;enzyme binding;GTPase binding;translation initiation factor activity;translation initiation factor binding;guanyl-nucleotide exchange factor activity	intracellular;cellular_component;cell;cytoplasm;intracellular membrane-bounded organelle;protein-containing complex;organelle;membrane-bounded organelle;intracellular organelle;intracellular part;cytoplasmic part;cell part;nucleus;eukaryotic translation initiation factor 2B complex	-	-
TR100871_c0_g1	0	0	0	0	0	0	0	0	0	0	0	0	related to Gephyrin [Ustilago hordei]	-	-	-	-	-	-	-
TR100872_c0_g1	0	0	0	2	0	0	0	0	0	0.97	0	0	unnamed protein product [Mus musculus]|EDL17341.1 exportin 6, isoform CRA_d [Mus musculus]	-	-	protein localization;transport;intracellular protein transport;nucleocytoplasmic transport;biological_process;protein transport;peptide transport;macromolecule localization;cellular protein localization;amide transport;establishment of protein localization;intracellular transport;nuclear export;nuclear transport;localization;establishment of localization;cellular localization;establishment of loc…	protein binding;molecular_function;binding;Ras GTPase binding;enzyme binding;small GTPase binding;GTPase binding;transporter activity;Ran GTPase binding;protein transporter activity	intracellular;cellular_component;membrane;cell;nucleus;intracellular membrane-bounded organelle;membrane-enclosed lumen;nuclear lumen;organelle;membrane-bounded organelle;non-membrane-bounded organelle;intracellular organelle;intracellular non-membrane-bounded organelle;organelle lumen;organelle part;intracellular part;nuclear part;intracellular organelle part;cell part;intracellular organelle lu…	-	-
TR100873_c0_g1	0	0	2	0	0	0	0	0	1.52	0	0	0	-	-	-	-	-	-	-	-
TR100875_c0_g1	0	1	0	0	0	0	0	0.67	0	0	0	0	-	-	-	-	-	-	-	-
TR100876_c0_g1	0	0	0	0	2	0	0	0	0	0	0.75	0	-	-	-	-	-	-	-	-
TR100877_c0_g1	3	0	0	0	0	0	0.98	0	0	0	0	0	uncharacterized protein LOC109754490 [Aegilops tauschii subsp. tauschii]	-	-	-	-	-	-	-
TR100878_c0_g1	1	0	0	0	0	2	0.16	0	0	0	0	0.53	probable prolyl isomerase Ess1 [Ustilago hordei]	Peptidyl-prolyl cis-trans isomerase Pin1 OS=Digitalis lanata OX=49450 GN=PARV12.8 PE=1 SV=1	PPIC-type PPIASE domain;PPIC-type PPIASE domain	-	-	-	-	-
TR100879_c0_g1	1	2	0	0	1	0	0.09	0.3	0	0	0.12	0	-	-	-	-	-	-	-	-
TR10087_c0_g1	249	525	300	195	515	242	2.01	6.13	2.72	2.13	5.42	2.61	predicted protein [Hordeum vulgare subsp. vulgare]	F-box protein At5g49610 OS=Arabidopsis thaliana OX=3702 GN=At5g49610 PE=1 SV=1	F-box domain;F-box associated domain;F-box-like	-	-	-	-	-
TR10087_c0_g2	508	745	232.01	139	365	465	3.38	7.15	1.73	1.25	3.17	4.11	predicted protein [Hordeum vulgare subsp. vulgare]|BAJ86734.1 predicted protein [Hordeum vulgare subsp. vulgare]	ABC transporter G family member 11 OS=Arabidopsis thaliana OX=3702 GN=ABCG11 PE=1 SV=1	ABC transporter;ABC-2 type transporter;AAA domain, putative AbiEii toxin, Type IV TA system;P-loop containing region of AAA domain	-	-	-	-	-
TR10087_c1_g1	50	54	74	39.4	62	16	0.46	0.72	0.77	0.49	0.75	0.2	predicted protein [Hordeum vulgare subsp. vulgare]|BAJ92282.1 predicted protein [Hordeum vulgare subsp. vulgare]	ABC transporter G family member 11 OS=Arabidopsis thaliana OX=3702 GN=ABCG11 PE=1 SV=1	ABC-2 type transporter	-	-	-	-	-
TR10087_c1_g2	2.26	2.39	3	2	1	1	0.97	1.94	1.94	1.8	0.56	0.88	-	-	-	-	-	-	-	-
TR10087_c1_g3	0	0	0	0	1	0	0	0	0	0	0.76	0	predicted protein [Hordeum vulgare subsp. vulgare]|BAJ92282.1 predicted protein [Hordeum vulgare subsp. vulgare]	ABC transporter G family member 11 OS=Arabidopsis thaliana OX=3702 GN=ABCG11 PE=1 SV=1	-	-	-	-	-	-
TR10087_c2_g1	0	0	0	0	0	0	0	0	0	0	0	0	-	-	-	-	-	-	-	-
TR10087_c3_g1	3	4	3	0	1	4	0.39	0.87	0.51	0	0.17	0.84	-	-	-	-	-	-	-	-
TR100880_c0_g1	0	0	0	0	0	1	0	0	0	0	0	1.29	-	-	-	-	-	-	-	-
TR100882_c0_g1	1	0	1	0	1	0	0.16	0	0.22	0	0.21	0	-	-	-	-	-	-	-	-
TR100883_c0_g1	0	2	0	0	0	0	0	1.34	0	0	0	0	hypothetical protein M436DRAFT_51537 [Aureobasidium namibiae CBS 147.97]|KEQ71280.1 hypothetical protein M436DRAFT_51537 [Aureobasidium namibiae CBS 147.97]	-	-	-	-	-	-	-
TR100884_c0_g1	0	2	0	0	2	0	0	1.96	0	0	1.33	0	integral membrane protein [Kwoniella bestiolae CBS 10118]|OCF28271.1 integral membrane protein [Kwoniella bestiolae CBS 10118]	-	-	-	-	-	-	-
TR100885_c0_g1	0	2	0	0	0	0	0	2.4	0	0	0	0	bar-domain-containing protein [Xanthophyllomyces dendrorhous]	-	-	-	-	-	-	-
TR100886_c0_g1	2	1	0	0	0	0	1.15	1.09	0	0	0	0	Munc18-1 [Mus musculus]	-	-	-	-	-	-	-
TR100887_c0_g1	0	0	0	1	0	3	0	0	0	0.15	0	0.46	-	-	-	-	-	-	-	-
TR100888_c0_g1	0	0	0	0	0	0	0	0	0	0	0	0	-	-	-	-	-	-	-	-
TR100889_c0_g1	0	1	0	4	2	6	0	0.07	0	0.25	0.11	0.37	putative reverse transcriptase [Oryza sativa Japonica Group]	-	-	-	-	-	-	-
TR10088_c0_g1	2	2.85	3.99	0	4.06	0	0.41	1.05	1.15	0	1.1	0	-	-	-	-	-	-	-	-
TR10088_c0_g2	0	0	0	0	3	0	0	0	0	0	2.63	0	-	-	-	-	-	-	-	-
TR10088_c1_g1	2	1	0	1	1	0	0.21	0.17	0	0.16	0.14	0	-	-	-	-	-	-	-	-
TR10088_c3_g1	0	2	2	2	1	1	0	1.03	0.81	1.1	0.37	0.54	-	-	-	-	-	-	-	-
TR10088_c4_g1	0	0	0	0	0	0	0	0	0	0	0	0	-	-	-	-	-	-	-	-
TR100890_c0_g1	0	0	0	0	0	0	0	0	0	0	0	0	uncharacterized protein LOC109758871 [Aegilops tauschii subsp. tauschii]|XP_020173321.1 uncharacterized protein LOC109758871 [Aegilops tauschii subsp. tauschii]	-	-	-	-	-	-	-
TR100891_c0_g1	0	1	0	0	1	1	0	0.87	0	0	0.59	0.95	hypothetical protein TorRG33x02_352390 [Trema orientale]	-	-	-	-	-	-	-
TR100892_c0_g1	0	0	0	1	1	1	0	0	0	0.91	0.56	0.89	-	-	-	-	-	-	-	-
TR100893_c0_g1	0	0	0	2	0	0	0	0	0	1.31	0	0	BEACH domain-containing protein C2-like [Aegilops tauschii subsp. tauschii]	BEACH domain-containing protein C2 OS=Arabidopsis thaliana OX=3702 GN=BCHC2 PE=1 SV=1	-	-	-	-	-	-
TR100894_c0_g1	5	1	2	0	2	0	1.3	0.47	0.74	0	0.68	0	-	-	-	-	-	-	-	-
TR100895_c0_g1	0	0	3	1	1	0	0	0	0.89	0.39	0.28	0	predicted protein [Hordeum vulgare subsp. vulgare]	-	beta-glucosidase 2, glycosyl-hydrolase family 116 N-term	-	-	-	-	-
TR100896_c0_g1	0	0	0	1	0	1	0	0	0	1.53	0	1.51	unnamed protein product [Mus musculus]	-	-	transport;ion transport;anion transport;amino acid transport;biological_process;organic anion transport;organic acid transport;ion transmembrane transport;carboxylic acid transport;localization;establishment of localization;transmembrane transport;organic substance transport;nitrogen compound transport;anion transmembrane transport;organic acid transmembrane transport;carboxylic acid transmembran…	molecular_function;transporter activity;transmembrane transporter activity;organic acid transmembrane transporter activity;anion transmembrane transporter activity;organic anion transmembrane transporter activity;ion transmembrane transporter activity;inorganic molecular entity transmembrane transporter activity;carboxylic acid transmembrane transporter activity;amino acid transmembrane transport…	cellular_component;membrane;intrinsic component of membrane;membrane part;integral component of membrane	-	-
TR100897_c0_g1	1	0	0	0	0	0	0.45	0	0	0	0	0	putative translation machinery associated TMA7 [Rosa chinensis]	-	-	-	-	-	-	-
TR100898_c0_g1	0	0	0	0	0	2	0	0	0	0	0	1.54	uncharacterized protein UBRO_02686 [Ustilago bromivora]	-	-	-	-	-	-	-
TR100899_c0_g1	0	4	0	0	0	0	0	3.29	0	0	0	0	hypothetical protein I316_03531 [Kwoniella heveanensis BCC8398]	-	-	-	-	-	-	-
TR10089_c0_g1	8	16	32	3	15	3	0.11	0.33	0.51	0.06	0.28	0.06	BTB/POZ and MATH domain-containing protein 1-like [Aegilops tauschii subsp. tauschii]	BTB/POZ and MATH domain-containing protein 1 OS=Arabidopsis thaliana OX=3702 GN=BPM1 PE=1 SV=1	BTB/POZ domain	-	-	-	K10523|SPOP; speckle-type POZ protein	ko04340(Environmental Information Processing);ko04341(Environmental Information Processing)
TR1008_c0_g1	325	366	255	97	351	111	2.78	4.53	2.45	1.12	3.92	1.27	predicted protein [Hordeum vulgare subsp. vulgare]	-	Isy1-like splicing family	-	-	-	K12870|ISY1; pre-mRNA-splicing factor ISY1	ko03040(Genetic Information Processing)
TR100900_c0_g1	0	0	2	2	0	0	0	0	0.64	0.85	0	0	-	-	-	-	-	-	-	-
TR100901_c0_g1	0	0	0	0	0	2	0	0	0	0	0	2.45	-	-	-	-	-	-	-	-
TR100902_c0_g1	0	1	0	0	2	0	0	0.12	0	0	0.2	0	aldehyde dehydrogenase [Xanthophyllomyces dendrorhous]	Aldehyde dehydrogenase family 2 member B7, mitochondrial OS=Arabidopsis thaliana OX=3702 GN=ALDH2B7 PE=1 SV=2	Aldehyde dehydrogenase family	-	-	-	-	-
TR100903_c0_g1	0	2	0	0	0	0	0	2.21	0	0	0	0	pre-mRNA-processing-splicing factor 8 [Aureobasidium melanogenum CBS 110374]	Pre-mRNA-processing-splicing factor 8A OS=Arabidopsis thaliana OX=3702 GN=PRP8A PE=1 SV=1	-	RNA splicing, via transesterification reactions;RNA splicing, via transesterification reactions with bulged adenosine as nucleophile;metabolic process;nucleobase-containing compound metabolic process;RNA processing;mRNA processing;cellular aromatic compound metabolic process;nitrogen compound metabolic process;biological_process;RNA splicing;cellular process;gene expression;RNA metabolic process;…	molecular_function;nucleic acid binding;RNA binding;binding;snRNA binding;organic cyclic compound binding;heterocyclic compound binding;U6 snRNA binding;U5 snRNA binding	intracellular;cellular_component;ribonucleoprotein complex;cell;nucleus;intracellular membrane-bounded organelle;protein-containing complex;organelle;membrane-bounded organelle;intracellular organelle;organelle part;intracellular part;nuclear part;intracellular organelle part;cell part;spliceosomal complex	-	-
TR100904_c0_g1	2	0	0	0	0	0	1.23	0	0	0	0	0	hypothetical protein TRIUR3_03324 [Triticum urartu]	-	-	-	-	-	-	-
TR100905_c0_g1	2	0	0	0	0	0	0.91	0	0	0	0	0	-	-	-	-	-	-	-	-
TR100906_c0_g1	0	3	0	0	0	0	0	2.15	0	0	0	0	hypothetical protein B5807_00283 [Epicoccum nigrum]	-	-	-	-	-	-	-
TR100907_c0_g1	0	0	0	2	0	0	0	0	0	1.4	0	0	-	-	-	-	-	-	-	-
TR100908_c0_g1	2	0	0	0	0	0	0.81	0	0	0	0	0	PREDICTED: protein RUFY3 isoform X1 [Anser cygnoides domesticus]	-	-	-	-	-	-	-
TR100909_c0_g1	0	2	0	0	0	0	0	1.03	0	0	0	0	-	-	-	-	-	-	-	-
TR10090_c0_g1	1637	2041	608	819	938	749	20.2	36.59	8.46	13.74	15.09	12.4	predicted protein, partial [Hordeum vulgare subsp. vulgare]	UDP-glycosyltransferase 83A1 OS=Arabidopsis thaliana OX=3702 GN=UGT83A1 PE=2 SV=1	UDP-glucoronosyl and UDP-glucosyl transferase	-	-	-	-	-
TR10090_c0_g2	10	15	12	1	12	8.64	1.22	3.07	1.92	0.2	1.92	1.71	-	-	-	-	-	-	-	-
TR10090_c0_g3	7	17	9	3	8	2.06	0.58	2.26	0.93	0.38	0.86	0.26	-	-	-	-	-	-	-	-
TR10090_c1_g1	1719	2682	2074	1033	2467.98	1648	18.54	41.93	25.18	15.11	34.7	23.79	T-complex protein 1 subunit alpha [Aegilops tauschii subsp. tauschii]	T-complex protein 1 subunit alpha OS=Arabidopsis thaliana OX=3702 GN=CCT1 PE=1 SV=1	TCP-1/cpn60 chaperonin family	-	-	-	-	-
TR100910_c0_g1	0	0	0	0	0	2	0	0	0	0	0	1.81	hypothetical protein AUEXF2481DRAFT_46902 [Aureobasidium subglaciale EXF-2481]|KEQ95739.1 hypothetical protein AUEXF2481DRAFT_46902 [Aureobasidium subglaciale EXF-2481]	-	-	modification-dependent protein catabolic process;metabolic process;proteolysis;proteolysis involved in cellular protein catabolic process;nitrogen compound metabolic process;biological_process;catabolic process;macromolecule catabolic process;cellular process;protein metabolic process;protein catabolic process;macromolecule metabolic process;modification-dependent macromolecule catabolic process;…	molecular_function;structural molecule activity;structural constituent of nuclear pore	intracellular;cellular_component;proteasome complex;cell;nucleus;nuclear envelope;intracellular membrane-bounded organelle;proteasome regulatory particle;endomembrane system;proteasome accessory complex;organelle envelope;envelope;protein-containing complex;organelle;membrane-bounded organelle;intracellular organelle;organelle part;intracellular part;nuclear part;intracellular organelle part;cell…	-	-
TR100911_c0_g1	1	3	0	1	1	0	0.06	0.26	0	0.08	0.07	0	-	-	-	-	-	-	-	-
TR100912_c0_g1	1	0	1	0	0	1	0.37	0	0.55	0	0	0.74	PREDICTED: probable protein phosphatase 2C 46 [Nicotiana tabacum]|XP_016490514.1 PREDICTED: probable protein phosphatase 2C 46 [Nicotiana tabacum]	Probable protein phosphatase 2C 28 OS=Oryza sativa subsp. japonica OX=39947 GN=Os03g0137200 PE=2 SV=1	-	-	-	-	-	-
TR100913_c0_g1	1	1	0	0	0	2	0.1	0.16	0	0	0	0.3	-	-	-	-	-	-	-	-
TR100914_c0_g1	3	0	2	0	5	2	0.17	0	0.14	0	0.38	0.17	cytochrome P450 VoCYP714A18 [Valeriana officinalis]	Cytochrome P450 714A1 OS=Arabidopsis thaliana OX=3702 GN=CYP714A1 PE=2 SV=1	Cytochrome P450	-	-	-	-	-
TR100915_c0_g1	0	0	2	0	0	0	0	0	1.67	0	0	0	-	-	-	-	-	-	-	-
TR100916_c0_g1	0	0	0	0	0	1	0	0	0	0	0	1.15	PREDICTED: peptidyl-prolyl cis-trans isomerase-like 2 isoform X1 [Rattus norvegicus]	-	-	metabolic process;protein ubiquitination;cellular protein modification process;nitrogen compound metabolic process;biological_process;cellular process;protein metabolic process;protein modification by small protein conjugation;protein modification process;macromolecule metabolic process;macromolecule modification;cellular metabolic process;primary metabolic process;cellular macromolecule metaboli…	molecular_function;catalytic activity;isomerase activity;cis-trans isomerase activity;catalytic activity, acting on a protein;ubiquitin-protein transferase activity;transferase activity;ubiquitin-like protein transferase activity;ubiquitin protein ligase activity;ubiquitin-like protein ligase activity;peptidyl-prolyl cis-trans isomerase activity;ubiquitin-ubiquitin ligase activity	intracellular;cellular_component;membrane;cell;nucleus;intracellular membrane-bounded organelle;membrane-enclosed lumen;nuclear lumen;organelle;membrane-bounded organelle;intracellular organelle;organelle lumen;organelle part;intracellular part;nuclear part;intracellular organelle part;cell part;intracellular organelle lumen;cell periphery;nucleoplasm;cytoplasm;plasma membrane	-	-
TR100917_c0_g1	0	1	0	0	2	0	0	0.45	0	0	0.65	0	-	-	-	-	-	-	-	-
TR100918_c0_g1	5	3	1	0	1	1	1	1.05	0.28	0	0.26	0.35	hypothetical protein, partial [Ziziphus jujuba]	La protein 1 OS=Arabidopsis thaliana OX=3702 GN=LA1 PE=1 SV=1	RNA binding motif	-	-	-	-	-
TR100919_c0_g1	3	1.03	0	2	4.18	0	0.3	0.17	0	0.31	0.54	0	-	-	-	-	-	-	-	-
TR10091_c0_g1	76.99	50.7	59.8	42.08	58.15	23.36	1.46	1.41	1.29	1.1	1.44	0.6	-	-	-	-	-	-	-	-
TR10091_c0_g2	114.27	34.23	46.56	43.73	73.38	22.64	2.93	1.3	1.37	1.56	2.46	0.8	-	-	-	-	-	-	-	-
TR100920_c0_g1	0	2	0	0	0	0	0	2.36	0	0	0	0	putative membrane protein [Alternaria gaisen]	-	-	-	-	-	-	-
TR100921_c0_g1	0	0	0	0	0	1	0	0	0	0	0	0.84	-	-	-	-	-	-	-	-
TR100922_c0_g1	0	2	0	0	0	0	0	1.19	0	0	0	0	Glycerol kinase [Apiotrichum porosum]	-	-	metabolic process;phosphorus metabolic process;biological_process;cellular process;cellular metabolic process;phosphate-containing compound metabolic process;organic substance metabolic process	molecular_function;catalytic activity;transferase activity;transferase activity, transferring phosphorus-containing groups;kinase activity;phosphotransferase activity, alcohol group as acceptor	-	-	-
TR100923_c0_g1	0	0	0	0	1	0	0	0	0	0	0.2	0	transmembrane glycoprotein NMB precursor [Rattus norvegicus]|AAF03400.1 osteoactivin [Rattus norvegicus]	-	-	ossification;biological_process;cellular process;cell differentiation;multicellular organismal process;developmental process;cellular developmental process;cell communication;signaling;multicellular organism development;tissue development;biomineral tissue development;animal organ development;system development;anatomical structure development;movement of cell or subcellular component;cell migrat…	protein binding;molecular_function;signaling receptor binding;cell adhesion molecule binding;binding;protein-containing complex binding;glycosaminoglycan binding;ion binding;anion binding;carbohydrate derivative binding;sulfur compound binding;molecular function regulator;receptor regulator activity;proteoglycan binding;integrin binding;syndecan binding;heparin binding;receptor ligand activity	plasma membrane;intracellular;cellular_component;integral component of membrane;membrane;cell;cytoplasm;intrinsic component of membrane;intrinsic component of plasma membrane;cytoplasmic vesicle;vesicle;organelle;membrane-bounded organelle;intracellular organelle;intracellular part;membrane part;cytoplasmic part;plasma membrane part;cell part;pigment granule;cell periphery;intracellular vesicle;i…	-	-
TR100924_c0_g1	0	0	1	0	0	0	0	0	0.44	0	0	0	WD repeat-containing protein 13 [Gallus gallus]	-	-	-	-	-	-	-
TR100925_c0_g1	3	2	1	2	8	4	0.14	0.15	0.06	0.14	0.5	0.27	-	-	-	-	-	-	-	-
TR100926_c0_g1	0	0	2	0	0	0	0	0	1.62	0	0	0	-	-	-	-	-	-	-	-
TR100927_c0_g1	0	0	0	1	0	0	0	0	0	1.25	0	0	-	-	-	-	-	-	-	-
TR100928_c0_g1	0	0	0	0	0	2	0	0	0	0	0	0.6	probable OPT1-High-affinity glutathione transporter [Ustilago bromivora]	Oligopeptide transporter 3 OS=Arabidopsis thaliana OX=3702 GN=OPT3 PE=2 SV=3	-	-	-	-	-	-
TR100929_c0_g1	0	2	0	0	0	0	0	2.47	0	0	0	0	-	-	-	-	-	-	-	-
TR10092_c0_g1	23	12	8	1	11	4	10.04	9.88	5.25	0.91	6.2	3.56	-	-	-	-	-	-	-	-
TR10092_c1_g1	0	0	0	1	0	0	0	0	0	0.72	0	0	-	-	-	-	-	-	-	-
TR100930_c0_g1	0	0	0	0	2	0	0	0	0	0	1.57	0	type 1 glutamine amidotransferase domain-containing protein [Leptospira meyeri]|PKA12994.1 type 1 glutamine amidotransferase domain-containing protein [Leptospira meyeri]	-	-	-	-	-	-	-
TR100931_c0_g1	0	3	0	0	0	0	0	1.6	0	0	0	0	hypothetical protein B5807_08068 [Epicoccum nigrum]	-	-	-	-	-	-	-
TR100932_c0_g1	0	0	0	0	0	0	0	0	0	0	0	0	endodeoxyribonuclease [Saitozyma podzolica]	-	-	-	-	-	-	-
TR100933_c0_g1	0	0	1	1	0	0	0	0	0.44	0.59	0	0	-	-	-	-	-	-	-	-
TR100934_c0_g1	0	0	0	0	0	2	0	0	0	0	0	2.45	-	-	-	-	-	-	-	-
TR100935_c0_g1	0	0	0	0	2	0	0	0	0	0	0.93	0	hypothetical protein VSDG_05077 [Valsa sordida]	-	-	-	-	-	-	-
TR100936_c0_g1	0	0	1	0	0	2	0	0	0.77	0	0	2.11	Golgin candidate like [Actinidia chinensis var. chinensis]	-	-	-	-	-	-	-
TR100937_c0_g1	0	4	0	0	0	0	0	2.34	0	0	0	0	mannose-1-phosphate guanyltransferase [Microdochium bolleyi]	Mannose-1-phosphate guanylyltransferase 1 OS=Arabidopsis thaliana OX=3702 GN=CYT1 PE=1 SV=1	-	-	-	-	-	-
TR100938_c0_g1	0	0	1	0	0	1	0	0	0.57	0	0	0.77	-	-	-	-	-	-	-	-
TR100939_c0_g1	0	0	0	1	0	1	0	0	0	0.46	0	0.46	-	-	-	-	-	-	-	-
TR10093_c0_g1	457	1105	712	336	734	408	2.24	7.8	3.9	2.22	4.7	2.65	predicted protein [Hordeum vulgare subsp. vulgare]	Mediator of RNA polymerase II transcription subunit 33A OS=Arabidopsis thaliana OX=3702 GN=MED33A PE=1 SV=1	-	-	-	-	-	-
TR100940_c0_g1	0	1	0	3	0	6	0	0.09	0	0.27	0	0.53	lysosomal acid lipase/cholesteryl ester hydrolase precursor [Mus musculus]|NP_001104570.1 lysosomal acid lipase/cholesteryl ester hydrolase precursor [Mus musculus]|Q9Z0M5.2 RecName: Full=Lysosomal acid lipase/cholesteryl ester hydrolase	-	-	anatomical structure morphogenesis;biological_process;cellular process;cellular component organization;developmental process;cellular component morphogenesis;anatomical structure development;cellular developmental process;cellular component organization or biogenesis;multicellular organismal process;metabolic process;organic acid metabolic process;lipid metabolic process;carboxylic acid metabolic…	molecular_function;catalytic activity;lipase activity;hydrolase activity;hydrolase activity, acting on ester bonds;carboxylic ester hydrolase activity;sterol esterase activity	intracellular;cellular_component;lytic vacuole;vacuole;extracellular region;extracellular space;cell;cytoplasm;intracellular membrane-bounded organelle;vesicle;organelle;membrane-bounded organelle;intracellular organelle;extracellular organelle;extracellular region part;intracellular part;cytoplasmic part;cell part;extracellular vesicle;lysosome;extracellular exosome	-	-
TR100941_c0_g1	0	0	0	0	0	2	0	0	0	0	0	1.78	Caspase 4, apoptosis-related cysteine peptidase [Mus musculus]	-	-	-	-	-	-	-
TR100942_c0_g1	0	3	0	0	0	2	0	0.72	0	0	0	0.47	unnamed protein product [Mus musculus]	-	-	-	-	-	-	-
TR100943_c0_g1	0	0	2	0	0	2	0	0	0.7	0	0	0.91	-	-	-	-	-	-	-	-
TR100944_c0_g1	0	0	2	0	0	0	0	0	1.76	0	0	0	uncharacterized protein LOC109756356 [Aegilops tauschii subsp. tauschii]	-	-	-	-	-	-	-
TR100945_c0_g1	2	0	0	0	0	0	1.17	0	0	0	0	0	probable TRM8-part of complex required for 7-methylguanosine modification [Ustilago bromivora]	-	-	-	-	-	-	-
TR100946_c0_g1	0	0	2	0	0	0	0	0	0.87	0	0	0	protein LIFEGUARD 4 isoform X3 [Brachypodium distachyon]|KQK20616.1 hypothetical protein BRADI_1g55660v3 [Brachypodium distachyon]	Protein LIFEGUARD 2 OS=Arabidopsis thaliana OX=3702 GN=LFG2 PE=2 SV=1	-	-	-	-	-	-
TR100947_c0_g1	0	4	0	0	0	0	0	0.79	0	0	0	0	-	-	-	-	-	-	-	-
TR100948_c0_g1	0	1	0	0	2	0	0	1.34	0	0	1.81	0	-	-	-	-	-	-	-	-
TR100949_c0_g1	1	10	12	7	17	7	0.04	0.55	0.51	0.36	0.81	0.36	-	-	-	-	-	-	-	-
TR10094_c0_g1	80	58	101	29	87	43	0.64	0.67	0.9	0.31	0.9	0.46	predicted protein [Hordeum vulgare subsp. vulgare]	Protein MALE DISCOVERER 1 OS=Arabidopsis thaliana OX=3702 GN=MDIS1 PE=1 SV=1	Protein tyrosine kinase;Protein kinase domain	-	-	-	-	-
TR100950_c0_g1	0	0	0	0	0	2	0	0	0	0	0	1.35	hypothetical protein D0867_00830 [Hortaea werneckii]	Cation/calcium exchanger 5 OS=Arabidopsis thaliana OX=3702 GN=CCX5 PE=2 SV=1	-	-	-	-	-	-
TR100951_c0_g1	0	0	3	0	0	0	0	0	1.13	0	0	0	-	-	-	-	-	-	-	-
TR100952_c0_g1	0	0	0	0	1	0	0	0	0	0	0.99	0	-	-	-	-	-	-	-	-
TR100953_c0_g1	0	0	0	0	2	0	0	0	0	0	1.07	0	-	-	-	-	-	-	-	-
TR100954_c0_g1	0	0	3	0	0	0	0	0	1.62	0	0	0	uncharacterized protein FPRO_15714 [Fusarium proliferatum ET1]	-	-	-	-	-	-	-
TR100955_c0_g1	5	7	3	3	12	9	1.74	4.53	1.54	2.11	5.41	6.18	-	-	-	-	-	-	-	-
TR100956_c0_g1	0	0	0	3	0	5	0	0	0	0.5	0	0.83	bile salt export pump [Mus musculus]|NP_001350421.1 bile salt export pump [Mus musculus]|Q9QY30.2 RecName: Full=Bile salt export pump	-	ABC transporter transmembrane region	-	-	-	-	-
TR100957_c0_g1	0	0	0	0	1	1	0	0	0	0	0.95	1.59	-	-	-	-	-	-	-	-
TR100958_c0_g1	0	0	0	0	2	0	0	0	0	0	0.82	0	flavin adenine dinucleotide binding [Ascochyta rabiei]	Glutathione reductase, chloroplastic OS=Arabidopsis thaliana OX=3702 GN=EMB2360 PE=2 SV=1	-	-	-	-	-	-
TR100959_c0_g1	0	2	0	0	0	0	0	1.38	0	0	0	0	DUF300-domain-containing protein [Aureobasidium melanogenum CBS 110374]	-	-	-	-	cellular_component;membrane;intrinsic component of membrane;membrane part;integral component of membrane	-	-
TR10095_c0_g1	0	2	4	0	6	4	0	0.17	0.26	0	0.43	0.32	-	-	-	-	-	-	-	-
TR100960_c0_g1	0	0	0	0	0	2	0	0	0	0	0	0.87	-	-	-	-	-	-	-	-
TR100961_c0_g1	3	1	2	1	1	3	0.28	0.15	0.24	0.15	0.12	0.44	-	-	-	-	-	-	-	-
TR100962_c0_g1	0	0	0	0	0	2	0	0	0	0	0	1.27	uncharacterized protein LOC109735340 isoform X3 [Aegilops tauschii subsp. tauschii]	-	-	-	-	-	-	-
TR100963_c0_g1	2	21	2	2	3	1	0.3	5.44	0.41	0.52	0.59	0.25	-	-	-	-	-	-	-	-
TR100964_c0_g1	0	0	0	0	0	0	0	0	0	0	0	0	hypothetical protein I316_05826 [Kwoniella heveanensis BCC8398]|OCF40590.1 hypothetical protein I317_05600 [Kwoniella heveanensis CBS 569]	-	-	-	-	-	-	-
TR100965_c0_g1	1	2	0	0	0	0	0.23	0.81	0	0	0	0	Basic-leucine zipper domain-containing protein [Cynara cardunculus var. scolymus]	Transcription factor TGAL1 OS=Oryza sativa subsp. japonica OX=39947 GN=TGAL1 PE=1 SV=2	-	-	-	-	-	-
TR100966_c0_g1	1	0	0	0	1	2	0.15	0	0	0	0.19	0.49	hypothetical protein Moror_17668 [Moniliophthora roreri MCA 2997]	-	-	-	-	-	-	-
TR100967_c0_g1	4	3	0	3	1	4	0.14	0.16	0	0.15	0.05	0.2	predicted protein [Hordeum vulgare subsp. vulgare]	-	Vacuolar protein sorting-associated protein 62	-	-	-	-	-
TR100968_c0_g1	0	0	0	0	1	2	0	0	0	0	0.3	0.84	-	-	-	-	-	-	-	-
TR100969_c0_g1	0	0	1	0	0	0	0	0	1.17	0	0	0	hypothetical protein B5807_11373 [Epicoccum nigrum]	-	-	-	-	-	-	-
TR10096_c0_g1	17	24	21	6	49	15	0.18	0.37	0.25	0.09	0.68	0.21	-	-	-	-	-	-	-	-
TR100970_c0_g1	0	0	3	0	0	1	0	0	0.31	0	0	0.13	-	-	-	-	-	-	-	-
TR100971_c0_g1	0	2	0	0	0	0	0	2.43	0	0	0	0	-	-	-	-	-	-	-	-
TR100972_c0_g1	0	5	0	0	0	0	0	4.9	0	0	0	0	translation initiation factor 3 complex subunit L [Microdochium bolleyi]	-	-	-	-	-	-	-
TR100973_c0_g1	0	2	0	0	0	0	0	1.79	0	0	0	0	fungal tRNA ligase phosphodiesterase domain-domain-containing protein [Microdochium bolleyi]	-	-	-	-	-	-	-
TR100974_c0_g1	1	0	1	0	2	0	0.49	0	0.74	0	1.26	0	U4/U6 small nuclear ribonucleoprotein like, partial [Actinidia chinensis var. chinensis]	U4/U6 small nuclear ribonucleoprotein Prp31 homolog OS=Arabidopsis thaliana OX=3702 GN=PRP31 PE=1 SV=1	-	-	-	-	-	-
TR100975_c0_g1	0	2	0	0	0	0	0	2.51	0	0	0	0	-	-	-	-	-	-	-	-
TR100976_c0_g1	0	0	0	0	0	2	0	0	0	0	0	2.41	Major facilitator superfamily [Macrophomina phaseolina MS6]	-	-	-	-	-	-	-
TR100977_c0_g1	0	0	4	0	0	0	0	0	0.71	0	0	0	-	-	-	-	-	-	-	-
TR100978_c0_g1	0	1	2	0	1	1	0	1.11	1.79	0	0.75	1.23	-	-	-	-	-	-	-	-
TR10097_c0_g1	6.06	22	14	5	28	10.11	0.27	1.5	0.74	0.32	1.64	0.64	-	-	-	-	-	-	-	-
TR10097_c1_g1	3	12	3	3	7	2	0.44	3.04	0.6	0.75	1.36	0.5	-	-	-	-	-	-	-	-
TR100980_c0_g1	0	0	0	0	2	0	0	0	0	0	0.88	0	-	-	-	-	-	-	-	-
TR100981_c0_g1	0	3	0	0	1	0	0	0.67	0	0	0.17	0	-	-	-	-	-	-	-	-
TR100982_c0_g1	2	3	2	0	4	7	0.44	1.18	0.62	0	1.15	2.8	-	-	-	-	-	-	-	-
TR100983_c0_g1	1	0	0	2	0	1	0.15	0	0	0.49	0	0.24	RNA-binding protein with multiple splicing 2 [Meriones unguiculatus]	-	RNA recognition motif. (a.k.a. RRM, RBD, or RNP domain)	-	-	-	-	-
TR100984_c0_g1	0	0	3	0	0	0	0	0	2	0	0	0	Amino acid transporter, transmembrane [Penicillium italicum]	-	-	-	-	-	-	-
TR100985_c0_g1	0	5	0	0	0	0	0	1.17	0	0	0	0	PrkA family serine protein kinase [Yokenella regensburgei]|EHM47361.1 PrkA AAA domain protein [Yokenella regensburgei ATCC 43003]|KFD19961.1 serine protein kinase [Yokenella regensburgei ATCC 49455]|SQA67398.1 PrkA family serine protein kinase [Yokenella regensburgei]|SQA60434.1 PrkA family serine protein kinase [Yokenella regensburgei]|SUQ05832.1 PrkA family serine protein kinase [Yokenella rege…	-	PrkA serine protein kinase C-terminal domain	-	-	-	-	-
TR100986_c0_g1	1	4	6	0	6	2	0.09	0.58	0.67	0	0.7	0.27	-	-	-	-	-	-	-	-
TR100987_c0_g1	0	1	3	0	1	0	0	0.3	0.7	0	0.22	0	-	-	-	-	-	-	-	-
TR100988_c0_g1	0	0	0	0	0	2	0	0	0	0	0	1.95	uncharacterized protein LOC109738522 [Aegilops tauschii subsp. tauschii]	-	-	-	-	-	-	-
TR100989_c0_g1	2	2	0	0	1	3	0.45	0.8	0	0	0.29	1.22	-	-	-	-	-	-	-	-
TR10098_c0_g1	186	224	141	45	186	122	2.04	3.56	1.74	0.67	2.66	1.79	predicted protein, partial [Hordeum vulgare subsp. vulgare]	Protein MEI2-like 6 OS=Oryza sativa subsp. japonica OX=39947 GN=ML6 PE=2 SV=1	-	-	-	-	-	-
TR10098_c1_g1	423	600	440	309	583	358	2.76	5.63	3.21	2.71	4.95	3.1	probable glucuronosyltransferase Os01g0675500 [Aegilops tauschii subsp. tauschii]	Probable glucuronosyltransferase Os01g0675500 OS=Oryza sativa subsp. japonica OX=39947 GN=Os01g0675500 PE=2 SV=1	Glycosyltransferase family 43	-	-	-	-	-
TR10098_c2_g1	1	2	0	0	1.07	0	0.18	0.61	0	0	0.25	0	-	-	-	-	-	-	-	-
TR10098_c3_g1	13	10	17	4	15	6	1.98	2.61	3.47	1.04	2.98	1.54	unnamed protein product [Triticum aestivum]	-	-	-	-	-	-	-
TR10098_c5_g1	0	6	8	1	11	10	0	0.18	0.19	0.03	0.3	0.28	casein kinase 1-like isoform X1 [Aegilops tauschii subsp. tauschii]|XP_020183425.1 casein kinase 1-like isoform X1 [Aegilops tauschii subsp. tauschii]	Casein kinase 1 OS=Oryza sativa subsp. japonica OX=39947 GN=CKI1 PE=1 SV=1	Protein kinase domain;Protein tyrosine kinase	-	-	-	-	-
TR10098_c6_g1	5	6	2	2	0	0	0.19	0.34	0.09	0.11	0	0	musculoskeletal, embryonic nuclear protein 1 [Rattus norvegicus]	-	-	-	-	-	-	-
TR100990_c0_g1	0	0	2	0	0	0	0	0	2.11	0	0	0	putative cysteine-rich receptor-like protein kinase 16 [Citrus sinensis]	Cysteine-rich receptor-like protein kinase 21 OS=Arabidopsis thaliana OX=3702 GN=CRK21 PE=2 SV=1	-	-	-	-	-	-
TR100991_c0_g1	1	2	5	1	2	2	0.06	0.2	0.39	0.1	0.17	0.19	-	-	-	-	-	-	-	-
TR100992_c0_g1	0	4	1	2	2	0	0	0.83	0.16	0.41	0.33	0	-	-	-	-	-	-	-	-
TR100993_c0_g1	0	0	0	0	1	0	0	0	0	0	0.46	0	Peptidase M36, fungalysin [Xanthophyllomyces dendrorhous]	-	-	metabolic process;nitrogen compound metabolic process;biological_process;protein metabolic process;macromolecule metabolic process;primary metabolic process;organic substance metabolic process;organonitrogen compound metabolic process;proteolysis	molecular_function;catalytic activity;endopeptidase activity;metallopeptidase activity;peptidase activity;peptidase activity, acting on L-amino acid peptides;hydrolase activity;catalytic activity, acting on a protein;binding;metal ion binding;ion binding;cation binding;transition metal ion binding;metalloendopeptidase activity;zinc ion binding	cellular_component;extracellular region;extracellular region part;extracellular space	-	-
TR100994_c0_g1	0	2	0	0	0	0	0	1.31	0	0	0	0	co-chaperone [Cryptococcus neoformans var. grubii H99]|AFR94798.1 co-chaperone [Cryptococcus neoformans var. grubii H99]|OWZ44099.1 co-chaperone [Cryptococcus neoformans var. grubii C23]|OWZ45080.1 co-chaperone [Cryptococcus neoformans var. grubii AD1-83a]|OWZ58378.1 co-chaperone [Cryptococcus neoformans var. grubii 125.91]|OXC85062.1 co-chaperone [Cryptococcus neoformans var. grubii AD1-7a]|OXG3…	-	-	-	-	-	-	-
TR100995_c0_g1	0	2	0	0	0	0	0	1.85	0	0	0	0	-	-	-	-	-	-	-	-
TR100996_c0_g1	0	2	0	0	0	0	0	2.87	0	0	0	0	-	-	-	-	-	-	-	-
TR100997_c0_g1	0	2	0	0	0	0	0	2.15	0	0	0	0	-	-	-	-	-	-	-	-
TR100998_c0_g1	0	2	0	0	0	0	0	1.25	0	0	0	0	ATP binding [Ascochyta rabiei]	-	-	-	-	-	-	-
TR100999_c0_g1	0	0	3	0	0	0	0	0	3.33	0	0	0	-	-	-	-	-	-	-	-
TR10099_c0_g1	18.22	8.01	5.01	15.01	10.01	19.01	0.67	0.45	0.22	0.79	0.48	0.98	60S ribosomal protein L10a [Rattus norvegicus]|NP_009035.3 60S ribosomal protein L10a [Homo sapiens]|NP_001015647.1 60S ribosomal protein L10a [Bos taurus]|NP_035417.2 60S ribosomal protein L10a isoform 1 [Mus musculus]|NP_001239074.1 60S ribosomal protein L10a [Canis lupus familiaris]|NP_001253155.1 60S ribosomal protein L10a [Macaca mulatta]|NP_001291778.1 60S ribosomal protein L10a [Ailuropoda…	60S ribosomal protein L10a OS=Oryza sativa subsp. japonica OX=39947 GN=RPL10A PE=1 SV=1	Ribosomal protein L1p/L10e family	-	-	-	-	-
TR10099_c1_g1	2	0	0	0	0	0	1.02	0	0	0	0	0	Uncharacterized protein T10_2136 [Trichinella papuae]	-	-	-	-	-	-	-
TR10099_c4_g1	0	2.65	0	0	1	0	0	2.06	0	0	0.53	0	LOW QUALITY PROTEIN: uncharacterized protein LOC103888390 [Papio anubis]	-	-	-	-	-	-	-
TR1009_c0_g1	652.55	1048.81	1240.22	126	460.89	148.97	2.7	6.23	5.73	0.7	2.49	0.82	predicted protein [Hordeum vulgare subsp. vulgare]	-	-	-	-	-	-	-
TR1009_c0_g2	738	746.76	572	201	705.75	364	3.97	5.78	3.44	1.45	4.95	2.6	predicted protein [Hordeum vulgare subsp. vulgare]	Zinc finger CCCH domain-containing protein 17 OS=Oryza sativa subsp. japonica OX=39947 GN=Os02g0677700 PE=2 SV=2	-	-	-	-	-	-
TR1009_c5_g1	1	1	2	0	2.9	0.91	0.78	1.46	2.38	0	2.86	1.49	-	-	-	-	-	-	-	-
TR1009_c6_g1	1.13	2	2	0	3	2.02	0.71	2.4	1.94	0	2.43	2.7	-	-	-	-	-	-	-	-
TR100_c0_g1	649	538	388	295	605	437	5.93	7.1	3.98	3.64	7.2	5.32	predicted protein [Hordeum vulgare subsp. vulgare]|BAJ96859.1 predicted protein [Hordeum vulgare subsp. vulgare]	-	-	-	-	-	-	-
TR100_c1_g1	421	506	327	101	454	123	2.7	4.67	2.34	0.87	3.79	1.05	predicted protein [Hordeum vulgare subsp. vulgare]	Type IV inositol polyphosphate 5-phosphatase 9 OS=Arabidopsis thaliana OX=3702 GN=IP5P9 PE=1 SV=1	-	-	-	-	-	-
TR100_c1_g2	422.85	567	459.87	271	738	226	7.2	14.11	8.89	6.32	16.38	5.2	hypothetical protein TRIUR3_30722 [Triticum urartu]	NDR1/HIN1-like protein 1 OS=Arabidopsis thaliana OX=3702 GN=NHL1 PE=2 SV=1	Late embryogenesis abundant protein	-	-	-	-	-
TR100_c2_g1	473	361	320	146	359	163	9.36	10.49	7.22	3.98	9.26	4.38	predicted protein, partial [Hordeum vulgare subsp. vulgare]	-	-	-	-	-	-	-
TR100_c3_g1	267	276	194	117	238	164	3.88	5.84	3.19	2.32	4.51	3.21	predicted protein, partial [Hordeum vulgare subsp. vulgare]	-	NEMP family;NEMP family	-	-	-	-	-
TR100_c4_g1	5906.83	9336.86	7278.93	1011	5173.68	2400.99	191.51	452.77	273.99	46.07	218.9	108.16	photosystem I reaction center PsaK [Mycobacteroides abscessus]|P36886.1 RecName: Full=Photosystem I reaction center subunit psaK, chloroplastic	Photosystem I reaction center subunit psaK, chloroplastic OS=Hordeum vulgare OX=4513 GN=PSAK PE=1 SV=1	Photosystem I psaG / psaK	metabolic process;biological_process;cellular process;cellular metabolic process;photosynthesis	molecular_function;binding;ion binding;anion binding;tetrapyrrole binding;cofactor binding;organic cyclic compound binding;heterocyclic compound binding;chlorophyll binding	intracellular;cellular_component;membrane;cell;cytoplasm;intracellular membrane-bounded organelle;chloroplast;photosystem;chloroplast thylakoid;plastid;thylakoid;intrinsic component of membrane;plastid thylakoid;organelle subcompartment;protein-containing complex;photosynthetic membrane;thylakoid membrane;organelle;membrane-bounded organelle;intracellular organelle;organelle part;intracellular pa…	K02698|psaK; photosystem I subunit X	ko00195(Metabolism)
TR100_c5_g1	3	5	1	7	4	6	0.26	0.7	0.11	0.93	0.45	0.79	-	-	-	-	-	-	-	-
TR100_c6_g1	657	1388	1173	602	1353.57	672	5.08	15.48	10.16	6.28	13.64	6.92	predicted protein [Hordeum vulgare subsp. vulgare]|BAJ93207.1 predicted protein [Hordeum vulgare subsp. vulgare]	-	Protein of unknown function (DUF1296)	-	-	-	-	-
TR100_c7_g1	33	140	73	62	130	70	1.07	6.78	2.74	2.82	5.49	3.15	unnamed protein product [Triticum aestivum]	Zinc finger protein MAGPIE OS=Arabidopsis thaliana OX=3702 GN=MGP PE=1 SV=1	-	-	-	-	-	-
TR100_c8_g1	15	36	23	15	42	24.15	0.88	3.3	1.64	1.3	3.24	2.07	unnamed protein product [Triticum aestivum]	-	-	-	-	-	-	-
TR100_c9_g1	0	1	2	2	2	0	0	0.9	1.43	2	1.22	0	-	-	-	-	-	-	-	-
TR101000_c0_g1	0	2	0	0	0	0	0	1.08	0	0	0	0	tRNA (guanine(37)-N(1))-methyltransferase [Ascochyta rabiei]	-	-	-	-	-	-	-
TR101001_c0_g1	0	0	0	0	2	0	0	0	0	0	1.5	0	unconventional myosin-Ib isoform X4 [Lagenorhynchus obliquidens]	-	-	-	-	-	-	-
TR101002_c0_g1	12	4	7	0	13	5	0.74	0.39	0.52	0	1.05	0.45	-	-	Cysteine-rich TM module stress tolerance	-	-	-	-	-
TR101003_c0_g1	0	0	0	0	0	0	0	0	0	0	0	0	-	-	-	-	-	-	-	-
TR101004_c0_g1	0	0	6	0	1	0	0	0	2.75	0	0.41	0	cytochrome c oxidase subunit 7C, mitochondrial [Gallus gallus]	-	-	-	-	-	-	-
TR101005_c0_g1	0	3	1	0	2	2	0	0.38	0.1	0	0.21	0.24	-	-	-	-	-	-	-	-
TR101006_c0_g1	0	1	0	0	0	0	0	0.77	0	0	0	0	hypothetical protein EIP91_009737 [Steccherinum ochraceum]	-	-	-	-	-	-	-
TR101007_c0_g1	2	2	0	1	6	0	0.29	0.5	0	0.25	1.14	0	-	-	-	-	-	-	-	-
TR101009_c0_g1	1	0	0	0	0	0	0.56	0	0	0	0	0	-	-	-	-	-	-	-	-
TR10100_c0_g1	72	305	95	129	308	122	3.01	19.32	4.67	7.69	16.79	7.2	predicted protein [Hordeum vulgare subsp. vulgare]	-	-	-	-	-	-	-
TR101010_c0_g1	0	2	0	0	0	0	0	2.36	0	0	0	0	-	-	-	-	-	-	-	-
TR101011_c0_g1	0	0	0	0	0	0	0	0	0	0	0	0	hypothetical protein Micbo1qcDRAFT_194040 [Microdochium bolleyi]	-	-	-	-	-	-	-
TR101012_c0_g1	0	0	0	0	2	0	0	0	0	0	1.7	0	-	-	-	-	-	-	-	-
TR101013_c0_g1	0	2	0	0	0	0	0	2.6	0	0	0	0	-	-	-	-	-	-	-	-
TR101014_c0_g1	0	0	2	0	0	0	0	0	1.22	0	0	0	-	-	-	-	-	-	-	-
TR101015_c0_g1	3	7	2	1	2	1	1.44	6.37	1.46	1.02	1.24	0.99	predicted protein [Hordeum vulgare subsp. vulgare]|BAK04977.1 predicted protein [Hordeum vulgare subsp. vulgare]	-	-	-	-	-	-	-
TR101016_c0_g1	0	2	0	0	0	0	0	1.58	0	0	0	0	-	-	-	-	-	-	-	-
TR101017_c0_g1	0	0	2	0	0	0	0	0	2.15	0	0	0	electron carrier [Ascochyta rabiei]	-	-	-	-	-	-	-
TR101018_c0_g1	0	4	0	0	0	0	0	1.1	0	0	0	0	hypothetical protein ANO11243_034360 [fungal sp. No.11243]	-	Methyltransferase domain	-	-	-	-	-
TR101019_c0_g1	0	4	2	0	4	2	0	0.74	0.29	0	0.58	0.35	-	-	-	-	-	-	-	-
TR10101_c0_g1	82	110	76	49	113	72	0.96	1.86	1	0.78	1.72	1.12	protein CPR-5-like [Aegilops tauschii subsp. tauschii]	Protein CPR-5 OS=Arabidopsis thaliana OX=3702 GN=CPR5 PE=1 SV=1	-	-	-	-	-	-
TR101020_c0_g1	2	0	0	0	0	0	1.05	0	0	0	0	0	translation initiation factor eif-3b [Xanthophyllomyces dendrorhous]	-	-	-	-	-	-	-
TR101021_c0_g1	0	5	0	0	0	0	0	0.77	0	0	0	0	hypothetical protein Micbo1qcDRAFT_232193 [Microdochium bolleyi]	-	-	-	-	-	-	-
TR101022_c0_g1	6	2	2	1	1	0	0.32	0.16	0.13	0.08	0.07	0	guanine nucleotide-binding protein subunit beta-2 [Carica papaya]	Guanine nucleotide-binding protein subunit beta OS=Solanum tuberosum OX=4113 GN=GB1 PE=2 SV=1	WD domain, G-beta repeat;Anaphase-promoting complex subunit 4 WD40 domain	-	-	-	-	-
TR101023_c0_g1	86	83	54	26	57	44	2.13	3.03	1.53	0.89	1.84	1.49	-	-	-	-	-	-	-	-
TR101024_c0_g1	1	0	0	0	1	0	0.58	0	0	0	0.74	0	-	-	-	-	-	-	-	-
TR101025_c0_g1	0	0	0	0	0	0	0	0	0	0	0	0	glutamate receptor 1 isoform 2 precursor [Mus musculus]|AAH56397.1 Glutamate receptor, ionotropic, AMPA1 (alpha 1) [Mus musculus]	-	-	metabolic process;receptor recycling;biological_process;cellular process;regulation of metabolic process;signaling;regulation of signaling;regulation of cellular metabolic process;receptor metabolic process;macromolecule metabolic process;cellular metabolic process;cellular macromolecule metabolic process;regulation of biological process;regulation of cellular process;regulation of macromolecule …	protein binding;molecular_function;binding;transmembrane signaling receptor activity;ionotropic glutamate receptor activity;signaling receptor activity;transporter activity;ion channel activity;extracellular ligand-gated ion channel activity;cation channel activity;transmembrane transporter activity;glutamate receptor activity;cation transmembrane transporter activity;ion transmembrane transporte…	plasma membrane;intracellular;cellular_component;integral component of membrane;membrane;integral component of plasma membrane;cell;cytoplasm;endosome;intracellular membrane-bounded organelle;transport vesicle;ionotropic glutamate receptor complex;endomembrane system;neuron projection;axon;dendrite;intrinsic component of membrane;intrinsic component of plasma membrane;cell leading edge;cell proje…	-	-
TR101026_c0_g1	0	1	0	0	0	0	0	0.79	0	0	0	0	-	-	-	-	-	-	-	-
TR101027_c0_g1	1	7	0	0	3	0	0.05	0.59	0	0	0.21	0	hypothetical protein FOMPIDRAFT_1025650 [Fomitopsis pinicola FP-58527 SS1]	-	Ser-Thr-rich glycosyl-phosphatidyl-inositol-anchored membrane family	-	-	-	-	-
TR101028_c0_g1	0	0	2	0	0	0	0	0	0.91	0	0	0	-	-	-	-	-	-	-	-
TR101029_c0_g1	8	21	13	20	30	6	0.28	1.11	0.53	0.99	1.37	0.29	-	-	-	-	-	-	-	-
TR10102_c0_g1	711	776	533	311	691	424	7.43	11.75	6.27	4.41	9.41	5.93	E3 ubiquitin-protein ligase RING1-like protein [Triticum urartu]	E3 ubiquitin-protein ligase SIRP1 OS=Oryza sativa subsp. japonica OX=39947 GN=SIRP1 PE=1 SV=1	Ring finger domain;zinc-ribbon;Zinc finger, C3HC4 type (RING finger);RING-like zinc finger;RING-H2 zinc finger domain;Zinc finger, C3HC4 type (RING finger)	-	-	-	-	-
TR101030_c0_g1	0	0	0	0	0	1	0	0	0	0	0	1.19	unnamed protein product [Mus musculus]	-	-	-	-	-	-	-
TR101031_c0_g1	0	0	0	0	0	0	0	0	0	0	0	0	-	-	-	-	-	-	-	-
TR101032_c0_g1	0	1	0	0	1	0	0	0.62	0	0	0.44	0	Galactinol--sucrose galactosyltransferase [Actinidia chinensis var. chinensis]	Probable galactinol--sucrose galactosyltransferase 1 OS=Arabidopsis thaliana OX=3702 GN=RFS1 PE=2 SV=1	-	-	-	-	-	-
TR101033_c0_g1	0	0	0	0	2	0	0	0	0	0	1.02	0	-	-	-	-	-	-	-	-
TR101034_c0_g1	1	0	3	1	1	2	0.1	0	0.38	0.16	0.13	0.31	-	-	-	-	-	-	-	-
TR101035_c0_g1	3	2	1	5	5	6	0.08	0.08	0.03	0.19	0.18	0.23	-	-	-	-	-	-	-	-
TR101036_c0_g1	0	0	0	0	5	0	0	0	0	0	0.98	0	-	-	-	-	-	-	-	-
TR101037_c0_g1	0	1	2	1	1.03	0	0	0.34	0.54	0.35	0.26	0	-	-	-	-	-	-	-	-
TR101038_c0_g1	0	3	0	0	0	0	0	2.77	0	0	0	0	-	-	-	-	-	-	-	-
TR101039_c0_g1	0	0	0	0	2	0	0	0	0	0	0.68	0	hypothetical protein SNOG_05771 [Parastagonospora nodorum SN15]|EAT86835.1 hypothetical protein SNOG_05771 [Parastagonospora nodorum SN15]	-	-	biological_process;response to toxic substance;cellular process;cellular response to chemical stimulus;response to chemical;response to stimulus;cellular response to stimulus;cellular response to toxic substance;detoxification;cellular detoxification;cellular oxidant detoxification	molecular_function;catalytic activity;oxidoreductase activity;antioxidant activity;oxidoreductase activity, acting on peroxide as acceptor;peroxidase activity	-	-	-
TR10103_c0_g1	762.03	1272.89	1138.53	598.55	1215.32	892.1	29.8	75.2	52.21	33.28	62.05	49.06	Eukaryotic translation initiation factor 5 [Triticum urartu]	Eukaryotic translation initiation factor 5 OS=Zea mays OX=4577 GN=EIF5 PE=2 SV=1	Domain found in IF2B/IF5	-	-	-	K03262|EIF5; translation initiation factor 5	ko03013(Genetic Information Processing);ko04214(Cellular Processes)
TR101041_c0_g1	0	0	0	0	0	3	0	0	0	0	0	2.15	-	-	-	-	-	-	-	-
TR101042_c0_g1	0	2	0	0	0	0	0	1.31	0	0	0	0	ferric reductase NAD binding domain-domain-containing protein [Microdochium bolleyi]	Respiratory burst oxidase homolog protein D OS=Solanum tuberosum OX=4113 GN=RBOHD PE=1 SV=2	-	-	-	-	-	-
TR101043_c0_g1	0	0	2	0	0	1	0	0	0.54	0	0	0.34	-	-	-	-	-	-	-	-
TR101044_c0_g1	1	3	0	0	3	2	0.19	1.03	0	0	0.76	0.69	-	-	-	-	-	-	-	-
TR101045_c0_g1	1	2	0	0	4	0	0.13	0.44	0	0	0.68	0	nuclear pore complex protein NUP54 [Coffea eugenioides]|XP_027150763.1 nuclear pore complex protein NUP54 [Coffea eugenioides]|XP_027150764.1 nuclear pore complex protein NUP54 [Coffea eugenioides]	Nuclear pore complex protein NUP54 OS=Arabidopsis thaliana OX=3702 GN=NUP54 PE=1 SV=1	-	-	-	-	-	-
TR101046_c0_g1	0	0	2	0	0	0	0	0	1.79	0	0	0	hypothetical protein SPPG_01544 [Spizellomyces punctatus DAOM BR117]|KND04104.1 hypothetical protein SPPG_01544 [Spizellomyces punctatus DAOM BR117]	-	-	-	-	-	-	-
TR101047_c0_g1	0	3	0	0	0	0	0	2.81	0	0	0	0	phosphoribosylaminoimidazole carboxylase [Microdochium bolleyi]	Phosphoribosylaminoimidazole carboxylase, chloroplastic (Fragment) OS=Vigna aconitifolia OX=3918 GN=PURKE PE=2 SV=1	-	-	-	-	-	-
TR101048_c0_g1	0	2	0	0	0	0	0	1.38	0	0	0	0	-	-	-	-	-	-	-	-
TR101049_c0_g1	0	2	0	0	0	0	0	1.1	0	0	0	0	alpha-galactosidase [Microdochium bolleyi]	-	-	-	-	-	-	-
TR10104_c0_g1	648	747.96	1519.99	273	852.91	1248.96	5.59	9.33	14.72	3.18	9.59	14.37	anthranilate synthase alpha 1 subunit [Secale cereale]	Anthranilate synthase alpha subunit 2, chloroplastic OS=Oryza sativa subsp. japonica OX=39947 GN=OsASA2 PE=1 SV=1	chorismate binding enzyme;Anthranilate synthase component I, N terminal region;chorismate binding enzyme	-	-	-	K01657|trpE; anthranilate synthase component I [EC:4.1.3.27]	ko00400(Metabolism);ko00405(Metabolism);ko01100(Metabolism);ko01110(Metabolism);ko01230(Metabolism);ko02024(Cellular Processes);ko02025(Cellular Processes)
TR101050_c0_g1	0	0	2	0	0	0	0	0	1.73	0	0	0	PREDICTED: epidermal growth factor receptor kinase substrate 8-like protein 2 isoform X1 [Meleagris gallopavo]	-	-	-	-	-	-	-
TR101051_c0_g1	0	6	0	0	2	0	0	0.54	0	0	0.15	0	NmrA family protein [Acanthamoeba castellanii str. Neff]|ELR13183.1 NmrA family protein [Acanthamoeba castellanii str. Neff]	-	NmrA-like family	-	-	-	-	-
TR101053_c0_g1	4	5	0	0	1	1	0.4	0.81	0	0	0.13	0.15	-	-	-	-	-	-	-	-
TR101054_c0_g1	0	0	1	0	0	0	0	0	0.56	0	0	0	-	-	-	-	-	-	-	-
TR101055_c0_g1	0	0	0	0	0	0	0	0	0	0	0	0	unnamed protein product [Mus musculus]	-	-	-	-	-	-	-
TR101056_c0_g1	0	2	0	0	0	0	0	1.42	0	0	0	0	-	-	-	-	-	-	-	-
TR101057_c0_g1	0	0	0	4	1	0	0	0	0	2.01	0.34	0	-	-	-	-	-	-	-	-
TR101058_c0_g1	0	0	0	3	0	0	0	0	0	0.8	0	0	-	-	-	-	-	-	-	-
TR101059_c0_g1	0	2	0	1	0	0	0	2.08	0	1.17	0	0	PREDICTED: heat shock protein 83-like [Erythranthe guttata]|EYU19581.1 hypothetical protein MIMGU_mgv1a002166mg [Erythranthe guttata]	Heat shock protein 83 OS=Ipomoea nil OX=35883 GN=HSP83A PE=2 SV=1	-	-	-	-	-	-
TR10105_c0_g1	1918	1716	2335	1272	2498	1161	16.99	21.97	23.21	15.23	28.84	13.72	predicted protein [Hordeum vulgare subsp. vulgare]	Probable inactive ATP-dependent zinc metalloprotease FTSHI 3, chloroplastic OS=Arabidopsis thaliana OX=3702 GN=FTSHI3 PE=1 SV=1	ATPase family associated with various cellular activities (AAA);FtsH Extracellular;TIP49 C-terminus	-	-	-	-	-
TR10105_c1_g1	17	42	118	8	39	28	0.15	0.54	1.19	0.1	0.45	0.33	predicted protein [Hordeum vulgare subsp. vulgare]	LRR receptor-like serine/threonine-protein kinase RPK2 OS=Arabidopsis thaliana OX=3702 GN=RPK2 PE=2 SV=1	Protein kinase domain;Protein tyrosine kinase;Leucine Rich repeats (2 copies);Leucine rich repeat;Leucine Rich Repeat;Leucine rich repeat N-terminal domain	-	-	-	-	-
TR10105_c2_g1	6	0	2	2	4	0	0.56	0	0.23	0.29	0.48	0	-	-	-	-	-	-	-	-
TR10105_c2_g2	1	0	2	2	1	1	0.21	0	0.58	0.76	0.27	0.37	-	-	-	-	-	-	-	-
TR101060_c0_g1	3	0	0	0	1	1	0.9	0	0	0	0.39	0.58	-	-	-	-	-	-	-	-
TR101061_c0_g1	0	0	0	0	0	2	0	0	0	0	0	2.22	-	-	-	-	-	-	-	-
TR101062_c0_g1	0	0	0	0	3	0	0	0	0	0	1.81	0	putative mitochondrial import receptor subunit tom40 [Kockovaella imperatae]|ORX33408.1 putative mitochondrial import receptor subunit tom40 [Kockovaella imperatae]	-	-	-	-	-	-	-
TR101063_c0_g1	0	1	0	2	0	3	0	0.26	0	0.53	0	0.78	-	-	-	-	-	-	-	-
TR101064_c0_g1	0	0	2	2	1	2	0	0	0.36	0.45	0.18	0.44	-	-	-	-	-	-	-	-
TR101065_c0_g1	0	0	0	0	0	0	0	0	0	0	0	0	Pentatricopeptide repeat-containing protein [Actinidia chinensis var. chinensis]	Pentatricopeptide repeat-containing protein At3g56030, mitochondrial OS=Arabidopsis thaliana OX=3702 GN=At3g56030 PE=1 SV=2	-	-	-	-	-	-
TR101066_c0_g1	0	1	2	1	0	0	0	0.71	1.13	0.78	0	0	-	-	-	-	-	-	-	-
TR101067_c0_g1	1	6	0	0	5	0	0.38	4.25	0	0	2.45	0	hypothetical protein DVH24_023879 [Malus domestica]	Dihydrolipoyllysine-residue acetyltransferase component 1 of pyruvate dehydrogenase complex, mitochondrial OS=Arabidopsis thaliana OX=3702 GN=LTA3 PE=1 SV=2	-	-	-	-	-	-
TR101068_c0_g1	1	2	0	0	1	1	0.25	0.91	0	0	0.33	0.47	-	-	-	-	-	-	-	-
TR101069_c0_g1	0	0	0	0	0	1	0	0	0	0	0	0.43	probable RNA polymerase II nuclear localization protein SLC7A6OS [Dasypus novemcinctus]	-	-	immune system process;immune system development;multicellular organism development;biological_process;cellular process;hemopoiesis;cell differentiation;multicellular organismal process;developmental process;animal organ development;hematopoietic or lymphoid organ development;system development;anatomical structure development;cellular developmental process;hematopoietic progenitor cell differenti…	-	-	-	-
TR10106_c0_g1	21	33	2	0	16	7	1.7	4.29	0.2	0	1.7	0.86	40s ribosomal protein s24 [Xanthophyllomyces dendrorhous]	40S ribosomal protein S24-2 OS=Arabidopsis thaliana OX=3702 GN=RPS24B PE=2 SV=2	Ribosomal protein S24e	-	-	-	-	-
TR10106_c0_g2	5	13	0	0	3	3	0.36	1.47	0	0	0.28	0.32	hypothetical protein RHOBADRAFT_32242 [Rhodotorula graminis WP1]|KPV72579.1 hypothetical protein RHOBADRAFT_32242 [Rhodotorula graminis WP1]	40S ribosomal protein S24-1 OS=Arabidopsis thaliana OX=3702 GN=RPS24A PE=2 SV=1	Ribosomal protein S24e	metabolic process;peptide metabolic process;nitrogen compound metabolic process;biological_process;biosynthetic process;macromolecule biosynthetic process;cellular process;gene expression;protein metabolic process;cellular nitrogen compound metabolic process;cellular macromolecule biosynthetic process;peptide biosynthetic process;macromolecule metabolic process;cellular amide metabolic process;am…	molecular_function;binding;small molecule binding;organic cyclic compound binding;nucleoside phosphate binding;heterocyclic compound binding;structural molecule activity;structural constituent of ribosome;nucleotide binding	intracellular;cellular_component;ribonucleoprotein complex;cell;cytoplasm;protein-containing complex;organelle;non-membrane-bounded organelle;intracellular organelle;intracellular non-membrane-bounded organelle;intracellular part;cytoplasmic part;cell part;ribosome	-	-
TR101070_c0_g1	0	0	0	0	2	0	0	0	0	0	0.79	0	-	-	-	-	-	-	-	-
TR101071_c0_g1	2	0	0	0	0	0	0.98	0	0	0	0	0	-	-	-	-	-	-	-	-
TR101072_c0_g1	0	2	0	0	0	0	0	2.64	0	0	0	0	hypothetical protein B9Z65_7116 [Elsinoe australis]	Regulator of nonsense transcripts 1 homolog OS=Arabidopsis thaliana OX=3702 GN=UPF1 PE=1 SV=2	-	-	-	-	-	-
TR101073_c0_g1	0	0	2	0	0	0	0	0	1.73	0	0	0	-	-	-	-	-	-	-	-
TR101074_c0_g1	0	0	0	1	4	1	0	0	0	0.66	1.7	0.64	uncharacterized protein LOC109770404 isoform X3 [Aegilops tauschii subsp. tauschii]	-	-	-	-	-	-	-
TR101075_c0_g1	3	1	0	0	1	0	0.41	0.23	0	0	0.18	0	-	-	-	-	-	-	-	-
TR101076_c0_g1	0	0	0	3	0	6	0	0	0	0.27	0	0.54	PREDICTED: trimeric intracellular cation channel type B isoform X1 [Mus musculus]	-	-	transport;ion transport;cation transport;potassium ion transport;metal ion transport;biological_process;cellular process;monovalent inorganic cation transport;ion transmembrane transport;localization;establishment of localization;transmembrane transport;cellular potassium ion transport;cation transmembrane transport;inorganic ion transmembrane transport;inorganic cation transmembrane transport;po…	molecular_function;metal ion transmembrane transporter activity;transporter activity;ion channel activity;calcium activated cation channel activity;cation channel activity;potassium channel activity;transmembrane transporter activity;cation transmembrane transporter activity;ion transmembrane transporter activity;monovalent inorganic cation transmembrane transporter activity;potassium ion transme…	intracellular;cellular_component;membrane;cell;cytoplasm;intracellular membrane-bounded organelle;endomembrane system;intrinsic component of membrane;organelle;membrane-bounded organelle;intracellular organelle;intracellular part;membrane part;cytoplasmic part;cell part;integral component of membrane;nucleus;endoplasmic reticulum	-	-
TR101077_c0_g1	2	2	0	0	1	0	0.59	1.09	0	0	0.39	0	-	-	-	-	-	-	-	-
TR101078_c0_g1	0	0	3	0	0	0	0	0	1.86	0	0	0	-	-	-	-	-	-	-	-
TR101079_c0_g1	0	0	2	0	2	0	0	0	1.01	0	0.89	0	PREDICTED: cytochrome P450 94B3-like [Daucus carota subsp. sativus]	-	-	-	-	-	-	-
TR10107_c0_g1	10	11	2	4	8	4	1.11	2.03	0.29	0.72	1.17	0.71	-	-	-	-	-	-	-	-
TR10107_c1_g1	5	4	9	0.86	3	1	1.52	2.24	3.98	0.51	1.18	0.59	-	-	-	-	-	-	-	-
TR10107_c2_g1	28	13	6	13	15	15	0.92	0.64	0.23	0.6	0.64	0.69	-	-	-	-	-	-	-	-
TR101080_c0_g1	0	4	1	0	2	1	0	2.32	0.46	0	0.81	0.61	-	-	-	-	-	-	-	-
TR101081_c0_g1	3	2	1	2	3	0	0.22	0.23	0.09	0.22	0.28	0	-	-	-	-	-	-	-	-
TR101082_c0_g1	0	2	0	0	0	0	0	1.4	0	0	0	0	-	-	-	-	-	-	-	-
TR101083_c0_g1	0	0	0	0	0	2	0	0	0	0	0	3.23	-	-	-	-	-	-	-	-
TR101084_c0_g1	0	0	3	0	0	0	0	0	0.87	0	0	0	40S ribosomal protein S4 [Tetrahymena thermophila SB210]|EAS01320.2 40S ribosomal protein S4 [Tetrahymena thermophila SB210]	40S ribosomal protein S4 OS=Oryza sativa subsp. japonica OX=39947 GN=RPS4 PE=2 SV=3	-	-	-	-	-	-
TR101085_c0_g1	0	0	2	0	0	0	0	0	0.61	0	0	0	-	-	-	-	-	-	-	-
TR101086_c0_g1	0	6	1	2	11	3	0	0.54	0.07	0.17	0.83	0.25	-	-	-	-	-	-	-	-
TR101087_c0_g1	0	3	0	0	0	0	0	4.37	0	0	0	0	hypothetical protein AC578_9320 [Pseudocercospora eumusae]	-	-	-	-	-	-	-
TR101088_c0_g1	0	2	0	0	0	0	0	1.58	0	0	0	0	MULTISPECIES: 2&apos	-	-	-	-	-	-	-
TR10108_c0_g1	9	22	12	4	13.06	5	0.56	2.14	0.91	0.37	1.06	0.46	predicted protein [Hordeum vulgare subsp. vulgare]	-	-	-	-	-	-	-
TR101090_c0_g1	0	0	0	2	0	0	0	0	0	2.87	0	0	-	-	-	-	-	-	-	-
TR101091_c0_g1	1	4	0	0	1	0	0.12	0.81	0	0	0.16	0	hypothetical protein D0869_06006 [Hortaea werneckii]|RMY01398.1 hypothetical protein D0868_08509 [Hortaea werneckii]|RMY18088.1 hypothetical protein D0867_05573 [Hortaea werneckii]|RMY34356.1 hypothetical protein D0866_05305 [Hortaea werneckii]	-	Zinc-binding dehydrogenase	-	-	-	-	-
TR101092_c0_g1	2	1	1	7	11	3	0.26	0.22	0.17	1.49	1.86	0.63	-	-	-	-	-	-	-	-
TR101093_c0_g1	0	0	0	0	3	0	0	0	0	0	1.16	0	-	-	-	-	-	-	-	-
TR101094_c0_g1	0	0	3	0	0	0	0	0	0.73	0	0	0	-	-	-	-	-	-	-	-
TR101095_c0_g1	2	0	0	0	0	0	0.74	0	0	0	0	0	hypothetical protein BCR39DRAFT_540529 [Naematelia encephala]	-	-	-	-	-	-	-
TR101096_c0_g1	2	0	0	0	0	0	1.25	0	0	0	0	0	28S ribosomal protein S34, mitochondrial [Rattus norvegicus]|EDM03889.1 mitochondrial ribosomal protein S34 (predicted), isoform CRA_a [Rattus norvegicus]	-	-	metabolic process;translation;peptide metabolic process;nitrogen compound metabolic process;biological_process;biosynthetic process;macromolecule biosynthetic process;cellular process;gene expression;protein metabolic process;cellular nitrogen compound metabolic process;cellular macromolecule biosynthetic process;peptide biosynthetic process;macromolecule metabolic process;cellular amide metaboli…	molecular_function;structural molecule activity;structural constituent of ribosome	intracellular;cellular_component;ribonucleoprotein complex;cell;cytoplasm;intracellular membrane-bounded organelle;protein-containing complex;organelle;membrane-bounded organelle;non-membrane-bounded organelle;intracellular organelle;intracellular non-membrane-bounded organelle;intracellular part;cytoplasmic part;cell part;ribosome;mitochondrion	-	-
TR101097_c0_g1	0	2	0	0	0	0	0	2.25	0	0	0	0	protein phosphatase 2A regulatory B subunit, partial [Neurospora tetrasperma FGSC 2508]|EGO52875.1 protein phosphatase 2A regulatory B subunit, partial [Neurospora tetrasperma FGSC 2508]|EGZ67562.1 protein phosphatase 2A regulatory B subunit, partial [Neurospora tetrasperma FGSC 2509]	Serine/threonine protein phosphatase 2A 55 kDa regulatory subunit B alpha isoform OS=Oryza sativa subsp. japonica OX=39947 GN=Os06g0563300 PE=2 SV=2	-	-	-	-	-	-
TR101098_c0_g1	0	2	0	0	0	0	0	1.69	0	0	0	0	protein FAR1-RELATED SEQUENCE 5-like [Aegilops tauschii subsp. tauschii]	-	-	-	-	-	-	-
TR101099_c0_g1	1	0	0	0	0	0	0.58	0	0	0	0	0	-	-	-	-	-	-	-	-
TR10109_c0_g1	1	2	5	5	8	0	0.1	0.34	0.67	0.83	1.1	0	-	-	-	-	-	-	-	-
TR1010_c0_g1	4128.5	2315.36	1862.54	2213.6	5497.77	1390.59	49.23	40.08	25.04	35.86	85.45	22.23	predicted protein, partial [Hordeum vulgare subsp. vulgare]|BAJ95659.1 predicted protein, partial [Hordeum vulgare subsp. vulgare]|BAJ89077.1 predicted protein, partial [Hordeum vulgare subsp. vulgare]	Aldo-keto reductase family 4 member C10 OS=Arabidopsis thaliana OX=3702 GN=AKR4C10 PE=1 SV=1	Aldo/keto reductase family	-	-	-	-	-
TR1010_c0_g2	1229.21	1396.46	1074.39	288.26	1130.37	1694.19	5.82	9.5	5.68	1.83	6.98	10.63	cysteine-rich receptor-like protein kinase 40 [Aegilops tauschii subsp. tauschii]	G-type lectin S-receptor-like serine/threonine-protein kinase At1g11330 OS=Arabidopsis thaliana OX=3702 GN=At1g11330 PE=1 SV=3	Protein kinase domain;Protein tyrosine kinase;PRP38 family	-	-	-	-	-
TR1010_c1_g1	2307	1837	2698.8	1146	3445	1218	17.64	20.27	23.13	11.83	34.34	12.4	alpha-humulene synthase-like isoform X1 [Aegilops tauschii subsp. tauschii]	(+)-delta-cadinene synthase isozyme XC1 OS=Gossypium arboreum OX=29729 PE=1 SV=1	Terpene synthase family, metal binding domain	-	-	-	-	-
TR1010_c1_g2	1013	468	2253.21	481.68	1409.51	148	5.46	3.63	13.58	3.49	9.91	1.06	predicted protein, partial [Hordeum vulgare subsp. vulgare]	-	Leucine carboxyl methyltransferase	-	-	-	-	-
TR1010_c1_g3	0	0	19.73	1.32	7.43	0	0	0	0.26	0.02	0.11	0	-	-	-	-	-	-	-	-
TR1010_c3_g1	1	1	1	1	0	0	0.46	0.87	0.7	0.97	0	0	-	-	-	-	-	-	-	-
TR101100_c0_g1	0	0	2	0	0	0	0	0	1.67	0	0	0	guanine nucleotide-binding protein subunit beta [Mucor circinelloides f. circinelloides 1006PhL]	-	-	-	-	-	-	-
TR101101_c0_g1	0	0	0	0	0	0	0	0	0	0	0	0	-	-	-	-	-	-	-	-
TR101102_c0_g1	0	0	0	0	2	0	0	0	0	0	1.35	0	transketolase [Ascochyta rabiei]	-	-	-	-	-	-	-
TR101103_c0_g1	2	0	0	0	0	0	0.86	0	0	0	0	0	-	-	-	-	-	-	-	-
TR101104_c0_g1	0	5	4	1.03	1	4	0	0.64	0.4	0.13	0.1	0.48	-	-	-	-	-	-	-	-
TR101105_c0_g1	10	15.12	24.43	11	15.11	8.33	0.49	1.12	1.41	0.77	0.96	0.58	-	-	-	-	-	-	-	-
TR101106_c0_g1	2	3	6	1	4	3	0.1	0.24	0.37	0.07	0.27	0.22	-	-	-	-	-	-	-	-
TR101107_c0_g1	0	0	0	0	1	0	0	0	0	0	0.65	0	ubiquitin-conjugating enzyme e2 8 [Xanthophyllomyces dendrorhous]	Ubiquitin-conjugating enzyme E2 4 OS=Arabidopsis thaliana OX=3702 GN=UBC4 PE=2 SV=2	-	-	-	-	-	-
TR101108_c0_g1	0	0	0	0	2	0	0	0	0	0	0.37	0	PREDICTED: conserved oligomeric Golgi complex subunit 3 [Vitis vinifera]|CBI27744.3 unnamed protein product, partial [Vitis vinifera]	-	-	-	-	-	-	-
TR101109_c0_g1	0	0	0	0	1	0	0	0	0	0	0.39	0	-	-	-	-	-	-	-	-
TR10110_c0_g1	132.56	508.59	176.79	85.36	320.09	167.66	10.38	63.57	17.17	10.16	32.76	19.79	uncharacterized protein LOC109749863 [Aegilops tauschii subsp. tauschii]	-	-	-	-	-	-	-
TR101110_c0_g1	0	0	0	1	0	0	0	0	0	1.28	0	0	pectinacetylesterase family protein [Artemisia annua]	Pectin acetylesterase 3 OS=Arabidopsis thaliana OX=3702 GN=PAE3 PE=2 SV=1	-	-	-	-	-	-
TR101111_c0_g1	1	0	1	0	0	1	0.12	0	0.16	0	0	0.2	-	-	-	-	-	-	-	-
TR101112_c0_g1	1	0	0	0	0	1	0.6	0	0	0	0	1.27	citrate synthase [Aureobasidium namibiae CBS 147.97]|KEQ77070.1 citrate synthase [Aureobasidium namibiae CBS 147.97]	Citrate synthase, mitochondrial OS=Citrus maxima OX=37334 GN=CIT PE=2 SV=1	-	metabolic process;organic acid metabolic process;generation of precursor metabolites and energy;citrate metabolic process;oxidation-reduction process;biological_process;aerobic respiration;cellular process;energy derivation by oxidation of organic compounds;antibiotic metabolic process;drug metabolic process;carboxylic acid metabolic process;oxoacid metabolic process;cellular metabolic process;pr…	molecular_function;catalytic activity;transferase activity;transferase activity, transferring acyl groups;citrate synthase activity;transferase activity, transferring acyl groups, acyl groups converted into alkyl on transfer;citrate (Si)-synthase activity	-	-	-
TR101113_c0_g1	0	2	0	0	0	0	0	2.73	0	0	0	0	hypothetical protein B0A48_13868 [Rachicladosporium antarcticum]	Probable acylpyruvase FAHD1, mitochondrial OS=Arabidopsis thaliana OX=3702 GN=FAHD1 PE=1 SV=1	-	-	-	-	-	-
TR101114_c0_g1	0	0	0	0	2	0	0	0	0	0	1.03	0	-	-	-	-	-	-	-	-
TR101115_c0_g1	1	2	0	0	0	0	0.25	0.91	0	0	0	0	glyoxysomal fatty acid beta-oxidation multifunctional protein MFP-a [Phalaenopsis equestris]	Glyoxysomal fatty acid beta-oxidation multifunctional protein MFP-a OS=Brassica napus OX=3708 PE=2 SV=2	-	-	-	-	-	-
TR101116_c0_g1	0	2	0	0	0	0	0	1.72	0	0	0	0	-	-	-	-	-	-	-	-
TR101117_c0_g1	0	0	2	0	0	0	0	0	1.97	0	0	0	hypothetical protein ST47_g9390 [Ascochyta rabiei]	-	-	-	-	-	-	-
TR101118_c0_g1	1	2	0	4	0	0	0.19	0.68	0	1.4	0	0	-	-	-	-	-	-	-	-
TR101119_c0_g1	0	0	0	1	1	0	0	0	0	1.25	0.75	0	unnamed protein product [Mus musculus]	-	-	-	-	-	-	-
TR10111_c0_g1	6	14	14	2	9	10	0.23	0.81	0.63	0.11	0.45	0.54	-	-	-	-	-	-	-	-
TR101120_c0_g1	0	2	0	0	0	0	0	1.58	0	0	0	0	-	-	-	-	-	-	-	-
TR101121_c0_g1	0	0	0	0	3	0	0	0	0	0	2.81	0	thiamine thiazole synthase, chloroplastic [Citrus clementina]|ESR65433.1 hypothetical protein CICLE_v10008765mg [Citrus clementina]	Thiamine thiazole synthase, chloroplastic OS=Citrus sinensis OX=2711 GN=THI1 PE=2 SV=1	-	-	-	-	-	-
TR101122_c0_g1	4	7	1	0	2	1	0.23	0.61	0.07	0	0.15	0.08	-	-	-	-	-	-	-	-
TR101123_c0_g1	0	0	0	0	0	1	0	0	0	0	0	0.7	-	-	-	-	-	-	-	-
TR101124_c0_g1	0	0	0	0	0	1	0	0	0	0	0	0.24	matrix metalloproteinase-19 isoform 1 preproprotein [Mus musculus]|Q9JHI0.1 RecName: Full=Matrix metalloproteinase-19	-	-	biological_process;multicellular organismal process;developmental process;anatomical structure development;metabolic process;organic substance metabolic process;multicellular organism development;macromolecule metabolic process	molecular_function;catalytic activity;endopeptidase activity;serine-type peptidase activity;peptidase activity;peptidase activity, acting on L-amino acid peptides;hydrolase activity;serine hydrolase activity;catalytic activity, acting on a protein;metallopeptidase activity;binding;ion binding;cation binding;metal ion binding;serine-type endopeptidase activity;metalloendopeptidase activity	cellular_component;extracellular region;extracellular region part;extracellular space;extracellular matrix;membrane	-	-
TR101125_c0_g1	0	0	0	0	0	0	0	0	0	0	0	0	PREDICTED: nicalin isoform X1 [Rattus norvegicus]	-	-	-	-	-	-	-
TR101126_c0_g1	2	0	0	3	1	2	0.68	0	0	2.05	0.44	1.34	-	-	-	-	-	-	-	-
TR101127_c0_g1	0	2	0	0	0	0	0	2.43	0	0	0	0	-	-	-	-	-	-	-	-
TR101128_c0_g1	2	2	0	0	0	2	0.17	0.28	0	0	0	0.27	predicted protein [Hordeum vulgare subsp. vulgare]	-	-	-	-	-	-	-
TR101129_c0_g1	0	2	0	0	0	0	0	2.11	0	0	0	0	hypothetical protein PHAVU_003G137000g [Phaseolus vulgaris]|ESW26654.1 hypothetical protein PHAVU_003G137000g [Phaseolus vulgaris]	Beta-galactosidase 1 OS=Arabidopsis thaliana OX=3702 GN=BGAL1 PE=2 SV=1	-	-	-	-	-	-
TR10112_c0_g1	725	1153	771	491	1011	493	3.29	7.52	3.91	2.99	5.98	2.96	predicted protein [Hordeum vulgare subsp. vulgare]	Spliceosome-associated protein 130 A OS=Arabidopsis thaliana OX=3702 GN=SAP130A PE=2 SV=1	Mono-functional DNA-alkylating methyl methanesulfonate N-term;CPSF A subunit region	-	-	-	K12830|SF3B3, SAP130, RSE1; splicing factor 3B subunit 3	ko03040(Genetic Information Processing)
TR101130_c0_g1	0	1	0	0	0	0	0	0.68	0	0	0	0	-	-	-	-	-	-	-	-
TR101131_c0_g1	0	3	2	1	3	4	0	0.46	0.24	0.15	0.37	0.58	-	-	-	-	-	-	-	-
TR101132_c0_g1	1	0	5	1	4	0	0.08	0	0.49	0.12	0.41	0	RING-H2 finger protein ATL63-like [Aegilops tauschii subsp. tauschii]	-	-	-	-	-	-	-
TR101133_c0_g1	0	0	0	0	0	0	0	0	0	0	0	0	hypothetical protein MYCGRDRAFT_72927 [Zymoseptoria tritici IPO323]|EGP86885.1 hypothetical protein MYCGRDRAFT_72927 [Zymoseptoria tritici IPO323]	-	-	metabolic process;peptide metabolic process;nitrogen compound metabolic process;biological_process;biosynthetic process;macromolecule biosynthetic process;cellular process;gene expression;protein metabolic process;cellular nitrogen compound metabolic process;cellular macromolecule biosynthetic process;peptide biosynthetic process;macromolecule metabolic process;cellular amide metabolic process;am…	molecular_function;structural molecule activity;structural constituent of ribosome	intracellular;cellular_component;ribonucleoprotein complex;cell;cytoplasm;protein-containing complex;organelle;non-membrane-bounded organelle;intracellular organelle;intracellular non-membrane-bounded organelle;intracellular part;cytoplasmic part;cell part;ribosome	-	-
TR101134_c0_g1	1	0	0	0	3	0	0.41	0	0	0	1.6	0	hypothetical protein TRIUR3_12665 [Triticum urartu]	-	-	-	-	-	-	-
TR101135_c0_g1	0	0	0	0	0	2	0	0	0	0	0	1.06	SPOSA6832_04021 [Sporidiobolus salmonicolor]	-	-	-	-	-	-	-
TR101136_c0_g1	0	0	1	0	0	0	0	0	0.69	0	0	0	-	-	-	-	-	-	-	-
TR101137_c0_g1	2	0	3	0	0	0	0.82	0	1.83	0	0	0	-	-	-	-	-	-	-	-
TR101138_c0_g1	0	2	0	0	0	0	0	2.11	0	0	0	0	-	-	-	-	-	-	-	-
TR101139_c0_g1	2	2	1	1	1	2	0.13	0.21	0.08	0.1	0.09	0.19	-	-	-	-	-	-	-	-
TR10113_c0_g1	5	11.01	7	14	3	6	0.08	0.26	0.13	0.31	0.06	0.13	-	-	-	-	-	-	-	-
TR10113_c1_g1	4	2.31	0	3	1.11	2	3	3.26	0	4.85	1.05	3.17	-	Sphingosine-1-phosphate lyase OS=Oryza sativa subsp. japonica OX=39947 GN=SPL PE=2 SV=3	-	-	-	-	-	-
TR10113_c2_g1	1	2	0	0	0	0	0.65	2.43	0	0	0	0	-	-	-	-	-	-	-	-
TR101140_c0_g1	0	0	0	4	0	0	0	0	0	1.15	0	0	-	-	-	-	-	-	-	-
TR101141_c0_g1	4	1	2	4	1	3	0.24	0.09	0.14	0.35	0.08	0.26	-	-	-	-	-	-	-	-
TR101142_c0_g1	0	3	0	0	0	0	0	3.32	0	0	0	0	MULTISPECIES: tyrosine-protein kinase [Shigella]|ABF03210.1 conserved hypothetical protein [Shigella flexneri 5 str. 8401]|EID61522.1 cryptic autophosphorylating protein tyrosine kinase Etk [Shigella flexneri 5a str. M90T]|KFZ99344.1 tyrosine-protein kinase etk [Shigella flexneri]|OOP05506.1 protein-tyrosine kinase [Shigella flexneri]|SRH56942.1 cryptic autophosphorylating protein tyrosine kinase…	-	-	-	-	-	-	-
TR101143_c0_g1	2	1	0	0	0	0	0.2	0.17	0	0	0	0	testis-specific Y-encoded-like protein 4 [Rattus norvegicus]|AAH82023.1 TSPY-like 4 [Rattus norvegicus]|EDL87783.1 rCG19966 [Rattus norvegicus]	NAP1-related protein 1 OS=Arabidopsis thaliana OX=3702 GN=NRP1 PE=1 SV=1	Nucleosome assembly protein (NAP)	chromosome organization;chromatin assembly or disassembly;nucleosome organization;chromatin assembly;DNA packaging;chromatin organization;organelle organization;biological_process;cellular process;cellular component assembly;cellular component organization;cellular protein-containing complex assembly;protein-containing complex subunit organization;cellular component biogenesis;protein-containing …	-	intracellular;cellular_component;cell;intracellular membrane-bounded organelle;organelle;membrane-bounded organelle;intracellular organelle;intracellular part;cell part;nucleus	-	-
TR101144_c0_g1	0	0	6	0	0	0	0	0	0.94	0	0	0	LOW QUALITY PROTEIN: E3 ubiquitin-protein ligase TRIM7-like [Anas platyrhynchos]	-	SPRY domain	-	-	-	-	-
TR101145_c0_g1	0	0	0	2	0	0	0	0	0	1.39	0	0	-	-	-	-	-	-	-	-
TR101146_c0_g1	0	0	0	0	0	2	0	0	0	0	0	2.71	-	-	-	-	-	-	-	-
TR101147_c0_g1	0	0	0	0	0	2	0	0	0	0	0	2.76	-	-	-	-	-	-	-	-
TR101148_c0_g1	1	2	0	0	0	0	0.34	1.25	0	0	0	0	PREDICTED: protein SEH1 [Eucalyptus grandis]|KCW77359.1 hypothetical protein EUGRSUZ_D01715 [Eucalyptus grandis]	Protein SEH1 OS=Arabidopsis thaliana OX=3702 GN=SEH1 PE=1 SV=1	-	-	-	-	-	-
TR101149_c0_g1	0	0	0	2	0	0	0	0	0	2.27	0	0	-	-	-	-	-	-	-	-
TR10114_c0_g1	2	6	0	0	1	0	0.37	1.95	0	0	0.24	0	-	-	-	-	-	-	-	-
TR10114_c0_g2	0	2	2	0	1	0	0	2.29	1.85	0	0.77	0	-	-	-	-	-	-	-	-
TR101150_c0_g1	2	0	0	0	0	0	1.27	0	0	0	0	0	-	-	-	-	-	-	-	-
TR101151_c0_g1	0	0	0	0	0	2	0	0	0	0	0	1.49	PDZ domain-containing protein 8 [Mus musculus]|B9EJ80.1 RecName: Full=PDZ domain-containing protein 8|AAI41371.1 PDZ domain containing 8 [Mus musculus]|AAI41372.1 PDZ domain containing 8 [Mus musculus]	-	-	organelle organization;biological_process;cellular process;cellular component organization;cellular component organization or biogenesis;cell morphogenesis;anatomical structure morphogenesis;regulation of anatomical structure morphogenesis;developmental process;cellular component morphogenesis;anatomical structure development;cellular developmental process;regulation of biological process;regulat…	-	cellular_component;membrane	-	-
TR101152_c0_g1	0	0	0	0	0	0	0	0	0	0	0	0	-	-	-	-	-	-	-	-
TR101153_c0_g1	0	0	2	0	0	0	0	0	0.92	0	0	0	-	-	-	-	-	-	-	-
TR101154_c0_g1	0	2	0	0	0	0	0	2.73	0	0	0	0	[protein-PII] uridylyltransferase [Marinobacter sp. ES-1]|ERP90198.1 PII uridylyl-transferase [Marinobacter sp. ES-1]	-	-	-	-	-	-	-
TR101155_c0_g1	6	9.05	5	1	20.06	14.05	0.7	1.76	0.76	0.19	3.06	2.63	Synaptic vesicle 2-related protein [Triticum urartu]	-	-	-	-	-	-	-
TR101156_c0_g1	2	0	0	0	0	0	1.27	0	0	0	0	0	related to meiotic recombination protein SPO11 [Ustilago hordei]	-	-	-	-	-	-	-
TR101157_c0_g1	1	0	0	0	0	0	0.18	0	0	0	0	0	-	-	-	-	-	-	-	-
TR101158_c0_g1	0	0	1	0	0	2	0	0	0.32	0	0	0.82	Leucine-rich PPR-motif containing [Mus musculus]	-	-	-	-	-	-	-
TR101159_c0_g1	0	0	1	0	1	0	0	0	0.75	0	0.64	0	PREDICTED: peripheral myelin protein 22 [Antrostomus carolinensis]|KFZ62971.1 Peripheral myelin protein 22 [Antrostomus carolinensis]	-	-	biological_process;cellular process;cellular component assembly;cellular component organization;cell projection organization;cell projection assembly;cellular component biogenesis;cellular component organization or biogenesis;plasma membrane bounded cell projection assembly;plasma membrane bounded cell projection organization;cell death;bleb assembly	-	cellular_component;membrane;cell;intrinsic component of membrane;membrane part;cell part;cell periphery;integral component of membrane;plasma membrane	-	-
TR10115_c0_g1	35	102	54	31	93	25	0.77	3.32	1.36	0.95	2.68	0.75	predicted protein, partial [Hordeum vulgare subsp. vulgare]	-	-	-	-	-	-	-
TR101160_c0_g1	3	0	1	0	0	0	0.95	0	0.46	0	0	0	-	-	-	-	-	-	-	-
TR101161_c0_g1	0	2	0	0	0	0	0	2.4	0	0	0	0	-	-	-	-	-	-	-	-
TR101162_c0_g1	0	0	0	0	0	0	0	0	0	0	0	0	-	-	-	-	-	-	-	-
TR101163_c0_g1	0	1	0	1	0	0	0	0.67	0	0.73	0	0	-	-	-	-	-	-	-	-
TR101164_c0_g1	0	0	2	0	0	0	0	0	1.35	0	0	0	-	-	-	-	-	-	-	-
TR101165_c0_g1	1	0	0	0	3	0	0.17	0	0	0	0.68	0	glycosyl hydrolase [Leucosporidium creatinivorum]	-	-	-	-	-	-	-
TR101166_c0_g1	0	0	2	0	1	0	0	0	0.75	0	0.34	0	-	-	-	-	-	-	-	-
TR101167_c0_g1	1	0	3	2	3	2	0.19	0	0.78	0.67	0.74	0.66	Dual specificity protein kinase pom1 [Triticum urartu]	-	-	-	-	-	-	-
TR101168_c0_g1	0	0	0	0	0	0	0	0	0	0	0	0	-	-	-	-	-	-	-	-
TR101169_c0_g1	2	1	0	0	0	3	0.48	0.43	0	0	0	1.34	hypothetical protein B0A48_09740 [Rachicladosporium antarcticum]	Aspartate carbamoyltransferase 3, chloroplastic OS=Pisum sativum OX=3888 GN=PYRB3 PE=2 SV=1	-	-	-	-	-	-
TR10116_c0_g1	386	794	1076	355	813	302	2.41	7.14	7.52	2.99	6.62	2.51	predicted protein [Hordeum vulgare subsp. vulgare]	-	WD domain, G-beta repeat;Anaphase-promoting complex subunit 4 WD40 domain;Utp21 specific WD40 associated putative domain;Utp21 specific WD40 associated putative domain	-	-	-	K14554|UTP21, WDR36; U3 small nucleolar RNA-associated protein 21	ko03008(Genetic Information Processing)
TR101170_c0_g1	0	1	0	1	1	0	0	0.41	0	0.42	0.3	0	predicted protein, partial [Hordeum vulgare subsp. vulgare]	Homeobox-leucine zipper protein ROC3 OS=Oryza sativa subsp. japonica OX=39947 GN=ROC3 PE=2 SV=1	-	-	-	-	-	-
TR101171_c0_g1	0	0	0	0	0	0	0	0	0	0	0	0	-	-	-	-	-	-	-	-
TR101172_c0_g1	0	0	0	0	1	8	0	0	0	0	0.12	1.14	predicted protein [Hordeum vulgare subsp. vulgare]	Cytokinin dehydrogenase 5 OS=Oryza sativa subsp. japonica OX=39947 GN=CKX5 PE=2 SV=1	Cytokinin dehydrogenase 1, FAD and cytokinin binding;FAD binding domain	-	-	-	-	-
TR101173_c0_g1	0	0	2	0	0	0	0	0	1.39	0	0	0	predicted protein [Hordeum vulgare subsp. vulgare]	-	-	-	-	-	-	-
TR101174_c0_g1	0	0	2	0	0	0	0	0	0.91	0	0	0	-	-	-	-	-	-	-	-
TR101175_c0_g1	1	0	0	0	1	0	0.34	0	0	0	0.44	0	Phosphatidylserine decarboxylase [Xanthophyllomyces dendrorhous]	Phosphatidylserine decarboxylase proenzyme 1, mitochondrial OS=Arabidopsis thaliana OX=3702 GN=PSD1 PE=2 SV=1	-	-	-	-	-	-
TR101176_c0_g1	0	0	2	0	0	0	0	0	0.57	0	0	0	-	-	-	-	-	-	-	-
TR101177_c0_g1	3	1	1	0	5	0	1.35	0.85	0.68	0	2.89	0	predicted protein [Hordeum vulgare subsp. vulgare]	-	-	-	-	-	-	-
TR101178_c0_g1	0	0	3	0	1	0	0	0	1.69	0	0.49	0	-	-	-	-	-	-	-	-
TR101179_c0_g1	2	0	2	0	5	0	0.49	0	0.7	0	1.6	0	basement membrane-specific heparan sulfate proteoglycan core protein precursor [Gallus gallus]	-	-	-	-	-	-	-
TR10117_c0_g1	12	95	29	7	38	90	0.32	3.7	0.88	0.26	1.3	3.25	-	-	-	-	-	-	-	-
TR101180_c0_g1	2	0	0	0	0	0	1.45	0	0	0	0	0	-	-	-	-	-	-	-	-
TR101181_c0_g1	0	0	0	1	0	0	0	0	0	1.56	0	0	protein PRRC2B isoform 1 [Mus musculus]	-	-	-	-	-	-	-
TR101182_c0_g1	0	2	0	0	2	0	0	2.08	0	0	1.41	0	-	-	-	-	-	-	-	-
TR101183_c0_g1	0	0	0	2	0	0	0	0	0	1.6	0	0	-	-	-	-	-	-	-	-
TR101184_c0_g1	1	2	1	0	0	0	0.22	0.79	0.31	0	0	0	fasciclin-like arabinogalactan protein 4 [Camellia sinensis]	Fasciclin-like arabinogalactan protein 4 OS=Arabidopsis thaliana OX=3702 GN=FLA4 PE=1 SV=1	-	-	-	-	-	-
TR101185_c0_g1	0	2	0	0	0	0	0	2.68	0	0	0	0	-	-	-	-	-	-	-	-
TR101186_c0_g1	0	0	1	0	0	0	0	0	1.13	0	0	0	-	-	-	-	-	-	-	-
TR101187_c0_g1	0	0	0	0	2	0	0	0	0	0	1.87	0	oxidoreductase [Cutibacterium acnes HL201PA1]	-	-	-	-	-	-	-
TR101188_c0_g1	0	2	0	0	0	3	0	1.77	0	0	0	2.88	-	-	-	-	-	-	-	-
TR101189_c0_g1	0	2	0	0	1	0	0	1.17	0	0	0.41	0	-	-	-	-	-	-	-	-
TR10118_c0_g1	2	2	4	0	0	1	0.15	0.25	0.38	0	0	0.12	PREDICTED: ubiquitin-like protein 5 [Mustela putorius furo]	Ubiquitin-like protein 5 OS=Arabidopsis thaliana OX=3702 GN=UBL5 PE=3 SV=1	-	-	-	-	-	-
TR10118_c0_g2	1	1	1	3	0	4	0.13	0.21	0.16	0.62	0	0.82	ubiquitin-like protein 5 [Microtus ochrogaster]	Ubiquitin-like protein 5 OS=Arabidopsis thaliana OX=3702 GN=UBL5 PE=3 SV=1	-	-	-	-	-	-
TR101190_c0_g1	2	0	0	0	0	0	0.94	0	0	0	0	0	-	-	-	-	-	-	-	-
TR101191_c0_g1	0	0	0	1	0	0	0	0	0	1.23	0	0	-	-	-	-	-	-	-	-
TR101192_c0_g1	0	2	0	0	0	0	0	1.96	0	0	0	0	-	-	-	-	-	-	-	-
TR101193_c0_g1	0	2	0	0	2	0	0	1.52	0	0	1.04	0	hypothetical protein RHOBADRAFT_15433 [Rhodotorula graminis WP1]|KPV74874.1 hypothetical protein RHOBADRAFT_15433 [Rhodotorula graminis WP1]	-	-	metabolic process;nitrogen compound metabolic process;biological_process;protein metabolic process;macromolecule metabolic process;primary metabolic process;organic substance metabolic process;organonitrogen compound metabolic process;proteolysis	molecular_function;catalytic activity;hydrolase activity;catalytic activity, acting on a protein;binding;ion binding;cation binding;metal ion binding;peptidase activity	-	-	-
TR101194_c0_g1	0	3	2	0	1	2	0	0.39	0.2	0	0.11	0.25	-	-	-	-	-	-	-	-
TR101195_c0_g1	1	1	0	1	0	0	0.2	0.36	0	0.37	0	0	hypothetical protein [Homo sapiens]|CAL37477.1 hypothetical protein, partial [synthetic construct]	-	Variant SH3 domain;SH3 domain	-	-	-	-	-
TR101196_c0_g1	2	0	0	0	0	0	0.26	0	0	0	0	0	-	-	-	-	-	-	-	-
TR101197_c0_g1	0	0	4	0	0	0	0	0	0.64	0	0	0	-	-	-	-	-	-	-	-
TR101198_c0_g1	3	3	1	1	2	11	0.12	0.18	0.05	0.06	0.11	0.63	predicted protein [Hordeum vulgare subsp. vulgare]	-	-	-	-	-	-	-
TR101199_c0_g1	0	2	0	0	0	0	0	1.07	0	0	0	0	hypothetical protein M436DRAFT_80004 [Aureobasidium namibiae CBS 147.97]|KEQ75599.1 hypothetical protein M436DRAFT_80004 [Aureobasidium namibiae CBS 147.97]	-	-	-	-	-	-	-
TR10119_c0_g1	7	54	4	0	8	4	0.38	4.56	0.26	0	0.57	0.32	hypothetical protein I316_02296 [Kwoniella heveanensis BCC8398]|OCF41009.1 hypothetical protein I317_05209 [Kwoniella heveanensis CBS 569]	-	-	-	-	-	-	-
TR1011_c0_g1	948.92	984.83	776.99	513.94	1241	589	3.42	5.09	3.12	2.48	5.83	2.81	Heterogeneous nuclear ribonucleoprotein 27C [Triticum urartu]	Heterogeneous nuclear ribonucleoprotein 1 OS=Arabidopsis thaliana OX=3702 GN=RNP1 PE=1 SV=1	RNA recognition motif. (a.k.a. RRM, RBD, or RNP domain);RNA recognition motif	-	-	-	K12741|HNRNPA1_3; heterogeneous nuclear ribonucleoprotein A1/A3	ko03040(Genetic Information Processing)
TR1011_c0_g2	1824	2392	1718.01	995.06	2600.98	1518	17.14	32.51	18.14	12.65	31.86	19.05	heterogeneous nuclear ribonucleoproteins A2/B1-like [Aegilops tauschii subsp. tauschii]	Heterogeneous nuclear ribonucleoprotein 1 OS=Arabidopsis thaliana OX=3702 GN=RNP1 PE=1 SV=1	RNA recognition motif. (a.k.a. RRM, RBD, or RNP domain);RNA recognition motif	-	-	-	-	-
TR1011_c1_g1	489	572	713	230	511	308	4.85	8.21	7.95	3.09	6.6	4.08	predicted protein [Hordeum vulgare subsp. vulgare]	Probable monogalactosyldiacylglycerol synthase 1, chloroplastic OS=Oryza sativa subsp. japonica OX=39947 GN=MGD1 PE=2 SV=1	Monogalactosyldiacylglycerol (MGDG) synthase;Glycosyltransferase family 28 C-terminal domain	-	-	-	K03715|MGD; 1,2-diacylglycerol 3-beta-galactosyltransferase [EC:2.4.1.46]	ko00561(Metabolism);ko01100(Metabolism)
TR1011_c2_g1	997	1593	1034.97	523	1439.93	667	11.51	26.68	13.46	8.2	21.67	10.32	predicted protein [Hordeum vulgare subsp. vulgare]	Transcription factor TGA2.1 OS=Oryza sativa subsp. japonica OX=39947 GN=TGA2.1 PE=1 SV=1	Seed dormancy control;bZIP transcription factor;Basic region leucine zipper	metabolic process;nucleobase-containing compound metabolic process;cellular aromatic compound metabolic process;nitrogen compound metabolic process;biological_process;biosynthetic process;macromolecule biosynthetic process;cellular process;gene expression;RNA metabolic process;heterocycle biosynthetic process;aromatic compound biosynthetic process;RNA biosynthetic process;cellular nitrogen compou…	-	-	-	-
TR101200_c0_g1	1	5	3	2	0	1	0.05	0.4	0.19	0.15	0	0.08	-	-	-	-	-	-	-	-
TR101201_c0_g1	0	2	0	1	0	0	0	2.05	0	1.16	0	0	-	-	-	-	-	-	-	-
TR101202_c0_g1	0	1	0	2	1	1	0	0.51	0	1.08	0.36	0.53	phosphomannose isomerase type i [Fusarium longipes]	Mannose-6-phosphate isomerase 1 OS=Arabidopsis thaliana OX=3702 GN=PMI1 PE=1 SV=1	-	-	-	-	-	-
TR101203_c0_g1	0	4	0	0	0	0	0	5.03	0	0	0	0	glycoside hydrolase family 31 protein [Pseudocercospora fijiensis CIRAD86]|EME86066.1 glycoside hydrolase family 31 protein [Pseudocercospora fijiensis CIRAD86]	-	-	-	-	-	-	-
TR101204_c0_g1	0	2	0	0	0	0	0	2.68	0	0	0	0	-	-	-	-	-	-	-	-
TR101205_c0_g1	0	2	0	0	0	0	0	1.29	0	0	0	0	-	-	-	-	-	-	-	-
TR101206_c0_g1	5.02	5.02	4.01	5	4.01	2	0.51	0.83	0.52	0.8	0.53	0.32	-	-	-	-	-	-	-	-
TR101207_c0_g1	0	2	0	0	0	0	0	1.46	0	0	0	0	hypothetical protein BD324DRAFT_620889 [Kockovaella imperatae]|ORX38443.1 hypothetical protein BD324DRAFT_620889 [Kockovaella imperatae]	PHD finger protein ING1 OS=Arabidopsis thaliana OX=3702 GN=ING1 PE=1 SV=1	-	-	-	-	-	-
TR101208_c0_g1	0	0	2	0	2	0	0	0	0.39	0	0.38	0	-	-	-	-	-	-	-	-
TR101209_c0_g1	8	8	4	1	1	1	0.39	0.6	0.23	0.07	0.06	0.07	predicted protein [Hordeum vulgare subsp. vulgare]	-	Formiminotransferase domain, N-terminal subdomain	-	-	-	-	-
TR10120_c0_g1	836	1380	716	307	1054	357	10.98	26.37	10.62	5.49	18.05	6.3	lys-63-specific deubiquitinase BRCC36-like [Aegilops tauschii subsp. tauschii]	-	JAB1/Mov34/MPN/PAD-1 ubiquitin protease;JAB1/Mov34/MPN/PAD-1 ubiquitin protease	-	-	-	K11864|BRCC3, BRCC36; BRCA1/BRCA2-containing complex subunit 3 [EC:3.4.19.-]	ko03440(Genetic Information Processing);ko04621(Organismal Systems)
TR101210_c0_g1	0	0	0	0	0	2	0	0	0	0	0	1.1	uncharacterized protein UHOR_08305 [Ustilago hordei]	-	-	-	-	-	-	-
TR101211_c0_g1	0	0	2	0	2	2	0	0	0.47	0	0.45	0.59	hypothetical protein A4A49_16261 [Nicotiana attenuata]	-	-	-	-	-	-	-
TR101212_c0_g1	0	2	0	0	0	0	0	1.08	0	0	0	0	-	-	-	-	-	-	-	-
TR101213_c0_g1	0	0	0	1	0	1	0	0	0	0.86	0	0.84	NEDD4-binding protein 2-like 2 [Rattus norvegicus]|XP_006248797.1 PREDICTED: NEDD4-binding protein 2-like 2 isoform X1 [Rattus norvegicus]|Q66H65.1 RecName: Full=NEDD4-binding protein 2-like 2	-	-	metabolic process;transcription by RNA polymerase II;nucleobase-containing compound metabolic process;transcription, DNA-templated;regulation of transcription, DNA-templated;regulation of transcription by RNA polymerase II;cellular aromatic compound metabolic process;nitrogen compound metabolic process;biological_process;biosynthetic process;macromolecule biosynthetic process;regulation of biosyn…	protein binding;molecular_function;binding;enzyme binding	intracellular;cellular_component;extracellular region;extracellular space;cell;intracellular membrane-bounded organelle;vesicle;protein-containing complex;organelle;membrane-bounded organelle;intracellular organelle;extracellular organelle;extracellular region part;intracellular part;cell part;extracellular vesicle;transcriptional repressor complex;extracellular exosome;nucleus	-	-
TR101214_c0_g1	2	0	0	0	1	0	0.31	0	0	0	0.2	0	hypothetical protein DVH24_006709 [Malus domestica]	Chaperone protein dnaJ GFA2, mitochondrial OS=Arabidopsis thaliana OX=3702 GN=GFA2 PE=2 SV=1	DnaJ C terminal domain	-	-	-	-	-
TR101215_c0_g1	0	0	0	0	5	0	0	0	0	0	2.93	0	-	-	-	-	-	-	-	-
TR101216_c0_g1	0	1	0	1	2	0	0	0.18	0	0.17	0.29	0	upstream stimulatory factor 2 isoform X1 [Carlito syrichta]	-	-	-	-	-	-	-
TR101217_c0_g1	0	0	0	0	0	0	0	0	0	0	0	0	-	-	-	-	-	-	-	-
TR101218_c0_g1	1.01	4.02	3	1.01	3.04	0	0.11	0.72	0.42	0.17	0.43	0	-	-	-	-	-	-	-	-
TR101219_c0_g1	0	2	0	0	0	0	0	1.93	0	0	0	0	hypothetical protein B5807_05653 [Epicoccum nigrum]	Hexokinase-5 OS=Oryza sativa subsp. japonica OX=39947 GN=HXK5 PE=2 SV=1	-	-	-	-	-	-
TR10121_c0_g1	1	7	0	0	16	2	0.07	0.76	0	0	1.44	0.2	RlpA-like double-psi beta-barrel-protein domain-containing protein-containing protein [Crucibulum laeve]	-	-	-	-	-	-	-
TR101220_c0_g1	1	0	0	0	2	0	0.15	0	0	0	0.4	0	-	-	-	-	-	-	-	-
TR101221_c0_g1	6	9	8	6	5	5	0.24	0.53	0.37	0.33	0.26	0.28	-	-	-	-	-	-	-	-
TR101222_c0_g1	0	2	0	0	0	0	0	2.4	0	0	0	0	ATPase, V1 complex, subunit H [Parasponia andersonii]	-	-	-	-	-	-	-
TR101223_c0_g1	0	0	0	2	2	1	0	0	0	1.8	1.11	0.88	-	-	-	-	-	-	-	-
TR101224_c0_g1	2	0	0	1	4	1	0.37	0	0	0.33	0.96	0.32	-	-	-	-	-	-	-	-
TR101225_c0_g1	0	0	0	3	0	2	0	0	0	2.46	0	1.6	transmembrane protein 77, isoform CRA_b, partial [Mus musculus]	-	-	-	-	-	-	-
TR101226_c0_g1	0	0	1	0	0	0	0	0	0.74	0	0	0	uncharacterized protein UHOR_05439 [Ustilago hordei]	-	-	-	-	-	-	-
TR101227_c0_g1	0	2	0	0	0	0	0	2.36	0	0	0	0	BTB/POZ domain-containing protein At5g66560-like [Camellia sinensis]	BTB/POZ domain-containing protein At5g66560 OS=Arabidopsis thaliana OX=3702 GN=At5g66560 PE=2 SV=2	-	-	-	-	-	-
TR101228_c0_g1	0	4	0	0	0	0	0	3.64	0	0	0	0	TrkA N-terminal domain protein, partial [Cutibacterium acnes HL074PA1]	-	-	-	-	-	-	-
TR101229_c0_g1	0	2	0	0	0	1	0	1.25	0	0	0	0.66	hypothetical protein CC85DRAFT_93054 [Cutaneotrichosporon oleaginosum]|KLT42367.1 hypothetical protein CC85DRAFT_93054 [Cutaneotrichosporon oleaginosum]	-	-	-	-	-	-	-
TR10122_c0_g1	22	20	32	2	25	6	1.65	2.39	2.97	0.23	2.45	0.68	PREDICTED: 40S ribosomal protein S27-2 [Vitis vinifera]|CAN78160.1 hypothetical protein VITISV_040920 [Vitis vinifera]	40S ribosomal protein S27-2 OS=Arabidopsis thaliana OX=3702 GN=RPS27B PE=2 SV=2	Ribosomal protein S27	-	-	-	K02978|RP-S27e, RPS27; small subunit ribosomal protein S27e	ko03010(Genetic Information Processing)
TR101230_c0_g1	2	0	0	0	0	0	1.33	0	0	0	0	0	-	-	-	-	-	-	-	-
TR101231_c0_g1	0	0	0	0	2	0	0	0	0	0	0.83	0	Zn(2)-C6 fungal-type DNA-binding domain [Xanthophyllomyces dendrorhous]	-	-	-	-	-	-	-
TR101232_c0_g1	2	2	1	1	4	1	0.73	1.36	0.54	0.74	1.89	0.73	predicted protein [Hordeum vulgare subsp. vulgare]	-	-	-	-	-	-	-
TR101233_c0_g1	1	0	0	0	1	0	0.53	0	0	0	0.68	0	PREDICTED: probable alkaline/neutral invertase B [Juglans regia]|XP_018815366.1 PREDICTED: probable alkaline/neutral invertase B [Juglans regia]	Probable alkaline/neutral invertase B OS=Arabidopsis thaliana OX=3702 GN=INVB PE=1 SV=1	-	-	-	-	-	-
TR101234_c0_g1	0	0	0	0	0	2	0	0	0	0	0	0.68	-	-	-	-	-	-	-	-
TR101235_c0_g1	1	1	0	1	0	1	0.76	1.43	0	1.64	0	1.62	-	-	-	-	-	-	-	-
TR101236_c0_g1	1	1	0	0	1	3	0.07	0.1	0	0	0.09	0.29	-	-	-	-	-	-	-	-
TR101237_c0_g1	3	0	0	0	0	0	0.99	0	0	0	0	0	-	-	-	-	-	-	-	-
TR101238_c0_g1	5	2	2	2	0	4	0.29	0.18	0.14	0.17	0	0.33	ATPase E1-E2 type family protein / haloacid dehalogenase-like hydrolase family protein [Artemisia annua]	Phospholipid-transporting ATPase 6 OS=Arabidopsis thaliana OX=3702 GN=ALA6 PE=1 SV=2	haloacid dehalogenase-like hydrolase	-	-	-	-	-
TR101239_c0_g1	3	3	0	1	1	3	0.28	0.46	0	0.15	0.12	0.44	-	-	-	-	-	-	-	-
TR10123_c0_g1	91	58.23	93	11	80	21	4.54	4.46	5.53	0.8	5.22	1.5	PREDICTED: cysteine proteinase inhibitor B-like [Nicotiana tomentosiformis]|XP_016503033.1 PREDICTED: cysteine proteinase inhibitor B-like [Nicotiana tabacum]|AIE76376.1 cysteine protease inhibitor [Nicotiana tabacum]	Cysteine proteinase inhibitor B OS=Helianthus annuus OX=4232 PE=1 SV=1	Aspartic acid proteinase inhibitor;Cystatin domain	-	-	-	K13899|CST3; cystatin-C	ko04970(Organismal Systems)
TR101240_c0_g1	0	0	0	0	0	2	0	0	0	0	0	1.7	-	-	-	-	-	-	-	-
TR101241_c0_g1	0	0	0	0	2	0	0	0	0	0	1.06	0	hypothetical protein RHOBADRAFT_53328 [Rhodotorula graminis WP1]|KPV75339.1 hypothetical protein RHOBADRAFT_53328 [Rhodotorula graminis WP1]	-	-	-	-	-	-	-
TR101242_c0_g1	0	0	0	0	0	2	0	0	0	0	0	1.73	Rrm1 protein, partial [Mus musculus]	Ribonucleoside-diphosphate reductase large subunit OS=Arabidopsis thaliana OX=3702 GN=RNR1 PE=1 SV=1	-	-	-	-	-	-
TR101243_c0_g1	0	2	0	1	2	2	0	1.03	0	0.55	0.73	1.07	-	-	-	-	-	-	-	-
TR101244_c0_g1	0	0	0	0	0	2	0	0	0	0	0	1.16	-	-	-	-	-	-	-	-
TR101245_c0_g1	0	0	0	2	0	0	0	0	0	2.51	0	0	-	-	-	-	-	-	-	-
TR101246_c0_g1	0	0	0	0	0	2	0	0	0	0	0	1.1	-	-	-	-	-	-	-	-
TR101247_c0_g1	0	2	0	0	0	0	0	1.4	0	0	0	0	MFS transporter-like protein [Corynespora cassiicola Philippines]	-	-	-	-	cellular_component;membrane	-	-
TR101248_c0_g1	0	2	0	0	0	0	0	1.93	0	0	0	0	GMC oxidoreductase [Microdochium bolleyi]	-	-	-	-	-	-	-
TR101249_c0_g1	107	38	42	14	49	20	14.73	8.88	7.67	3.22	8.82	4.55	-	-	-	-	-	-	-	-
TR10124_c0_g1	5	13	17	3	16	6	0.5	2.11	2.15	0.47	2.07	0.93	DExH-box ATP-dependent RNA helicase DExH10-like [Aegilops tauschii subsp. tauschii]|XP_020187815.1 DExH-box ATP-dependent RNA helicase DExH10-like [Aegilops tauschii subsp. tauschii]|SPT16818.1 unnamed protein product [Triticum aestivum]	DExH-box ATP-dependent RNA helicase DExH10 OS=Arabidopsis thaliana OX=3702 GN=HEN2 PE=1 SV=2	-	-	-	-	-	-
TR101250_c0_g1	0	0	0	0	0	1	0	0	0	0	0	1.29	mKIAA1178 protein, partial [Mus musculus]	-	-	-	-	-	-	-
TR101252_c0_g1	0	0	2	0	0	0	0	0	0.61	0	0	0	-	-	-	-	-	-	-	-
TR101253_c0_g1	2	7	19	7	10	5	0.08	0.43	0.91	0.41	0.53	0.29	-	-	-	-	-	-	-	-
TR101254_c0_g1	0	1	0	0	0	2	0	0.5	0	0	0	1.03	-	-	-	-	-	-	-	-
TR101255_c0_g1	1	0	0	0	1	0	0.27	0	0	0	0.35	0	Madd protein, partial [Mus musculus]	-	-	MAPK cascade;metabolic process;regulation of protein phosphorylation;positive regulation of protein phosphorylation;signal transduction;intracellular signal transduction;cellular protein modification process;protein phosphorylation;phosphorus metabolic process;phosphate-containing compound metabolic process;nitrogen compound metabolic process;cell communication;biological_process;positive regulat…	protein binding;molecular_function;guanyl-nucleotide exchange factor activity;Ras guanyl-nucleotide exchange factor activity;binding;Ras GTPase binding;molecular function regulator;enzyme binding;Rab GTPase binding;small GTPase binding;GTPase binding;Rab guanyl-nucleotide exchange factor activity	intracellular;cellular_component;membrane;cell;cytoplasm;intracellular membrane-bounded organelle;transport vesicle;endomembrane system;intrinsic component of membrane;cytoplasmic vesicle;vesicle;organelle;membrane-bounded organelle;intracellular organelle;intracellular part;membrane part;cytoplasmic part;synapse part;cell part;synapse;exocytic vesicle;cell periphery;neuron part;intracellular ves…	-	-
TR101256_c0_g1	0	2	0	0	0	0	0	2.82	0	0	0	0	-	-	-	-	-	-	-	-
TR101257_c0_g1	3	2	0	2	0	0	1.18	1.47	0	1.62	0	0	-	-	-	-	-	-	-	-
TR101258_c0_g1	0	2	0	0	0	0	0	1.9	0	0	0	0	50S ribosomal L3 [Micractinium conductrix]	-	-	-	-	-	-	-
TR101259_c0_g1	0	0	0	0	2	0	0	0	0	0	0.4	0	-	-	-	-	-	-	-	-
TR10125_c0_g1	2	0	1	1	1	0	0.72	0	0.53	0.73	0.47	0	-	-	-	-	-	-	-	-
TR10125_c0_g2	5	5	5	13	8	2	0.16	0.24	0.19	0.59	0.34	0.09	predicted protein [Hordeum vulgare subsp. vulgare]	-	-	-	-	-	-	-
TR101260_c0_g1	2	0	0	0	0	0	0.88	0	0	0	0	0	Dynamin-related protein like [Actinidia chinensis var. chinensis]	Dynamin-related protein 3A OS=Arabidopsis thaliana OX=3702 GN=DRP3A PE=1 SV=2	-	-	-	-	-	-
TR101261_c0_g1	0	1	0	0	0	0	0	1.09	0	0	0	0	pyridoxine/pyridoxamine 5&apos	Pyridoxine/pyridoxamine 5&apos	-	-	-	-	K00275|pdxH, PNPO; pyridoxamine 5'-phosphate oxidase [EC:1.4.3.5]	ko00750(Metabolism);ko01100(Metabolism);ko01120(Metabolism)
TR101262_c0_g1	2	0	0	0	0	0	0.85	0	0	0	0	0	-	-	-	-	-	-	-	-
TR101263_c0_g1	2	0	2	0	0	0	0.47	0	0.66	0	0	0	-	-	-	-	-	-	-	-
TR101264_c0_g1	0	1	0	0	0	2	0	0.76	0	0	0	1.63	-	-	-	-	-	-	-	-
TR101265_c0_g1	1	2	4	0	3	0	0.07	0.22	0.35	0	0.28	0	predicted protein [Hordeum vulgare subsp. vulgare]	Protein trichome birefringence-like 45 OS=Arabidopsis thaliana OX=3702 GN=TBL45 PE=2 SV=1	GDSL/SGNH-like Acyl-Esterase family found in Pmr5 and Cas1p	-	-	-	-	-
TR101266_c0_g1	4	0	1	0	0	0	0.68	0	0.23	0	0	0	PREDICTED: transcription factor GTE1-like [Nicotiana tomentosiformis]|XP_018633640.1 PREDICTED: transcription factor GTE1-like [Nicotiana tomentosiformis]	Transcription factor GTE1 OS=Arabidopsis thaliana OX=3702 GN=GTE1 PE=2 SV=1	-	-	-	-	-	-
TR101267_c0_g1	2	0	2	0	0	0	0.34	0	0.47	0	0	0	PREDICTED: 50S ribosomal protein L18 [Theobroma cacao]	-	-	-	-	-	-	-
TR101268_c0_g1	3	0	0	0	0	0	1.09	0	0	0	0	0	probable MSP1-intra-mitochondrial sorting protein [Ustilago hordei]	-	-	-	-	-	-	-
TR101269_c0_g1	1	0	0	1	0	0	0.31	0	0	0.61	0	0	-	-	-	-	-	-	-	-
TR10126_c0_g1	4.63	0.91	10.01	3.45	2.99	5.89	0.68	0.23	1.96	0.86	0.57	1.44	Retrovirus-related Pol polyprotein from transposon TNT 1-94 [Vitis vinifera]	-	-	-	-	-	-	-
TR10126_c0_g2	9	2	2	16	1	6	0.33	0.11	0.09	0.83	0.05	0.31	DNA mismatch repair protein MSH2 [Triticum urartu]	-	Integrase core domain	-	-	-	-	-
TR101270_c0_g1	0	0	2	0	1	0	0	0	1.14	0	0.5	0	-	-	-	-	-	-	-	-
TR101271_c0_g1	1	4	0	0	0	0	0.21	1.5	0	0	0	0	hypothetical protein A4X13_g1036 [Tilletia indica]	-	Eukaryotic initiation factor 4E	-	-	-	-	-
TR101272_c0_g1	1	0	0	0	0	0	0.51	0	0	0	0	0	uncharacterized protein LOC109738522 [Aegilops tauschii subsp. tauschii]	-	-	-	-	-	-	-
TR101273_c0_g1	7	2	2	2	3	0	0.4	0.18	0.14	0.17	0.22	0	LOB domain-containing protein 4-like [Aegilops tauschii subsp. tauschii]	LOB domain-containing protein 4 OS=Arabidopsis thaliana OX=3702 GN=LBD4 PE=1 SV=1	Lateral organ boundaries (LOB) domain	-	-	-	-	-
TR101274_c0_g1	2	7	3	3	0	2	0.1	0.55	0.18	0.22	0	0.15	-	-	-	-	-	-	-	-
TR101275_c0_g1	3	2	0	1	0	0	0.35	0.39	0	0.19	0	0	-	-	-	-	-	-	-	-
TR101276_c0_g1	0	2	0	0	0	0	0	0.6	0	0	0	0	-	-	-	-	-	-	-	-
TR101277_c0_g1	3	0	0	1	1	0	0.76	0	0	0.48	0.33	0	-	-	-	-	-	-	-	-
TR101278_c0_g1	0	0	0	0	0	0	0	0	0	0	0	0	-	-	-	-	-	-	-	-
TR101279_c0_g1	0	0	0	0	0	2	0	0	0	0	0	1.39	-	-	-	-	-	-	-	-
TR10127_c0_g1	24	10	7	12	8.36	4	0.56	0.34	0.19	0.39	0.25	0.13	glutathione S-transferase T3-like [Aegilops tauschii subsp. tauschii]	-	-	-	-	-	-	-
TR101280_c0_g1	2	0	2	0	5	0	0.25	0	0.33	0	0.82	0	predicted protein [Hordeum vulgare subsp. vulgare]	-	-	-	-	-	-	-
TR101281_c0_g1	0	0	0	0	2	0	0	0	0	0	1.94	0	-	-	-	-	-	-	-	-
TR101282_c0_g1	0	0	2	0	0	0	0	0	2.26	0	0	0	-	-	-	-	-	-	-	-
TR101283_c0_g1	0	2	0	0	0	0	0	1.22	0	0	0	0	hypothetical protein Micbo1qcDRAFT_163949 [Microdochium bolleyi]	-	-	-	-	-	-	-
TR101284_c0_g1	0	0	4	0	5	2	0	0	1.43	0	1.63	0.93	-	-	-	-	-	-	-	-
TR101285_c0_g1	6	29	5	2	12	6	0.32	2.38	0.32	0.16	0.84	0.46	predicted protein, partial [Hordeum vulgare subsp. vulgare]	Tuliposide A-converting enzyme b3, amyloplastic OS=Tulipa gesneriana OX=13306 GN=TCEA-B3 PE=1 SV=1	alpha/beta hydrolase fold	-	-	-	-	-
TR101286_c0_g1	0	1.01	0	0	0	2	0	0.27	0	0	0	0.52	-	-	-	-	-	-	-	-
TR101287_c0_g1	0	1	0	0	1	0	0	1.22	0	0	0.82	0	-	-	-	-	-	-	-	-
TR101288_c0_g1	0	0	0	0	3	0	0	0	0	0	1.25	0	-	-	-	-	-	-	-	-
TR101289_c0_g1	0	0	0	0	3	0	0	0	0	0	1.54	0	chromatin remodeling complex subunit Arp5 like protein [Zymoseptoria brevis]	-	-	metabolic process;biological_process;cellular process;macromolecule metabolic process;cellular metabolic process;organic substance metabolic process;nucleobase-containing compound metabolic process;cellular aromatic compound metabolic process;nitrogen compound metabolic process;cellular nitrogen compound metabolic process;primary metabolic process;heterocycle metabolic process;organic cyclic comp…	-	intracellular;cellular_component;cell;intracellular membrane-bounded organelle;organelle;membrane-bounded organelle;intracellular organelle;intracellular part;cell part;nucleus	-	-
TR10128_c0_g1	3	0	0	3	0	0	0.59	0	0	1.07	0	0	-	-	-	-	-	-	-	-
TR101290_c0_g1	0	2	0	0	0	0	0	1.09	0	0	0	0	PREDICTED: filamin-B isoform X1 [Mus musculus]|EDL20576.1 mCG11431 [Mus musculus]	-	-	epithelial cell development;multicellular organism development;tissue development;biological_process;epidermis development;epidermal cell differentiation;cellular process;cell differentiation;keratinocyte differentiation;epithelial cell differentiation;multicellular organismal process;developmental process;skin development;cell development;animal organ development;system development;anatomical st…	protein binding;molecular_function;binding;cytoskeletal protein binding;cell adhesion molecule binding;cell adhesion mediator activity;cadherin binding;cell-cell adhesion mediator activity;cadherin binding involved in cell-cell adhesion;identical protein binding;actin binding	intracellular;cellular_component;membrane;extracellular region;extracellular space;cell;cytoskeleton;cell-cell junction;adherens junction;cell-substrate adherens junction;actin cytoskeleton;cell junction;cell-substrate junction;vesicle;actin filament bundle;actomyosin;organelle;membrane-bounded organelle;non-membrane-bounded organelle;intracellular organelle;extracellular organelle;intracellular …	-	-
TR101291_c0_g1	0	0	0	0	0	3	0	0	0	0	0	2	-	-	-	-	-	-	-	-
TR101292_c0_g1	1	0	0	0	1	0	0.28	0	0	0	0.37	0	-	-	-	-	-	-	-	-
TR101293_c0_g1	0	0	0	0	2	0	0	0	0	0	1.06	0	-	-	-	-	-	-	-	-
TR101294_c0_g1	0	2	2	0	5	4	0	0.43	0.33	0	0.83	0.83	predicted protein [Hordeum vulgare subsp. vulgare]|BAJ97740.1 predicted protein [Hordeum vulgare subsp. vulgare]	Omega-3 fatty acid desaturase, chloroplastic OS=Glycine max OX=3847 GN=FAD7 PE=2 SV=1	Domain of unknown function (DUF3474)	-	-	-	-	-
TR101295_c0_g1	1	0	1	0	0	0	0.52	0	0.79	0	0	0	Phosphatidylinositol 4-kinase [Arabidopsis thaliana]	Phosphatidylinositol 4-kinase beta 1 OS=Arabidopsis thaliana OX=3702 GN=PI4KB1 PE=1 SV=1	-	-	-	-	-	-
TR101296_c0_g1	1	0	0	0	4	6	0.1	0	0	0	0.52	0.92	transcription factor PCL1-like [Helianthus annuus]|OTG38198.1 putative homeodomain-like protein [Helianthus annuus]	Transcription factor LUX OS=Arabidopsis thaliana OX=3702 GN=LUX PE=1 SV=1	Myb-like DNA-binding domain	-	-	-	-	-
TR101297_c0_g1	0	0	0	0	0	0	0	0	0	0	0	0	PREDICTED: cytochrome P450 85A1 [Daucus carota subsp. sativus]|KZM88374.1 hypothetical protein DCAR_025449 [Daucus carota subsp. sativus]	Cytochrome P450 85A1 OS=Solanum lycopersicum OX=4081 GN=CYP85A1 PE=2 SV=1	-	-	-	-	-	-
TR101298_c0_g1	0	0	0	1	1	0	0	0	0	0.53	0.36	0	-	-	-	-	-	-	-	-
TR101299_c0_g1	0	0	0	2	0	0	0	0	0	1.31	0	0	-	-	-	-	-	-	-	-
TR10129_c0_g1	7	10	13	5	9	13	0.16	0.34	0.35	0.16	0.27	0.41	casein kinase 1-like isoform X1 [Aegilops tauschii subsp. tauschii]|XP_020183425.1 casein kinase 1-like isoform X1 [Aegilops tauschii subsp. tauschii]	Casein kinase 1 OS=Oryza sativa subsp. japonica OX=39947 GN=CKI1 PE=1 SV=1	-	-	-	-	-	-
TR1012_c0_g1	1228	1032	1557	517	1324	353	10.71	13.01	15.24	6.09	15.05	4.11	uncharacterized protein LOC109770748 isoform X1 [Aegilops tauschii subsp. tauschii]	-	FAD dependent oxidoreductase;FAD-NAD(P)-binding;NAD(P)-binding Rossmann-like domain;FAD dependent oxidoreductase	-	-	-	-	-
TR1012_c0_g2	247	323	255	97	266	127	2.56	4.85	2.97	1.36	3.59	1.76	predicted protein [Hordeum vulgare subsp. vulgare]	-	-	-	-	-	-	-
TR1012_c1_g1	0	1.02	1	1	2	1	0	0.4	0.31	0.4	0.57	0.4	shaggy-related protein kinase kappa-like [Jatropha curcas]	Shaggy-related protein kinase delta OS=Arabidopsis thaliana OX=3702 GN=ASK4 PE=2 SV=1	Protein kinase domain	-	-	-	-	-
TR1012_c1_g2	5	10	27	11	35	10	0.38	1.21	2.54	1.27	3.48	1.14	cellulose synthase, expressed [Triticum aestivum]	-	-	-	-	-	-	-
TR101300_c0_g1	0	0	2	0	0	0	0	0	2.38	0	0	0	-	-	-	-	-	-	-	-
TR101301_c0_g1	0	3	0	0	0	0	0	2.15	0	0	0	0	hypothetical protein LRAMOSA06085 [Lichtheimia ramosa]	-	-	-	-	-	-	-
TR101302_c0_g1	4	3	2	1	1	1	0.38	0.47	0.24	0.15	0.13	0.15	-	-	-	-	-	-	-	-
TR101303_c0_g1	0	0	0	0	0	1	0	0	0	0	0	0.4	proteasome subunit MC13 [Mus musculus]	Proteasome subunit beta type-5 OS=Spinacia oleracea OX=3562 PE=2 SV=1	-	-	-	-	-	-
TR101304_c0_g1	0	2	0	0	0	0	0	2.08	0	0	0	0	related to UFD4-Ubiquitin-protein ligase (E3) [Ustilago hordei]	-	-	-	-	-	-	-
TR101305_c0_g1	0	1	1	0	0	0	0	0.34	0.27	0	0	0	-	-	-	-	-	-	-	-
TR101306_c0_g1	0	2	0	0	0	0	0	2.82	0	0	0	0	-	-	-	-	-	-	-	-
TR101307_c0_g1	0	0	0	0	2	0	0	0	0	0	0.93	0	-	-	-	-	-	-	-	-
TR101308_c0_g1	3	0	0	0	0	0	1.38	0	0	0	0	0	-	-	-	-	-	-	-	-
TR101309_c0_g1	2	0	0	0	0	0	0.88	0	0	0	0	0	-	-	-	-	-	-	-	-
TR10130_c0_g1	8	19.25	31	6	34	10	0.11	0.37	0.47	0.11	0.59	0.18	predicted protein [Hordeum vulgare subsp. vulgare]	ABC transporter G family member 48 OS=Oryza sativa subsp. japonica OX=39947 GN=ABCG48 PE=3 SV=1	ABC transporter	-	-	-	-	-
TR101310_c0_g1	0	1	0	0	0	0	0	1.46	0	0	0	0	-	-	-	-	-	-	-	-
TR101311_c0_g1	0	0	4	0	0	0	0	0	1.51	0	0	0	spectrin beta chain, non-erythrocytic 2 [Gallus gallus]	-	-	-	-	-	-	-
TR101312_c0_g1	0	0	0	0	0	2	0	0	0	0	0	2.29	-	-	-	-	-	-	-	-
TR101313_c0_g1	0	0	3	0	0	0	0	0	3.39	0	0	0	related to YEA4-uridine diphosphate-N-acetylglucosamine transporter [Ustilago hordei]	-	-	-	-	-	-	-
TR101314_c0_g1	0	2	1	0	1	1	0	0.33	0.13	0	0.13	0.16	-	-	-	-	-	-	-	-
TR101315_c0_g1	1	3	0	1	0	0	0.09	0.42	0	0.13	0	0	PREDICTED: uncharacterized protein LOC108224620 [Daucus carota subsp. sativus]|KZM89438.1 hypothetical protein DCAR_023199 [Daucus carota subsp. sativus]	-	-	-	-	-	-	-
TR101316_c0_g1	1	3	0	2	7	0	0.06	0.28	0	0.18	0.55	0	E3 ubiquitin-protein ligase SHPRH isoform X1 [Brachypodium distachyon]|KQK14622.1 hypothetical protein BRADI_1g17650v3 [Brachypodium distachyon]|KQK14623.1 hypothetical protein BRADI_1g17650v3 [Brachypodium distachyon]	-	-	-	-	-	-	-
TR101317_c0_g1	6.1	1.01	3.03	5	1.01	0	0.35	0.09	0.21	0.41	0.07	0	-	KH domain-containing protein At5g56140 OS=Arabidopsis thaliana OX=3702 GN=At5g56140 PE=2 SV=1	-	-	-	-	-	-
TR101318_c0_g1	0	0	2	0	0	0	0	0	0.78	0	0	0	-	-	-	-	-	-	-	-
TR101319_c0_g1	0	1	0	0	1	1	0	0.42	0	0	0.3	0.43	hypothetical protein TRIUR3_00848 [Triticum urartu]	-	-	-	-	-	-	-
TR10131_c1_g1	851.97	1584	2098.93	713.97	2683.84	1215	6.2	16.61	17.1	7	25.44	11.76	predicted protein [Hordeum vulgare subsp. vulgare]	Alpha-dioxygenase 1 OS=Arabidopsis thaliana OX=3702 GN=DOX1 PE=1 SV=1	Animal haem peroxidase;Animal haem peroxidase	-	-	-	K10529|DOX; alpha-dioxygenase [EC:1.14.99.-]	ko00592(Metabolism)
TR10131_c1_g2	0	0	0	0	0	0	0	0	0	0	0	0	-	-	-	-	-	-	-	-
TR10131_c2_g1	8.19	3.04	7.07	3.02	10.1	5.04	0.71	0.42	0.76	0.4	1.14	0.66	-	-	-	-	-	-	-	-
TR10131_c3_g1	625	1074	565	309	820	296	8.23	20.56	8.4	5.54	14.07	5.23	uncharacterized protein LOC109761985 [Aegilops tauschii subsp. tauschii]	-	-	-	-	-	-	-
TR10131_c4_g1	4	0	1	0	2	0	0.29	0	0.09	0	0.19	0	PREDICTED: ralA-binding protein 1 [Chinchilla lanigera]|XP_005372656.1 PREDICTED: ralA-binding protein 1 [Chinchilla lanigera]|XP_005372657.1 PREDICTED: ralA-binding protein 1 [Chinchilla lanigera]|XP_005372658.1 PREDICTED: ralA-binding protein 1 [Chinchilla lanigera]	-	RhoGAP domain	-	-	-	-	-
TR101320_c0_g1	2	0	0	0	0	0	1.05	0	0	0	0	0	-	-	-	-	-	-	-	-
TR101321_c0_g1	1	0	2	4	1	2	0.05	0	0.12	0.29	0.07	0.14	-	-	-	-	-	-	-	-
TR101322_c0_g1	0	0	0	2	0	0	0	0	0	1.08	0	0	two pore calcium channel protein 1 [Mus musculus]|XP_011246503.1 PREDICTED: two pore calcium channel protein 1 isoform X1 [Mus musculus]|Q9EQJ0.1 RecName: Full=Two pore calcium channel protein 1	-	-	metabolic process;autophagy;biological_process;catabolic process;positive regulation of metabolic process;regulation of catabolic process;positive regulation of catabolic process;cellular process;regulation of autophagy;regulation of metabolic process;regulation of cellular metabolic process;positive regulation of cellular metabolic process;regulation of cellular catabolic process;positive regula…	molecular_function;metal ion transmembrane transporter activity;transporter activity;ion channel activity;voltage-gated ion channel activity;cation channel activity;calcium channel activity;transmembrane transporter activity;cation transmembrane transporter activity;ion transmembrane transporter activity;calcium ion transmembrane transporter activity;channel activity;inorganic molecular entity tr…	intracellular;cellular_component;lytic vacuole;membrane;lysosome;vacuole;cell;cytoplasm;endosome;vacuolar membrane;intracellular membrane-bounded organelle;endomembrane system;organelle membrane;intrinsic component of membrane;cytoplasmic vesicle;vesicle;organelle;membrane-bounded organelle;intracellular organelle;organelle part;intracellular part;membrane part;cytoplasmic vesicle part;vacuolar p…	-	-
TR101323_c0_g1	0	2	0	0	0	0	0	1.34	0	0	0	0	predicted protein [Hordeum vulgare subsp. vulgare]	-	-	-	-	-	-	-
TR101324_c0_g1	4	8	3	1	4	1	0.2	0.6	0.18	0.07	0.26	0.07	-	-	-	-	-	-	-	-
TR101325_c0_g1	0	0	2	0	0	0	0	0	1.67	0	0	0	-	-	-	-	-	-	-	-
TR101326_c0_g1	0	2	0	0	0	0	0	1.23	0	0	0	0	uncharacterized protein LOC109762181 [Aegilops tauschii subsp. tauschii]	-	-	-	-	-	-	-
TR101327_c0_g1	0	0	0	1	0	3	0	0	0	0.63	0	1.85	UDP glucuronosyltransferase 2 family, polypeptide B35 precursor [Mus musculus]|BAC38847.1 unnamed protein product [Mus musculus]|AAI13790.1 UDP glucuronosyltransferase 2 family, polypeptide B35 [Mus musculus]|EDL37972.1 mCG131372 [Mus musculus]	-	-	metabolic process;biological_process;biosynthetic process;flavonoid metabolic process;organic substance metabolic process;organic substance biosynthetic process;carbohydrate metabolic process;monosaccharide metabolic process;uronic acid metabolic process;organic acid metabolic process;cellular process;glucuronate metabolic process;carboxylic acid metabolic process;monocarboxylic acid metabolic pr…	molecular_function;catalytic activity;UDP-glycosyltransferase activity;transferase activity;transferase activity, transferring glycosyl groups;transferase activity, transferring hexosyl groups;glucuronosyltransferase activity	intracellular;cellular_component;extracellular region;extracellular space;cell;vesicle;organelle;membrane-bounded organelle;intracellular organelle;extracellular organelle;extracellular region part;intracellular part;cell part;extracellular vesicle;intracellular membrane-bounded organelle;extracellular exosome	-	-
TR101328_c0_g1	3	0	0	0	0	0	1.44	0	0	0	0	0	Putative polyprotein [Oryza sativa Japonica Group]|AAM74469.1 Putative retroelement [Oryza sativa Japonica Group]|AAP53494.1 retrotransposon protein, putative, unclassified [Oryza sativa Japonica Group]	-	-	-	-	-	-	-
TR101329_c0_g1	0	1	0	1	2	0	0	0.23	0	0.23	0.35	0	-	-	-	-	-	-	-	-
TR10132_c0_g1	0	7	0	0	2	0	0	1.03	0	0	0.24	0	PREDICTED: S-adenosylmethionine synthase 2-like [Malus domestica]|RXH80059.1 hypothetical protein DVH24_041206 [Malus domestica]	S-adenosylmethionine synthase 2 OS=Solanum lycopersicum OX=4081 GN=SAM2 PE=2 SV=1	S-adenosylmethionine synthetase, C-terminal domain	-	-	-	-	-
TR10132_c0_g2	58	45.27	55	9.71	53.34	30.88	3.62	4.42	4.17	0.9	4.35	2.83	hypothetical protein AQUCO_02900068v1 [Aquilegia coerulea]	S-adenosylmethionine synthase 1 (Fragment) OS=Petroselinum crispum OX=4043 GN=SMS-1 PE=2 SV=1	S-adenosylmethionine synthetase, C-terminal domain	-	-	-	-	-
TR10132_c1_g1	258	175	235	24	196	60	10.06	10.3	10.74	1.33	9.97	3.29	S-adenosylmethionine synthase 2 isoform X2 [Jatropha curcas]	S-adenosylmethionine synthase 3 (Fragment) OS=Actinidia chinensis OX=3625 GN=SAM3 PE=2 SV=1	S-adenosylmethionine synthetase, C-terminal domain	-	-	-	-	-
TR101330_c0_g1	1	0	0	0	4	0	0.38	0	0	0	1.96	0	importin subunit beta-1 [Olea europaea var. sylvestris]	-	-	-	-	-	-	-
TR101331_c0_g1	1	0	4	0	3	3	0.09	0	0.46	0	0.36	0.43	-	-	-	-	-	-	-	-
TR101332_c0_g1	0	0	0	3	0	0	0	0	0	1.03	0	0	-	-	-	-	-	-	-	-
TR101333_c0_g1	0	0	2	0	0	0	0	0	1.52	0	0	0	piezo-type mechanosensitive ion channel component 1 isoform X1 [Gallus gallus]	-	-	-	-	-	-	-
TR101334_c0_g1	1	2	0	0	0	0	0.19	0.67	0	0	0	0	hypothetical protein B0A51_13053 [Rachicladosporium sp. CCFEE 5018]	-	-	-	-	-	-	-
TR101335_c0_g1	4	1	1	0	6	2	0.18	0.07	0.05	0	0.36	0.13	RNA polymerase sigma factor rpoD [Triticum urartu]	-	-	-	-	-	-	-
TR101336_c0_g1	0	0	1	0	0	0	0	0	0.86	0	0	0	amyloid-like protein 2 precursor [Gallus gallus]	-	-	-	-	-	-	-
TR101337_c0_g1	0	0	4	0	0	0	0	0	2.38	0	0	0	vitamin K-dependent gamma-carboxylase, partial [Numida meleagris]	-	-	-	-	-	-	-
TR101338_c0_g1	0	0	0	0	0	2	0	0	0	0	0	0.72	-	-	-	-	-	-	-	-
TR101339_c0_g1	0	0	0	1	0	3	0	0	0	0.5	0	1.48	protein polybromo-1 isoform 6 [Homo sapiens]|XP_016862247.1 protein polybromo-1 isoform X23 [Homo sapiens]|AAG48933.1 polybromo-1 [Homo sapiens]|EAW65242.1 polybromo 1, isoform CRA_d [Homo sapiens]	-	-	chromosome organization;chromatin organization;organelle organization;biological_process;cellular process;cellular component organization;cellular component organization or biogenesis;metabolic process;nucleobase-containing compound metabolic process;transcription, DNA-templated;cellular aromatic compound metabolic process;nitrogen compound metabolic process;biosynthetic process;macromolecule bio…	molecular_function;binding;nucleic acid binding;organic cyclic compound binding;heterocyclic compound binding;DNA binding;protein binding;chromatin binding	intracellular;cellular_component;cell;nucleus;chromosome;intracellular membrane-bounded organelle;membrane-enclosed lumen;nuclear lumen;organelle;membrane-bounded organelle;non-membrane-bounded organelle;intracellular organelle;intracellular non-membrane-bounded organelle;organelle lumen;organelle part;intracellular part;nuclear part;intracellular organelle part;cell part;intracellular organelle …	-	-
TR10133_c0_g1	31	26	31	4	23	13	0.42	0.51	0.48	0.07	0.41	0.24	PREDICTED: vacuolar-processing enzyme-like [Daucus carota subsp. sativus]|KZN08112.1 hypothetical protein DCAR_000781 [Daucus carota subsp. sativus]	Vacuolar-processing enzyme OS=Citrus sinensis OX=2711 PE=2 SV=1	Peptidase C13 family	-	-	-	K01369|LGMN; legumain [EC:3.4.22.34]	ko04142(Cellular Processes);ko04612(Organismal Systems)
TR101340_c0_g1	0	0	0	0	0	2	0	0	0	0	0	3.12	-	-	-	-	-	-	-	-
TR101341_c0_g1	0	0	2	0	0	0	0	0	1.14	0	0	0	hypothetical protein UY3_16371, partial [Chelonia mydas]	-	-	-	-	-	-	-
TR101342_c0_g1	0	2	0	0	0	0	0	2.02	0	0	0	0	carbohydrate metabolic process [Ascochyta rabiei]	-	-	-	-	-	-	-
TR101343_c0_g1	0	0	0	0	1	1	0	0	0	0	0.51	0.8	-	-	-	-	-	-	-	-
TR101344_c0_g1	0	2	0	0	0	0	0	2.05	0	0	0	0	hypothetical protein BMF94_2750 [Rhodotorula taiwanensis]	-	-	-	-	-	-	-
TR101345_c0_g1	0	0	0	1	0	2	0	0	0	0.42	0	0.82	-	-	-	-	-	-	-	-
TR101346_c0_g1	0	4	0	0	0	0	0	0.99	0	0	0	0	Polyol transporter 5 [Penicillium subrubescens]	-	-	-	-	-	-	-
TR101347_c0_g1	0	0	2	0	0	0	0	0	0.98	0	0	0	hypothetical protein CP061683_2244, partial [Chlamydia psittaci 06-1683]	-	-	-	-	-	-	-
TR101349_c0_g1	0	0	0	1	0	1	0	0	0	1.12	0	1.09	CLDN1 [Cricetulus griseus]	-	-	-	-	-	-	-
TR10134_c0_g1	5	5	18	3	9	7	0.29	0.44	1.24	0.25	0.67	0.58	predicted protein [Hordeum vulgare subsp. vulgare]	Pectin acetylesterase 5 OS=Arabidopsis thaliana OX=3702 GN=PAE5 PE=2 SV=1	Pectinacetylesterase	-	-	-	-	-
TR101350_c0_g1	1	0	2	0	1	0	0.3	0	0.87	0	0.39	0	-	-	-	-	-	-	-	-
TR101351_c0_g1	0	3	0	0	2	0	0	0.67	0	0	0.34	0	Ca2 /H antiporter VCX1 and related proteins [Xanthophyllomyces dendrorhous]	Vacuolar cation/proton exchanger 3 OS=Oryza sativa subsp. japonica OX=39947 GN=CAX3 PE=2 SV=2	Sodium/calcium exchanger protein	-	-	-	-	-
TR101352_c0_g1	0	2	0	0	0	0	0	2.55	0	0	0	0	hypothetical protein SNOG_01985 [Parastagonospora nodorum SN15]|EAT90197.1 hypothetical protein SNOG_01985 [Parastagonospora nodorum SN15]	-	-	-	-	-	-	-
TR101353_c0_g1	0	0	0	0	2	0	0	0	0	0	0.93	0	putative Meiotically up-regulated gene protein [Glarea lozoyensis 74030]	-	-	-	-	cellular_component;membrane;intrinsic component of membrane;membrane part;integral component of membrane	-	-
TR101354_c0_g1	0	0	0	1	2	0	0	0	0	0.39	0.55	0	-	-	-	-	-	-	-	-
TR101355_c0_g1	1	0	9	0	0	0	0.07	0	0.81	0	0	0	-	-	-	-	-	-	-	-
TR101356_c0_g1	1	0	0	0	0	0	0.28	0	0	0	0	0	-	-	-	-	-	-	-	-
TR101357_c0_g1	0	0	0	3	0	0	0	0	0	1.84	0	0	-	-	-	-	-	-	-	-
TR101358_c0_g1	0	0	0	0	0	0	0	0	0	0	0	0	-	-	-	-	-	-	-	-
TR101359_c0_g1	0	2	1	0	2	3	0	0.18	0.07	0	0.15	0.25	-	-	-	-	-	-	-	-
TR10135_c0_g1	47	128	17	102	41	72	0.39	1.52	0.16	1.14	0.44	0.79	predicted protein [Hordeum vulgare subsp. vulgare]	Putative disease resistance RPP13-like protein 3 OS=Arabidopsis thaliana OX=3702 GN=RPP13L3 PE=3 SV=1	NB-ARC domain	-	-	-	-	-
TR101360_c0_g1	0	0	3	1	0	0	0	0	0.84	0.36	0	0	-	-	-	-	-	-	-	-
TR101361_c0_g1	0	0	0	0	0	1	0	0	0	0	0	1.06	-	-	-	-	-	-	-	-
TR101362_c0_g1	0	0	1	0	2	0	0	0	1.15	0	1.9	0	-	-	-	-	-	-	-	-
TR101364_c0_g1	0	0	0	1	0	2	0	0	0	0.81	0	1.58	dehydrin [Hordeum vulgare subsp. vulgare]	-	-	-	-	-	-	-
TR101365_c0_g1	1	1	6	0	2	5	0.06	0.09	0.41	0	0.15	0.41	BTB/POZ domain-containing protein At5g66560 isoform X2 [Vigna unguiculata]	BTB/POZ domain-containing protein At5g66560 OS=Arabidopsis thaliana OX=3702 GN=At5g66560 PE=2 SV=2	NPH3 family	-	-	-	-	-
TR101366_c0_g1	2	2	4	3	8	5	0.08	0.12	0.19	0.18	0.43	0.29	-	-	-	-	-	-	-	-
TR101367_c0_g1	0	0	0	2	0	1	0	0	0	0.81	0	0.4	PREDICTED: von Willebrand factor C and EGF domain-containing protein isoform X2 [Mus musculus]	-	-	-	-	-	-	-
TR101368_c0_g1	3	3	0	1	6	0	1.58	2.98	0	1.12	4.05	0	-	-	-	-	-	-	-	-
TR101369_c0_g1	0	0	0	0	0	2	0	0	0	0	0	1.6	-	-	-	-	-	-	-	-
TR10136_c0_g1	3	3	7	1	4	1	0.28	0.45	0.82	0.14	0.48	0.14	-	-	-	-	-	-	-	-
TR101370_c0_g1	1	2	0	0	0	0	0.19	0.65	0	0	0	0	-	-	-	-	-	-	-	-
TR101371_c0_g1	1	0	3	0	0	0	0.16	0	0.63	0	0	0	protein PIN-LIKES 3-like [Coffea arabica]|XP_027078463.1 protein PIN-LIKES 3-like [Coffea arabica]|XP_027078464.1 protein PIN-LIKES 3-like [Coffea arabica]|XP_027078465.1 protein PIN-LIKES 3-like [Coffea arabica]|XP_027078466.1 protein PIN-LIKES 3-like [Coffea arabica]|XP_027078467.1 protein PIN-LIKES 3-like [Coffea arabica]|XP_027078468.1 protein PIN-LIKES 3-like [Coffea arabica]	Protein PIN-LIKES 1 OS=Arabidopsis thaliana OX=3702 GN=PILS1 PE=2 SV=1	Membrane transport protein	-	-	-	-	-
TR101372_c0_g1	6	5	8	0	1	2	0.24	0.31	0.38	0	0.05	0.11	serine/threonine-protein kinase EDR1 isoform X2 [Camellia sinensis]	Serine/threonine-protein kinase EDR1 OS=Arabidopsis thaliana OX=3702 GN=EDR1 PE=1 SV=1	Ethylene-responsive protein kinase Le-CTR1	-	-	-	-	-
TR101373_c0_g1	4	6	1	4	4	0	0.26	0.6	0.08	0.38	0.33	0	-	-	-	-	-	-	-	-
TR101374_c0_g1	0	0	0	0	4	0	0	0	0	0	1.8	0	-	-	-	-	-	-	-	-
TR101375_c0_g1	0	0	0	0	2	0	0	0	0	0	1.97	0	-	-	-	-	-	-	-	-
TR101376_c0_g1	0	2	0	0	0	0	0	1.67	0	0	0	0	-	-	-	-	-	-	-	-
TR101377_c0_g1	1	0	1	4	12	0	0.06	0	0.07	0.32	0.86	0	protein DETOXIFICATION 16-like [Aegilops tauschii subsp. tauschii]	Protein DETOXIFICATION 23 OS=Arabidopsis thaliana OX=3702 GN=DTX23 PE=2 SV=1	-	-	-	-	-	-
TR101378_c0_g1	0	0	0	0	0	3	0	0	0	0	0	1.85	-	-	-	-	-	-	-	-
TR101379_c0_g1	0	2	0	0	0	0	0	2.87	0	0	0	0	-	-	-	-	-	-	-	-
TR101380_c0_g1	0	0	0	0	2	0	0	0	0	0	1.43	0	-	-	-	-	-	-	-	-
TR101381_c0_g1	4	0	0	0	0	0	0.89	0	0	0	0	0	-	-	-	-	-	-	-	-
TR101382_c0_g1	0	0	0	0	2	0	0	0	0	0	1.41	0	-	-	-	-	-	-	-	-
TR101383_c0_g1	0	1	0	0	0	0	0	1.11	0	0	0	0	-	-	-	-	-	-	-	-
TR101384_c0_g1	0	0	0	0	0	0	0	0	0	0	0	0	hypothetical protein FA09DRAFT_327283 [Tilletiopsis washingtonensis]|PWO01341.1 hypothetical protein FA09DRAFT_327283 [Tilletiopsis washingtonensis]	-	-	-	-	-	-	-
TR101385_c0_g1	0	0	0	1	0	0	0	0	0	1.32	0	0	hypothetical protein DOTSEDRAFT_75970 [Dothistroma septosporum NZE10]	-	-	-	-	-	-	-
TR101386_c0_g1	0	0	0	0	2	0	0	0	0	0	0.99	0	hypothetical protein DVH24_034720 [Malus domestica]	Brefeldin A-inhibited guanine nucleotide-exchange protein 1 OS=Arabidopsis thaliana OX=3702 GN=BIG1 PE=2 SV=1	-	-	-	-	-	-
TR101387_c0_g1	1	5	0	0	2	0	0.1	0.8	0	0	0.26	0	-	-	-	-	-	-	-	-
TR101388_c0_g1	0	3	0	0	0	0	0	2.58	0	0	0	0	probable RPL14B-ribosomal protein [Ustilago hordei]	60S ribosomal protein L14-2 OS=Arabidopsis thaliana OX=3702 GN=RPL14B PE=1 SV=1	-	-	-	-	-	-
TR101389_c0_g1	0	0	0	1	0	2	0	0	0	0.29	0	0.57	unnamed protein product [Mus musculus]	-	-	-	-	-	-	-
TR10138_c0_g1	43	41	29	21	41	12	0.72	1.01	0.55	0.48	0.9	0.27	predicted protein, partial [Hordeum vulgare subsp. vulgare]	-	-	-	-	-	-	-
TR101390_c0_g1	3	1	0	0	0	0	1.35	0.85	0	0	0	0	-	-	-	-	-	-	-	-
TR101391_c0_g1	0	0	0	2	4	0	0	0	0	0.54	0.83	0	-	-	-	-	-	-	-	-
TR101392_c0_g1	3	0	0	0	0	0	1.13	0	0	0	0	0	-	-	-	-	-	-	-	-
TR101393_c0_g1	0	0	0	0	2	0	0	0	0	0	1.04	0	-	-	-	-	-	-	-	-
TR101394_c0_g1	0	2	0	0	0	0	0	1.36	0	0	0	0	-	-	-	-	-	-	-	-
TR101395_c0_g1	0	0	0	0	0	7	0	0	0	0	0	2.01	-	-	-	-	-	-	-	-
TR101396_c0_g1	0	0	0	0	0	0	0	0	0	0	0	0	tumor necrosis factor receptor superfamily member 1A [Mus pahari]	-	-	-	-	-	-	-
TR101397_c0_g1	2	2	0	0	0	0	0.37	0.64	0	0	0	0	protein EMBRYO SAC DEVELOPMENT ARREST 30 [Camellia sinensis]|XP_028127103.1 protein EMBRYO SAC DEVELOPMENT ARREST 30 [Camellia sinensis]|XP_028127104.1 protein EMBRYO SAC DEVELOPMENT ARREST 30 [Camellia sinensis]|XP_028127105.1 protein EMBRYO SAC DEVELOPMENT ARREST 30 [Camellia sinensis]|XP_028127106.1 protein EMBRYO SAC DEVELOPMENT ARREST 30 [Camellia sinensis]|XP_028127107.1 protein EMBRYO SAC …	Protein EMBRYO SAC DEVELOPMENT ARREST 30 OS=Arabidopsis thaliana OX=3702 GN=EDA30 PE=2 SV=1	GDP-fucose protein O-fucosyltransferase	-	-	-	-	-
TR101398_c0_g1	0	0	0	0	0	1	0	0	0	0	0	1.53	PREDICTED: protein RFT1 homolog isoform X1 [Erythranthe guttata]|EYU18956.1 hypothetical protein MIMGU_mgv1a004403mg [Erythranthe guttata]	-	-	-	-	-	-	-
TR101399_c0_g1	8	17	16	11	26	9	0.6	2.05	1.5	1.26	2.57	1.02	-	Eukaryotic translation initiation factor 5A-1 OS=Solanum lycopersicum OX=4081 PE=2 SV=1	-	-	-	-	-	-
TR10139_c0_g1	3	3	3	0	8	0	0.26	0.41	0.32	0	0.89	0	hypothetical protein M438DRAFT_265073 [Aureobasidium pullulans EXF-150]	-	-	transport;biological_process;intracellular transport;nuclear transport;localization;establishment of localization;cellular localization;establishment of localization in cell;nucleocytoplasmic transport	molecular_function;structural molecule activity;structural constituent of nuclear pore	intracellular;cellular_component;cell;nucleus;nuclear envelope;intracellular membrane-bounded organelle;endomembrane system;organelle envelope;envelope;protein-containing complex;organelle;membrane-bounded organelle;intracellular organelle;organelle part;intracellular part;nuclear part;intracellular organelle part;cell part;nuclear pore	-	-
TR1013_c0_g1	875	1122	1592	314	1029	387	4.26	7.86	8.66	2.06	6.53	2.5	predicted protein [Hordeum vulgare subsp. vulgare]|BAK06408.1 predicted protein [Hordeum vulgare subsp. vulgare]|BAJ91024.1 predicted protein [Hordeum vulgare subsp. vulgare]	Guanine nucleotide-binding protein subunit beta-like protein A OS=Oryza sativa subsp. japonica OX=39947 GN=RACK1A PE=1 SV=1	SWIB/MDM2 domain;WD domain, G-beta repeat;Anaphase-promoting complex subunit 4 WD40 domain;Nucleoporin Nup120/160	-	-	-	-	-
TR1013_c0_g2	183.51	161.21	100.55	55.55	194.36	72.24	2.19	2.79	1.35	0.9	3.02	1.15	plant-specific TFIIB-related protein 1 [Aegilops tauschii subsp. tauschii]	Plant-specific TFIIB-related protein 1 OS=Arabidopsis thaliana OX=3702 GN=PBRP1 PE=2 SV=1	Transcription factor TFIIB repeat	-	-	-	K03124|TFIIB, GTF2B, SUA7, tfb; transcription initiation factor TFIIB	ko03022(Genetic Information Processing)
TR1013_c0_g3	302.49	645.79	565.45	262.45	508.64	271.76	1.68	5.17	3.52	1.97	3.69	2.01	unnamed protein product [Triticum aestivum]	Putative DNA ligase 4 OS=Oryza sativa subsp. japonica OX=39947 GN=LIG4 PE=2 SV=2	ATP dependent DNA ligase domain;BRCT domain, a BRCA1 C-terminus domain;ATP dependent DNA ligase C terminal region;DNA ligase N terminus;BRCA1 C Terminus (BRCT) domain;twin BRCT domain;RNA ligase	-	-	-	K10777|LIG4, DNL4; DNA ligase 4 [EC:6.5.1.1]	ko03450(Genetic Information Processing)
TR1013_c0_g4	1091	1164.99	2555	551	1565	782	23.96	37.68	64.16	16.71	44.82	23.42	predicted protein [Hordeum vulgare subsp. vulgare]	Soluble inorganic pyrophosphatase 6, chloroplastic OS=Arabidopsis thaliana OX=3702 GN=PPA6 PE=1 SV=1	Inorganic pyrophosphatase	-	-	-	K01507|ppa; inorganic pyrophosphatase [EC:3.6.1.1]	ko00190(Metabolism)
TR1013_c0_g5	1612	2794	3002	804	2642	977	19.73	49.66	41.44	13.38	42.15	16.04	predicted protein [Hordeum vulgare subsp. vulgare]	Guanine nucleotide-binding protein subunit beta-like protein A OS=Oryza sativa subsp. japonica OX=39947 GN=RACK1A PE=1 SV=1	WD domain, G-beta repeat;Anaphase-promoting complex subunit 4 WD40 domain	-	-	-	-	-
TR1013_c0_g6	386	439	442	218	590	224	2.16	3.54	2.77	1.64	4.3	1.66	Ku70 [Hordeum vulgare subsp. vulgare]	ATP-dependent DNA helicase 2 subunit KU70 OS=Oryza sativa subsp. japonica OX=39947 GN=KU70 PE=1 SV=1	Ku70/Ku80 N-terminal alpha/beta domain;Ku70/Ku80 beta-barrel domain;Ku70/Ku80 C-terminal arm;SAP domain	-	-	-	K10884|XRCC6, KU70, G22P1; ATP-dependent DNA helicase 2 subunit 1	ko03450(Genetic Information Processing)
TR1013_c1_g1	4	3	0	2	7	3	0.41	0.5	0	0.32	0.94	0.48	-	-	-	-	-	-	-	-
TR1013_c2_g1	0	1	2	0	7	0	0	0.14	0.22	0	0.8	0	PREDICTED: protein NRT1/ PTR FAMILY 5.6-like [Daucus carota subsp. sativus]|XP_017242991.1 PREDICTED: protein NRT1/ PTR FAMILY 5.6-like [Daucus carota subsp. sativus]|XP_017242992.1 PREDICTED: protein NRT1/ PTR FAMILY 5.6-like [Daucus carota subsp. sativus]|KZN03381.1 hypothetical protein DCAR_012137 [Daucus carota subsp. sativus]	Protein NRT1/ PTR FAMILY 5.7 OS=Arabidopsis thaliana OX=3702 GN=NPF5.7 PE=2 SV=2	-	-	-	-	-	-
TR1013_c3_g1	16	14	13	1	11	4	0.5	0.66	0.47	0.04	0.45	0.17	PREDICTED: LOW QUALITY PROTEIN: guanine nucleotide-binding protein subunit beta-like protein [Gossypium arboreum]	Guanine nucleotide-binding protein subunit beta-like protein OS=Nicotiana plumbaginifolia OX=4092 PE=2 SV=1	WD domain, G-beta repeat;Anaphase-promoting complex subunit 4 WD40 domain	-	-	-	-	-
TR101400_c0_g1	0	0	0	2	1	0	0	0	0	0.46	0.18	0	-	-	-	-	-	-	-	-
TR101401_c0_g1	3.04	12.1	9.19	1.03	6.05	8.04	0.37	2.46	1.46	0.2	0.96	1.58	-	-	-	-	-	-	-	-
TR101402_c0_g1	1	0	0	0	0	0	0.37	0	0	0	0	0	-	-	-	-	-	-	-	-
TR101403_c0_g1	2	1	0	2	1	0	0.32	0.28	0	0.56	0.21	0	uncharacterized protein LOC109777545 [Aegilops tauschii subsp. tauschii]	-	-	-	-	-	-	-
TR101404_c0_g1	0	0	2	0	0	0	0	0	0.84	0	0	0	-	-	-	-	-	-	-	-
TR101405_c0_g1	8	4	2	0	4	0	1.05	0.88	0.34	0	0.68	0	-	-	-	-	-	-	-	-
TR101406_c0_g1	0	0	0	1	0	0	0	0	0	1.48	0	0	aldehyde dehydrogenase X, mitochondrial [Mesocricetus auratus]|XP_012975000.1 aldehyde dehydrogenase X, mitochondrial [Mesocricetus auratus]|XP_021087936.1 aldehyde dehydrogenase X, mitochondrial [Mesocricetus auratus]	Aldehyde dehydrogenase family 2 member B4, mitochondrial OS=Arabidopsis thaliana OX=3702 GN=ALDH2B4 PE=1 SV=1	-	-	-	-	-	-
TR101407_c0_g1	0	0	0	0	0	1	0	0	0	0	0	0.96	unnamed protein product, partial [Mus musculus]	Serine/threonine-protein kinase AtPK2/AtPK19 OS=Arabidopsis thaliana OX=3702 GN=ATPK2 PE=1 SV=2	-	-	-	-	-	-
TR101408_c0_g1	0	0	0	0	0	2	0	0	0	0	0	2.22	RecName: Full=Alkyldihydroxyacetonephosphate synthase, peroxisomal	-	-	metabolic process;biological_process;lipid metabolic process;biosynthetic process;primary metabolic process;organic substance metabolic process;organic substance biosynthetic process;lipid biosynthetic process;oxidation-reduction process	molecular_function;catalytic activity;transferase activity;transferase activity, transferring alkyl or aryl (other than methyl) groups;oxidoreductase activity;nucleotide binding;binding;small molecule binding;ion binding;anion binding;cofactor binding;coenzyme binding;organic cyclic compound binding;nucleoside phosphate binding;heterocyclic compound binding;flavin adenine dinucleotide binding;alk…	intracellular;cellular_component;membrane;peroxisome;cell;nucleus;cytoplasm;peroxisomal part;intracellular membrane-bounded organelle;organelle membrane;microbody membrane;membrane-enclosed lumen;nuclear lumen;microbody;organelle;membrane-bounded organelle;non-membrane-bounded organelle;intracellular organelle;intracellular non-membrane-bounded organelle;organelle lumen;organelle part;intracellul…	-	-
TR101409_c0_g1	0	0	2	0	0	3	0	0	0.77	0	0	1.51	-	-	-	-	-	-	-	-
TR10140_c0_g1	610	371	511.91	193	628	253	4.64	4.08	4.37	1.98	6.23	2.56	predicted protein [Hordeum vulgare subsp. vulgare]	-	-	-	-	-	-	-
TR10140_c0_g2	1	10	4	3	3	3	0.11	1.87	0.58	0.54	0.44	0.54	predicted protein [Hordeum vulgare subsp. vulgare]	-	-	-	-	-	-	-
TR10140_c0_g3	5	0	2	7	6	11	0.32	0	0.15	0.66	0.5	1.02	-	-	-	-	-	-	-	-
TR10140_c1_g1	5	3	8	3	4	7	0.16	0.15	0.3	0.14	0.17	0.32	ubiquitin carboxyl-terminal hydrolase 27 isoform X2 [Aegilops tauschii subsp. tauschii]	-	-	-	-	-	-	-
TR101410_c0_g1	2	0	2	1	0	0	0.39	0	0.53	0.35	0	0	-	-	-	-	-	-	-	-
TR101411_c0_g1	0	2	0	0	0	0	0	1.13	0	0	0	0	hypothetical protein BOTBODRAFT_34629 [Botryobasidium botryosum FD-172 SS1]	DEAD-box ATP-dependent RNA helicase 35B OS=Oryza sativa subsp. japonica OX=39947 GN=Os06g0697200 PE=3 SV=1	-	-	-	-	-	-
TR101412_c0_g1	0	0	0	0	2	0	0	0	0	0	1.5	0	-	-	-	-	-	-	-	-
TR101413_c0_g1	0	1	0	0	0	7	0	0.17	0	0	0	1.15	predicted protein [Hordeum vulgare subsp. vulgare]	Methionine gamma-lyase OS=Arabidopsis thaliana OX=3702 GN=MGL PE=1 SV=1	Cys/Met metabolism PLP-dependent enzyme	-	-	-	K01761|E4.4.1.11; methionine-gamma-lyase [EC:4.4.1.11]	ko00270(Metabolism);ko00450(Metabolism);ko01100(Metabolism)
TR101414_c0_g1	0	0	0	0	1	0	0	0	0	0	0.28	0	serine/arginine-rich splicing factor RS40 isoform X1 [Sesamum indicum]	Serine/arginine-rich splicing factor RS40 OS=Arabidopsis thaliana OX=3702 GN=RS40 PE=1 SV=2	RNA recognition motif. (a.k.a. RRM, RBD, or RNP domain)	-	-	-	-	-
TR101415_c0_g1	0	0	0	0	0	0	0	0	0	0	0	0	Six-hairpin glycosidase-like protein [Kockovaella imperatae]|ORX38354.1 Six-hairpin glycosidase-like protein [Kockovaella imperatae]	Probable trehalase OS=Oryza sativa subsp. japonica OX=39947 GN=Os10g0521000 PE=2 SV=1	-	-	-	-	-	-
TR101416_c0_g1	0	2	0	0	0	0	0	1.25	0	0	0	0	MFS transporter, SHS family, lactate transporter [Cryptococcus gattii VGII R265]|KIR75449.1 MFS transporter, SHS family, lactate transporter [Cryptococcus gattii VGII CA1014]	-	-	-	-	-	-	-
TR101417_c0_g1	0	2	0	0	0	0	0	0.36	0	0	0	0	-	-	-	-	-	-	-	-
TR101418_c0_g1	2	3	4	4	0	0	0.16	0.38	0.4	0.49	0	0	-	-	-	-	-	-	-	-
TR101419_c0_g1	0	0	0	0	0	0	0	0	0	0	0	0	-	-	-	-	-	-	-	-
TR10141_c0_g1	3690	6827.99	4967	2657	6897.99	3959	32.76	87.62	49.5	31.89	79.82	46.89	Sec61p [Triticum aestivum]	-	SecY translocase;Plug domain of Sec61p	-	-	-	-	-
TR10141_c0_g2	0	2	0	0	0	0	0	2.87	0	0	0	0	-	-	-	-	-	-	-	-
TR101420_c0_g1	2	0	0	0	4	0	0.52	0	0	0	1.35	0	protein S-acyltransferase 8 [Camellia sinensis]	-	-	-	-	-	-	-
TR101421_c0_g1	1	0	1	0	1	4	0.14	0	0.19	0	0.19	0.94	-	-	-	-	-	-	-	-
TR101422_c0_g1	0	0	2	0	2	0	0	0	0.43	0	0.42	0	callose synthase 10 isoform X1 [Camellia sinensis]	Callose synthase 10 OS=Arabidopsis thaliana OX=3702 GN=CALS10 PE=2 SV=5	1,3-beta-glucan synthase component	-	-	-	-	-
TR101423_c0_g1	0	0	4	6	1	1	0	0	0.33	0.6	0.09	0.1	-	-	-	-	-	-	-	-
TR101424_c0_g1	1	0	8	1	0	2	0.08	0	0.8	0.12	0	0.24	-	-	-	-	-	-	-	-
TR101425_c0_g1	4	0	4	1	10	0	0.2	0	0.24	0.07	0.65	0	predicted protein [Hordeum vulgare subsp. vulgare]	-	-	-	-	-	-	-
TR101426_c0_g1	0	0	0	0	0	0	0	0	0	0	0	0	-	-	-	-	-	-	-	-
TR101427_c0_g1	1	0	1	1	0	0	0.14	0	0.19	0.24	0	0	-	-	-	-	-	-	-	-
TR101428_c0_g1	0	0	0	3	0	0	0	0	0	2.91	0	0	-	-	-	-	-	-	-	-
TR101429_c0_g1	0	0	0	0	3	0	0	0	0	0	2	0	opt oligopeptide transporter [Xanthophyllomyces dendrorhous]	-	-	transport;biological_process;localization;establishment of localization;transmembrane transport	-	cellular_component;membrane;intrinsic component of membrane;membrane part;integral component of membrane	-	-
TR10142_c0_g1	4	5	13	3	13	5	0.1	0.19	0.39	0.11	0.44	0.18	-	-	-	-	-	-	-	-
TR101430_c0_g1	1	0	0	0	0	0	0.34	0	0	0	0	0	nucleoprotein (NP) [Mammalian rubulavirus 5]	-	-	-	-	-	-	-
TR101431_c0_g1	0	2	0	0	0	0	0	2.25	0	0	0	0	uncharacterized protein LOC101252581 [Solanum lycopersicum]	-	-	-	-	-	-	-
TR101432_c0_g1	0	2	0	0	4	2	0	0.95	0	0	1.37	0.99	cytochrome c [Aspergillus flavus]	Cytochrome c OS=Chlamydomonas reinhardtii OX=3055 GN=CYC1 PE=3 SV=2	-	-	-	-	-	-
TR101433_c0_g1	0	0	0	0	0	0	0	0	0	0	0	0	-	-	-	-	-	-	-	-
TR101434_c0_g1	0	0	0	0	7	0	0	0	0	0	1.38	0	topoisomerase II-associated protein PAT1 [Kockovaella imperatae]|ORX41065.1 topoisomerase II-associated protein PAT1 [Kockovaella imperatae]	-	Topoisomerase II-associated protein PAT1	-	-	-	-	-
TR101435_c0_g1	0	0	1	0	0	2	0	0	0.44	0	0	1.17	hydroxycinnamoyl-CoA quinate hydroxycinnamoyl transferase, partial [Lonicera macranthoides]	Hydroxycinnamoyltransferase 1 OS=Oryza sativa subsp. japonica OX=39947 GN=HCT1 PE=2 SV=1	-	-	-	-	-	-
TR101436_c0_g1	2	0	0	2	0	0	0.32	0	0	0.54	0	0	-	-	-	-	-	-	-	-
TR101437_c0_g1	0	0	0	0	2	0	0	0	0	0	1.97	0	-	-	-	-	-	-	-	-
TR101438_c0_g1	0	0	1	0	0	0	0	0	0.57	0	0	0	-	-	-	-	-	-	-	-
TR101439_c0_g1	7	0	4	0	1	5	0.51	0	0.36	0	0.09	0.54	predicted protein [Hordeum vulgare subsp. vulgare]	-	Vacuolar protein sorting-associated protein 62	-	-	-	-	-
TR10143_c0_g1	3	1	4	2	1	1	0.38	0.21	0.66	0.42	0.17	0.21	hypothetical protein TRIUR3_12381 [Triticum urartu]	Protein HVA22 OS=Hordeum vulgare OX=4513 GN=HVA22 PE=2 SV=1	-	-	-	-	-	-
TR101440_c0_g1	2	8.06	21.09	5.02	10.07	5.01	0.06	0.34	0.7	0.2	0.38	0.2	-	40S ribosomal protein S9-2 OS=Arabidopsis thaliana OX=3702 GN=RPS9C PE=1 SV=1	-	-	-	-	-	-
TR101441_c0_g1	2	0	0	0	0	0	0.83	0	0	0	0	0	-	-	-	-	-	-	-	-
TR101442_c0_g1	2	1	3	2	4	2	0.14	0.11	0.25	0.21	0.36	0.21	-	-	-	-	-	-	-	-
TR101443_c0_g1	0	2	0	0	0	0	0	2.6	0	0	0	0	-	-	-	-	-	-	-	-
TR101444_c0_g1	0	0	3	0	0	0	0	0	1.58	0	0	0	hypothetical protein H355_009118 [Colinus virginianus]	-	-	-	-	-	-	-
TR101445_c0_g1	0	0	0	0	0	2	0	0	0	0	0	1.1	GTP binding protein [Mus musculus]	Probable RNA helicase SDE3 OS=Arabidopsis thaliana OX=3702 GN=SDE3 PE=1 SV=1	-	-	-	-	-	-
TR101446_c0_g1	0	0	0	0	0	3	0	0	0	0	0	2.51	-	-	-	-	-	-	-	-
TR101447_c0_g1	0	0	0	0	0	0	0	0	0	0	0	0	uncharacterized protein LOC110286513 [Mus caroli]	-	-	-	-	-	-	-
TR101448_c0_g1	0	1	0	0	1	0	0	1.14	0	0	0.77	0	-	-	-	-	-	-	-	-
TR101449_c0_g1	2	0	0	0	0	0	0.54	0	0	0	0	0	cadherin-5 preproprotein [Mus musculus]|XP_006530693.1 PREDICTED: cadherin-5 isoform X1 [Mus musculus]|P55284.2 RecName: Full=Cadherin-5	-	-	blood vessel development;vasculature development;multicellular organism development;biological_process;developmental maturation;multicellular organismal process;developmental process;system development;anatomical structure development;anatomical structure maturation;cardiovascular system development;circulatory system development;cellular process;cellular component assembly;cellular component org…	molecular_function;binding;metal ion binding;ion binding;cation binding;protein binding;enzyme binding;phosphatase binding;beta-catenin binding;calcium ion binding;ion channel binding;signaling receptor binding;protein phosphatase binding	plasma membrane;cellular_component;membrane;cell;cell-cell junction;cell surface;cell junction;intrinsic component of membrane;apical junction complex;membrane part;plasma membrane part;cell part;tight junction;anchoring junction;cell periphery;side of membrane;integral component of membrane;external side of plasma membrane;adherens junction;bicellular tight junction	-	-
TR10144_c0_g1	8	114	3	1	89	36	0.17	3.59	0.07	0.03	2.48	1.05	hypothetical protein A7U60_g6826 [Sanghuangporus baumii]	-	Ferritin-like domain	-	-	-	-	-
TR101450_c0_g1	0	0	0	0	0	2	0	0	0	0	0	2.54	hypothetical protein BCR39DRAFT_535598 [Naematelia encephala]	-	-	-	-	-	-	-
TR101452_c0_g1	0	0	0	3	0	1	0	0	0	3.05	0	0.99	1a protein [Cucumber mosaic virus]	-	-	-	-	-	-	-
TR101453_c0_g1	1	0	0	1	0	0	0.45	0	0	0.94	0	0	-	-	-	-	-	-	-	-
TR101454_c0_g1	0	2	0	0	0	0	0	2.6	0	0	0	0	-	-	-	-	-	-	-	-
TR101455_c0_g1	0	0	2	0	0	0	0	0	0.89	0	0	0	-	-	-	-	-	-	-	-
TR101456_c0_g1	1	2	0	0	0	0	0.64	2.43	0	0	0	0	PREDICTED: 40S ribosomal protein S26-3-like [Nicotiana tomentosiformis]|XP_016450199.1 PREDICTED: 40S ribosomal protein S26-3-like [Nicotiana tabacum]	40S ribosomal protein S26-3 OS=Arabidopsis thaliana OX=3702 GN=RPS26C PE=2 SV=1	-	-	-	-	-	-
TR101457_c0_g1	0	0	1	0	0	0	0	0	0.45	0	0	0	-	-	-	-	-	-	-	-
TR101458_c0_g1	2	0	0	0	0	0	0.49	0	0	0	0	0	predicted protein [Hordeum vulgare subsp. vulgare]	-	-	-	-	-	-	-
TR101459_c0_g1	0	0	1	0	1	1.04	0	0	0.32	0	0.29	0.43	-	-	-	-	-	-	-	-
TR10145_c0_g1	4	6	13	6	5	14	0.26	0.61	1.03	0.58	0.42	1.34	-	-	-	-	-	-	-	-
TR101460_c0_g1	0	0	0	0	0	2	0	0	0	0	0	2.41	-	-	-	-	-	-	-	-
TR101461_c0_g1	0	1	5	1	3	5	0	0.12	0.46	0.11	0.29	0.56	-	-	-	-	-	-	-	-
TR101462_c0_g1	0	0	0	0	2	0	0	0	0	0	0.47	0	hypothetical protein D0869_12553 [Hortaea werneckii]|RMX94511.1 hypothetical protein D0868_12254 [Hortaea werneckii]	-	galactosyl transferase GMA12/MNN10 family	-	-	-	-	-
TR101463_c0_g1	0	0	2	0	0	0	0	0	0.88	0	0	0	-	-	-	-	-	-	-	-
TR101464_c0_g1	0	0	0	0	1	0	0	0	0	0	0.43	0	hypothetical protein MMYC01_200706 [Madurella mycetomatis]	40S ribosomal protein S3a-2 OS=Arabidopsis thaliana OX=3702 GN=RPS3AB PE=2 SV=3	-	-	-	-	-	-
TR101465_c0_g1	0	2	0	0	0	0	0	1.46	0	0	0	0	hypothetical protein PSHT_10265 [Puccinia striiformis]	-	-	-	-	-	-	-
TR101466_c0_g1	0	0	0	1	1	3	0	0	0	0.54	0.36	1.59	-	-	-	-	-	-	-	-
TR101467_c0_g1	0	0	0	0	0	3	0	0	0	0	0	1.69	-	-	-	-	-	-	-	-
TR101468_c0_g1	0	0	0	1	0	1	0	0	0	0.3	0	0.29	cullin-associated and neddylation-dissociated 1, isoform CRA_a, partial [Homo sapiens]	Cullin-associated NEDD8-dissociated protein 1 OS=Arabidopsis thaliana OX=3702 GN=CAND1 PE=1 SV=1	HEAT-like repeat	-	-	-	-	-
TR101469_c0_g1	3	0	0	0	0	0	0.64	0	0	0	0	0	-	-	-	-	-	-	-	-
TR10146_c0_g1	7.03	7	4	3.05	14	6.01	0.15	0.23	0.1	0.09	0.4	0.18	-	-	-	-	-	-	-	-
TR10146_c1_g1	51	52	73	4	46	25	6.82	11.76	12.9	0.89	8.04	5.5	-	-	-	-	-	-	-	-
TR101470_c0_g1	3	0	1	1	2	1	0.37	0	0.16	0.2	0.32	0.2	-	-	-	-	-	-	-	-
TR101471_c0_g1	2	0	0	0	0	0	0.33	0	0	0	0	0	-	-	-	-	-	-	-	-
TR101472_c0_g1	2	2	1	1	3	0	0.24	0.41	0.16	0.2	0.48	0	-	-	-	-	-	-	-	-
TR101473_c0_g1	1	0	0	0	0	0	0.36	0	0	0	0	0	-	-	-	-	-	-	-	-
TR101474_c0_g1	2	0	1	0	0	2	0.34	0	0.23	0	0	0.59	-	-	-	-	-	-	-	-
TR101475_c0_g1	0	0	0	0	0	3	0	0	0	0	0	1.85	putative MFS transporter [Aureobasidium namibiae CBS 147.97]|KEQ74519.1 putative MFS transporter [Aureobasidium namibiae CBS 147.97]	-	-	transport;biological_process;localization;establishment of localization;transmembrane transport	-	cellular_component;membrane;intrinsic component of membrane;membrane part;integral component of membrane	-	-
TR101476_c0_g1	0	1	0	0	0	0	0	1.36	0	0	0	0	-	-	-	-	-	-	-	-
TR101477_c0_g1	0	0	0	2	0	0	0	0	0	2.13	0	0	-	-	-	-	-	-	-	-
TR101478_c0_g1	0	0	0	1	2	0	0	0	0	0.9	1.11	0	-	-	-	-	-	-	-	-
TR101479_c0_g1	0	0	0	0	3	0	0	0	0	0	0.72	0	-	-	-	-	-	-	-	-
TR10147_c0_g1	9	0	0	10	2	0	0.37	0	0	0.58	0.11	0	-	-	-	-	-	-	-	-
TR101480_c0_g1	0	0	4	0	0	1	0	0	0.99	0	0	0.32	-	-	-	-	-	-	-	-
TR101481_c0_g1	0	3	0	0	0	0	0	1.8	0	0	0	0	-	-	-	-	-	-	-	-
TR101482_c0_g1	0	2	2	0	3	0	0	0.47	0.37	0	0.54	0	-	-	-	-	-	-	-	-
TR101483_c0_g1	1	0	0	0	0	0	0.41	0	0	0	0	0	hypothetical protein EHS25_000486 [Saitozyma podzolica]	-	-	-	-	-	-	-
TR101484_c0_g1	1	1	0	0	0	0	0.19	0.33	0	0	0	0	PREDICTED: cytoplasmic tRNA 2-thiolation protein 2 [Vitis vinifera]|CBI29838.3 unnamed protein product, partial [Vitis vinifera]	Cytoplasmic tRNA 2-thiolation protein 2 OS=Arabidopsis thaliana OX=3702 GN=CTU2 PE=2 SV=3	-	-	-	-	-	-
TR101485_c0_g1	0	0	0	1	2	0	0	0	0	0.44	0.61	0	hypothetical protein RHOBADRAFT_47647 [Rhodotorula graminis WP1]|KPV71690.1 hypothetical protein RHOBADRAFT_47647 [Rhodotorula graminis WP1]	-	-	-	-	cellular_component;membrane	-	-
TR101486_c0_g1	0	2	0	0	0	0	0	2.64	0	0	0	0	-	-	-	-	-	-	-	-
TR101487_c0_g1	0	0	2	0	0	0	0	0	2.07	0	0	0	PREDICTED: exosome complex component RRP41 [Coturnix japonica]	-	-	-	-	-	-	-
TR101488_c0_g1	5	0	0	0	0	0	0.41	0	0	0	0	0	-	-	-	-	-	-	-	-
TR101489_c0_g1	0	0	2	0	0	0	0	0	1.16	0	0	0	-	-	-	-	-	-	-	-
TR10148_c0_g1	87	50	74.62	74.01	35	62	0.3	0.25	0.28	0.34	0.16	0.28	Retrovirus-related Pol polyprotein from transposon TNT 1-94 [Vitis vinifera]	Retrovirus-related Pol polyprotein from transposon TNT 1-94 OS=Nicotiana tabacum OX=4097 PE=2 SV=1	Integrase core domain;gag-polypeptide of LTR copia-type;GAG-pre-integrase domain;Integrase core domain;Reverse transcriptase (RNA-dependent DNA polymerase);Reverse transcriptase (RNA-dependent DNA polymerase)	-	-	-	-	-
TR101490_c0_g1	0	0	0	0	0	3	0	0	0	0	0	1.9	Sec1 family domain-containing protein 1 [Tupaia chinensis]	-	-	-	-	-	-	-
TR101491_c0_g1	0	1	0	3	1	0	0	0.41	0	1.27	0.3	0	-	-	-	-	-	-	-	-
TR101492_c0_g1	0	0	0	0	2	0	0	0	0	0	1.62	0	hypothetical protein B0A48_01228 [Rachicladosporium antarcticum]	-	-	-	-	-	-	-
TR101493_c0_g1	2	0	0	0	0	0	1.35	0	0	0	0	0	cytochrome P450 76A2-like [Quercus suber]	Cytochrome P450 76A1 (Fragment) OS=Solanum melongena OX=4111 GN=CYP76A1 PE=2 SV=1	-	-	-	-	-	-
TR101494_c0_g1	0	0	0	0	0	1	0	0	0	0	0	1.15	predicted protein [Hordeum vulgare subsp. vulgare]	-	-	-	-	-	-	-
TR101495_c0_g1	3	0	1	0	1	0	0.4	0	0.18	0	0.18	0	PREDICTED: transcription factor bHLH128-like isoform X3 [Solanum tuberosum]	Transcription factor bHLH129 OS=Arabidopsis thaliana OX=3702 GN=BHLH129 PE=3 SV=2	-	-	-	-	-	-
TR101496_c0_g1	1	0	0	0	2	0	0.2	0	0	0	0.53	0	-	-	-	-	-	-	-	-
TR101497_c0_g1	0	0	0	0	2	0	0	0	0	0	1.27	0	-	-	-	-	-	-	-	-
TR101498_c0_g1	0	0	0	1	0	2	0	0	0	0.79	0	1.54	homeodomain-interacting protein kinase 2 isoform 2 [Homo sapiens]|EAW83927.1 homeodomain interacting protein kinase 2, isoform CRA_c [Homo sapiens]	-	-	metabolic process;transcription by RNA polymerase II;nucleobase-containing compound metabolic process;transcription, DNA-templated;regulation of transcription, DNA-templated;regulation of transcription by RNA polymerase II;cellular aromatic compound metabolic process;nitrogen compound metabolic process;biological_process;biosynthetic process;macromolecule biosynthetic process;regulation of biosyn…	protein binding;transcription factor binding;RNA polymerase II transcription factor binding;molecular_function;binding;activating transcription factor binding;nucleic acid binding;organic cyclic compound binding;heterocyclic compound binding;transcription regulator activity;transcription coregulator activity;catalytic activity;protein kinase activity;kinase activity;transferase activity;transfera…	intracellular;cellular_component;cell;nucleus;nucleoplasm;transcription factor complex;intracellular membrane-bounded organelle;nuclear body;membrane-enclosed lumen;nuclear lumen;protein-containing complex;organelle;membrane-bounded organelle;intracellular organelle;organelle lumen;organelle part;intracellular part;nuclear part;intracellular organelle part;nucleoplasm part;cell part;nuclear trans…	-	-
TR101499_c0_g1	0	0	2	0	0	0	0	0	1.73	0	0	0	-	-	-	-	-	-	-	-
TR10149_c0_g1	8	42	14	23.2	33.15	18	0.95	8.35	2.17	4.49	5.16	3.45	Importin subunit beta-1 [Triticum urartu]	Importin subunit beta-1 OS=Arabidopsis thaliana OX=3702 GN=KPNB1 PE=1 SV=1	-	-	-	-	-	-
TR1014_c0_g1	40.75	68.71	64	35	101	38	0.78	1.93	1.4	0.92	2.52	0.99	hypothetical protein TRIUR3_14724 [Triticum urartu]	Tubby-like F-box protein 9 OS=Oryza sativa subsp. japonica OX=39947 GN=TULP9 PE=2 SV=1	-	-	-	-	-	-
TR1014_c0_g2	421	787	540	276	656	311	2.26	6.07	3.24	1.99	4.59	2.21	uncharacterized protein LOC109739211 [Aegilops tauschii subsp. tauschii]|XP_020153884.1 uncharacterized protein LOC109739211 [Aegilops tauschii subsp. tauschii]	Regulator of nonsense transcripts 1 homolog OS=Arabidopsis thaliana OX=3702 GN=UPF1 PE=1 SV=2	AAA domain;AAA domain;AAA domain;AAA domain;Viral (Superfamily 1) RNA helicase	-	-	-	-	-
TR1014_c0_g3	99.4	172.48	236.3	124.11	235.46	117.15	1.52	3.85	4.09	2.59	4.7	2.42	hypothetical protein TRIUR3_14724 [Triticum urartu]	Tubby-like F-box protein 9 OS=Oryza sativa subsp. japonica OX=39947 GN=TULP9 PE=2 SV=1	-	-	-	-	-	-
TR101500_c0_g1	1	0	0	0	0	0	0.44	0	0	0	0	0	Transmembrane channel-like protein 4, partial [Bos mutus]	-	-	-	-	-	-	-
TR101501_c0_g1	0	0	0	0	2	0	0	0	0	0	1.27	0	-	-	-	-	-	-	-	-
TR101502_c0_g1	1	0	0	0	0	2	0.14	0	0	0	0	0.47	-	-	-	-	-	-	-	-
TR101503_c0_g1	4	6	5	1	0	4	0.18	0.42	0.27	0.07	0	0.26	-	-	-	-	-	-	-	-
TR101504_c0_g1	1	0	1	0	1	0	0.22	0	0.3	0	0.28	0	-	-	-	-	-	-	-	-
TR101505_c0_g1	0	0	0	0	0	0	0	0	0	0	0	0	-	-	-	-	-	-	-	-
TR101506_c0_g1	2	1	4	3	6	0	0.1	0.08	0.24	0.22	0.4	0	uncharacterized protein LOC101252799 [Solanum lycopersicum]	-	Ribosomal protein L17	-	-	-	K02879|RP-L17, MRPL17, rplQ; large subunit ribosomal protein L17	ko03010(Genetic Information Processing)
TR101507_c0_g1	0	0	0	0	2	0	0	0	0	0	1.43	0	probable E3 ubiquitin-protein ligase RHA4A [Glycine max]|XP_028197055.1 probable E3 ubiquitin-protein ligase RHA4A [Glycine soja]|KHN42240.1 RING-H2 zinc finger protein RHA4a [Glycine soja]|KRH17603.1 hypothetical protein GLYMA_13G002800 [Glycine max]|KRH17604.1 hypothetical protein GLYMA_13G002800 [Glycine max]|RZB70410.1 putative E3 ubiquitin-protein ligase RHA4A isoform A [Glycine soja]|RZB704…	Probable E3 ubiquitin-protein ligase RHA4A OS=Arabidopsis thaliana OX=3702 GN=RHA4A PE=2 SV=1	-	-	-	-	-	-
TR101508_c0_g1	0	1	0	0	3	0	0	0.86	0	0	1.76	0	PREDICTED: exocyst complex component SEC5A-like isoform X1 [Ipomoea nil]	Exocyst complex component SEC5A OS=Arabidopsis thaliana OX=3702 GN=SEC5A PE=1 SV=1	-	-	-	-	-	-
TR101509_c0_g1	0	0	1	0	0	0	0	0	0.85	0	0	0	-	-	-	-	-	-	-	-
TR10150_c0_g1	376	441	423	239	543	259	2.33	3.94	2.93	1.99	4.39	2.13	vacuolar protein sorting-associated protein 9A-like isoform X1 [Aegilops tauschii subsp. tauschii]|XP_020158310.1 vacuolar protein sorting-associated protein 9A-like isoform X1 [Aegilops tauschii subsp. tauschii]	Vacuolar protein sorting-associated protein 9A OS=Arabidopsis thaliana OX=3702 GN=VPS9A PE=1 SV=1	Vacuolar sorting protein 9 (VPS9) domain;Xylanase inhibitor N-terminal;Xylanase inhibitor C-terminal	-	-	-	-	-
TR10150_c0_g2	91	61	92	137	67	71	0.85	0.83	0.97	1.74	0.82	0.89	uncharacterized protein LOC109783240 [Aegilops tauschii subsp. tauschii]	-	-	-	-	-	-	-
TR10150_c0_g3	1	4	7	8	3	3	0.05	0.32	0.43	0.6	0.2	0.22	-	-	-	-	-	-	-	-
TR10150_c0_g4	0	5	5	14	4	0	0	0.41	0.31	1.07	0.28	0	uncharacterized protein LOC109754490 [Aegilops tauschii subsp. tauschii]	-	-	-	-	-	-	-
TR101510_c0_g1	2	0	0	0	0	0	0.95	0	0	0	0	0	Indeterminate(ID)-domain 5, putative isoform 1 [Theobroma cacao]	-	-	-	-	-	-	-
TR101511_c0_g1	0	1	0	2	0	0	0	0.73	0	1.6	0	0	-	-	-	-	-	-	-	-
TR101512_c0_g1	0	7.06	2	3	9	6	0	0.44	0.1	0.18	0.48	0.35	putative auxin-independent growth promoter [Oryza sativa Japonica Group]	-	-	-	-	-	-	-
TR101513_c0_g1	0	2	0	0	0	0	0	1.4	0	0	0	0	-	-	-	-	-	-	-	-
TR101514_c0_g1	4	0	0	1	5	0	0.38	0	0	0.15	0.62	0	-	-	-	-	-	-	-	-
TR101515_c0_g1	0	0	0	0	0	0	0	0	0	0	0	0	hypothetical protein DVH24_017976 [Malus domestica]	VIN3-like protein 1 OS=Arabidopsis thaliana OX=3702 GN=VIL1 PE=1 SV=1	-	-	-	-	-	-
TR101516_c0_g1	1	5	2	1	8	0	0.04	0.34	0.1	0.06	0.46	0	hypothetical protein TRIUR3_22183 [Triticum urartu]	-	-	-	-	-	-	-
TR101517_c0_g1	2	1	0	2	0	2	0.17	0.13	0	0.25	0	0.25	-	-	-	-	-	-	-	-
TR101518_c0_g1	1	1	0	0	1	3	0.14	0.24	0	0	0.18	0.69	uncharacterized protein At2g34160-like [Cynara cardunculus var. scolymus]	Uncharacterized protein At2g34160 OS=Arabidopsis thaliana OX=3702 GN=At2g34160 PE=1 SV=1	Alba	-	-	-	-	-
TR101519_c0_g1	0	0	0	0	0	2	0	0	0	0	0	1.6	-	-	-	-	-	-	-	-
TR10151_c0_g1	24	54	26	14	52	9	0.26	0.84	0.32	0.2	0.73	0.13	-	-	-	-	-	-	-	-
TR101520_c0_g1	10	0	1	0	1	0	0.65	0	0.08	0	0.08	0	SKP1-interacting partner 15 [Cynara cardunculus var. scolymus]|KVH98637.1 F-box domain, cyclin-like protein [Cynara cardunculus var. scolymus]	SKP1-interacting partner 15 OS=Arabidopsis thaliana OX=3702 GN=SKIP15 PE=1 SV=1	-	-	-	-	-	-
TR101521_c0_g1	2	1	2	0	0	0	0.26	0.22	0.35	0	0	0	-	-	-	-	-	-	-	-
TR101522_c0_g1	0	0	0	0	2	0	0	0	0	0	1.5	0	-	-	-	-	-	-	-	-
TR101523_c0_g1	0	0	0	0	1	1	0	0	0	0	0.27	0.36	-	-	-	-	-	-	-	-
TR101524_c0_g1	0	4	0	0	0	0	0	2.29	0	0	0	0	hypothetical protein BCR39DRAFT_543502 [Naematelia encephala]	-	-	-	-	-	-	-
TR101525_c0_g1	0	4	0	0	0	0	0	0.85	0	0	0	0	hypothetical protein RHOBADRAFT_50443 [Rhodotorula graminis WP1]|KPV77915.1 hypothetical protein RHOBADRAFT_50443 [Rhodotorula graminis WP1]	Quinone-oxidoreductase QR1, chloroplastic OS=Triphysaria versicolor OX=64093 PE=1 SV=1	Alcohol dehydrogenase GroES-like domain	-	-	-	-	-
TR101526_c0_g1	0	0	0	1	0	1	0	0	0	1.36	0	1.33	-	-	-	-	-	-	-	-
TR101527_c0_g1	0	3	0	0	0	0	0	0.89	0	0	0	0	nucleophile aminohydrolase [Microdochium bolleyi]	Proteasome subunit alpha type-5-B OS=Arabidopsis thaliana OX=3702 GN=PAE2 PE=1 SV=2	Proteasome subunit	-	-	-	-	-
TR101528_c0_g1	0	0	2	0	0	0	0	0	1.24	0	0	0	-	-	-	-	-	-	-	-
TR101529_c0_g1	1	0	3	0	2	0	0.13	0	0.52	0	0.34	0	-	-	-	-	-	-	-	-
TR10152_c0_g1	142	302	268	116	353	118	0.99	3.05	2.1	1.1	3.22	1.1	predicted protein [Hordeum vulgare subsp. vulgare]	Protein CHROMATIN REMODELING 24 OS=Arabidopsis thaliana OX=3702 GN=CHR24 PE=2 SV=1	SNF2 family N-terminal domain;Helicase conserved C-terminal domain	-	-	-	-	-
TR101530_c0_g1	2	0	0	0	0	0	0.63	0	0	0	0	0	ACP S-malonyltransferase [Alcaligenes sp. HPC1271]|EKU30687.1 malonyl CoA-acyl carrier protein transacylase [Alcaligenes sp. HPC1271]	-	-	-	-	-	-	-
TR101531_c0_g1	1	0	0	0	0	0	0.34	0	0	0	0	0	-	-	-	-	-	-	-	-
TR101533_c0_g1	0	1	3	0	0	0	0	0.53	1.25	0	0	0	-	-	-	-	-	-	-	-
TR101534_c0_g1	1	1	3	0	2	0	0.09	0.15	0.35	0	0.24	0	hypothetical protein PAHAL_3G049400, partial [Panicum hallii]	-	-	-	-	-	-	-
TR101535_c0_g1	0	1	0	1	0	0	0	1.18	0	1.34	0	0	-	-	-	-	-	-	-	-
TR101536_c0_g1	0	3	0	0	0	0	0	2.18	0	0	0	0	MULTISPECIES: hypothetical protein [Propionibacteriaceae]|EFS35478.1 hypothetical protein HMPREF9567_00956 [Cutibacterium acnes HL013PA1]|EFS54093.1 hypothetical protein HMPREF9589_00797 [Cutibacterium acnes HL059PA1]|EFS78720.1 hypothetical protein HMPREF9597_02023 [Cutibacterium acnes HL005PA4]|EFS81873.1 hypothetical protein HMPREF9598_01606 [Cutibacterium acnes HL050PA1]|EFS83522.1 hypothetic…	-	-	-	-	-	-	-
TR101537_c0_g1	0	0	0	0	0	0	0	0	0	0	0	0	ecto-ADP-ribosyltransferase 3 precursor [Rattus norvegicus]|XP_008768249.1 PREDICTED: ecto-ADP-ribosyltransferase 3 isoform X1 [Rattus norvegicus]|XP_006250789.2 PREDICTED: ecto-ADP-ribosyltransferase 3 isoform X1 [Rattus norvegicus]|AAH79018.1 ADP-ribosyltransferase 3 [Rattus norvegicus]|EDL88618.1 rCG60400, isoform CRA_a [Rattus norvegicus]|EDL88622.1 rCG60400, isoform CRA_a [Rattus norvegicus]…	-	-	metabolic process;cellular protein modification process;nitrogen compound metabolic process;biological_process;cellular process;protein metabolic process;protein modification process;macromolecule metabolic process;macromolecule modification;cellular metabolic process;primary metabolic process;cellular macromolecule metabolic process;cellular protein metabolic process;organic substance metabolic …	molecular_function;catalytic activity;transferase activity;transferase activity, transferring glycosyl groups;transferase activity, transferring pentosyl groups;NAD(P)+-protein-arginine ADP-ribosyltransferase activity	cellular_component;membrane;extracellular region;extracellular space;intrinsic component of membrane;vesicle;organelle;membrane-bounded organelle;extracellular organelle;extracellular region part;membrane part;extracellular vesicle;integral component of membrane;extracellular exosome	-	-
TR101538_c0_g1	0	2	0	0	0	0	0	1.28	0	0	0	0	hypothetical protein CERSUDRAFT_161581 [Gelatoporia subvermispora B]	-	-	-	-	-	-	-
TR101539_c0_g1	2	0	0	0	1	0	1.02	0	0	0	0.66	0	uncharacterized protein LOC109733211 [Aegilops tauschii subsp. tauschii]	-	-	-	-	-	-	-
TR10153_c0_g1	0	0	1	1	0	0	0	0	0.28	0.37	0	0	-	-	-	-	-	-	-	-
TR101540_c0_g1	1	4	0	0	0	0	0.1	0.66	0	0	0	0	thioredoxin-like protein Clot [Lactuca sativa]|PLY91652.1 hypothetical protein LSAT_8X7620 [Lactuca sativa]	Thioredoxin-like protein Clot OS=Arabidopsis thaliana OX=3702 GN=At5g42850 PE=2 SV=1	Eukaryotic protein of unknown function (DUF953)	-	-	-	-	-
TR101541_c0_g1	0	0	2	1	0	3	0	0	0.64	0.42	0	1.25	predicted protein [Hordeum vulgare subsp. vulgare]	-	-	-	-	-	-	-
TR101542_c0_g1	2	0	0	0	0	0	0.87	0	0	0	0	0	-	-	-	-	-	-	-	-
TR101543_c0_g1	2	0	0	0	0	0	0.48	0	0	0	0	0	-	-	-	-	-	-	-	-
TR101544_c0_g1	0	0	0	0	0	3	0	0	0	0	0	3.02	-	-	-	-	-	-	-	-
TR101545_c0_g1	0	2	0	0	0	0	0	1.22	0	0	0	0	FAD/NAD(P)-binding domain-containing protein [Aureobasidium namibiae CBS 147.97]|KEQ68758.1 FAD/NAD(P)-binding domain-containing protein [Aureobasidium namibiae CBS 147.97]	-	-	metabolic process;biological_process;oxidation-reduction process	molecular_function;binding;metal ion binding;ion binding;cation binding;catalytic activity;oxidoreductase activity;calcium ion binding	cellular_component;membrane;intrinsic component of membrane;membrane part;integral component of membrane	-	-
TR101546_c0_g1	0	1	8	0	0	0	0	0.18	1.09	0	0	0	coatomer subunit beta&apos	Coatomer subunit beta&apos	Coatomer WD associated region	-	-	-	-	-
TR101547_c0_g1	0	0	0	0	0	2	0	0	0	0	0	2.71	hypothetical protein M436DRAFT_72346 [Aureobasidium namibiae CBS 147.97]|KEQ73950.1 hypothetical protein M436DRAFT_72346 [Aureobasidium namibiae CBS 147.97]	-	-	transport;biological_process;intracellular transport;nuclear transport;localization;establishment of localization;cellular localization;establishment of localization in cell;nucleocytoplasmic transport	molecular_function;structural molecule activity;structural constituent of nuclear pore	intracellular;cellular_component;membrane;cell;nucleus;nuclear envelope;intracellular membrane-bounded organelle;endomembrane system;intrinsic component of membrane;organelle envelope;envelope;protein-containing complex;organelle;membrane-bounded organelle;intracellular organelle;organelle part;intracellular part;membrane part;nuclear part;intracellular organelle part;cell part;nuclear pore;integ…	-	-
TR101548_c0_g1	0	0	0	0	0	2	0	0	0	0	0	3.06	S-adenosyl-L-methionine-dependent methyltransferase [Wolfiporia cocos MD-104 SS10]	Probable thiol methyltransferase 2 OS=Arabidopsis thaliana OX=3702 GN=HOL3 PE=1 SV=1	-	-	-	-	-	-
TR101549_c0_g1	0	0	0	0	0	0	0	0	0	0	0	0	-	-	-	-	-	-	-	-
TR10154_c0_g1	2	1	2	5	4	4	0.13	0.1	0.16	0.48	0.34	0.38	uncharacterized protein LOC104582180 [Brachypodium distachyon]	-	-	-	-	-	-	-
TR10154_c0_g2	2	0.16	4	5	2	2	0.11	0.01	0.27	0.4	0.14	0.16	unnamed protein product [Triticum aestivum]	-	-	-	-	-	-	-
TR10154_c0_g3	8	3	4	7	3	0	0.24	0.13	0.14	0.29	0.12	0	unnamed protein product [Triticum aestivum]	-	-	-	-	-	-	-
TR10154_c0_g4	14	18	44	49	40	26	0.12	0.23	0.43	0.58	0.45	0.3	unnamed protein product [Triticum aestivum]	-	-	-	-	-	-	-
TR101550_c0_g1	1	0	0	2	1	0	0.41	0	0	1.72	0.53	0	-	-	-	-	-	-	-	-
TR101551_c0_g1	0	0	0	0	0	2	0	0	0	0	0	3.23	-	-	-	-	-	-	-	-
TR101552_c0_g1	0	2	0	0	0	0	0	1.2	0	0	0	0	stabilin-1 isoform X2 [Castor canadensis]	-	-	-	-	-	-	-
TR101553_c0_g1	0	0	1	0	0	0	0	0	0.62	0	0	0	hypothetical protein CDL12_14181 [Handroanthus impetiginosus]	Squamosa promoter-binding-like protein 9 OS=Arabidopsis thaliana OX=3702 GN=SPL9 PE=2 SV=2	-	-	-	-	-	-
TR101554_c0_g1	0	3	1	0	0	0	0	1.56	0.41	0	0	0	-	-	-	-	-	-	-	-
TR101555_c0_g1	2	0	0	0	0	0	0.9	0	0	0	0	0	-	-	-	-	-	-	-	-
TR101556_c0_g1	0	1	3	8	2	0	0	0.14	0.32	1.04	0.22	0	hypothetical protein BRADI_5g05195v3 [Brachypodium distachyon]	-	-	-	-	-	-	-
TR101557_c0_g1	0	0	0	0	0	0	0	0	0	0	0	0	hypothetical protein Micbo1qcDRAFT_212684 [Microdochium bolleyi]	-	-	-	-	cellular_component;membrane;intrinsic component of membrane;membrane part;integral component of membrane	-	-
TR101558_c0_g1	0	0	0	2	0	0	0	0	0	2.2	0	0	leukemia inhibitory factor receptor, isoform CRA_b, partial [Mus musculus]	-	-	biological_process;cell proliferation;cellular process;regulation of cell proliferation;positive regulation of biological process;positive regulation of cellular process;regulation of biological process;regulation of cellular process;biological regulation;apoptotic process;cell death;programmed cell death;negative regulation of apoptotic process;muscle cell apoptotic process;regulation of muscle …	molecular_function;transmembrane signaling receptor activity;cytokine receptor activity;ciliary neurotrophic factor receptor activity;signaling receptor activity;molecular transducer activity;protein binding;binding;signaling receptor binding;cytokine receptor binding;protein dimerization activity;oncostatin-M receptor activity;ciliary neurotrophic factor receptor binding;cytokine binding;growth …	cellular_component;membrane;extracellular region;extracellular space;cell;intrinsic component of membrane;vesicle;protein-containing complex;organelle;membrane-bounded organelle;extracellular organelle;extracellular region part;membrane part;cell part;cell periphery;extracellular vesicle;integral component of membrane;receptor complex;extracellular exosome;plasma membrane	-	-
TR101559_c0_g1	0	0	0	0	2	0	0	0	0	0	1.31	0	-	-	-	-	-	-	-	-
TR10155_c0_g1	2	0	2	2	0	0	0.48	0	0.68	0.91	0	0	-	-	-	-	-	-	-	-
TR10155_c0_g2	18	18	13	9	18	24	0.31	0.45	0.25	0.21	0.4	0.56	serine/arginine repetitive matrix protein 1-like [Aegilops tauschii subsp. tauschii]	-	-	-	-	-	-	-
TR101560_c0_g1	0	5	0	0	0	0	0	1.09	0	0	0	0	-	-	-	-	-	-	-	-
TR101561_c0_g1	0	3	0	0	0	0	0	3.37	0	0	0	0	hypothetical protein ST47_g2021 [Ascochyta rabiei]	-	-	-	-	-	-	-
TR101562_c0_g1	0	0	1	0	0	0	0	0	0.97	0	0	0	probable mannan synthase 9 [Aegilops tauschii subsp. tauschii]	Glucomannan 4-beta-mannosyltransferase 1 OS=Oryza sativa subsp. japonica OX=39947 GN=CSLA1 PE=1 SV=1	-	-	-	-	-	-
TR101563_c0_g1	0	0	0	0	0	1	0	0	0	0	0	1.33	uncharacterized protein LOC100833245 [Brachypodium distachyon]|KQK11898.1 hypothetical protein BRADI_1g00370v3 [Brachypodium distachyon]	-	-	-	-	-	-	-
TR101564_c0_g1	0	2	0	0	0	0	0	1.16	0	0	0	0	hypothetical protein AUEXF2481DRAFT_668833 [Aureobasidium subglaciale EXF-2481]|KEQ96226.1 hypothetical protein AUEXF2481DRAFT_668833 [Aureobasidium subglaciale EXF-2481]	-	-	-	-	-	-	-
TR101565_c0_g1	1	0	3	0	0	0	0.4	0	1.78	0	0	0	-	-	-	-	-	-	-	-
TR101566_c0_g1	0	0	0	1	0	1	0	0	0	0.4	0	0.39	-	-	-	-	-	-	-	-
TR101567_c0_g1	0	0	2	0	0	1	0	0	0.77	0	0	0.5	Ecotropic viral integration site 5 protein [Actinidia chinensis var. chinensis]	-	-	-	-	-	-	-
TR101568_c0_g1	4	1	0	0	0	0	0.8	0.35	0	0	0	0	ATPase, Na+/K+ transporting, beta 2 polypeptide, isoform CRA_a, partial [Mus musculus]	-	-	-	-	-	-	-
TR101569_c0_g1	0	0	0	0	2	0	0	0	0	0	1.5	0	phospholipase A-2-activating protein [Alternaria sp. MG1]	-	-	-	-	-	-	-
TR10156_c0_g1	18	18.32	13	0	14	2	4.1	7.49	4.18	0	4.16	0.83	predicted protein [Hordeum vulgare subsp. vulgare]	-	-	-	-	-	-	-
TR101570_c0_g1	0	0	1	0	0	1	0	0	0.66	0	0	0.89	-	-	-	-	-	-	-	-
TR101571_c0_g1	0	2	0	0	0	0	0	2.6	0	0	0	0	PREDICTED: obscurin isoform X2 [Rattus norvegicus]	-	-	-	-	-	-	-
TR101572_c0_g1	0	0	1	1	2	1	0	0	0.25	0.32	0.47	0.32	-	-	-	-	-	-	-	-
TR101573_c0_g1	0	0	2	0	0	1	0	0	0.48	0	0	0.31	-	-	-	-	-	-	-	-
TR101574_c0_g1	0	2	0	0	0	0	0	2.21	0	0	0	0	-	-	-	-	-	-	-	-
TR101575_c0_g1	0	1	0	0	4	2	0	0.39	0	0	1.15	0.8	-	-	-	-	-	-	-	-
TR101576_c0_g1	0	0	2	0	0	0	0	0	1.73	0	0	0	-	-	-	-	-	-	-	-
TR101577_c0_g1	2	0	1	0	1	0	0.41	0	0.29	0	0.27	0	isoflavone 2&apos	Cytochrome P450 81E8 OS=Medicago truncatula OX=3880 GN=CYP81E8 PE=2 SV=1	-	-	-	-	-	-
TR101578_c0_g1	3	1	0	0	0	1	0.4	0.23	0	0	0	0.22	PREDICTED: pheophytinase, chloroplastic-like [Gossypium hirsutum]	Pheophytinase, chloroplastic OS=Arabidopsis thaliana OX=3702 GN=PPH PE=1 SV=1	-	-	-	-	-	-
TR101579_c0_g1	0	0	0	0	0	0	0	0	0	0	0	0	intracellular protein transport [Ascochyta rabiei]	-	-	-	-	-	-	-
TR10157_c0_g1	23.01	28	22	16	36.24	6	1.6	3.07	1.87	1.67	3.29	0.62	uncharacterized protein LOC109761578 isoform X3 [Aegilops tauschii subsp. tauschii]	-	-	-	-	-	-	-
TR101580_c0_g1	0	1	0	2	0	2	0	0.22	0	0.43	0	0.43	-	-	-	-	-	-	-	-
TR101581_c0_g1	2	0	3	4	1	2	0.11	0	0.19	0.31	0.07	0.15	-	-	-	-	-	-	-	-
TR101582_c0_g1	0	0	0	0	0	1	0	0	0	0	0	1.38	calpain-like protease [Mus musculus]|AAL54919.1 calpain 10 [Mus musculus]	-	-	metabolic process;autophagy;organelle organization;mitochondrion organization;biological_process;catabolic process;cellular process;cellular component organization;cellular component disassembly;cellular metabolic process;cellular catabolic process;mitochondrion disassembly;process utilizing autophagic mechanism;cellular component organization or biogenesis;organelle disassembly;nitrogen compound…	protein binding;molecular_function;binding;cysteine-type endopeptidase activity;catalytic activity;endopeptidase activity;cysteine-type peptidase activity;peptidase activity;peptidase activity, acting on L-amino acid peptides;hydrolase activity;catalytic activity, acting on a protein;SNARE binding;cytoskeletal protein binding;calcium-dependent cysteine-type endopeptidase activity	intracellular;cellular_component;membrane;mitochondrion;cell;cytoplasm;mitochondrial envelope;intracellular membrane-bounded organelle;organelle inner membrane;outer membrane;organelle membrane;mitochondrial membrane;organelle envelope;organelle outer membrane;organelle envelope lumen;membrane-enclosed lumen;envelope;organelle;membrane-bounded organelle;non-membrane-bounded organelle;intracellula…	-	-
TR101583_c0_g1	0	2	0	0	0	0	0	2.02	0	0	0	0	-	-	-	-	-	-	-	-
TR101584_c0_g1	2	0	2	0	0	0	0.82	0	1.22	0	0	0	-	-	-	-	-	-	-	-
TR101585_c0_g1	0	3	0	0	0	0	0	0.94	0	0	0	0	-	-	-	-	-	-	-	-
TR101586_c0_g1	0	0	0	2	0	0	0	0	0	1.74	0	0	-	-	-	-	-	-	-	-
TR101587_c0_g1	0	0	2	2	0	0	0	0	0.42	0.54	0	0	retrotransposon protein, putative, unclassified [Oryza sativa Japonica Group]|ABA92995.1 retrotransposon protein, putative, unclassified [Oryza sativa Japonica Group]	-	-	-	-	-	-	-
TR101588_c0_g1	0	2	0	0	0	0	0	1.96	0	0	0	0	putative TonB-dependent receptor [Acinetobacter guillouiae]	-	-	-	-	-	-	-
TR101589_c0_g1	0	2	0	0	0	0	0	1.99	0	0	0	0	-	-	-	-	-	-	-	-
TR10158_c0_g1	0	38	0	0	0	0	0	3.08	0	0	0	0	60S ribosomal protein L37 [Microdochium bolleyi]	60S ribosomal protein L37-2 OS=Arabidopsis thaliana OX=3702 GN=RPL37B PE=3 SV=2	Ribosomal protein L37e	-	-	-	K02922|RP-L37e, RPL37; large subunit ribosomal protein L37e	ko03010(Genetic Information Processing)
TR101590_c0_g1	0	0	0	2	0	0	0	0	0	2.59	0	0	-	-	-	-	-	-	-	-
TR101591_c0_g1	1	0	0	0	0	0	0.28	0	0	0	0	0	-	-	-	-	-	-	-	-
TR101592_c0_g1	2	1	2	0	1	0	0.25	0.21	0.32	0	0.16	0	-	-	-	-	-	-	-	-
TR101593_c0_g1	0	0	2	0	0	0	0	0	0.51	0	0	0	-	-	-	-	-	-	-	-
TR101594_c0_g1	0	0	0	0	1	0	0	0	0	0	0.71	0	-	-	-	-	-	-	-	-
TR101595_c0_g1	0	2	0	0	0	0	0	2.15	0	0	0	0	beta-glucosidase [Aureobasidium namibiae CBS 147.97]|KEQ75601.1 beta-glucosidase [Aureobasidium namibiae CBS 147.97]	-	-	polysaccharide catabolic process;metabolic process;carbohydrate metabolic process;polysaccharide metabolic process;cellular glucan metabolic process;biological_process;catabolic process;macromolecule catabolic process;glucan catabolic process;cellular process;carbohydrate catabolic process;cellulose metabolic process;macromolecule metabolic process;glucan metabolic process;cellular metabolic proc…	molecular_function;catalytic activity;hydrolase activity, hydrolyzing O-glycosyl compounds;glucosidase activity;hydrolase activity;hydrolase activity, acting on glycosyl bonds;beta-glucosidase activity;scopolin beta-glucosidase activity	-	-	-
TR101596_c0_g1	0	2	0	0	0	0	0	1.65	0	0	0	0	-	-	-	-	-	-	-	-
TR101597_c0_g1	0	0	0	0	3	0	0	0	0	0	1.43	0	ras GTPase-activating protein 3 [Gallus gallus]|XP_021270207.1 ras GTPase-activating protein 3 isoform X1 [Numida meleagris]|CAH65092.1 hypothetical protein RCJMB04_3i15 [Gallus gallus]	-	-	-	-	-	-	-
TR101598_c0_g1	1	0	2	1	0	0	0.13	0	0.34	0.21	0	0	-	-	-	-	-	-	-	-
TR101599_c0_g1	6	1	0	1	1	1	0.67	0.18	0	0.18	0.15	0.18	-	-	-	-	-	-	-	-
TR10159_c0_g1	5	18	10	8	12.22	6	0.26	1.43	0.62	0.6	0.83	0.45	predicted protein [Hordeum vulgare subsp. vulgare]	-	-	-	-	-	-	-
TR1015_c0_g1	423	399	431	183	461	218	4.89	6.7	5.62	2.87	6.95	3.38	predicted protein, partial [Hordeum vulgare subsp. vulgare]	Transmembrane emp24 domain-containing protein p24delta3 OS=Arabidopsis thaliana OX=3702 GN=At1g09580 PE=1 SV=1	emp24/gp25L/p24 family/GOLD	-	-	-	-	-
TR1015_c0_g2	776	484	588	111	591	252	60.74	60.49	57.11	13.22	60.48	29.75	-	-	-	-	-	-	-	-
TR1015_c1_g1	1150	1121	724	320	937	701	10.36	14.6	7.33	3.9	11.01	8.43	Transmembrane emp24 domain-containing protein 10 [Triticum urartu]	Transmembrane emp24 domain-containing protein p24delta3 OS=Arabidopsis thaliana OX=3702 GN=At1g09580 PE=1 SV=1	-	-	-	-	-	-
TR101600_c0_g1	2	0	1	1	1	0	0.38	0	0.26	0.34	0.25	0	-	-	-	-	-	-	-	-
TR101601_c0_g1	0	1	0	0	1	0	0	0.28	0	0	0.21	0	Pyrophosphate-dependent phosphofructo-1-kinase [Handroanthus impetiginosus]	Pyrophosphate--fructose 6-phosphate 1-phosphotransferase subunit beta 1 OS=Arabidopsis thaliana OX=3702 GN=PFP-BETA1 PE=1 SV=1	Phosphofructokinase	-	-	-	-	-
TR101602_c0_g1	2	0	0	0	0	0	0.84	0	0	0	0	0	PREDICTED: zinc finger E-box-binding homeobox 2 isoform X1 [Rattus norvegicus]	-	-	-	-	-	-	-
TR101603_c0_g1	0	4	0	0	0	0	0	4.79	0	0	0	0	PREDICTED: ETS-related transcription factor Elf-1 [Ursus maritimus]|XP_008705009.1 PREDICTED: ETS-related transcription factor Elf-1 [Ursus maritimus]	-	-	-	-	-	-	-
TR101604_c0_g1	0	0	0	0	0	0	0	0	0	0	0	0	-	-	-	-	-	-	-	-
TR101605_c0_g1	0	0	0	0	0	3	0	0	0	0	0	1.95	unnamed protein product [Mus musculus]	Alcohol dehydrogenase class-3 OS=Pisum sativum OX=3888 PE=1 SV=1	-	-	-	-	-	-
TR101606_c0_g1	0	0	0	0	2	2	0	0	0	0	0.56	0.78	-	-	-	-	-	-	-	-
TR101607_c0_g1	0	7	0	0	0	0	0	1.97	0	0	0	0	hypothetical protein RHOBADRAFT_13114, partial [Rhodotorula graminis WP1]|KPV76466.1 hypothetical protein RHOBADRAFT_13114, partial [Rhodotorula graminis WP1]	-	Enoyl-(Acyl carrier protein) reductase;short chain dehydrogenase;KR domain	metabolic process;biological_process;oxidation-reduction process	molecular_function;catalytic activity;oxidoreductase activity	-	-	-
TR101608_c0_g1	0	2	0	0	0	0	0	1.99	0	0	0	0	uncharacterized protein UHOR_01131 [Ustilago hordei]	-	-	-	-	-	-	-
TR101609_c0_g1	0	0	1	0	0	0	0	0	0.74	0	0	0	-	-	-	-	-	-	-	-
TR10160_c0_g1	12	4	14	1	3	3	1.94	1.12	3.06	0.28	0.63	0.83	GPI mannosyltransferase [Actinidia chinensis var. chinensis]	-	-	-	-	-	-	-
TR101610_c0_g1	0	0	2	0	1	0	0	0	0.84	0	0.38	0	-	-	-	-	-	-	-	-
TR101611_c0_g1	0	0	2	1	0	0	0	0	0.5	0.32	0	0	Os07g0510800 [Oryza sativa Japonica Group]	RNA-directed DNA polymerase homolog OS=Oenothera berteroana OX=3950 PE=4 SV=1	Reverse transcriptase (RNA-dependent DNA polymerase)	-	-	-	-	-
TR101612_c0_g1	0	0	4	1	0	0	0	0	0.55	0.17	0	0	-	-	-	-	-	-	-	-
TR101613_c0_g1	6	3	2	5	11	9	0.46	0.37	0.19	0.58	1.1	1.03	vesicle transport v-SNARE 11-like [Aegilops tauschii subsp. tauschii]	-	-	-	-	-	-	-
TR101614_c0_g1	1	0	0	0	0	0	0.71	0	0	0	0	0	-	-	-	-	-	-	-	-
TR101615_c0_g1	0	0	1	2	1	0	0	0	0.23	0.59	0.22	0	cytochrome P450 72A11-like [Aegilops tauschii subsp. tauschii]	-	-	-	-	-	-	-
TR101616_c0_g1	2	0	0	0	0	0	0.94	0	0	0	0	0	-	-	-	-	-	-	-	-
TR101617_c0_g1	0	1	0	0	0	0	0	1.46	0	0	0	0	hypothetical protein RHOBADRAFT_56542 [Rhodotorula graminis WP1]|KPV71499.1 hypothetical protein RHOBADRAFT_56542 [Rhodotorula graminis WP1]	-	-	-	-	cellular_component;membrane;intrinsic component of membrane;membrane part;integral component of membrane	-	-
TR101618_c0_g1	0	0	0	0	0	2	0	0	0	0	0	2.81	-	-	-	-	-	-	-	-
TR101619_c0_g1	0	0	3	0	0	0	0	0	1.78	0	0	0	dihydroxyacetone phosphate acyltransferase isoform X1 [Gallus gallus]	-	-	-	-	-	-	-
TR10161_c0_g1	8	3	3	0	2	6	0.57	0.34	0.26	0	0.19	0.63	unnamed protein product [Triticum aestivum]	-	-	-	-	-	-	-
TR101620_c0_g1	0	0	0	0	2	0	0	0	0	0	0.81	0	-	-	-	-	-	-	-	-
TR101621_c0_g1	0	2	0	0	0	0	0	1.12	0	0	0	0	-	-	-	-	-	-	-	-
TR101622_c0_g1	0	0	2	0	1	0	0	0	2.38	0	0.99	0	predicted protein [Hordeum vulgare subsp. vulgare]	-	-	-	-	-	-	-
TR101623_c0_g1	0	0	0	0	2	1	0	0	0	0	1.1	0.86	-	-	-	-	-	-	-	-
TR101624_c0_g1	0	0	0	0	4	0	0	0	0	0	1.82	0	-	-	-	-	-	-	-	-
TR101625_c0_g1	0	0	0	1	1.02	0	0	0	0	0.32	0.24	0	-	-	-	-	-	-	-	-
TR101626_c0_g1	0	0	1	0	2	0	0	0	1.17	0	1.94	0	-	-	-	-	-	-	-	-
TR101627_c0_g1	0	0	0	0	2	0	0	0	0	0	1.52	0	cytochrome c oxidase assembly protein COX19 [Kwoniella dejecticola CBS 10117]|OBR87490.1 cytochrome c oxidase assembly protein COX19 [Kwoniella dejecticola CBS 10117]	-	-	-	-	-	-	-
TR101628_c0_g1	0	0	0	0	1	0	0	0	0	0	0.5	0	glycoside hydrolase family 13 protein [Xanthophyllomyces dendrorhous]	-	-	-	-	-	-	-
TR101629_c0_g1	0	2	0	0	0	0	0	1.74	0	0	0	0	NADP-dependent D-sorbitol-6-phosphate dehydrogenase-like [Cajanus cajan]|KYP68282.1 NADP-dependent D-sorbitol-6-phosphate dehydrogenase [Cajanus cajan]	NADP-dependent D-sorbitol-6-phosphate dehydrogenase OS=Malus domestica OX=3750 GN=S6PDH PE=2 SV=1	-	-	-	-	-	-
TR10162_c0_g1	48	57	117	30	84	50	0.51	0.88	1.41	0.43	1.17	0.71	unnamed protein product [Triticum aestivum]	Uncharacterized CRM domain-containing protein At3g25440, chloroplastic OS=Arabidopsis thaliana OX=3702 GN=At3g25440 PE=2 SV=1	CRS1 / YhbY (CRM) domain	-	-	-	-	-
TR101630_c0_g1	1	4	7	8	3	7	0.03	0.17	0.23	0.32	0.11	0.28	-	-	-	-	-	-	-	-
TR101631_c0_g1	0	2	0	0	0	0	0	1.33	0	0	0	0	multidrug resistance-associated abc transporter [Xanthophyllomyces dendrorhous]	-	-	-	-	-	-	-
TR101632_c0_g1	2	0	1	1	3	1	0.78	0	0.58	0.8	1.51	0.78	PREDICTED: stress-response A/B barrel domain-containing protein At5g22580 [Beta vulgaris subsp. vulgaris]|KMT01666.1 hypothetical protein BVRB_9g211270 [Beta vulgaris subsp. vulgaris]	Stress-response A/B barrel domain-containing protein At5g22580 OS=Arabidopsis thaliana OX=3702 GN=At5g22580 PE=1 SV=1	-	-	-	-	-	-
TR101633_c0_g1	0	2	0	0	0	0	0	2.25	0	0	0	0	-	-	-	-	-	-	-	-
TR101634_c0_g1	0	2	0	0	0	0	0	1.31	0	0	0	0	-	-	-	-	-	-	-	-
TR101635_c0_g1	2	5	0	2	3	2	0.96	4.55	0	2.03	1.86	1.98	-	-	-	-	-	-	-	-
TR101636_c0_g1	0	0	0	0	4	0	0	0	0	0	3.04	0	lysM domain receptor-like kinase 4 [Jatropha curcas]|KDP31818.1 hypothetical protein JCGZ_12279 [Jatropha curcas]	LysM domain receptor-like kinase 4 OS=Arabidopsis thaliana OX=3702 GN=LYK4 PE=1 SV=1	-	-	-	-	-	-
TR101637_c0_g1	0	2	1	0	0	1	0	1.49	0.59	0	0	0.8	Double Clp-N motif protein [Theobroma cacao]	ATP-dependent Clp protease ATP-binding subunit CLPT1, chloroplastic OS=Arabidopsis thaliana OX=3702 GN=CLPT1 PE=1 SV=1	-	-	-	-	-	-
TR101638_c0_g1	0	0	0	0	0	2	0	0	0	0	0	1.39	hypothetical protein T11_18368 [Trichinella zimbabwensis]	-	-	-	-	-	-	-
TR101639_c0_g1	0	1	2	0	3	0	0	0.19	0.29	0	0.45	0	predicted protein [Hordeum vulgare subsp. vulgare]	-	-	-	-	-	-	-
TR10163_c0_g1	6	5	6	0	3	3	1.82	2.79	2.65	0	1.18	1.76	-	-	-	-	-	-	-	-
TR101640_c0_g1	0	0	0	0	0	0	0	0	0	0	0	0	-	-	-	-	-	-	-	-
TR101641_c0_g1	0	0	0	0	2	0	0	0	0	0	0.77	0	uncharacterized protein LOC113704404 [Coffea arabica]|XP_027082118.1 uncharacterized protein LOC113704404 [Coffea arabica]|XP_027082123.1 uncharacterized protein LOC113704404 [Coffea arabica]|XP_027082128.1 uncharacterized protein LOC113704404 [Coffea arabica]|XP_027082131.1 uncharacterized protein LOC113704404 [Coffea arabica]	-	-	-	-	-	-	-
TR101642_c0_g1	0	0	2	0	0	0	0	0	1.46	0	0	0	-	-	-	-	-	-	-	-
TR101643_c0_g1	0	0	0	0	0	2	0	0	0	0	0	1.7	-	-	-	-	-	-	-	-
TR101644_c0_g1	3	0	2	0	4	0	0.49	0	0.45	0	0.86	0	hypothetical protein Saspl_006237 [Salvia splendens]	MLP-like protein 28 OS=Arabidopsis thaliana OX=3702 GN=MLP28 PE=1 SV=1	-	-	-	-	-	-
TR101645_c0_g1	0	3	0	0	1	0	0	2.43	0	0	0.56	0	Prefoldin [Corchorus capsularis]	Protein NETWORKED 1A OS=Arabidopsis thaliana OX=3702 GN=NET1A PE=1 SV=1	-	-	-	-	-	-
TR101646_c0_g1	1	3	1	0	0	0	0.15	0.76	0.2	0	0	0	-	-	-	-	-	-	-	-
TR101647_c0_g1	5	3	0	0	0	5	0.64	0.65	0	0	0	1.05	uncharacterized protein LOC109765693 [Aegilops tauschii subsp. tauschii]	-	-	-	-	-	-	-
TR101648_c0_g1	0	2	0	0	0	0	0	2.11	0	0	0	0	hypothetical protein B5807_05584 [Epicoccum nigrum]	-	-	-	-	-	-	-
TR101649_c0_g1	0	2	0	0	1	1	0	0.57	0	0	0.22	0.28	-	-	-	-	-	-	-	-
TR10164_c0_g1	2	0	1	0	1	0	0.78	0	0.58	0	0.5	0	-	-	-	-	-	-	-	-
TR101650_c0_g1	0	1	0	1	0	0	0	0.72	0	0.79	0	0	-	-	-	-	-	-	-	-
TR101651_c0_g1	0	0	1	1	1	1	0	0	0.49	0.67	0.43	0.65	unnamed protein product [Mus musculus]	-	-	-	-	-	-	-
TR101652_c0_g1	2	3	0	0	5	0	0.13	0.3	0	0	0.42	0	PREDICTED: RNA-binding protein 42 [Daucus carota subsp. sativus]|KZN00899.1 hypothetical protein DCAR_009653 [Daucus carota subsp. sativus]	Oligouridylate-binding protein 1A OS=Arabidopsis thaliana OX=3702 GN=UBP1A PE=1 SV=1	RNA recognition motif. (a.k.a. RRM, RBD, or RNP domain)	-	-	-	-	-
TR101653_c0_g1	0	2	2	6	2	6	0	0.1	0.08	0.29	0.09	0.28	phospholipid-transporting ATPase 1-like isoform X1 [Aegilops tauschii subsp. tauschii]	Phospholipid-transporting ATPase 1 OS=Arabidopsis thaliana OX=3702 GN=ALA1 PE=2 SV=1	-	-	-	-	-	-
TR101654_c0_g1	0	2	0	0	0	0	0	2.47	0	0	0	0	RNA binding [Ascochyta rabiei]	-	-	-	-	-	-	-
[truncated: 151,979 more rows]
