# Supplementary material for: Multi Omics Analysis Revealed a Resistance Mechanism of Tibetan Barley (Hordeum vulgare L., Qingke) Infected by Ustilago hordei
Source: Plants (Basel). 2022 Dec 29;12(1):157. doi: 10.3390/plants12010157 (PMC9824760; doi:10.3390/plants12010157)
Supplement: Supplementary file 1 [file plants-12-00157-s001.zip › Table S6 List of significant difference gene annotations.xlsx]

## Sheet: Treat_vs_Control.DEG
gene_id	Treat_readcount	Control_readcount	log2FoldChange	pvalue	padj	NR_annotation	Swissprot_annotation	Pfam_annotation	BP_annotation	MF_annotation	CC_annotation	KO_annotation	Pathway_annotation
TR2315_c1_g1	1.09	578.92	-9.0371	1.7934e-16	1.311e-11	cytochrome P450 2E1 [Mus musculus]|Q05421.1 RecName: Full=Cytochrome P450 2E1	Trans-cinnamate 4-monooxygenase OS=Glycine max OX=3847 GN=CYP73A11 PE=2 SV=1	Cytochrome P450	metabolic process;biological_process;lipid metabolic process;neutral lipid metabolic process;acylglycerol metabolic process;cellular process;cellular metabolic process;primary metabolic process;cellular lipid metabolic process;glycerolipid metabolic process;organic substance metabolic process;response to xenobiotic stimulus;cellular response to chemical stimulus;response to chemical;response to s…	molecular_function;binding;metal ion binding;ion binding;cation binding;transition metal ion binding;catalytic activity;monooxygenase activity;oxidoreductase activity;arachidonic acid monooxygenase activity;oxidoreductase activity, acting on paired donors, with incorporation or reduction of molecular oxygen;protein binding;tetrapyrrole binding;cofactor binding;organic cyclic compound binding;hete…	intracellular;cellular_component;membrane;cell;cytoplasm;endoplasmic reticulum;endoplasmic reticulum membrane;intracellular membrane-bounded organelle;Golgi apparatus;endomembrane system;organelle membrane;intrinsic component of membrane;organelle subcompartment;nuclear outer membrane-endoplasmic reticulum membrane network;organelle;membrane-bounded organelle;intracellular organelle;organelle par…	-	-
TR4933_c0_g1	6.93	502.8	-6.1951	1.1552e-16	1.311e-11	Unknown (protein for MGC:76738) [Mus musculus]	-	Zinc-finger like, probable DNA-binding;RNase H;Integrase core domain;His(2)-Cys(2) zinc finger;Gag P30 core shell protein;Zinc knuckle	-	-	-	-	-
TR107465_c0_g1	0.84	411.77	-8.9449	1.1325e-14	5.5191e-10	transthyretin precursor [Mus musculus]|P07309.1 RecName: Full=Transthyretin	-	HIUase/Transthyretin family	retinoid metabolic process;metabolic process;alcohol metabolic process;lipid metabolic process;isoprenoid metabolic process;terpenoid metabolic process;biological_process;cellular process;regulation of hormone levels;diterpenoid metabolic process;primary alcohol metabolic process;cellular hormone metabolic process;hormone metabolic process;cellular metabolic process;primary metabolic process;cell…	protein binding;molecular_function;signaling receptor binding;binding;molecular function regulator;receptor ligand activity;receptor regulator activity;protein dimerization activity;hormone binding;identical protein binding;thyroid hormone binding;protein heterodimerization activity;hormone activity	cellular_component;extracellular region;extracellular space;vesicle;organelle;membrane-bounded organelle;extracellular organelle;extracellular region part;extracellular vesicle;extracellular exosome	-	-
TR5237_c0_g1	1.12	334.74	-8.2302	1.4882e-13	5.4396e-09	complement factor H precursor [Mus musculus]	-	Sushi repeat (SCR repeat)	metabolic process;immune effector process;activation of immune response;immune system process;regulation of immune system process;positive regulation of immune system process;defense response;complement activation;nitrogen compound metabolic process;response to stress;immune response;humoral immune response;biological_process;protein metabolic process;macromolecule metabolic process;primary metab…	protein binding;opsonin binding;complement binding;molecular_function;binding;glycosaminoglycan binding;ion binding;anion binding;carbohydrate derivative binding;sulfur compound binding;proteoglycan binding;heparan sulfate proteoglycan binding;complement component C3b binding;heparin binding	intracellular;cellular_component;membrane;extracellular region;extracellular space;cell;intracellular membrane-bounded organelle;vesicle;organelle;membrane-bounded organelle;intracellular organelle;extracellular organelle;extracellular region part;intracellular part;cell part;cell periphery;extracellular vesicle;extracellular exosome;blood microparticle;cytoplasm;nucleus;plasma membrane	-	-
TR118531_c0_g1	0.53	318.3	-9.1789	2.2825e-12	6.6743e-08	protein AMBP preproprotein [Mus musculus]|Q07456.2 RecName: Full=Protein AMBP	-	Kunitz/Bovine pancreatic trypsin inhibitor domain;Lipocalin / cytosolic fatty-acid binding protein family	-	-	-	-	-
TR36596_c0_g1	5.64	278.57	-5.6305	2.746e-12	6.6914e-08	S-adenosylmethionine synthase isoform type-1 [Mus musculus]|XP_006518513.1 PREDICTED: S-adenosylmethionine synthase isoform X1 [Mus musculus]|Q91X83.1 RecName: Full=S-adenosylmethionine synthase isoform type-1	S-adenosylmethionine synthase 2 OS=Catharanthus roseus OX=4058 GN=SAMS2 PE=1 SV=1	S-adenosylmethionine synthetase, C-terminal domain;S-adenosylmethionine synthetase, central domain;S-adenosylmethionine synthetase, N-terminal domain	sulfur compound metabolic process;metabolic process;coenzyme metabolic process;biological_process;biosynthetic process;coenzyme biosynthetic process;cellular process;drug metabolic process;cellular metabolic process;cellular biosynthetic process;sulfur compound biosynthetic process;S-adenosylmethionine metabolic process;cofactor metabolic process;cofactor biosynthetic process;organic substance me…	molecular_function;binding;metal ion binding;ion binding;cation binding;catalytic activity;transferase activity;transferase activity, transferring alkyl or aryl (other than methyl) groups;nucleotide binding;drug binding;purine nucleotide binding;adenyl nucleotide binding;ribonucleotide binding;purine ribonucleotide binding;adenyl ribonucleotide binding;purine ribonucleoside triphosphate binding;s…	intracellular;cellular_component;cell;nucleus;cytoplasm;intracellular membrane-bounded organelle;membrane-enclosed lumen;nuclear lumen;nuclear periphery;organelle;membrane-bounded organelle;intracellular organelle;organelle lumen;organelle part;intracellular part;nuclear part;cytoplasmic part;intracellular organelle part;cell part;intracellular organelle lumen;cytosol;nuclear matrix	-	-
TR36223_c0_g1	0.53	274.1	-8.9652	2.8146e-11	5.8787e-07	tryptophan 2,3-dioxygenase [Mus musculus]|P48776.2 RecName: Full=Tryptophan 2,3-dioxygenase	-	Tryptophan 2,3-dioxygenase	-	-	-	-	-
TR19358_c0_g1	1.34	155.81	-6.8312	1.1078e-10	1.8062e-06	apolipoprotein C-III isoform a [Mus musculus]	-	Apolipoprotein CIII (Apo-CIII)	metabolic process;lipid metabolic process;neutral lipid metabolic process;acylglycerol metabolic process;triglyceride metabolic process;biological_process;cellular process;cellular metabolic process;primary metabolic process;cellular lipid metabolic process;glycerolipid metabolic process;organic substance metabolic process;transport;lipid localization;macromolecule localization;localization;estab…	molecular_function;binding;lipid binding;ion binding;anion binding;enzyme inhibitor activity;molecular function regulator;enzyme regulator activity;protein binding;signaling receptor binding;lipoprotein particle receptor binding;phospholipid binding;lipase inhibitor activity;high-density lipoprotein particle receptor binding	cellular_component;extracellular region;extracellular space;protein-containing complex;protein-lipid complex;plasma lipoprotein particle;high-density lipoprotein particle;triglyceride-rich plasma lipoprotein particle;extracellular region part;lipoprotein particle;chylomicron;spherical high-density lipoprotein particle;very-low-density lipoprotein particle;intermediate-density lipoprotein particle	-	-
TR37135_c0_g1	0.56	200.53	-8.4905	1.1118e-10	1.8062e-06	prothrombin preproprotein [Mus musculus]|P19221.1 RecName: Full=Prothrombin	-	Trypsin;Kringle domain;Thrombin light chain;Vitamin K-dependent carboxylation/gamma-carboxyglutamic (GLA) domain	metabolic process;regulation of protein phosphorylation;cellular protein modification process;protein phosphorylation;phosphorus metabolic process;phosphate-containing compound metabolic process;nitrogen compound metabolic process;biological_process;positive regulation of metabolic process;cellular process;positive regulation of phosphorus metabolic process;positive regulation of macromolecule me…	molecular_function;binding;metal ion binding;ion binding;cation binding;catalytic activity;endopeptidase activity;serine-type peptidase activity;peptidase activity;peptidase activity, acting on L-amino acid peptides;hydrolase activity;serine hydrolase activity;catalytic activity, acting on a protein;protein binding;signaling receptor activity;molecular transducer activity;signaling receptor bindi…	cellular_component;extracellular region;extracellular space;vesicle;organelle;membrane-bounded organelle;extracellular organelle;extracellular region part;extracellular vesicle;blood microparticle;extracellular exosome;extracellular matrix	-	-
TR15902_c1_g1	1.4	138.14	-6.626	1.497e-10	2.1886e-06	unnamed protein product [Mus musculus]	-	Transmembrane amino acid transporter protein;Transmembrane amino acid transporter protein	transport;ion transport;cation transport;metal ion transport;biological_process;monovalent inorganic cation transport;localization;establishment of localization;anion transport;amino acid transport;organic anion transport;monocarboxylic acid transport;neutral amino acid transport;organic acid transport;amide transport;carboxylic acid transport;organic substance transport;nitrogen compound transpo…	molecular_function;transporter activity;amino acid transmembrane transporter activity;transmembrane transporter activity;organic acid transmembrane transporter activity;cation transmembrane transporter activity;anion transmembrane transporter activity;organic anion transmembrane transporter activity;ion transmembrane transporter activity;aromatic amino acid transmembrane transporter activity;basi…	plasma membrane;cellular_component;integral component of membrane;membrane;cell;intrinsic component of membrane;intrinsic component of plasma membrane;membrane part;plasma membrane part;cell part;cell periphery;plasma membrane region;integral component of plasma membrane;basolateral plasma membrane	-	-
TR18421_c0_g1	0.56	162.12	-8.1827	1.7163e-10	2.2812e-06	apolipoprotein C-I precursor [Mus musculus]|NP_001103479.1 apolipoprotein C-I precursor [Mus musculus]|XP_003752261.1 PREDICTED: apolipoprotein C-I [Rattus norvegicus]|P34928.1 RecName: Full=Apolipoprotein C-I	-	-	metabolic process;lipid metabolic process;neutral lipid metabolic process;acylglycerol metabolic process;biological_process;cellular process;cellular metabolic process;primary metabolic process;cellular lipid metabolic process;glycerolipid metabolic process;organic substance metabolic process;transport;lipid localization;macromolecule localization;localization;establishment of localization;organi…	-	cellular_component;extracellular region;extracellular space;protein-containing complex;protein-lipid complex;plasma lipoprotein particle;triglyceride-rich plasma lipoprotein particle;extracellular region part;lipoprotein particle;very-low-density lipoprotein particle	-	-
TR21802_c0_g1	1.09	160.8	-7.1867	2.2519e-10	2.7437e-06	very long-chain acyl-CoA synthetase [Mus musculus]|O35488.2 RecName: Full=Very long-chain acyl-CoA synthetase	-	AMP-binding enzyme;AMP-binding enzyme C-terminal domain	-	-	-	-	-
TR1529_c0_g1	8.39	10497.4	-10.2899	2.7478e-10	2.7791e-06	Major Urinary Protein [Mus musculus]	-	Lipocalin / cytosolic fatty-acid binding protein family	-	-	-	-	-
TR16495_c0_g2	0.84	155.23	-7.5344	2.8513e-10	2.7791e-06	sodium-coupled neutral amino acid transporter 4 [Mus musculus]|NP_001344988.1 sodium-coupled neutral amino acid transporter 4 [Mus musculus]|NP_001344987.1 sodium-coupled neutral amino acid transporter 4 [Mus musculus]|NP_001344989.1 sodium-coupled neutral amino acid transporter 4 [Mus musculus]|XP_006521413.1 PREDICTED: sodium-coupled neutral amino acid transporter 4 isoform X1 [Mus musculus]|XP…	-	Transmembrane amino acid transporter protein	transport;ion transport;anion transport;amino acid transport;biological_process;organic anion transport;organic acid transport;ion transmembrane transport;carboxylic acid transport;localization;establishment of localization;transmembrane transport;organic substance transport;nitrogen compound transport;anion transmembrane transport;organic acid transmembrane transport;carboxylic acid transmembran…	molecular_function;transporter activity;transmembrane transporter activity;organic acid transmembrane transporter activity;anion transmembrane transporter activity;organic anion transmembrane transporter activity;ion transmembrane transporter activity;inorganic molecular entity transmembrane transporter activity;carboxylic acid transmembrane transporter activity;secondary active transmembrane tra…	plasma membrane;cellular_component;integral component of membrane;membrane;cell;intrinsic component of membrane;intrinsic component of plasma membrane;membrane part;plasma membrane part;cell part;cell periphery;integral component of plasma membrane	-	-
TR42746_c0_g3	0.56	191.36	-8.4229	2.7908e-10	2.7791e-06	polymeric immunoglobulin receptor precursor [Mus musculus]|O70570.1 RecName: Full=Polymeric immunoglobulin receptor	-	Immunoglobulin V-set domain;Immunoglobulin domain;Immunoglobulin domain;Immunoglobulin I-set domain;Immunoglobulin domain;Izumo-like Immunoglobulin domain	system process;nervous system process;sensory perception;sensory perception of chemical stimulus;sensory perception of taste;detection of chemical stimulus involved in sensory perception of taste;biological_process;detection of chemical stimulus;multicellular organismal process;response to chemical;response to stimulus;detection of stimulus involved in sensory perception;detection of chemical sti…	molecular_function;transmembrane signaling receptor activity;signaling receptor activity;immunoglobulin receptor activity;molecular transducer activity;protein binding;signaling receptor binding;binding;growth factor receptor binding;polymeric immunoglobulin receptor activity;epidermal growth factor receptor binding	intracellular;cellular_component;membrane;extracellular region;extracellular space;cell;cytoplasm;endosome;endosome membrane;endomembrane system;organelle membrane;intrinsic component of membrane;cytoplasmic vesicle;vesicle;protein-containing complex;organelle;membrane-bounded organelle;intracellular organelle;extracellular organelle;extracellular region part;organelle part;intracellular part;mem…	-	-
TR6354_c0_g1	0.56	198.5	-8.4755	3.7063e-10	3.3867e-06	cytochrome P450 2D9 [Mus musculus]|P11714.2 RecName: Full=Cytochrome P450 2D9	Trans-cinnamate 4-monooxygenase OS=Glycyrrhiza echinata OX=46348 GN=CYP73A14 PE=2 SV=1	Cytochrome P450	-	-	-	-	-
TR24566_c0_g1	0.87	173.17	-7.673	4.2903e-10	3.6898e-06	solute carrier organic anion transporter family member 1B2 [Mus musculus]|XP_006507026.1 PREDICTED: solute carrier organic anion transporter family member 1B2 isoform X1 [Mus musculus]|XP_017177100.1 PREDICTED: solute carrier organic anion transporter family member 1B2 isoform X1 [Mus musculus]|Q9JJL3.1 RecName: Full=Solute carrier organic anion transporter family member 1B2	-	Organic Anion Transporter Polypeptide (OATP) family;Major Facilitator Superfamily;Kazal-type serine protease inhibitor domain	transport;biological_process;peptide transport;amide transport;localization;establishment of localization;organic substance transport;nitrogen compound transport;metabolic process;organic acid metabolic process;lipid metabolic process;steroid metabolic process;cellular process;carboxylic acid metabolic process;monocarboxylic acid metabolic process;oxoacid metabolic process;cellular metabolic proc…	molecular_function;transporter activity;transmembrane transporter activity;lipid transporter activity;organic acid transmembrane transporter activity;monocarboxylic acid transmembrane transporter activity;anion transmembrane transporter activity;organic anion transmembrane transporter activity;ion transmembrane transporter activity;inorganic molecular entity transmembrane transporter activity;car…	plasma membrane;cellular_component;integral component of membrane;membrane;cell;intrinsic component of membrane;intrinsic component of plasma membrane;membrane part;plasma membrane part;cell part;cell periphery;plasma membrane region;integral component of plasma membrane;basolateral plasma membrane	-	-
TR49890_c0_g1	2.56	134.5	-5.7265	6.7613e-10	5.4919e-06	insulin-like growth factor-binding protein 4 precursor [Mus musculus]|P47879.2 RecName: Full=Insulin-like growth factor-binding protein 4	-	Thyroglobulin type-1 repeat;Insulin-like growth factor binding protein	-	-	-	-	-
TR19839_c0_g5	1.15	135.08	-6.8991	9.8518e-10	7.5809e-06	cytosolic 10-formyltetrahydrofolate dehydrogenase [Mus musculus]|NP_001343341.1 cytosolic 10-formyltetrahydrofolate dehydrogenase [Mus musculus]|Q8R0Y6.1 RecName: Full=Cytosolic 10-formyltetrahydrofolate dehydrogenase	Aldehyde dehydrogenase family 2 member B4, mitochondrial OS=Arabidopsis thaliana OX=3702 GN=ALDH2B4 PE=1 SV=1	Aldehyde dehydrogenase family;Formyl transferase;Formyl transferase, C-terminal domain	metabolic process;biological_process;cellular process;cellular metabolic process;small molecule metabolic process;organic acid metabolic process;cellular modified amino acid metabolic process;cellular aromatic compound metabolic process;coenzyme metabolic process;folic acid-containing compound metabolic process;nitrogen compound metabolic process;catabolic process;coenzyme catabolic process;10-fo…	molecular_function;catalytic activity;oxidoreductase activity;oxidoreductase activity, acting on the aldehyde or oxo group of donors, NAD or NADP as acceptor;oxidoreductase activity, acting on the aldehyde or oxo group of donors;oxidoreductase activity, acting on the CH-NH group of donors;oxidoreductase activity, acting on the CH-NH group of donors, NAD or NADP as acceptor;transferase activity;tr…	intracellular;cellular_component;extracellular region;extracellular space;cell;cytoplasm;intracellular membrane-bounded organelle;vesicle;organelle;membrane-bounded organelle;intracellular organelle;extracellular organelle;extracellular region part;intracellular part;cytoplasmic part;cell part;extracellular vesicle;mitochondrion;extracellular exosome	-	-
TR42638_c0_g1	0.59	160.4	-8.1454	1.3981e-09	1.022e-05	inter-alpha-trypsin inhibitor heavy chain H2 precursor [Mus musculus]|EDL08004.1 inter-alpha trypsin inhibitor, heavy chain 2 [Mus musculus]	-	Inter-alpha-trypsin inhibitor heavy chain C-terminus;Vault protein inter-alpha-trypsin domain;von Willebrand factor type A domain;von Willebrand factor type A domain;von Willebrand factor type A domain	metabolic process;proteolysis;nitrogen compound metabolic process;biological_process;negative regulation of metabolic process;cellular process;negative regulation of macromolecule metabolic process;regulation of metabolic process;protein metabolic process;regulation of proteolysis;regulation of cellular metabolic process;negative regulation of cellular metabolic process;regulation of cellular pro…	molecular_function;enzyme inhibitor activity;endopeptidase inhibitor activity;endopeptidase regulator activity;molecular function regulator;peptidase inhibitor activity;enzyme regulator activity;peptidase regulator activity;serine-type endopeptidase inhibitor activity	cellular_component;extracellular region;extracellular space;vesicle;organelle;membrane-bounded organelle;extracellular organelle;extracellular region part;extracellular vesicle;blood microparticle;extracellular exosome	-	-
TR15820_c0_g1	3.42	988.32	-8.1823	1.6856e-09	1.1735e-05	alpha-2-HS-glycoprotein isoform 1 precursor [Mus musculus]|P29699.1 RecName: Full=Alpha-2-HS-glycoprotein	-	Cystatin domain	acute inflammatory response;defense response;response to stress;inflammatory response;biological_process;response to stimulus;reproduction;developmental process involved in reproduction;multicellular organism development;sex differentiation;gonad development;reproductive process;multicellular organismal process;developmental process;development of primary sexual characteristics;development of pri…	molecular_function;enzyme inhibitor activity;endopeptidase inhibitor activity;endopeptidase regulator activity;molecular function regulator;peptidase inhibitor activity;enzyme regulator activity;peptidase regulator activity;protein kinase inhibitor activity;protein kinase regulator activity;kinase regulator activity;kinase inhibitor activity;protein tyrosine kinase inhibitor activity;receptor sig…	cellular_component;extracellular region;extracellular space;vesicle;organelle;membrane-bounded organelle;extracellular organelle;extracellular region part;extracellular vesicle;blood microparticle;extracellular exosome;extracellular matrix	-	-
TR78959_c0_g1	1.78	862.62	-8.945	2.2189e-09	1.4746e-05	vitamin D-binding protein precursor [Mus musculus]|P21614.2 RecName: Full=Vitamin D-binding protein	-	Serum albumin family;Vitamin D binding protein, domain III	-	-	-	-	-
TR132182_c0_g1	3.21	754.58	-7.8897	2.848e-09	1.8104e-05	apolipoprotein A-I [Mus musculus]|AAB58425.1 apolipoprotein A-I [Mus musculus]|AAB58427.1 apolipoprotein A-I [Mus musculus]	-	Apolipoprotein A1/A4/E domain;YtxH-like protein;Bacterial protein of unknown function (DUF883);Apolipophorin-III precursor (apoLp-III)	metabolic process;cellular protein modification process;protein phosphorylation;phosphorus metabolic process;phosphate-containing compound metabolic process;nitrogen compound metabolic process;biological_process;cellular process;phosphorylation;regulation of phosphate metabolic process;regulation of metabolic process;protein metabolic process;regulation of cellular metabolic process;regulation of…	molecular_function;binding;amide binding;peptide binding;transporter activity;lipid transporter activity;lipoprotein particle binding;protein-containing complex binding;protein-lipid complex binding;protein binding;steroid binding;lipid binding;sterol binding;small molecule binding;alcohol binding;organic cyclic compound binding;sterol transporter activity;phospholipid binding;ion binding;anion b…	intracellular;cellular_component;extracellular region;extracellular space;cell;cytoplasm;intracellular membrane-bounded organelle;cytoplasmic vesicle;vesicle;protein-containing complex;protein-lipid complex;plasma lipoprotein particle;high-density lipoprotein particle;triglyceride-rich plasma lipoprotein particle;organelle;membrane-bounded organelle;intracellular organelle;extracellular organelle…	-	-
TR64903_c1_g1	43.99	8427.53	-7.5832	5.8449e-09	3.5606e-05	serum albumin preproprotein [Mus musculus]|P07724.3 RecName: Full=Serum albumin	-	Serum albumin family	-	-	-	-	-
TR162_c2_g1	5.78	2606.83	-8.8214	7.2673e-09	4.2501e-05	alpha-1-antitrypsin 1-2 precursor [Mus musculus]|P22599.2 RecName: Full=Alpha-1-antitrypsin 1-2	Serpin-Z2A OS=Triticum aestivum OX=4565 PE=1 SV=1	Serpin (serine protease inhibitor)	-	-	-	-	-
TR29022_c0_g1	0.56	102.62	-7.5207	7.7802e-09	4.375e-05	apolipoprotein A-V precursor [Mus musculus]|NP_001335024.1 apolipoprotein A-V precursor [Mus musculus]|XP_006510601.1 PREDICTED: apolipoprotein A-V isoform X1 [Mus musculus]|Q8C7G5.1 RecName: Full=Apolipoprotein A-V	-	Apolipoprotein A1/A4/E domain	metabolic process;alcohol metabolic process;lipid metabolic process;steroid biosynthetic process;biological_process;steroid metabolic process;cholesterol metabolic process;lipid biosynthetic process;biosynthetic process;sterol metabolic process;sterol biosynthetic process;primary metabolic process;small molecule metabolic process;small molecule biosynthetic process;alcohol biosynthetic process;or…	molecular_function;binding;glycosaminoglycan binding;ion binding;anion binding;carbohydrate derivative binding;sulfur compound binding;steroid binding;lipid binding;sterol binding;small molecule binding;alcohol binding;organic cyclic compound binding;transporter activity;lipid transporter activity;sterol transporter activity;phospholipid binding;cation binding;quaternary ammonium group binding;am…	cellular_component;extracellular region;extracellular space;protein-containing complex;protein-lipid complex;plasma lipoprotein particle;triglyceride-rich plasma lipoprotein particle;extracellular region part;lipoprotein particle;chylomicron;blood microparticle;very-low-density lipoprotein particle;high-density lipoprotein particle	-	-
TR14312_c2_g1	4.21	954.18	-7.8277	1.4175e-08	7.6756e-05	selenoprotein P precursor [Mus musculus]|NP_001036078.1 selenoprotein P precursor [Mus musculus]|NP_001036079.1 selenoprotein P precursor [Mus musculus]|P70274.3 RecName: Full=Selenoprotein P	-	-	metabolic process;biological_process;cellular process;cellular metabolic process;multicellular organism development;nervous system development;central nervous system development;multicellular organismal process;developmental process;animal organ development;system development;anatomical structure development;head development;behavior;reproduction;reproductive process;multi-organism reproductive p…	molecular_function;binding;selenium binding	cellular_component;extracellular region;extracellular space;vesicle;organelle;membrane-bounded organelle;extracellular organelle;extracellular region part;extracellular vesicle;extracellular exosome	-	-
TR132400_c0_g1	3.12	521.12	-7.3908	1.9186e-08	9.8256e-05	fructose-bisphosphate aldolase B [Mus musculus]|Q91Y97.3 RecName: Full=Fructose-bisphosphate aldolase B	Fructose-bisphosphate aldolase 4, cytosolic OS=Arabidopsis thaliana OX=3702 GN=FBA4 PE=2 SV=1	Fructose-bisphosphate aldolase class-I	-	-	-	-	-
TR1883_c0_g1	1.15	87.81	-6.2762	1.9489e-08	9.8256e-05	B(2)-microglobulin [Mus musculus domesticus]	-	Immunoglobulin C1-set domain	-	-	-	-	-
TR21393_c0_g1	2.02	74.19	-5.2172	3.0719e-08	0.00014971	unnamed protein product (mitochondrion) [Rattus norvegicus]	-	-	-	-	-	-	-
TR14218_c0_g1	2.73	108.25	-5.2933	3.1997e-08	0.00015091	lysosome-associated membrane glycoprotein 2 isoform 2 precursor [Mus musculus]|BAC28106.1 unnamed protein product [Mus musculus]|BAE37543.1 unnamed protein product [Mus musculus]|EDL29016.1 lysosomal membrane glycoprotein 2, isoform CRA_b [Mus musculus]|AAI38719.1 Lysosomal-associated membrane protein 2 [Mus musculus]|AAI38724.1 Lysosomal-associated membrane protein 2 [Mus musculus]	-	Lysosome-associated membrane glycoprotein (Lamp);Vacuolar ATP synthase subunit S1 (ATP6S1)	biological_process;regulation of protein stability;biological regulation;regulation of biological quality;cellular process;cellular component assembly;cellular component organization;negative regulation of protein complex assembly;regulation of protein oligomerization;negative regulation of protein oligomerization;regulation of protein homooligomerization;protein homooligomerization;regulation of…	protein binding;molecular_function;binding;protein domain specific binding;enzyme binding	intracellular;cellular_component;lytic vacuole;membrane;lysosome;vacuole;extracellular region;extracellular space;cell;cytoplasm;lysosomal membrane;secondary lysosome;endosome;late endosome;vacuolar membrane;vacuolar lumen;autophagosome;intracellular membrane-bounded organelle;Golgi apparatus;secretory granule;secretory granule membrane;endocytic vesicle;endosome membrane;endomembrane system;vesi…	-	-
TR10741_c1_g1	22.05	288.59	-3.7016	3.4971e-08	0.00015978	phosphoenolpyruvate carboxykinase, cytosolic [GTP] [Mus musculus]|Q9Z2V4.1 RecName: Full=Phosphoenolpyruvate carboxykinase, cytosolic [GTP]	-	Phosphoenolpyruvate carboxykinase C-terminal P-loop domain;Phosphoenolpyruvate carboxykinase N-terminal domain	metabolic process;carbohydrate metabolic process;monosaccharide metabolic process;glucose metabolic process;biological_process;biosynthetic process;carbohydrate biosynthetic process;hexose metabolic process;hexose biosynthetic process;primary metabolic process;small molecule metabolic process;small molecule biosynthetic process;monosaccharide biosynthetic process;organic substance metabolic proce…	molecular_function;binding;metal ion binding;ion binding;cation binding;catalytic activity;kinase activity;transferase activity;transferase activity, transferring phosphorus-containing groups;phosphotransferase activity, phosphate group as acceptor;nucleobase-containing compound kinase activity;phosphoenolpyruvate carboxykinase activity;lyase activity;carbon-carbon lyase activity;carboxy-lyase ac…	intracellular;cellular_component;extracellular region;extracellular space;cell;cytoplasm;vesicle;organelle;membrane-bounded organelle;extracellular organelle;extracellular region part;intracellular part;cytoplasmic part;cell part;extracellular vesicle;cytosol;extracellular exosome	-	-
TR8806_c0_g1	0.88	824.24	-9.904	3.8474e-08	0.00017046	murinoglobulin-1 precursor [Mus musculus]|P28665.3 RecName: Full=Murinoglobulin-1	-	A-macroglobulin complement component;Alpha-2-macroglobulin family N-terminal region;Alpha-2-macroglobulin family;A-macroglobulin receptor;MG2 domain;Alpha-macro-globulin thiol-ester bond-forming region	-	-	-	-	-
TR92977_c0_g1	11.45	1164.65	-6.6714	5.1249e-08	0.00022038	complement component 3, isoform CRA_c, partial [Mus musculus]	-	A-macroglobulin complement component;Alpha-2-macroglobulin family;Alpha-2-macroglobulin family N-terminal region;A-macroglobulin receptor;UNC-6/NTR/C345C module;MG2 domain;Alpha-macro-globulin thiol-ester bond-forming region;Anaphylotoxin-like domain	-	-	-	-	-
TR11359_c0_g1	1.47	73.43	-5.6813	5.842e-08	0.00024404	3-ketoacyl-CoA thiolase B, peroxisomal precursor [Mus musculus]|Q8VCH0.1 RecName: Full=3-ketoacyl-CoA thiolase B, peroxisomal	3-ketoacyl-CoA thiolase 1, peroxisomal OS=Arabidopsis thaliana OX=3702 GN=KAT1 PE=1 SV=2	Thiolase, N-terminal domain;Thiolase, C-terminal domain	metabolic process;organic acid metabolic process;oxidation-reduction process;lipid metabolic process;fatty acid metabolic process;biological_process;catabolic process;fatty acid catabolic process;cellular process;lipid catabolic process;organic acid catabolic process;fatty acid oxidation;carboxylic acid metabolic process;lipid modification;monocarboxylic acid metabolic process;lipid oxidation;oxo…	molecular_function;catalytic activity;C-acyltransferase activity;transferase activity;transferase activity, transferring acyl groups;transferase activity, transferring acyl groups other than amino-acyl groups;acetyl-CoA C-acyltransferase activity	intracellular;cellular_component;cell;cytoplasm;intracellular membrane-bounded organelle;microbody;organelle;membrane-bounded organelle;intracellular organelle;intracellular part;cytoplasmic part;cell part;peroxisome;mitochondrion	-	-
TR13211_c0_g1	3.77	899.6	-7.9056	7.3499e-08	0.00029043	apolipoprotein B-100 precursor [Mus musculus]|E9Q414.1 RecName: Full=Apolipoprotein B-100	-	Apolipoprotein B100 C terminal	multicellular organism development;embryo development;biological_process;embryo development ending in birth or egg hatching;multicellular organismal process;developmental process;chordate embryonic development;anatomical structure development;metabolic process;lipid metabolic process;neutral lipid metabolic process;acylglycerol metabolic process;triglyceride metabolic process;cellular process;cel…	molecular_function;binding;lipid binding;ion binding;anion binding;glycosaminoglycan binding;carbohydrate derivative binding;sulfur compound binding;transporter activity;lipid transporter activity;sterol transporter activity;protein binding;enzyme binding;signaling receptor binding;lipoprotein particle receptor binding;lipase binding;low-density lipoprotein particle receptor binding;phospholipid …	intracellular;cellular_component;membrane;extracellular region;extracellular space;cell;cytoplasm;endoplasmic reticulum;intracellular membrane-bounded organelle;cytoskeleton;endomembrane system;organelle membrane;membrane-enclosed lumen;vesicle;protein-containing complex;protein-lipid complex;plasma lipoprotein particle;triglyceride-rich plasma lipoprotein particle;somatodendritic compartment;chy…	-	-
TR22043_c0_g1	0.56	95.97	-7.4237	7.3322e-08	0.00029043	adenosine kinase, isoform CRA_b, partial [Mus musculus]	Adenosine kinase 1 OS=Arabidopsis thaliana OX=3702 GN=ADK1 PE=1 SV=1	pfkB family carbohydrate kinase	-	-	-	-	-
TR14600_c0_g1	2.06	295.84	-7.1882	1.7431e-07	0.00067067	argininosuccinate synthase [Mus musculus]|P16460.1 RecName: Full=Argininosuccinate synthase	Argininosuccinate synthase, chloroplastic OS=Arabidopsis thaliana OX=3702 GN=At4g24830 PE=1 SV=3	Arginosuccinate synthase	metabolic process;nitrogen compound metabolic process;biological_process;biosynthetic process;cellular process;urea metabolic process;cellular nitrogen compound metabolic process;cellular amide metabolic process;amide biosynthetic process;cellular metabolic process;cellular biosynthetic process;cellular nitrogen compound biosynthetic process;small molecule metabolic process;organic substance meta…	molecular_function;catalytic activity;ligase activity;ligase activity, forming carbon-nitrogen bonds;nucleotide binding;binding;drug binding;purine nucleotide binding;adenyl nucleotide binding;ribonucleotide binding;purine ribonucleotide binding;adenyl ribonucleotide binding;purine ribonucleoside triphosphate binding;small molecule binding;ion binding;anion binding;organic cyclic compound binding…	intracellular;cellular_component;lytic vacuole;membrane;mitochondrion;vacuole;extracellular region;extracellular space;cell;cytoplasm;mitochondrial envelope;intracellular membrane-bounded organelle;endomembrane system;neuron projection;outer membrane;organelle membrane;mitochondrial membrane;organelle envelope;organelle outer membrane;envelope;vesicle;somatodendritic compartment;cell projection;n…	-	-
TR3833_c0_g1	2.37	458.03	-7.6125	1.9339e-07	0.00070989	apolipoprotein A-II preproprotein [Mus musculus]|NP_001292478.1 apolipoprotein A-II preproprotein [Mus musculus]|NP_001292479.1 apolipoprotein A-II preproprotein [Mus musculus]|NP_001292514.1 apolipoprotein A-II preproprotein [Mus musculus]|P09813.2 RecName: Full=Apolipoprotein A-II	-	Apolipoprotein A-II (ApoA-II)	cytokine production;regulation of cytokine production;negative regulation of cytokine production;immune effector process;cytokine production involved in immune response;cytokine secretion involved in immune response;immune system process;production of molecular mediator of immune response;regulation of immune system process;negative regulation of immune system process;regulation of immune effecto…	molecular_function;binding;lipoprotein particle binding;protein-containing complex binding;protein-lipid complex binding;steroid binding;lipid binding;sterol binding;small molecule binding;alcohol binding;organic cyclic compound binding;transporter activity;lipid transporter activity;sterol transporter activity;phospholipid binding;ion binding;anion binding;cation binding;quaternary ammonium grou…	cellular_component;extracellular region;extracellular space;vesicle;protein-containing complex;protein-lipid complex;plasma lipoprotein particle;high-density lipoprotein particle;triglyceride-rich plasma lipoprotein particle;organelle;membrane-bounded organelle;extracellular organelle;extracellular region part;extracellular vesicle;lipoprotein particle;chylomicron;blood microparticle;extracellula…	-	-
TR41456_c0_g1	0.56	88.4	-7.305	1.9422e-07	0.00070989	heat-responsive protein [Mus musculus]	Reactive Intermediate Deaminase A, chloroplastic OS=Arabidopsis thaliana OX=3702 GN=RIDA PE=1 SV=1	Endoribonuclease L-PSP	-	-	-	-	-
TR18400_c0_g1	3.42	70.55	-4.3689	2.0476e-07	0.00073017	cathepsin L1 preproprotein [Mus musculus]|XP_006517143.1 PREDICTED: cathepsin L1 isoform X1 [Mus musculus]|P06797.2 RecName: Full=Cathepsin L1	Vignain OS=Ricinus communis OX=3988 GN=CYSEP PE=1 SV=1	Papain family cysteine protease;Cathepsin propeptide inhibitor domain (I29)	metabolic process;proteolysis;nitrogen compound metabolic process;biological_process;catabolic process;macromolecule catabolic process;cellular process;protein metabolic process;protein catabolic process;macromolecule metabolic process;cellular metabolic process;primary metabolic process;cellular catabolic process;cellular protein catabolic process;cellular macromolecule metabolic process;cellula…	molecular_function;catalytic activity;endopeptidase activity;cysteine-type peptidase activity;peptidase activity;peptidase activity, acting on L-amino acid peptides;hydrolase activity;catalytic activity, acting on a protein;protein binding;binding;exopeptidase activity;carboxypeptidase activity;cysteine-type exopeptidase activity;amide binding;cysteine-type endopeptidase activity;histone binding;…	plasma membrane;intracellular;cellular_component;lytic vacuole;membrane;vacuole;extracellular region;extracellular space;cell;nucleus;cytoplasm;intracellular membrane-bounded organelle;cell surface;endomembrane system;cytoplasmic vesicle;membrane-enclosed lumen;nuclear lumen;vesicle;somatodendritic compartment;cell projection;neuronal cell body;organelle;membrane-bounded organelle;non-membrane-bo…	-	-
TR80736_c0_g1	0.77	62.47	-6.2534	2.3359e-07	0.00081314	epoxide hydrolase 1 isoform 1 precursor [Mus musculus]|Q9D379.2 RecName: Full=Epoxide hydrolase 1	-	Epoxide hydrolase N terminus;alpha/beta hydrolase fold	-	-	-	-	-
TR118849_c0_g1	0.56	78.87	-7.1396	2.4248e-07	0.00082447	unnamed protein product [Mus musculus]	Phosphatidylinositol/phosphatidylcholine transfer protein SFH2 OS=Arabidopsis thaliana OX=3702 GN=SFH2 PE=3 SV=1	CRAL/TRIO domain;CRAL/TRIO, N-terminal domain	reproduction;in utero embryonic development;placenta development;developmental process involved in reproduction;multicellular organism development;embryo development;biological_process;embryo development ending in birth or egg hatching;reproductive process;multicellular organismal process;developmental process;chordate embryonic development;animal organ development;embryonic organ development;rep…	molecular_function;binding;phospholipid binding;lipid binding;phosphatidylinositol binding;ion binding;anion binding;phosphatidylinositol phosphate binding;phosphatidylinositol bisphosphate binding;vitamin binding;small molecule binding;organic cyclic compound binding;heterocyclic compound binding;vitamin E binding;phosphatidylinositol-4,5-bisphosphate binding;transporter activity;phosphatidylino…	intracellular;cellular_component;cell;cytoplasm;endosome;endomembrane system;cytoplasmic vesicle;vesicle;organelle;membrane-bounded organelle;intracellular organelle;intracellular part;cytoplasmic part;cell part;intracellular vesicle;cytosol;late endosome	-	-
TR40582_c0_g1	0.31	61.28	-7.6676	2.6492e-07	0.00088029	glutaryl-Coenzyme A dehydrogenase, isoform CRA_a, partial [Mus musculus]	-	Acyl-CoA dehydrogenase, C-terminal domain;Acyl-CoA dehydrogenase, N-terminal domain;Acyl-CoA dehydrogenase, middle domain;Acyl-CoA dehydrogenase, C-terminal domain	-	-	-	-	-
TR31561_c0_g1	1.4	59.55	-5.4068	2.8859e-07	0.00093763	alpha-aminoadipic semialdehyde dehydrogenase isoform a [Mus musculus]|Q9DBF1.4 RecName: Full=Alpha-aminoadipic semialdehyde dehydrogenase	Aldehyde dehydrogenase family 7 member B4 OS=Arabidopsis thaliana OX=3702 GN=ALDH7B4 PE=2 SV=3	Aldehyde dehydrogenase family	-	-	-	K14085|ALDH7A1; aldehyde dehydrogenase family 7 member A1 [EC:1.2.1.31 1.2.1.8 1.2.1.3]	ko00010(Metabolism);ko00053(Metabolism);ko00071(Metabolism);ko00260(Metabolism);ko00280(Metabolism);ko00310(Metabolism);ko00330(Metabolism);ko00340(Metabolism);ko00380(Metabolism);ko00410(Metabolism);ko00561(Metabolism);ko00620(Metabolism);ko01100(Metabolism);ko01110(Metabolism);ko01120(Metabolism)
TR39751_c0_g1	1.68	66.03	-5.2936	3.0788e-07	0.00097856	PREDICTED: corticosteroid 11-beta-dehydrogenase isozyme 1 isoform X1 [Mus musculus]	11-beta-hydroxysteroid dehydrogenase-like 4B OS=Arabidopsis thaliana OX=3702 GN=HSD7 PE=2 SV=2	short chain dehydrogenase;Enoyl-(Acyl carrier protein) reductase;KR domain	-	-	-	-	-
TR132597_c0_g1	1471.55	157.25	3.2256	3.3452e-07	0.0010201	-	-	-	-	-	-	-	-
TR21742_c0_g3	1.65	78.17	-5.5528	3.3491e-07	0.0010201	inhibitor of carbonic anhydrase precursor [Mus musculus]|Q9DBD0.1 RecName: Full=Inhibitor of carbonic anhydrase	-	Transferrin;ABC transporter, phosphonate, periplasmic substrate-binding protein	biological_process;negative regulation of molecular function;regulation of catalytic activity;biological regulation;regulation of molecular function;negative regulation of catalytic activity	molecular_function;molecular function regulator;enzyme regulator activity;binding;metal ion binding;ion binding;cation binding;transition metal ion binding;iron ion binding;enzyme inhibitor activity	cellular_component;extracellular region;extracellular region part;extracellular space	-	-
TR10661_c0_g1	6.24	117.1	-4.2146	3.5229e-07	0.001043	glutathione peroxidase [Mus musculus]|AAH86649.1 Glutathione peroxidase 1 [Mus musculus]	Probable glutathione peroxidase 8 OS=Arabidopsis thaliana OX=3702 GN=GPX8 PE=2 SV=1	Glutathione peroxidase	biological_process;multicellular organismal process;homeostatic process;multicellular organismal homeostasis;biological regulation;regulation of biological quality;epithelial cell development;endothelium development;tissue development;cellular process;cell differentiation;epithelial cell differentiation;developmental process;endothelial cell differentiation;cell development;anatomical structure d…	molecular_function;catalytic activity;peroxidase activity;oxidoreductase activity;antioxidant activity;oxidoreductase activity, acting on peroxide as acceptor;protein binding;binding;protein domain specific binding;SH3 domain binding;glutathione peroxidase activity	intracellular;cellular_component;extracellular region;extracellular space;cell;cytoplasm;intracellular membrane-bounded organelle;inclusion body;vesicle;organelle;membrane-bounded organelle;intracellular organelle;extracellular organelle;extracellular region part;intracellular part;cytoplasmic part;cell part;neuron part;extracellular vesicle;Lewy body;cytosol;extracellular exosome;mitochondrion;n…	-	-
TR4884_c0_g1	6	1513.37	-7.9871	3.6381e-07	0.001043	serine protease inhibitor A3K precursor [Mus musculus]|CAA40106.1 contraspin [Mus musculus]|BAE28874.1 unnamed protein product [Mus musculus]|EDL18794.1 mCG1051009 [Mus musculus]	Serpin-ZX OS=Arabidopsis thaliana OX=3702 GN=At1g47710 PE=1 SV=1	Serpin (serine protease inhibitor);Reverse transcriptase (RNA-dependent DNA polymerase)	metabolic process;proteolysis;nitrogen compound metabolic process;biological_process;negative regulation of metabolic process;cellular process;negative regulation of macromolecule metabolic process;regulation of metabolic process;protein metabolic process;regulation of proteolysis;regulation of cellular metabolic process;negative regulation of cellular metabolic process;regulation of cellular pro…	molecular_function;binding;enzyme inhibitor activity;endopeptidase inhibitor activity;endopeptidase regulator activity;molecular function regulator;peptidase inhibitor activity;enzyme regulator activity;peptidase regulator activity;serine-type endopeptidase inhibitor activity;protein binding	cellular_component;extracellular region;extracellular space;vesicle;organelle;membrane-bounded organelle;extracellular organelle;extracellular region part;extracellular vesicle;blood microparticle;extracellular exosome	-	-
TR62944_c0_g4	0.84	67.35	-6.3249	3.6213e-07	0.001043	isocitrate dehydrogenase [NADP] cytoplasmic [Mus musculus]|NP_001104790.1 isocitrate dehydrogenase [NADP] cytoplasmic [Mus musculus]|O88844.2 RecName: Full=Isocitrate dehydrogenase [NADP] cytoplasmic	Isocitrate dehydrogenase [NADP] OS=Solanum tuberosum OX=4113 GN=ICDH-1 PE=2 SV=1	Isocitrate/isopropylmalate dehydrogenase	metabolic process;carbohydrate metabolic process;cellular aldehyde metabolic process;organic acid metabolic process;biological_process;cellular process;carboxylic acid metabolic process;monocarboxylic acid metabolic process;oxoacid metabolic process;cellular metabolic process;primary metabolic process;cellular carbohydrate metabolic process;small molecule metabolic process;glyoxylate metabolic pr…	molecular_function;binding;metal ion binding;ion binding;cation binding;protein binding;catalytic activity;isocitrate dehydrogenase activity;oxidoreductase activity;oxidoreductase activity, acting on CH-OH group of donors;oxidoreductase activity, acting on the CH-OH group of donors, NAD or NADP as acceptor;protein dimerization activity;identical protein binding;nucleotide binding;small molecule b…	intracellular;cellular_component;extracellular region;extracellular space;cell;cytoplasm;intracellular membrane-bounded organelle;cell-cell junction;adherens junction;cell junction;vesicle;microbody;organelle;membrane-bounded organelle;intracellular organelle;extracellular organelle;extracellular region part;intracellular part;cytoplasmic part;cell part;anchoring junction;extracellular vesicle;ce…	-	-
TR50315_c0_g1	0.31	51.04	-7.3999	3.9854e-07	0.0011205	ketohexokinase isoform 2 [Mus musculus]|AAH13464.1 Ketohexokinase [Mus musculus]|EDL37310.1 ketohexokinase, isoform CRA_d [Mus musculus]	-	pfkB family carbohydrate kinase	biological_process;response to carbohydrate;response to organic substance;response to disaccharide;response to chemical;response to stimulus;response to oxygen-containing compound;response to hexose;response to monosaccharide;response to metal ion;response to inorganic substance;response to endogenous stimulus;response to hormone;response to organonitrogen compound;response to peptide hormone;res…	molecular_function;catalytic activity;kinase activity;transferase activity;transferase activity, transferring phosphorus-containing groups;phosphotransferase activity, alcohol group as acceptor;carbohydrate kinase activity;nucleotide binding;binding;drug binding;purine nucleotide binding;adenyl nucleotide binding;ribonucleotide binding;purine ribonucleotide binding;adenyl ribonucleotide binding;p…	intracellular;cellular_component;extracellular region;extracellular space;cell;intracellular membrane-bounded organelle;vesicle;organelle;membrane-bounded organelle;intracellular organelle;extracellular organelle;extracellular region part;intracellular part;cell part;extracellular vesicle;cytoplasm;extracellular exosome;nucleus	-	-
TR15925_c0_g1	0.88	54.42	-5.995	4.3676e-07	0.0012048	argininosuccinate lyase [Mus musculus]|XP_006504404.1 PREDICTED: argininosuccinate lyase isoform X1 [Mus musculus]|Q91YI0.1 RecName: Full=Argininosuccinate lyase	Argininosuccinate lyase OS=Chlamydomonas reinhardtii OX=3055 GN=ARG7 PE=2 SV=2	Lyase;Argininosuccinate lyase C-terminal	metabolic process;nitrogen compound metabolic process;biological_process;biosynthetic process;cellular process;urea metabolic process;cellular nitrogen compound metabolic process;cellular amide metabolic process;amide biosynthetic process;cellular metabolic process;cellular biosynthetic process;cellular nitrogen compound biosynthetic process;small molecule metabolic process;organic substance meta…	molecular_function;catalytic activity;lyase activity;carbon-nitrogen lyase activity;amidine-lyase activity;protein binding;binding;argininosuccinate lyase activity;identical protein binding	intracellular;cellular_component;membrane;mitochondrion;extracellular region;extracellular space;cell;cytoplasm;mitochondrial envelope;intracellular membrane-bounded organelle;endomembrane system;neuron projection;outer membrane;organelle membrane;mitochondrial membrane;organelle envelope;organelle outer membrane;envelope;vesicle;somatodendritic compartment;cell projection;neuronal cell body;orga…	K01755|argH, ASL; argininosuccinate lyase [EC:4.3.2.1]	ko00220(Metabolism);ko00250(Metabolism);ko01100(Metabolism);ko01110(Metabolism);ko01230(Metabolism)
TR6691_c0_g1	85.64	0.68	6.8967	4.4578e-07	0.001207	hypothetical protein T12_3535, partial [Trichinella patagoniensis]	-	-	-	-	-	-	-
TR133275_c0_g1	1.59	246	-7.2557	4.6399e-07	0.0012242	retinol-binding protein 4 isoform 1 [Mus musculus]	-	Lipocalin / cytosolic fatty-acid binding protein family;Lipocalin-like domain	-	-	-	-	-
TR23404_c0_g1	1.44	205.13	-7.1734	4.6891e-07	0.0012242	tyrosine aminotransferase [Mus musculus]|Q8QZR1.1 RecName: Full=Tyrosine aminotransferase	Probable aminotransferase TAT2 OS=Arabidopsis thaliana OX=3702 GN=At5g53970 PE=2 SV=1	Aminotransferase class I and II;Aminotransferase ubiquitination site;Aminotransferase class-V	metabolic process;organic acid metabolic process;biological_process;cellular process;carboxylic acid metabolic process;oxoacid metabolic process;dicarboxylic acid metabolic process;cellular metabolic process;small molecule metabolic process;cofactor metabolic process;organic substance metabolic process;cellular amino acid metabolic process;nitrogen compound metabolic process;glutamine family amin…	molecular_function;catalytic activity;transaminase activity;transferase activity;transferase activity, transferring nitrogenous groups;L-tyrosine aminotransferase activity;binding;carboxylic acid binding;small molecule binding;ion binding;anion binding;organic acid binding;drug binding;vitamin binding;cofactor binding;coenzyme binding;vitamin B6 binding;organic cyclic compound binding;heterocycli…	intracellular;cellular_component;cell;cytoplasm;intracellular membrane-bounded organelle;organelle;membrane-bounded organelle;intracellular organelle;intracellular part;cytoplasmic part;cell part;mitochondrion	-	-
TR118749_c0_g1	0.81	67.35	-6.3456	4.9813e-07	0.0012557	Stard10 protein, partial [Mus musculus]	-	START domain	-	-	-	-	-
TR132552_c0_g1	2.89	605.96	-7.7206	4.9163e-07	0.0012557	fibrinogen, alpha polypeptide, isoform CRA_b, partial [Mus musculus]	-	Fibrinogen alpha/beta chain family;Fibrinogen alpha C domain	immune system process;immune response;biological_process;response to stimulus;cell adhesion;biological adhesion;cell-substrate adhesion;movement of cell or subcellular component;cellular process;muscle cell migration;smooth muscle cell migration;regulation of smooth muscle cell migration;cell migration;regulation of cell migration;positive regulation of cell migration;regulation of localization;l…	protein binding;molecular_function;binding;molecular adaptor activity;ion binding;cation binding;structural molecule activity;signaling receptor binding;metal ion binding;cell adhesion molecule binding;protein binding, bridging	plasma membrane;intracellular;cellular_component;membrane;extracellular region;extracellular space;cell;cytoplasm;endoplasmic reticulum;intracellular membrane-bounded organelle;secretory granule;cell surface;endomembrane system;cytoplasmic vesicle;vesicle;protein-containing complex;organelle;membrane-bounded organelle;intracellular organelle;extracellular organelle;extracellular region part;intra…	-	-
TR82525_c0_g1	0	34.14	-7.7806	5.2353e-07	0.0012973	beta-ureidopropionase [Mus musculus]|Q8VC97.1 RecName: Full=Beta-ureidopropionase	Beta-ureidopropionase OS=Arabidopsis thaliana OX=3702 GN=PYD3 PE=1 SV=1	Carbon-nitrogen hydrolase	multicellular organism development;biological_process;multicellular organismal process;developmental process;animal organ development;system development;gland development;anatomical structure development;hepaticobiliary system development;regulation of neurotransmitter levels;metabolic process;organic acid metabolic process;cellular amino acid metabolic process;nitrogen compound metabolic process…	molecular_function;catalytic activity;hydrolase activity;hydrolase activity, acting on carbon-nitrogen (but not peptide) bonds;hydrolase activity, acting on carbon-nitrogen (but not peptide) bonds, in linear amides;binding;metal ion binding;ion binding;cation binding;transition metal ion binding;beta-ureidopropionase activity;zinc ion binding	intracellular;cellular_component;extracellular region;extracellular space;cell;vesicle;organelle;membrane-bounded organelle;extracellular organelle;extracellular region part;intracellular part;cell part;extracellular vesicle;cytoplasm;extracellular exosome	K01431|UPB1, pydC; beta-ureidopropionase [EC:3.5.1.6]	ko00240(Metabolism);ko00410(Metabolism);ko00770(Metabolism);ko00983(Metabolism);ko01100(Metabolism)
TR7050_c0_g1	25.4	2777.26	-6.774	5.6403e-07	0.0013744	serotransferrin precursor [Mus musculus]|Q921I1.1 RecName: Full=Serotransferrin	-	Transferrin;ABC transporter, phosphonate, periplasmic substrate-binding protein	cellular ion homeostasis;cellular metal ion homeostasis;biological_process;cellular process;cellular homeostasis;cellular cation homeostasis;homeostatic process;ion homeostasis;cellular transition metal ion homeostasis;chemical homeostasis;metal ion homeostasis;iron ion homeostasis;transition metal ion homeostasis;cation homeostasis;cellular chemical homeostasis;biological regulation;regulation o…	molecular_function;binding;metal ion binding;iron ion binding;ion binding;cation binding;transition metal ion binding;metal ion transmembrane transporter activity;iron ion transmembrane transporter activity;transporter activity;transmembrane transporter activity;cation transmembrane transporter activity;ion transmembrane transporter activity;inorganic molecular entity transmembrane transporter ac…	plasma membrane;intracellular;cellular_component;extrinsic component of membrane;membrane;extracellular region;extracellular space;cell;cytoplasm;endosome;external side of plasma membrane;cell surface;endomembrane system;vesicle membrane;basolateral plasma membrane;extrinsic component of plasma membrane;membrane coat;coated vesicle;cytoplasmic vesicle membrane;coated vesicle membrane;extracellula…	-	-
TR21608_c2_g1	0.31	49.84	-7.3677	6.1529e-07	0.0014312	-	-	-	-	-	-	-	-
TR25193_c0_g2	0.88	62.22	-6.1872	6.1669e-07	0.0014312	sialomucin core protein 24 precursor [Mus musculus]|Q9R0L9.1 RecName: Full=Sialomucin core protein 24	-	Multi-glycosylated core protein 24 (MGC-24), sialomucin	cell adhesion;biological_process;biological adhesion;cell-cell adhesion;cell-cell adhesion via plasma-membrane adhesion molecules;multicellular organism development;multicellular organismal process;developmental process;animal organ development;system development;anatomical structure development;muscle structure development;muscle organ development;heterophilic cell-cell adhesion via plasma membr…	molecular_function;binding;protein binding	intracellular;cellular_component;lytic vacuole;membrane;vacuole;cell;cytoplasm;intracellular membrane-bounded organelle;endomembrane system;intrinsic component of membrane;cytoplasmic vesicle;vesicle;organelle;membrane-bounded organelle;intracellular organelle;intracellular part;membrane part;cytoplasmic part;cell part;cell periphery;intracellular vesicle;endosome;plasma membrane;lysosome;integra…	-	-
TR7327_c1_g1	1.78	60.26	-5.1165	6.0165e-07	0.0014312	lactoylglutathione lyase [Mus musculus]|NP_001107032.1 lactoylglutathione lyase [Mus musculus]|Q9CPU0.3 RecName: Full=Lactoylglutathione lyase	Lactoylglutathione lyase OS=Cicer arietinum OX=3827 PE=2 SV=1	Glyoxalase/Bleomycin resistance protein/Dioxygenase superfamily;Glyoxalase/Bleomycin resistance protein/Dioxygenase superfamily	metabolic process;biological_process;primary metabolic process;organic substance metabolic process;sulfur compound metabolic process;peptide metabolic process;cellular modified amino acid metabolic process;nitrogen compound metabolic process;cellular process;cellular nitrogen compound metabolic process;cellular amide metabolic process;cellular metabolic process;cofactor metabolic process;organoni…	molecular_function;catalytic activity;lyase activity;carbon-sulfur lyase activity;binding;metal ion binding;ion binding;cation binding;transition metal ion binding;zinc ion binding;lactoylglutathione lyase activity	cellular_component;extracellular region;extracellular space;vesicle;organelle;membrane-bounded organelle;extracellular organelle;extracellular region part;extracellular vesicle;extracellular exosome	K01759|GLO1, gloA; lactoylglutathione lyase [EC:4.4.1.5]	ko00620(Metabolism);ko01100(Metabolism)
TR52396_c0_g1	0.53	63.71	-6.8544	6.4059e-07	0.001448	apolipoprotein F [Mus musculus]|AAL06340.1 apolipoprotein F [Mus musculus]|AAL06341.1 apolipoprotein F [Mus musculus]|AAH10815.1 Apolipoprotein F [Mus musculus]|AAH22795.1 Apolipoprotein F [Mus musculus]|AAH24769.1 Apolipoprotein F [Mus musculus]|AAH25827.1 Apolipoprotein F [Mus musculus]|EDL24552.1 apolipoprotein F [Mus musculus]	-	Apolipoprotein F	metabolic process;lipid metabolic process;neutral lipid metabolic process;acylglycerol metabolic process;biological_process;cellular process;cellular metabolic process;primary metabolic process;cellular lipid metabolic process;glycerolipid metabolic process;organic substance metabolic process;alcohol metabolic process;steroid metabolic process;sterol metabolic process;small molecule metabolic pro…	-	cellular_component;extracellular region;extracellular space;protein-containing complex;protein-lipid complex;plasma lipoprotein particle;extracellular region part;lipoprotein particle;low-density lipoprotein particle;high-density lipoprotein particle	-	-
TR56758_c0_g2	0.63	56.46	-6.6104	6.4374e-07	0.001448	diacylglycerol O-acyltransferase 2 [Mus musculus]|Q9DCV3.1 RecName: Full=Diacylglycerol O-acyltransferase 2	-	Diacylglycerol acyltransferase	metabolic process;carbohydrate metabolic process;alcohol metabolic process;biological_process;cellular process;alditol metabolic process;polyol metabolic process;cellular metabolic process;primary metabolic process;cellular carbohydrate metabolic process;small molecule metabolic process;organic substance metabolic process;organic hydroxy compound metabolic process;lipid metabolic process;neutral …	molecular_function;catalytic activity;O-acyltransferase activity;acylglycerol O-acyltransferase activity;transferase activity;transferase activity, transferring acyl groups;transferase activity, transferring acyl groups other than amino-acyl groups;protein binding;binding;protein dimerization activity;identical protein binding;diacylglycerol O-acyltransferase activity;2-acylglycerol O-acyltransfe…	intracellular;cellular_component;integral component of membrane;membrane;cell;cytoplasm;endoplasmic reticulum;endoplasmic reticulum membrane;intracellular membrane-bounded organelle;endomembrane system;intrinsic component of membrane;intrinsic component of endoplasmic reticulum membrane;organelle subcompartment;nuclear outer membrane-endoplasmic reticulum membrane network;organelle;membrane-bound…	-	-
TR18414_c0_g2	1.89	71.1	-5.2053	6.7943e-07	0.0014608	glycogen phosphorylase, liver form [Mus musculus]|Q9ET01.4 RecName: Full=Glycogen phosphorylase, liver form|BAE24332.1 unnamed protein product [Mus musculus]|BAE26811.1 unnamed protein product [Mus musculus]	Alpha-glucan phosphorylase 1 OS=Arabidopsis thaliana OX=3702 GN=PHS1 PE=1 SV=1	Carbohydrate phosphorylase	-	-	-	-	-
TR20987_c0_g1	0.53	51.61	-6.5448	6.7488e-07	0.0014608	AI132487 protein, partial [Mus musculus]	Nicotinamide adenine dinucleotide transporter 2, mitochondrial OS=Arabidopsis thaliana OX=3702 GN=NDT2 PE=1 SV=1	Mitochondrial carrier protein	-	-	-	-	-
TR4621_c0_g1	10.19	132.15	-3.6816	6.6769e-07	0.0014608	predicted protein, partial [Hordeum vulgare subsp. vulgare]	Probable indole-3-acetic acid-amido synthetase GH3.2 OS=Oryza sativa subsp. japonica OX=39947 GN=GH3.2 PE=2 SV=1	GH3 auxin-responsive promoter	-	-	-	K14487|GH3; auxin responsive GH3 gene family	ko04075(Environmental Information Processing)
TR11699_c2_g1	0.53	54.84	-6.635	7.1953e-07	0.0015246	Keratin 8 [Mus musculus]	-	Intermediate filament protein;Keratin type II head;TPR/MLP1/MLP2-like protein	-	-	-	-	-
TR4439_c0_g1	5.42	686.73	-6.9815	7.4322e-07	0.0015523	mCG1044012, partial [Mus musculus]	-	-	-	-	-	-	-
TR15589_c0_g2	0	90.88	-9.2048	7.686e-07	0.0015827	glycine N-methyltransferase isoform 1 [Mus musculus]|Q9QXF8.3 RecName: Full=Glycine N-methyltransferase|BAA88218.1 glycine N-methyltransferase [Mus musculus]|AAK00338.1 glycine N-methyltransferase [Mus musculus]|AAL06142.1 glycine N-methyltransferase [Mus musculus]|EDL23535.1 glycine N-methyltransferase, isoform CRA_b [Mus musculus]	-	Methyltransferase domain;Methyltransferase domain;Methyltransferase domain;Methyltransferase domain;Methyltransferase domain	-	-	-	-	-
TR12230_c0_g2	1.81	548.71	-8.2685	7.7958e-07	0.001583	carbamoyl-phosphate synthase [ammonia], mitochondrial precursor [Mus musculus]|XP_011236802.1 PREDICTED: carbamoyl-phosphate synthase [ammonia], mitochondrial isoform X1 [Mus musculus]|Q8C196.2 RecName: Full=Carbamoyl-phosphate synthase [ammonia], mitochondrial	Carbamoyl-phosphate synthase large chain, chloroplastic OS=Arabidopsis thaliana OX=3702 GN=CARB PE=1 SV=1	Carbamoyl-phosphate synthase L chain, ATP binding domain;Carbamoyl-phosphate synthase small chain, CPSase domain;Glutamine amidotransferase class-I;Carbamoyl-phosphate synthetase large chain, oligomerisation domain;ATP-grasp domain;MGS-like domain;D-ala D-ala ligase C-terminus;ATP-grasp in the biosynthetic pathway with Ter operon	metabolic process;nitrogen compound metabolic process;biological_process;biosynthetic process;cellular process;urea metabolic process;cellular nitrogen compound metabolic process;cellular amide metabolic process;amide biosynthetic process;cellular metabolic process;cellular biosynthetic process;cellular nitrogen compound biosynthetic process;small molecule metabolic process;organic substance meta…	molecular_function;binding;metal ion binding;ion binding;cation binding;catalytic activity;transferase activity;transferase activity, transferring one-carbon groups;carboxyl- or carbamoyltransferase activity;ligase activity;ligase activity, forming carbon-nitrogen bonds;carbon-nitrogen ligase activity, with glutamine as amido-N-donor;hydrolase activity;hydrolase activity, acting on carbon-nitroge…	intracellular;cellular_component;membrane;mitochondrion;cell;cytoplasm;mitochondrial envelope;mitochondrial matrix;intracellular membrane-bounded organelle;nucleoid;organelle inner membrane;organelle membrane;mitochondrial membrane;organelle envelope;membrane-enclosed lumen;envelope;organelle;membrane-bounded organelle;non-membrane-bounded organelle;intracellular organelle;intracellular non-membr…	-	-
TR11695_c0_g1	0.88	217.75	-7.9878	8.3363e-07	0.0016696	beta-2-glycoprotein 1 precursor [Mus musculus]|Q01339.1 RecName: Full=Beta-2-glycoprotein 1	-	Sushi repeat (SCR repeat);Beta-2-glycoprotein-1 fifth domain	endothelial cell proliferation;regulation of endothelial cell proliferation;biological_process;cell proliferation;negative regulation of cell proliferation;cellular process;regulation of cell proliferation;negative regulation of biological process;negative regulation of cellular process;epithelial cell proliferation;regulation of epithelial cell proliferation;negative regulation of epithelial cel…	molecular_function;binding;lipid binding;ion binding;anion binding;glycosaminoglycan binding;carbohydrate derivative binding;sulfur compound binding;protein binding;enzyme activator activity;molecular function regulator;enzyme regulator activity;lipase activator activity;phospholipid binding;lipoprotein lipase activator activity;heparin binding;identical protein binding	intracellular;cellular_component;membrane;extracellular region;extracellular space;cell;vesicle;protein-containing complex;protein-lipid complex;plasma lipoprotein particle;triglyceride-rich plasma lipoprotein particle;organelle;membrane-bounded organelle;extracellular organelle;extracellular region part;intracellular part;cell part;cell periphery;extracellular vesicle;lipoprotein particle;chylom…	-	-
TR2717_c0_g1	54.93	258.91	-2.2341	1.0091e-06	0.0019938	predicted protein [Hordeum vulgare subsp. vulgare]	ABC transporter C family member 10 OS=Arabidopsis thaliana OX=3702 GN=ABCC10 PE=2 SV=2	ABC transporter transmembrane region;ABC transporter	-	-	-	-	-
TR9508_c1_g1	3623	1.44	11.3558	1.1633e-06	0.0022677	putative cysteine proteinase, partial [Hordeum vulgare subsp. vulgare]	Cysteine proteinase 1 OS=Zea mays OX=4577 GN=CCP1 PE=2 SV=1	-	-	-	-	-	-
TR62490_c0_g2	0.28	172.59	-9.1694	1.2311e-06	0.0023683	ERBB receptor feedback inhibitor 1 [Mus musculus]|NP_001343252.1 ERBB receptor feedback inhibitor 1 [Mus musculus]|Q99JZ7.1 RecName: Full=ERBB receptor feedback inhibitor 1	-	EGFR receptor inhibitor Mig-6	metabolic process;regulation of protein phosphorylation;negative regulation of protein phosphorylation;signal transduction;transmembrane receptor protein tyrosine kinase signaling pathway;cellular protein modification process;protein phosphorylation;negative regulation of protein kinase activity;phosphorus metabolic process;phosphate-containing compound metabolic process;nitrogen compound metabol…	protein binding;molecular_function;binding;protein domain specific binding;enzyme binding;kinase binding;GTPase binding;protein kinase binding;small GTPase binding;SH3 domain binding	plasma membrane;intracellular;cellular_component;extrinsic component of membrane;membrane;cell;cytoplasm;intracellular membrane-bounded organelle;cytoplasmic side of plasma membrane;extrinsic component of plasma membrane;organelle;membrane-bounded organelle;intracellular organelle;intracellular part;membrane part;cytoplasmic part;plasma membrane part;cell part;cell periphery;side of membrane;cyto…	-	-
TR16578_c0_g1	1.82	820.52	-8.8409	1.251e-06	0.0023754	pregnancy zone protein, isoform CRA_b, partial [Mus musculus]	-	A-macroglobulin complement component;Alpha-2-macroglobulin family N-terminal region;Alpha-2-macroglobulin family;A-macroglobulin receptor;MG2 domain;Alpha-macro-globulin thiol-ester bond-forming region	-	-	-	-	-
TR107879_c0_g1	0	29.63	-7.575	1.3009e-06	0.0024385	-	-	-	-	-	-	-	-
TR42438_c0_g1	1.18	55.12	-5.5816	1.3943e-06	0.0025805	mKIAA0018 protein, partial [Mus musculus]	Delta(24)-sterol reductase OS=Pisum sativum OX=3888 GN=DIM PE=1 SV=1	FAD binding domain	biological_process;macromolecule localization;localization;metabolic process;alcohol metabolic process;lipid metabolic process;steroid biosynthetic process;steroid metabolic process;cholesterol metabolic process;lipid biosynthetic process;biosynthetic process;sterol metabolic process;sterol biosynthetic process;primary metabolic process;small molecule metabolic process;small molecule biosynthetic…	molecular_function;catalytic activity;oxidoreductase activity;oxidoreductase activity, acting on the CH-CH group of donors;oxidoreductase activity, acting on the CH-CH group of donors, NAD or NADP as acceptor;antigen binding;binding;amide binding;peptide binding;protein binding;nucleotide binding;small molecule binding;ion binding;anion binding;cofactor binding;coenzyme binding;organic cyclic com…	intracellular;cellular_component;membrane;cell;cytoplasm;intracellular membrane-bounded organelle;endomembrane system;intrinsic component of membrane;organelle;membrane-bounded organelle;non-membrane-bounded organelle;intracellular organelle;intracellular non-membrane-bounded organelle;intracellular part;membrane part;cytoplasmic part;cell part;Golgi apparatus;cytosol;cytoskeleton;integral compon…	-	-
TR17222_c0_g1	0	30.78	-7.6298	1.4387e-06	0.0026292	L-gulonolactone oxidase [Mus musculus]|XP_006519129.1 PREDICTED: L-gulonolactone oxidase isoform X1 [Mus musculus]|P58710.3 RecName: Full=L-gulonolactone oxidase	L-galactono-1,4-lactone dehydrogenase, mitochondrial OS=Arabidopsis thaliana OX=3702 GN=GLDH PE=1 SV=1	D-arabinono-1,4-lactone oxidase;FAD binding domain	metabolic process;biological_process;carbohydrate metabolic process;monosaccharide metabolic process;organic acid metabolic process;coenzyme metabolic process;vitamin metabolic process;water-soluble vitamin metabolic process;biosynthetic process;coenzyme biosynthetic process;vitamin biosynthetic process;cellular process;carbohydrate biosynthetic process;organic acid biosynthetic process;carboxyli…	molecular_function;catalytic activity;oxidoreductase activity;oxidoreductase activity, acting on CH-OH group of donors;oxidoreductase activity, acting on the CH-OH group of donors, oxygen as acceptor;nucleotide binding;binding;small molecule binding;ion binding;anion binding;cofactor binding;coenzyme binding;organic cyclic compound binding;nucleoside phosphate binding;heterocyclic compound bindin…	intracellular;cellular_component;membrane;cell;cytoplasm;intracellular membrane-bounded organelle;endomembrane system;intrinsic component of membrane;organelle;membrane-bounded organelle;intracellular organelle;intracellular part;membrane part;cytoplasmic part;cell part;integral component of membrane;endoplasmic reticulum	-	-
TR74748_c0_g1	2.41	671.24	-8.1408	1.5106e-06	0.0027265	non-specific lipid-transfer protein [Mus musculus]|P32020.3 RecName: Full=Non-specific lipid-transfer protein	-	SCP-2 sterol transfer family;Thiolase, N-terminal domain;Thiolase, C-terminal domain;Alkyl sulfatase C-terminal;3-Oxoacyl-[acyl-carrier-protein (ACP)] synthase III	-	-	-	-	-
TR138575_c0_g1	0	26.21	-7.3952	1.531e-06	0.0027297	protein Wfdc21 precursor [Mus musculus]|Q8BTE6.1 RecName: Full=Protein Wfdc21	-	-	response to molecule of bacterial origin;biological_process;response to external stimulus;response to biotic stimulus;response to other organism;response to bacterium;response to organic substance;response to lipid;response to chemical;response to external biotic stimulus;response to stimulus;multi-organism process;response to oxygen-containing compound;response to cytokine;cellular process;cell …	molecular_function;molecular function regulator;enzyme regulator activity;enzyme inhibitor activity;peptidase regulator activity;peptidase inhibitor activity;enzyme activator activity	cellular_component;extracellular region;extracellular region part;extracellular space	-	-
TR12628_c1_g1	1.85	60.16	-5.0833	1.6062e-06	0.0027956	syndecan-4 precursor [Mus musculus]|O35988.1 RecName: Full=Syndecan-4	-	Syndecan domain	embryonic epithelial tube formation;neural tube formation;morphogenesis of an epithelium;multicellular organism development;anatomical structure morphogenesis;embryo development;tissue development;nervous system development;biological_process;embryo development ending in birth or egg hatching;anatomical structure formation involved in morphogenesis;primary neural tube formation;morphogenesis of e…	protein binding;molecular_function;binding;enzyme binding;kinase binding;protein kinase binding;signaling receptor activity;molecular transducer activity;protein kinase C binding;fibronectin binding;thrombospondin receptor activity	intracellular;cellular_component;contractile fiber;membrane;extracellular region;extracellular space;cell;cytoplasm;adherens junction;cell-substrate adherens junction;myofibril;cell junction;cell-substrate junction;intrinsic component of membrane;vesicle;organelle;membrane-bounded organelle;non-membrane-bounded organelle;intracellular organelle;extracellular organelle;intracellular non-membrane-b…	-	-
TR47865_c0_g1	1.06	56.57	-5.6926	1.5889e-06	0.0027956	acyl-CoA (8-3)-desaturase [Mus musculus]|Q920L1.1 RecName: Full=Acyl-CoA (8-3)-desaturase	Acyl-lipid (9-3)-desaturase OS=Physcomitrella patens subsp. patens OX=3218 GN=DES6 PE=1 SV=1	Fatty acid desaturase	metabolic process;biological_process;organic acid metabolic process;lipid metabolic process;fatty acid metabolic process;fatty acid biosynthetic process;lipid biosynthetic process;biosynthetic process;cellular process;organic acid biosynthetic process;carboxylic acid metabolic process;monocarboxylic acid metabolic process;unsaturated fatty acid metabolic process;oxoacid metabolic process;cellular…	molecular_function;catalytic activity;oxidoreductase activity;acyl-CoA desaturase activity;oxidoreductase activity, acting on paired donors, with incorporation or reduction of molecular oxygen;oxidoreductase activity, acting on paired donors, with oxidation of a pair of donors resulting in the reduction of molecular oxygen to two molecules of water;linoleoyl-CoA desaturase activity	intracellular;cellular_component;membrane;cell;cytoplasm;intracellular membrane-bounded organelle;endomembrane system;intrinsic component of membrane;organelle;membrane-bounded organelle;intracellular organelle;intracellular part;membrane part;cytoplasmic part;cell part;integral component of membrane;mitochondrion;endoplasmic reticulum;nucleus	-	-
TR18870_c0_g2	0.77	50.45	-5.9459	1.6961e-06	0.0029173	pigment epithelium-derived factor precursor [Mus musculus]|P97298.2 RecName: Full=Pigment epithelium-derived factor	Serpin-Z3 OS=Arabidopsis thaliana OX=3702 GN=At2g26390 PE=3 SV=1	Serpin (serine protease inhibitor)	-	-	-	-	-
TR13417_c0_g1	15.94	214	-3.7471	1.7768e-06	0.0030207	endoplasmic reticulum chaperone BiP precursor [Mus musculus]|NP_001156906.1 endoplasmic reticulum chaperone BiP precursor [Mus musculus]|XP_021036990.1 78 kDa glucose-regulated protein [Mus caroli]|P20029.3 RecName: Full=Endoplasmic reticulum chaperone BiP	Luminal-binding protein 4 OS=Nicotiana tabacum OX=4097 GN=BIP4 PE=2 SV=1	Hsp70 protein;MreB/Mbl protein;NAD-specific glutamate dehydrogenase	metabolic process;proteolysis;nitrogen compound metabolic process;biological_process;catabolic process;macromolecule catabolic process;cellular process;protein metabolic process;protein catabolic process;macromolecule metabolic process;cellular metabolic process;primary metabolic process;cellular catabolic process;cellular protein catabolic process;cellular macromolecule metabolic process;cellula…	protein binding;molecular_function;binding;nucleotide binding;drug binding;purine nucleotide binding;adenyl nucleotide binding;ribonucleotide binding;purine ribonucleotide binding;adenyl ribonucleotide binding;purine ribonucleoside triphosphate binding;small molecule binding;ion binding;anion binding;organic cyclic compound binding;carbohydrate derivative binding;nucleoside phosphate binding;hete…	intracellular;cellular_component;integral component of membrane;membrane;extracellular region;extracellular space;cell;nucleus;cytoplasm;endoplasmic reticulum;endoplasmic reticulum membrane;intracellular membrane-bounded organelle;cell-cell junction;adherens junction;cell-substrate adherens junction;endomembrane system;cell junction;cell-substrate junction;intrinsic component of membrane;intrinsi…	K09490|HSPA5, BIP; endoplasmic reticulum chaperone BiP [EC:3.6.4.10]	ko03060(Genetic Information Processing);ko04141(Genetic Information Processing);ko04612(Organismal Systems);ko04918(Organismal Systems)
TR12575_c0_g1	19.69	235.56	-3.5809	1.8849e-06	0.0030964	endoplasmin [Dasypus novemcinctus]	Endoplasmin homolog OS=Arabidopsis thaliana OX=3702 GN=HSP90-7 PE=1 SV=1	Hsp90 protein;Histidine kinase-, DNA gyrase B-, and HSP90-like ATPase;Histidine kinase-, DNA gyrase B-, and HSP90-like ATPase	-	-	-	-	-
TR25086_c0_g2	3.05	69.1	-4.4921	1.861e-06	0.0030964	UTP--glucose-1-phosphate uridylyltransferase isoform 1 [Mus musculus]|Q91ZJ5.3 RecName: Full=UTP--glucose-1-phosphate uridylyltransferase	UTP--glucose-1-phosphate uridylyltransferase OS=Hordeum vulgare OX=4513 PE=2 SV=1	UTP--glucose-1-phosphate uridylyltransferase	-	-	-	K00963|UGP2, galU, galF; UTP--glucose-1-phosphate uridylyltransferase [EC:2.7.7.9]	ko00040(Metabolism);ko00052(Metabolism);ko00500(Metabolism);ko00520(Metabolism);ko01100(Metabolism);ko01110(Metabolism)
TR31082_c0_g1	0.25	47.84	-7.3078	1.8728e-06	0.0030964	C-reactive protein precursor [Mus musculus]|P14847.2 RecName: Full=C-reactive protein	-	Pentaxin family;Concanavalin A-like lectin/glucanases superfamily	acute inflammatory response;defense response;response to stress;inflammatory response;biological_process;response to stimulus;metabolic process;adaptive immune response;immune effector process;activation of immune response;immune system process;leukocyte mediated immunity;lymphocyte mediated immunity;humoral immune response mediated by circulating immunoglobulin;adaptive immune response based on …	molecular_function;binding;metal ion binding;ion binding;cation binding;protein binding;opsonin binding;complement binding;steroid binding;lipid binding;sterol binding;small molecule binding;alcohol binding;organic cyclic compound binding;lipoprotein particle binding;protein-containing complex binding;protein-lipid complex binding;protein dimerization activity;identical protein binding;signaling …	cellular_component;extracellular region;extracellular space;cell;neuron projection;axon;site of polarized growth;vesicle;axon part;cell projection;organelle;membrane-bounded organelle;extracellular organelle;extracellular region part;cell projection part;cell part;neuron part;actin-based cell projection;plasma membrane bounded cell projection;plasma membrane bounded cell projection part;distal ax…	-	-
TR16425_c0_g1	0	26.59	-7.4191	2.0649e-06	0.0033544	mCG50445 [Mus musculus]	-	-	metabolic process;transcription by RNA polymerase II;nucleobase-containing compound metabolic process;transcription, DNA-templated;regulation of transcription, DNA-templated;regulation of transcription by RNA polymerase II;cellular aromatic compound metabolic process;nitrogen compound metabolic process;biological_process;biosynthetic process;macromolecule biosynthetic process;regulation of biosyn…	protein binding;molecular_function;signaling receptor binding;binding;molecular function regulator;receptor ligand activity;receptor regulator activity;metal ion binding;ion binding;cation binding;transition metal ion binding;ion channel inhibitor activity;channel regulator activity;channel inhibitor activity;ion channel regulator activity;iron channel inhibitor activity;hormone activity;copper i…	intracellular;cellular_component;extracellular region;cell;intracellular membrane-bounded organelle;organelle;membrane-bounded organelle;intracellular organelle;extracellular region part;intracellular part;cell part;extracellular space;nucleus	-	-
TR10283_c0_g1	0.31	41.25	-7.0908	2.2145e-06	0.003551	glutaminase liver isoform, mitochondrial isoform 1 precursor [Mus musculus]|Q571F8.2 RecName: Full=Glutaminase liver isoform, mitochondrial	Potassium channel KOR2 OS=Oryza sativa subsp. japonica OX=39947 GN=Os04g0445000 PE=2 SV=2	Glutaminase;Ankyrin repeats (3 copies);Ankyrin repeats (many copies);Ankyrin repeats (many copies)	-	-	-	-	-
TR4443_c0_g1	2.38	689.19	-8.1932	2.2345e-06	0.003551	Serpina1c protein, partial [Mus musculus]	Serpin-Z2A OS=Oryza sativa subsp. japonica OX=39947 GN=Os11g0239000 PE=3 SV=1	Serpin (serine protease inhibitor)	metabolic process;proteolysis;nitrogen compound metabolic process;biological_process;negative regulation of metabolic process;cellular process;negative regulation of macromolecule metabolic process;regulation of metabolic process;protein metabolic process;regulation of proteolysis;regulation of cellular metabolic process;negative regulation of cellular metabolic process;regulation of cellular pro…	protein binding;molecular_function;binding;enzyme binding;enzyme inhibitor activity;endopeptidase inhibitor activity;endopeptidase regulator activity;molecular function regulator;peptidase inhibitor activity;enzyme regulator activity;peptidase regulator activity;serine-type endopeptidase inhibitor activity;identical protein binding;protease binding	intracellular;cellular_component;extracellular region;extracellular space;cell;cytoplasm;intracellular membrane-bounded organelle;endomembrane system;vesicle;organelle;membrane-bounded organelle;intracellular organelle;extracellular organelle;extracellular region part;intracellular part;cytoplasmic part;cell part;extracellular vesicle;extracellular exosome;endoplasmic reticulum;Golgi apparatus	-	-
TR16106_c0_g2	0.25	46.01	-7.2516	2.29e-06	0.0036001	expressed sequence AI182371, isoform CRA_c, partial [Mus musculus]	-	MG2 domain;Anaphylotoxin-like domain	-	-	-	-	-
TR53971_c0_g2	0	28.31	-7.5096	2.4059e-06	0.0037421	cyclic AMP-responsive element-binding protein 3-like protein 3 [Mus musculus]|Q91XE9.1 RecName: Full=Cyclic AMP-responsive element-binding protein 3-like protein 3	-	bZIP transcription factor;Basic region leucine zipper	response to unfolded protein;signal transduction;response to stress;cell communication;biological_process;cellular process;response to organic substance;cellular response to stress;signaling;cellular response to chemical stimulus;cellular response to unfolded protein;response to endoplasmic reticulum stress;response to topologically incorrect protein;cellular response to topologically incorrect p…	transcription regulatory region sequence-specific DNA binding;RNA polymerase II regulatory region DNA binding;regulatory region nucleic acid binding;molecular_function;nucleic acid binding;DNA binding;double-stranded DNA binding;binding;transcription regulatory region DNA binding;sequence-specific DNA binding;organic cyclic compound binding;heterocyclic compound binding;sequence-specific double-s…	intracellular;cellular_component;membrane;cell;cytoplasm;intracellular membrane-bounded organelle;endomembrane system;intrinsic component of membrane;organelle;membrane-bounded organelle;intracellular organelle;intracellular part;membrane part;cytoplasmic part;cell part;integral component of membrane;endoplasmic reticulum;nucleus	-	-
TR132529_c0_g1	2.38	648.6	-8.1058	2.6012e-06	0.0040033	fibrinogen beta chain preproprotein [Mus musculus]|Q8K0E8.1 RecName: Full=Fibrinogen beta chain	-	Fibrinogen beta and gamma chains, C-terminal globular domain;Fibrinogen alpha/beta chain family	immune system process;immune response;biological_process;response to stimulus;cell adhesion;biological adhesion;cell-substrate adhesion;metabolic process;proteolysis;protein processing;nitrogen compound metabolic process;gene expression;protein metabolic process;zymogen activation;macromolecule metabolic process;primary metabolic process;protein maturation;organic substance metabolic process;orga…	protein binding;molecular_function;binding;molecular adaptor activity;chaperone binding;structural molecule activity;signaling receptor binding;cell adhesion molecule binding;protein binding, bridging	plasma membrane;intracellular;cellular_component;membrane;extracellular region;extracellular space;cell;cytoplasm;secretory granule;cell surface;endomembrane system;cytoplasmic vesicle;vesicle;protein-containing complex;organelle;membrane-bounded organelle;intracellular organelle;extracellular organelle;extracellular region part;intracellular part;membrane part;cytoplasmic part;plasma membrane pa…	-	-
TR15052_c0_g1	0.25	251.14	-9.7112	2.8173e-06	0.0042906	inter alpha-trypsin inhibitor, heavy chain 4, isoform CRA_d, partial [Mus musculus]	-	Vault protein inter-alpha-trypsin domain;von Willebrand factor type A domain;von Willebrand factor type A domain;von Willebrand factor type A domain;Inter-alpha-trypsin inhibitor heavy chain C-terminus;vWA found in TerF C terminus	-	-	-	-	-
TR80764_c0_g1	1.99	363.25	-7.517	3.1565e-06	0.0047577	microsomal glutathione S-transferase 1 isoform 2 [Mus musculus]	-	MAPEG family	-	-	-	-	-
TR35064_c0_g1	0.31	41.3	-7.0959	3.2285e-06	0.0048166	glucose-6-phosphatase [Mus musculus]|P35576.2 RecName: Full=Glucose-6-phosphatase	-	PAP2 superfamily	-	-	-	-	-
TR28554_c0_g1	0.88	46.19	-5.7549	3.3715e-06	0.0049792	galectin-9 isoform 2 [Mus musculus]|AAB51189.1 beta-galactoside binding lectin [Mus musculus]|BAE26856.1 unnamed protein product [Mus musculus]|EDL15600.1 lectin, galactose binding, soluble 9, isoform CRA_d [Mus musculus]	-	Galactoside-binding lectin	cell adhesion;biological_process;biological adhesion;cell-cell adhesion;cell-cell adhesion via plasma-membrane adhesion molecules;reproduction;reproductive process;multicellular organismal process;multi-organism reproductive process;multi-multicellular organism process;multi-organism process;metabolic process;positive regulation of metabolic process;gene expression;regulation of gene expression;p…	molecular_function;binding;carbohydrate derivative binding;protein binding;enzyme activator activity;protein kinase regulator activity;molecular function regulator;kinase regulator activity;kinase activator activity;enzyme regulator activity;protein kinase activator activity;galactoside binding;carbohydrate binding;signaling receptor binding;protein serine/threonine kinase activator activity;enzy…	intracellular;cellular_component;cell;intracellular membrane-bounded organelle;organelle;membrane-bounded organelle;intracellular organelle;intracellular part;cell part;cytoplasm;nucleus;extracellular region	-	-
TR3105_c3_g1	3.53	920.14	-8.0364	3.515e-06	0.0051391	acyl-CoA desaturase 1 [Mus musculus]|P13516.2 RecName: Full=Acyl-CoA desaturase 1	Delta-9 desaturase-like 3 protein OS=Arabidopsis thaliana OX=3702 GN=At1g06120 PE=2 SV=1	Fatty acid desaturase	-	-	-	-	-
TR19340_c0_g1	1.78	153.7	-6.4581	3.5538e-06	0.0051424	4-hydroxyphenylpyruvate dioxygenase [Mus musculus]|P49429.3 RecName: Full=4-hydroxyphenylpyruvate dioxygenase	4-hydroxyphenylpyruvate dioxygenase OS=Plectranthus scutellarioides OX=4142 PE=2 SV=1	Glyoxalase/Bleomycin resistance protein/Dioxygenase superfamily;Glyoxalase/Bleomycin resistance protein/Dioxygenase superfamily;Glyoxalase-like domain	-	-	-	-	-
TR82930_c0_g1	0.5	214.52	-8.6751	3.5876e-06	0.0051424	vitronectin precursor [Mus musculus]|P29788.2 RecName: Full=Vitronectin	-	Hemopexin;Somatomedin B domain	-	-	-	-	-
TR35506_c0_g1	0.81	43.19	-5.6984	3.878e-06	0.0055046	cystathionine beta-synthase, isoform CRA_c, partial [Mus musculus]	Cysteine synthase OS=Spinacia oleracea OX=3562 PE=1 SV=1	Pyridoxal-phosphate dependent enzyme;CBS domain	skeletal system development;ossification;multicellular organism development;anatomical structure morphogenesis;animal organ morphogenesis;biological_process;multicellular organismal process;developmental process;replacement ossification;animal organ development;skeletal system morphogenesis;system development;anatomical structure development;bone development;bone morphogenesis;endochondral bone m…	molecular_function;catalytic activity;lyase activity;carbon-oxygen lyase activity;hydro-lyase activity;transferase activity;transferase activity, transferring alkyl or aryl (other than methyl) groups;binding;ion binding;cation binding;drug binding;small molecule binding;tetrapyrrole binding;cofactor binding;organic cyclic compound binding;heterocyclic compound binding;vitamin binding;anion bindin…	intracellular;cellular_component;cell;cytoplasm;intracellular membrane-bounded organelle;organelle;membrane-bounded organelle;intracellular organelle;intracellular part;cytoplasmic part;cell part;cytosol;nucleus	-	-
TR5226_c0_g1	1.81	487.13	-8.0947	3.9992e-06	0.0056221	fibrinogen gamma chain isoform 2 precursor [Mus musculus]|BAE28843.1 unnamed protein product [Mus musculus]	-	Fibrinogen beta and gamma chains, C-terminal globular domain;Fibrinogen alpha/beta chain family	immune system process;immune response;biological_process;response to stimulus;cell adhesion;biological adhesion;cell-substrate adhesion;metabolic process;proteolysis;protein processing;nitrogen compound metabolic process;gene expression;protein metabolic process;zymogen activation;macromolecule metabolic process;primary metabolic process;protein maturation;organic substance metabolic process;orga…	protein binding;molecular_function;binding;molecular adaptor activity;ion binding;cation binding;protein dimerization activity;identical protein binding;protein homodimerization activity;structural molecule activity;signaling receptor binding;metal ion binding;cell adhesion molecule binding;protein binding, bridging	plasma membrane;intracellular;cellular_component;membrane;extracellular region;extracellular space;cell;cytoplasm;secretory granule;cell surface;endomembrane system;cytoplasmic vesicle;vesicle;protein-containing complex;organelle;membrane-bounded organelle;intracellular organelle;extracellular organelle;extracellular region part;intracellular part;membrane part;cytoplasmic part;plasma membrane pa…	-	-
TR53512_c0_g1	0.31	146.52	-8.933	4.2886e-06	0.0059488	unnamed protein product [Mus musculus]	-	Arginase family	-	-	-	-	-
TR68680_c0_g1	1.37	55.8	-5.331	4.3129e-06	0.0059488	endoribonuclease LACTB2 [Mus musculus]|Q99KR3.1 RecName: Full=Endoribonuclease LACTB2	-	Metallo-beta-lactamase superfamily;Beta-lactamase superfamily domain	metabolic process;nucleobase-containing compound metabolic process;cellular aromatic compound metabolic process;nitrogen compound metabolic process;biological_process;cellular process;RNA metabolic process;cellular nitrogen compound metabolic process;macromolecule metabolic process;cellular metabolic process;primary metabolic process;heterocycle metabolic process;organic substance metabolic proce…	molecular_function;nucleic acid binding;RNA binding;binding;organic cyclic compound binding;heterocyclic compound binding;catalytic activity;nuclease activity;endonuclease activity;ribonuclease activity;hydrolase activity;hydrolase activity, acting on ester bonds;catalytic activity, acting on RNA;metal ion binding;ion binding;cation binding;transition metal ion binding;endoribonuclease activity;s…	intracellular;cellular_component;mitochondrion;cell;cytoplasm;intracellular membrane-bounded organelle;membrane-enclosed lumen;organelle;membrane-bounded organelle;intracellular organelle;organelle lumen;organelle part;intracellular part;mitochondrial part;cytoplasmic part;intracellular organelle part;cell part;intracellular organelle lumen;mitochondrial matrix	-	-
TR16606_c0_g2	30.95	224.87	-2.8556	4.4086e-06	0.0060239	predicted protein [Hordeum vulgare subsp. vulgare]	O-acyltransferase WSD1 OS=Arabidopsis thaliana OX=3702 GN=WSD1 PE=2 SV=1	-	-	-	-	-	-
TR40476_c0_g1	1.4	64.46	-5.5233	4.4675e-06	0.0060479	peroxisomal multifunctional enzyme type 2 [Mus musculus]|P51660.3 RecName: Full=Peroxisomal multifunctional enzyme type 2	Enoyl-CoA hydratase 2, peroxisomal OS=Arabidopsis thaliana OX=3702 GN=ECH2 PE=1 SV=1	MaoC like domain;short chain dehydrogenase;Enoyl-(Acyl carrier protein) reductase;SCP-2 sterol transfer family;KR domain;N-terminal half of MaoC dehydratase	-	-	-	-	-
TR43492_c0_g2	0	25.18	-7.3383	4.9979e-06	0.0067038	-	-	-	-	-	-	-	-
TR107653_c0_g1	0.31	37.86	-6.9678	5.1554e-06	0.0067905	H6pd protein, partial [Mus musculus]	Probable 6-phosphogluconolactonase 1 OS=Arabidopsis thaliana OX=3702 GN=At1g13700 PE=2 SV=1	Glucosamine-6-phosphate isomerases/6-phosphogluconolactonase	metabolic process;carbohydrate metabolic process;monosaccharide metabolic process;biological_process;hexose metabolic process;primary metabolic process;small molecule metabolic process;organic substance metabolic process;cellular aldehyde metabolic process;nucleobase-containing compound metabolic process;cellular aromatic compound metabolic process;coenzyme metabolic process;oxidoreduction coenzy…	molecular_function;catalytic activity;oxidoreductase activity;oxidoreductase activity, acting on CH-OH group of donors;oxidoreductase activity, acting on the CH-OH group of donors, NAD or NADP as acceptor;binding;hydrolase activity;hydrolase activity, acting on ester bonds;carboxylic ester hydrolase activity;glucose dehydrogenase activity;nucleotide binding;small molecule binding;cofactor binding…	intracellular;cellular_component;cell;cytoplasm;intracellular membrane-bounded organelle;endomembrane system;organelle;membrane-bounded organelle;intracellular organelle;intracellular part;cytoplasmic part;cell part;mitochondrion;endoplasmic reticulum	-	-
TR64812_c0_g1	0.28	40	-7.0477	5.1095e-06	0.0067905	mitochondrial amidoxime-reducing component 1 [Mus musculus]|Q9CW42.2 RecName: Full=Mitochondrial amidoxime-reducing component 1	-	MOSC N-terminal beta barrel domain;MOSC domain	-	-	-	-	-
TR14340_c0_g4	0.56	44.61	-6.312	5.3747e-06	0.0069895	PREDICTED: carnitine O-palmitoyltransferase 1, liver isoform isoform X2 [Mus musculus]	-	Choline/Carnitine o-acyltransferase	metabolic process;organic acid metabolic process;lipid metabolic process;fatty acid metabolic process;biological_process;cellular process;carboxylic acid metabolic process;monocarboxylic acid metabolic process;oxoacid metabolic process;cellular metabolic process;primary metabolic process;cellular lipid metabolic process;small molecule metabolic process;organic substance metabolic process;carbohyd…	molecular_function;catalytic activity;O-acyltransferase activity;carnitine O-acyltransferase activity;palmitoyltransferase activity;O-palmitoyltransferase activity;transferase activity;transferase activity, transferring acyl groups;transferase activity, transferring acyl groups other than amino-acyl groups;protein binding;binding;identical protein binding;carnitine O-palmitoyltransferase activity…	intracellular;cellular_component;integral component of membrane;membrane;mitochondrion;cell;cytoplasm;mitochondrial envelope;mitochondrial outer membrane;intracellular membrane-bounded organelle;organelle inner membrane;outer membrane;organelle membrane;intrinsic component of membrane;intrinsic component of organelle membrane;integral component of organelle membrane;intrinsic component of mitocho…	-	-
TR40646_c0_g1	0.9	286.49	-8.3448	5.4021e-06	0.0069895	kininogen-1 isoform 1 precursor [Mus musculus]|AAI08937.1 Kng1 protein [Mus musculus]	-	Cystatin domain;Cathelicidin;Aspartic acid proteinase inhibitor	defense response;response to stress;biological_process;response to stimulus;cellular ion homeostasis;cellular calcium ion homeostasis;cellular metal ion homeostasis;cellular process;cellular homeostasis;cellular cation homeostasis;cellular divalent inorganic cation homeostasis;homeostatic process;ion homeostasis;chemical homeostasis;regulation of cytosolic calcium ion concentration;metal ion home…	protein binding;molecular_function;binding;enzyme inhibitor activity;endopeptidase inhibitor activity;endopeptidase regulator activity;molecular function regulator;peptidase inhibitor activity;enzyme regulator activity;peptidase regulator activity;signaling receptor binding;cysteine-type endopeptidase inhibitor activity	cellular_component;extracellular region;extracellular space;vesicle;organelle;membrane-bounded organelle;extracellular organelle;extracellular region part;extracellular vesicle;extracellular exosome;blood microparticle	-	-
TR42569_c0_g1	0	24.69	-7.3118	5.7193e-06	0.007335	serine--pyruvate aminotransferase, mitochondrial isoform 1 precursor [Mus musculus]|O35423.3 RecName: Full=Serine--pyruvate aminotransferase, mitochondrial	Serine--glyoxylate aminotransferase OS=Arabidopsis thaliana OX=3702 GN=AGT1 PE=1 SV=2	Aminotransferase class-V	-	-	-	K00830|AGXT; alanine-glyoxylate transaminase / serine-glyoxylate transaminase / serine-pyruvate transaminase [EC:2.6.1.44 2.6.1.45 2.6.1.51]	ko00250(Metabolism);ko00260(Metabolism);ko00630(Metabolism);ko00680(Metabolism);ko01100(Metabolism);ko01110(Metabolism);ko01120(Metabolism);ko01200(Metabolism);ko04146(Cellular Processes)
TR132432_c0_g1	0.5	42.8	-6.3001	5.7868e-06	0.0073571	-	-	-	-	-	-	-	-
TR7539_c0_g3	4.49	70.27	-3.9633	5.9337e-06	0.0074788	vigilin [Mus musculus]|NP_001288293.1 vigilin [Mus musculus]|NP_001344485.1 vigilin [Mus musculus]|XP_006529138.1 PREDICTED: vigilin isoform X1 [Mus musculus]|XP_006529139.1 PREDICTED: vigilin isoform X1 [Mus musculus]|XP_006529140.1 PREDICTED: vigilin isoform X1 [Mus musculus]|Q8VDJ3.1 RecName: Full=Vigilin	-	KH domain;Mitochondrial inner-membrane-bound regulator;KH domain;NusA-like KH domain	transport;biological_process;lipid localization;macromolecule localization;localization;establishment of localization;organic substance transport;metabolic process;alcohol metabolic process;lipid metabolic process;steroid metabolic process;sterol metabolic process;primary metabolic process;small molecule metabolic process;organic substance metabolic process;organic cyclic compound metabolic proce…	protein binding;molecular_function;cell adhesion molecule binding;cell adhesion mediator activity;binding;cadherin binding;cell-cell adhesion mediator activity;cadherin binding involved in cell-cell adhesion	intracellular;cellular_component;extracellular region;extracellular space;cell;intracellular membrane-bounded organelle;cell-cell junction;adherens junction;cell junction;protein-containing complex;protein-lipid complex;plasma lipoprotein particle;organelle;membrane-bounded organelle;intracellular organelle;extracellular region part;intracellular part;cell part;anchoring junction;lipoprotein part…	-	-
TR14706_c0_g2	1.53	44.03	-4.9042	6.1462e-06	0.0076803	insulin-like growth factor-binding protein 1 precursor [Mus musculus]|P47876.2 RecName: Full=Insulin-like growth factor-binding protein 1	-	Thyroglobulin type-1 repeat;Insulin-like growth factor binding protein	-	-	-	-	-
TR3862_c0_g2	2.13	37.8	-4.1258	6.6532e-06	0.0081742	cinnamoyl-CoA reductase 2-like [Aegilops tauschii subsp. tauschii]	Cinnamoyl-CoA reductase 1 OS=Arabidopsis thaliana OX=3702 GN=CCR1 PE=1 SV=1	NAD dependent epimerase/dehydratase family;NAD(P)H-binding;3-beta hydroxysteroid dehydrogenase/isomerase family;NmrA-like family;GDP-mannose 4,6 dehydratase;Polysaccharide biosynthesis protein;Male sterility protein	-	-	-	-	-
TR93512_c0_g1	5.29	330.64	-5.9665	6.6462e-06	0.0081742	haptoglobin isoform 1 preproprotein [Mus musculus]|Q61646.1 RecName: Full=Haptoglobin	-	Trypsin	multicellular organism development;biological_process;multicellular organismal process;developmental process;animal organ development;system development;gland development;anatomical structure development;hepaticobiliary system development;acute inflammatory response;defense response;response to stress;inflammatory response;response to stimulus;response to external stimulus;response to biotic stim…	molecular_function;catalytic activity;endopeptidase activity;serine-type peptidase activity;peptidase activity;peptidase activity, acting on L-amino acid peptides;hydrolase activity;serine hydrolase activity;catalytic activity, acting on a protein;protein binding;binding;protein dimerization activity;identical protein binding;hemoglobin binding;antioxidant activity;serine-type endopeptidase activ…	intracellular;cellular_component;extracellular region;extracellular space;cell;cytoplasm;intracellular membrane-bounded organelle;endomembrane system;vesicle;protein-containing complex;organelle;membrane-bounded organelle;intracellular organelle;extracellular organelle;extracellular region part;intracellular part;cytoplasmic part;cell part;extracellular vesicle;extracellular exosome;blood micropa…	-	-
TR56244_c0_g2	0	25.49	-7.3569	7.1594e-06	0.0087228	-	-	-	-	-	-	-	-
TR25106_c0_g1	0	165.3	-10.0695	8.1489e-06	0.0098463	complement factor B isoform 1 precursor [Mus musculus]	-	Trypsin;von Willebrand factor type A domain;Sushi repeat (SCR repeat);von Willebrand factor type A domain	metabolic process;nitrogen compound metabolic process;biological_process;protein metabolic process;macromolecule metabolic process;primary metabolic process;organic substance metabolic process;organonitrogen compound metabolic process;immune effector process;activation of immune response;immune system process;regulation of immune system process;positive regulation of immune system process;defense…	molecular_function;catalytic activity;endopeptidase activity;serine-type peptidase activity;peptidase activity;peptidase activity, acting on L-amino acid peptides;hydrolase activity;serine hydrolase activity;catalytic activity, acting on a protein;serine-type endopeptidase activity	cellular_component;extracellular region;extracellular space;vesicle;organelle;membrane-bounded organelle;extracellular organelle;extracellular region part;extracellular vesicle;blood microparticle;extracellular exosome	-	-
TR538_c1_g2	11.27	128.97	-3.5136	8.592e-06	0.010297	calreticulin precursor [Mus musculus]|P14211.1 RecName: Full=Calreticulin	Calreticulin OS=Ricinus communis OX=3988 PE=2 SV=1	Calreticulin family	metabolic process;transcription by RNA polymerase II;nucleobase-containing compound metabolic process;transcription, DNA-templated;regulation of transcription, DNA-templated;regulation of transcription by RNA polymerase II;cellular aromatic compound metabolic process;nitrogen compound metabolic process;biological_process;biosynthetic process;macromolecule biosynthetic process;regulation of biosyn…	protein binding;molecular_function;binding;metal ion binding;ion binding;cation binding;nucleic acid binding;RNA binding;organic cyclic compound binding;heterocyclic compound binding;signaling receptor binding;cell adhesion molecule binding;protein-containing complex binding;transition metal ion binding;enzyme binding;ubiquitin-like protein ligase binding;amide binding;transcription factor bindin…	plasma membrane;intracellular;cellular_component;integral component of membrane;ribonucleoprotein complex;membrane;extracellular region;extracellular space;cell;cytoplasm;endoplasmic reticulum;endoplasmic reticulum membrane;intracellular membrane-bounded organelle;secretory granule;adherens junction;cell-substrate adherens junction;cell surface;endomembrane system;sarcoplasm;cell junction;cell-su…	-	-
TR79689_c0_g1	0.81	39.49	-5.5701	8.9215e-06	0.010605	-	-	-	-	-	-	-	-
TR118761_c0_g1	0.25	38.39	-6.9892	9.0321e-06	0.01065	kynurenine 3-monooxygenase (kynurenine 3-hydroxylase), partial [Mus musculus]	-	FAD binding domain;FAD dependent oxidoreductase;NAD(P)-binding Rossmann-like domain	metabolic process;biological_process;response to stress;response to osmotic stress;response to abiotic stimulus;response to stimulus;nucleobase-containing compound metabolic process;cellular aromatic compound metabolic process;coenzyme metabolic process;oxidoreduction coenzyme metabolic process;nucleoside phosphate metabolic process;phosphorus metabolic process;phosphate-containing compound metab…	molecular_function;catalytic activity;monooxygenase activity;oxidoreductase activity;oxidoreductase activity, acting on paired donors, with incorporation or reduction of molecular oxygen;oxidoreductase activity, acting on paired donors, with incorporation or reduction of molecular oxygen, NAD(P)H as one donor, and incorporation of one atom of oxygen;oxidoreductase activity, acting on NAD(P)H;oxid…	intracellular;cellular_component;membrane;mitochondrion;extracellular region;extracellular space;cell;cytoplasm;mitochondrial envelope;intracellular membrane-bounded organelle;organelle inner membrane;outer membrane;organelle membrane;intrinsic component of membrane;mitochondrial membrane;organelle envelope;organelle outer membrane;envelope;vesicle;organelle;membrane-bounded organelle;intracellul…	-	-
TR66429_c0_g2	0.81	43.62	-5.7146	9.2006e-06	0.010676	Acyl-Coenzyme A dehydrogenase family, member 11 [Mus musculus]|EDL21085.1 acyl-Coenzyme A dehydrogenase family, member 11 [Mus musculus]	Probable acyl-CoA dehydrogenase IBR3 OS=Arabidopsis thaliana OX=3702 GN=IBR3 PE=1 SV=1	Acyl-CoA dehydrogenase, C-terminal domain;Phosphotransferase enzyme family;Acyl-CoA dehydrogenase, middle domain;Acyl-CoA dehydrogenase, N-terminal domain;Acyl-CoA dehydrogenase, C-terminal domain	metabolic process;organic acid metabolic process;oxidation-reduction process;lipid metabolic process;fatty acid metabolic process;fatty acid beta-oxidation;biological_process;catabolic process;fatty acid catabolic process;cellular process;lipid catabolic process;organic acid catabolic process;fatty acid oxidation;carboxylic acid metabolic process;lipid modification;monocarboxylic acid metabolic p…	molecular_function;catalytic activity;oxidoreductase activity;nucleotide binding;binding;purine nucleotide binding;adenyl nucleotide binding;ribonucleotide binding;purine ribonucleotide binding;adenyl ribonucleotide binding;amide binding;small molecule binding;ion binding;anion binding;cofactor binding;coenzyme binding;organic cyclic compound binding;carbohydrate derivative binding;nucleoside pho…	intracellular;cellular_component;membrane;mitochondrion;cell;cytoplasm;mitochondrial envelope;intracellular membrane-bounded organelle;organelle membrane;organelle envelope;envelope;microbody;organelle;membrane-bounded organelle;intracellular organelle;organelle part;intracellular part;mitochondrial part;cytoplasmic part;intracellular organelle part;cell part;mitochondrial membrane;peroxisome;nuc…	K00249|ACADM, acd; acyl-CoA dehydrogenase [EC:1.3.8.7]	ko00071(Metabolism);ko00280(Metabolism);ko01100(Metabolism);ko01110(Metabolism);ko01212(Metabolism);ko03320(Organismal Systems)
TR9095_c0_g1	0.56	39.45	-6.1351	9.1388e-06	0.010676	-	-	-	-	-	-	-	-
TR11370_c0_g1	0	211.44	-10.4248	9.5381e-06	0.010869	antithrombin-III precursor [Mus musculus]|XP_006496689.1 PREDICTED: antithrombin-III isoform X1 [Mus musculus]|P32261.1 RecName: Full=Antithrombin-III	Serpin-Z2B OS=Triticum aestivum OX=4565 PE=1 SV=1	Serpin (serine protease inhibitor)	biological_process;response to external stimulus;response to extracellular stimulus;response to nutrient levels;response to chemical;response to stimulus;metabolic process;proteolysis;nitrogen compound metabolic process;negative regulation of metabolic process;cellular process;negative regulation of macromolecule metabolic process;regulation of metabolic process;protein metabolic process;regulati…	protein binding;molecular_function;binding;enzyme binding;enzyme inhibitor activity;endopeptidase inhibitor activity;endopeptidase regulator activity;molecular function regulator;peptidase inhibitor activity;enzyme regulator activity;peptidase regulator activity;glycosaminoglycan binding;ion binding;anion binding;carbohydrate derivative binding;sulfur compound binding;serine-type endopeptidase in…	cellular_component;extracellular region;extracellular space;vesicle;organelle;membrane-bounded organelle;extracellular organelle;extracellular region part;extracellular vesicle;extracellular exosome;blood microparticle	-	-
TR12002_c0_g1	7.49	106.4	-3.8318	9.5995e-06	0.010869	protein disulfide-isomerase A3 precursor [Mus musculus]|P27773.2 RecName: Full=Protein disulfide-isomerase A3	Protein disulfide isomerase-like 1-2 OS=Arabidopsis thaliana OX=3702 GN=PDIL1-2 PE=2 SV=1	Thioredoxin;Thioredoxin-like domain;Thioredoxin-like domain;Thioredoxin-like;Thioredoxin-like;Thioredoxin;Thioredoxin-like domain;Thioredoxin-like domain;Thioredoxin-like;Thioredoxin-like	-	-	-	-	-
TR35276_c0_g1	0	22.7	-7.1904	9.6158e-06	0.010869	afamin precursor [Mus musculus]|O89020.2 RecName: Full=Afamin	-	Serum albumin family	-	-	-	-	-
TR75092_c0_g1	0.56	45.39	-6.3381	9.6644e-06	0.010869	fibrinogen-like protein 1 precursor [Mus musculus]|XP_011240489.1 PREDICTED: fibrinogen-like protein 1 isoform X1 [Mus musculus]|AAQ05798.1 MFIRE1 [Mus musculus]|EDL35515.1 fibrinogen-like protein 1 [Mus musculus]	-	Fibrinogen beta and gamma chains, C-terminal globular domain	metabolic process;alcohol metabolic process;lipid metabolic process;biological_process;steroid metabolic process;sterol metabolic process;primary metabolic process;small molecule metabolic process;organic substance metabolic process;organic cyclic compound metabolic process;organic hydroxy compound metabolic process;secondary alcohol metabolic process;carbohydrate metabolic process;monosaccharide…	-	cellular_component;extracellular region;extracellular space;vesicle;organelle;membrane-bounded organelle;extracellular organelle;extracellular region part;extracellular vesicle;extracellular exosome	-	-
TR17692_c0_g1	1.31	190.41	-7.1605	9.7457e-06	0.010877	alcohol dehydrogenase 1 [Mus musculus]|P00329.2 RecName: Full=Alcohol dehydrogenase 1	Alcohol dehydrogenase class-3 OS=Pisum sativum OX=3888 PE=1 SV=1	Zinc-binding dehydrogenase;Alcohol dehydrogenase GroES-like domain;Zinc-binding dehydrogenase;Thioredoxin;Thioredoxin-like domain;Thioredoxin-like	-	-	-	-	-
TR21018_c0_g1	0.31	32.39	-6.7414	9.873e-06	0.010935	phosphatidylcholine-sterol acyltransferase precursor [Mus musculus]|P16301.2 RecName: Full=Phosphatidylcholine-sterol acyltransferase	Lecithin-cholesterol acyltransferase-like 1 OS=Arabidopsis thaliana OX=3702 GN=LCAT1 PE=2 SV=1	Lecithin:cholesterol acyltransferase	metabolic process;lipid metabolic process;phospholipid metabolic process;glycerophospholipid metabolic process;phosphorus metabolic process;phosphate-containing compound metabolic process;nitrogen compound metabolic process;biological_process;lipid biosynthetic process;phospholipid biosynthetic process;biosynthetic process;cellular process;organophosphate metabolic process;cellular metabolic proc…	molecular_function;catalytic activity;O-acyltransferase activity;transferase activity;transferase activity, transferring acyl groups;transferase activity, transferring acyl groups other than amino-acyl groups;phospholipase activity;lipase activity;hydrolase activity;hydrolase activity, acting on ester bonds;carboxylic ester hydrolase activity;protein binding;binding;apolipoprotein binding;phospha…	cellular_component;extracellular region;extracellular space;vesicle;protein-containing complex;protein-lipid complex;plasma lipoprotein particle;organelle;membrane-bounded organelle;extracellular organelle;extracellular region part;extracellular vesicle;lipoprotein particle;extracellular exosome;high-density lipoprotein particle	-	-
TR38090_c0_g1	1.99	57.24	-4.8487	1.0022e-05	0.011017	acyl-CoA 6-desaturase [Mus musculus]|Q9Z0R9.1 RecName: Full=Acyl-CoA 6-desaturase	Acyl-lipid (9-3)-desaturase OS=Ceratodon purpureus OX=3225 PE=1 SV=1	Fatty acid desaturase;Cytochrome b5-like Heme/Steroid binding domain	metabolic process;biological_process;organic acid metabolic process;lipid metabolic process;fatty acid metabolic process;lipid biosynthetic process;biosynthetic process;cellular process;organic acid biosynthetic process;carboxylic acid metabolic process;monocarboxylic acid metabolic process;oxoacid metabolic process;cellular metabolic process;primary metabolic process;cellular biosynthetic proces…	molecular_function;catalytic activity;oxidoreductase activity;acyl-CoA desaturase activity;oxidoreductase activity, acting on paired donors, with incorporation or reduction of molecular oxygen;oxidoreductase activity, acting on paired donors, with oxidation of a pair of donors resulting in the reduction of molecular oxygen to two molecules of water;stearoyl-CoA 9-desaturase activity	intracellular;cellular_component;membrane;cell;cytoplasm;intracellular membrane-bounded organelle;endomembrane system;intrinsic component of membrane;organelle;membrane-bounded organelle;intracellular organelle;intracellular part;membrane part;cytoplasmic part;cell part;integral component of membrane;endoplasmic reticulum	-	-
TR5535_c0_g1	0	183.46	-10.2199	1.0197e-05	0.011126	cytochrome P450, family 2, subfamily c, polypeptide 29, partial [Mus musculus]	Cytochrome P450 83A1 OS=Arabidopsis thaliana OX=3702 GN=CYP83A1 PE=1 SV=2	Cytochrome P450	cytoskeleton organization;organelle organization;biological_process;cellular process;cellular component organization;actin filament-based process;cellular component organization or biogenesis;response to stress;response to stimulus;metabolic process;transcription by RNA polymerase II;nucleobase-containing compound metabolic process;transcription, DNA-templated;regulation of transcription, DNA-tem…	transcription regulator activity;molecular_function;DNA-binding transcription factor activity;nucleic acid binding;binding;organic cyclic compound binding;heterocyclic compound binding;protein binding;cytoskeletal protein binding;metal ion binding;iron ion binding;ion binding;cation binding;transition metal ion binding;RNA binding;translation release factor activity;translation termination factor…	intracellular;cellular_component;cell;intracellular membrane-bounded organelle;organelle;membrane-bounded organelle;non-membrane-bounded organelle;intracellular organelle;intracellular non-membrane-bounded organelle;intracellular part;cell part;cytoplasm;cytoskeleton;nucleus	-	-
TR13671_c0_g1	1.06	43.17	-5.3002	1.0426e-05	0.011292	unnamed protein product [Mus musculus]|BAC26498.1 unnamed protein product [Mus musculus]|BAC25773.1 unnamed protein product [Mus musculus]|AAH43057.1 D4Wsu53e protein [Mus musculus]|AAH54728.1 D4Wsu53e protein [Mus musculus]|AAH56986.1 D4Wsu53e protein [Mus musculus]|AAH46231.2 D4Wsu53e protein [Mus musculus]|BAE36138.1 unnamed protein product [Mus musculus]|BAE41350.1 unnamed protein product [Mu…	-	Arginine/Serine-Rich protein 1	-	-	-	-	-
TR7859_c0_g1	12	116.75	-3.2847	1.059e-05	0.011385	unnamed protein product [Triticum aestivum]	Amino acid transporter AVT1I OS=Arabidopsis thaliana OX=3702 GN=AVT1I PE=3 SV=1	Transmembrane amino acid transporter protein	-	-	-	K15015|SLC32A, VGAT; solute carrier family 32 (vesicular inhibitory amino acid transporter)	ko04721(Organismal Systems);ko04723(Organismal Systems);ko04727(Organismal Systems)
TR3969_c0_g1	3.47	358.69	-6.7001	1.1397e-05	0.012163	catalase [Mus musculus]|P24270.4 RecName: Full=Catalase|BAE40856.1 unnamed protein product [Mus musculus]|BAE29939.1 unnamed protein product [Mus musculus]|BAE34859.1 unnamed protein product [Mus musculus]|BAE35454.1 unnamed protein product [Mus musculus]|BAE35458.1 unnamed protein product [Mus musculus]|EDL27697.1 catalase, isoform CRA_b [Mus musculus]	Catalase-1/2 OS=Glycine max OX=3847 GN=CAT1 PE=2 SV=1	Catalase;Catalase-related immune-responsive	-	-	-	-	-
TR16779_c0_g1	0.31	263.46	-9.7804	1.17e-05	0.012396	uricase [Mus musculus]|P25688.2 RecName: Full=Uricase	Uricase-2 isozyme 1 OS=Canavalia lineata OX=28957 PE=2 SV=1	Uricase	-	-	-	-	-
TR12414_c0_g1	16.83	185.42	-3.4636	1.1864e-05	0.012479	fibronectin isoform d precursor [Mus musculus]|EDL00267.1 fibronectin 1, isoform CRA_c [Mus musculus]	-	Fibronectin type III domain;Fibronectin type I domain;Purple acid Phosphatase, N-terminal domain;Uncharacterised conserved protein (DUF2369);Interferon-alpha/beta receptor, fibronectin type III;Domain of unknown function (DUF4959);Protein of unknown function (DUF1410);Domain of unknown function (DUF4912)	blood vessel development;vasculature development;multicellular organism development;anatomical structure morphogenesis;biological_process;anatomical structure formation involved in morphogenesis;multicellular organismal process;developmental process;tube morphogenesis;tube development;blood vessel morphogenesis;system development;anatomical structure development;cardiovascular system development;…	protein binding;molecular_function;binding;enzyme binding;signaling receptor binding;cell adhesion molecule binding;protein-containing complex binding;glycosaminoglycan binding;ion binding;anion binding;carbohydrate derivative binding;sulfur compound binding;enzyme activator activity;molecular function regulator;enzyme regulator activity;peptidase regulator activity;metal ion binding;cation bindi…	plasma membrane;intracellular;cellular_component;membrane;extracellular region;extracellular space;cell;cytoplasm;intracellular membrane-bounded organelle;vesicle;protein-containing complex;organelle;membrane-bounded organelle;intracellular organelle;extracellular organelle;extracellular region part;intracellular part;membrane part;cytoplasmic part;plasma membrane part;cell part;apical part of ce…	-	-
TR35681_c0_g3	0	23.31	-7.2278	1.2178e-05	0.012718	bile salt export pump [Mus musculus]|NP_001350421.1 bile salt export pump [Mus musculus]|Q9QY30.2 RecName: Full=Bile salt export pump	ABC transporter B family member 19 OS=Arabidopsis thaliana OX=3702 GN=ABCB19 PE=1 SV=1	ABC transporter transmembrane region	-	-	-	-	-
TR155_c2_g3	0	23.26	-7.2274	1.2898e-05	0.013362	PREDICTED: phenazine biosynthesis-like domain-containing protein 1 isoform X1 [Mus musculus]	-	Phenazine biosynthesis-like protein	-	-	-	-	-
TR40052_c0_g1	0.28	35.86	-6.8903	1.2977e-05	0.013362	transmembrane protein 176B [Mus musculus]|NP_001157679.1 transmembrane protein 176B [Mus musculus]|NP_001157680.1 transmembrane protein 176B [Mus musculus]|NP_001157681.1 transmembrane protein 176B [Mus musculus]|NP_001273580.1 transmembrane protein 176B [Mus musculus]|NP_001273581.1 transmembrane protein 176B [Mus musculus]|XP_006506519.1 PREDICTED: transmembrane protein 176B isoform X1 [Mus mus…	-	CD20-like family	immune system process;immune system development;leukocyte differentiation;regulation of immune system process;negative regulation of immune system process;multicellular organism development;biological_process;cellular process;hemopoiesis;cell differentiation;multicellular organismal process;developmental process;regulation of cell differentiation;negative regulation of cell differentiation;animal…	molecular_function;binding;protein binding	intracellular;cellular_component;membrane;cell;intracellular membrane-bounded organelle;intrinsic component of membrane;organelle;membrane-bounded organelle;intracellular organelle;intracellular part;membrane part;cell part;integral component of membrane;nucleus	-	-
TR19425_c0_g1	3.72	67.9	-4.1952	1.3127e-05	0.013421	urocanate hydratase isoform 2 [Mus musculus]|Q8VC12.2 RecName: Full=Urocanate hydratase	Urocanate hydratase OS=Trifolium repens OX=3899 PE=3 SV=1	Urocanase C-terminal domain;Urocanase Rossmann-like domain;Urocanase N-terminal domain;HIT domain;Scavenger mRNA decapping enzyme C-term binding	-	-	-	-	-
TR23857_c0_g1	0.56	42.9	-6.2556	1.3409e-05	0.013561	alcohol dehydrogenase class-3 isoform 1 [Mus musculus]|P28474.3 RecName: Full=Alcohol dehydrogenase class-3	Alcohol dehydrogenase class-3 OS=Pisum sativum OX=3888 PE=1 SV=1	Zinc-binding dehydrogenase;Alcohol dehydrogenase GroES-like domain	metabolic process;lipid metabolic process;isoprenoid metabolic process;terpenoid metabolic process;biological_process;cellular process;diterpenoid metabolic process;cellular metabolic process;primary metabolic process;cellular lipid metabolic process;organic substance metabolic process;system process;respiratory gaseous exchange;multicellular organismal process;alcohol metabolic process;ethanol m…	molecular_function;catalytic activity;oxidoreductase activity;oxidoreductase activity, acting on CH-OH group of donors;oxidoreductase activity, acting on the CH-OH group of donors, NAD or NADP as acceptor;binding;lipid binding;carboxylic acid binding;monocarboxylic acid binding;small molecule binding;ion binding;anion binding;organic acid binding;metal ion binding;cation binding;transition metal …	intracellular;cellular_component;extracellular region;extracellular space;cell;cytoplasm;intracellular membrane-bounded organelle;vesicle;organelle;membrane-bounded organelle;intracellular organelle;extracellular organelle;extracellular region part;intracellular part;cytoplasmic part;cell part;extracellular vesicle;mitochondrion;extracellular exosome;nucleus	K00121|frmA, ADH5, adhC; S-(hydroxymethyl)glutathione dehydrogenase / alcohol dehydrogenase [EC:1.1.1.284 1.1.1.1]	ko00010(Metabolism);ko00071(Metabolism);ko00350(Metabolism);ko00620(Metabolism);ko00625(Metabolism);ko00626(Metabolism);ko00680(Metabolism);ko00830(Metabolism);ko00980(Metabolism);ko00982(Metabolism);ko01100(Metabolism);ko01110(Metabolism);ko01120(Metabolism);ko01200(Metabolism);ko01220(Metabolism)
TR28253_c0_g1	0	21.6	-7.1141	1.3449e-05	0.013561	PREDICTED: sodium- and chloride-dependent GABA transporter 2 isoform X1 [Mus musculus]	-	Sodium:neurotransmitter symporter family	transport;biological_process;localization;establishment of localization;cell-cell signaling;cell communication;cellular process;signaling;anterograde trans-synaptic signaling;synaptic signaling;trans-synaptic signaling;ion transport;anion transport;neurotransmitter transport;amino acid transport;organic anion transport;monocarboxylic acid transport;organic acid transport;carboxylic acid transport…	molecular_function;metal ion transmembrane transporter activity;transporter activity;transmembrane transporter activity;neurotransmitter transporter activity;secondary active transmembrane transporter activity;cation transmembrane transporter activity;ion transmembrane transporter activity;monovalent inorganic cation transmembrane transporter activity;sodium ion transmembrane transporter activity…	plasma membrane;cellular_component;integral component of membrane;membrane;extracellular region;extracellular space;cell;intrinsic component of membrane;intrinsic component of plasma membrane;vesicle;cell projection;organelle;membrane-bounded organelle;extracellular organelle;extracellular region part;membrane part;plasma membrane part;cell part;cell periphery;neuron part;plasma membrane bounded …	-	-
TR12779_c0_g1	0	21.16	-7.0891	1.4914e-05	0.014733	cytochrome P450, family 2, subfamily c, polypeptide 67 precursor [Mus musculus]|AAH92260.1 Cytochrome P450, family 2, subfamily c, polypeptide 67 [Mus musculus]|BAE28848.1 unnamed protein product [Mus musculus]|AAI06143.1 Cytochrome P450, family 2, subfamily c, polypeptide 67 [Mus musculus]	Ent-cassadiene C11-alpha-hydroxylase 1 OS=Oryza sativa subsp. japonica OX=39947 GN=CYP76M7 PE=1 SV=1	Cytochrome P450	metabolic process;long-chain fatty acid metabolic process;organic acid metabolic process;lipid metabolic process;fatty acid metabolic process;icosanoid metabolic process;biological_process;cellular process;arachidonic acid metabolic process;carboxylic acid metabolic process;monocarboxylic acid metabolic process;unsaturated fatty acid metabolic process;oxoacid metabolic process;cellular metabolic …	molecular_function;catalytic activity;monooxygenase activity;oxidoreductase activity;arachidonic acid monooxygenase activity;oxidoreductase activity, acting on paired donors, with incorporation or reduction of molecular oxygen;steroid hydroxylase activity;arachidonic acid epoxygenase activity	-	-	-
TR64995_c0_g3	2.09	1618.1	-9.6095	1.4911e-05	0.014733	-	-	-	-	-	-	-	-
TR7997_c0_g1	2.66	251.62	-6.5802	1.4856e-05	0.014733	peroxisomal acyl-coenzyme A oxidase 1 isoform X2 [Mus caroli]	Putative peroxisomal acyl-coenzyme A oxidase 1.2 OS=Arabidopsis thaliana OX=3702 GN=ACX1.2 PE=2 SV=1	Acyl-CoA oxidase;Acyl-coenzyme A oxidase N-terminal;Acyl-CoA dehydrogenase, middle domain	metabolic process;organic acid metabolic process;lipid metabolic process;fatty acid metabolic process;biological_process;cellular process;carboxylic acid metabolic process;monocarboxylic acid metabolic process;oxoacid metabolic process;cellular metabolic process;primary metabolic process;cellular lipid metabolic process;small molecule metabolic process;organic substance metabolic process;icosanoi…	molecular_function;catalytic activity;oxidoreductase activity;nucleotide binding;binding;purine nucleotide binding;adenyl nucleotide binding;ribonucleotide binding;purine ribonucleotide binding;adenyl ribonucleotide binding;amide binding;small molecule binding;ion binding;anion binding;cofactor binding;coenzyme binding;organic cyclic compound binding;carbohydrate derivative binding;nucleoside pho…	intracellular;cellular_component;membrane;peroxisome;cell;nucleus;cytoplasm;peroxisomal part;intracellular membrane-bounded organelle;organelle membrane;microbody membrane;membrane-enclosed lumen;nuclear lumen;microbody;organelle;membrane-bounded organelle;non-membrane-bounded organelle;intracellular organelle;intracellular non-membrane-bounded organelle;organelle lumen;organelle part;intracellul…	K00232|E1.3.3.6, ACOX1, ACOX3; acyl-CoA oxidase [EC:1.3.3.6]	ko00071(Metabolism);ko00410(Metabolism);ko00592(Metabolism);ko00640(Metabolism);ko01040(Metabolism);ko01100(Metabolism);ko01110(Metabolism);ko01200(Metabolism);ko01212(Metabolism);ko03320(Organismal Systems);ko04024(Environmental Information Processing);ko04146(Cellular Processes)
TR23184_c0_g1	5.13	85.22	-4.0743	1.5384e-05	0.014896	3-ketoacyl-CoA thiolase, mitochondrial [Mus musculus]|Q8BWT1.3 RecName: Full=3-ketoacyl-CoA thiolase, mitochondrial	Acetyl-CoA acetyltransferase, cytosolic 1 OS=Arabidopsis thaliana OX=3702 GN=AAT1 PE=1 SV=1	Thiolase, N-terminal domain;Thiolase, C-terminal domain	-	-	-	-	-
TR24530_c0_g1	0.31	32.47	-6.7457	1.538e-05	0.014896	hypothetical protein [Pseudomonas syringae]	-	u-PAR/Ly-6 domain;Snake toxin and toxin-like protein	multicellular organism development;embryo development;biological_process;embryo development ending in birth or egg hatching;multicellular organismal process;developmental process;chordate embryonic development;anatomical structure development;endocrine system development;animal organ development;system development;gland development;growth;developmental growth;metabolic process;catecholamine metab…	molecular_function;molecular function regulator;receptor regulator activity;receptor inhibitor activity;acetylcholine receptor regulator activity;neurotransmitter receptor regulator activity;protein binding;signaling receptor binding;binding;acetylcholine receptor binding;acetylcholine receptor inhibitor activity	cellular_component;membrane;cell;intrinsic component of membrane;membrane part;cell part;cell periphery;plasma membrane;anchored component of membrane	-	-
TR9045_c0_g1	10.04	120.85	-3.5911	1.5331e-05	0.014896	integral membrane protein 2B precursor [Mus musculus]|O89051.1 RecName: Full=Integral membrane protein 2B	-	BRICHOS domain	multicellular organism development;biological_process;multicellular organismal process;developmental process;system development;anatomical structure development;metabolic process;nitrogen compound metabolic process;biosynthetic process;macromolecule biosynthetic process;glycoprotein metabolic process;glycoprotein biosynthetic process;regulation of biosynthetic process;negative regulation of biosy…	molecular_function;binding;amide binding;peptide binding;nucleotide binding;drug binding;purine nucleotide binding;adenyl nucleotide binding;ribonucleotide binding;purine ribonucleotide binding;adenyl ribonucleotide binding;purine ribonucleoside triphosphate binding;small molecule binding;ion binding;anion binding;organic cyclic compound binding;carbohydrate derivative binding;nucleoside phosphat…	intracellular;cellular_component;integral component of membrane;membrane;extracellular region;extracellular space;cell;cytoplasm;Golgi-associated vesicle;endomembrane system;organelle membrane;intrinsic component of membrane;intrinsic component of organelle membrane;cytoplasmic vesicle;vesicle;organelle;membrane-bounded organelle;intracellular organelle;extracellular organelle;extracellular regio…	-	-
TR13918_c0_g3	1.31	376.9	-8.1518	1.578e-05	0.015178	cytochrome P450 3A11 [Mus musculus]|Q64459.1 RecName: Full=Cytochrome P450 3A11	Cytochrome P450 711A1 OS=Arabidopsis thaliana OX=3702 GN=CYP711A1 PE=2 SV=1	Cytochrome P450	metabolic process;biological_process;oxidation-reduction process	molecular_function;binding;metal ion binding;ion binding;cation binding;transition metal ion binding;tetrapyrrole binding;cofactor binding;organic cyclic compound binding;heterocyclic compound binding;catalytic activity;monooxygenase activity;oxidoreductase activity;steroid hydroxylase activity;oxidoreductase activity, acting on paired donors, with incorporation or reduction of molecular oxygen;o…	intracellular;cellular_component;membrane;cell;cytoplasm;endoplasmic reticulum;intracellular membrane-bounded organelle;endomembrane system;organelle subcompartment;nuclear outer membrane-endoplasmic reticulum membrane network;organelle;membrane-bounded organelle;intracellular organelle;organelle part;intracellular part;membrane part;endoplasmic reticulum part;cytoplasmic part;intracellular organ…	-	-
TR20773_c0_g1	2.71	55.13	-4.3764	1.6346e-05	0.015518	ornithine aminotransferase, mitochondrial precursor [Mus musculus]|XP_021024040.1 ornithine aminotransferase, mitochondrial [Mus caroli]|P29758.1 RecName: Full=Ornithine aminotransferase, mitochondrial	Ornithine aminotransferase OS=Vigna aconitifolia OX=3918 PE=2 SV=1	Aminotransferase class-III	-	-	-	K00819|rocD, OAT; ornithine--oxo-acid transaminase [EC:2.6.1.13]	ko00330(Metabolism);ko01100(Metabolism);ko01110(Metabolism)
TR8630_c1_g1	0	20.76	-7.0581	1.6272e-05	0.015518	-	-	-	-	-	-	-	-
TR21742_c0_g1	0.84	35.68	-5.4014	1.7052e-05	0.016084	cytochrome P450 4A10 [Mus musculus]|O88833.2 RecName: Full=Cytochrome P450 4A10	Flavonoid 3&apos	Cytochrome P450	metabolic process;biological_process;organic acid metabolic process;lipid metabolic process;cellular process;carboxylic acid metabolic process;monocarboxylic acid metabolic process;oxoacid metabolic process;cellular metabolic process;primary metabolic process;cellular lipid metabolic process;small molecule metabolic process;organic substance metabolic process;fatty acid metabolic process;oxidatio…	molecular_function;binding;metal ion binding;ion binding;cation binding;transition metal ion binding;catalytic activity;monooxygenase activity;oxidoreductase activity;arachidonic acid monooxygenase activity;oxidoreductase activity, acting on paired donors, with incorporation or reduction of molecular oxygen;oxidoreductase activity, acting on paired donors, with incorporation or reduction of molec…	plasma membrane;intracellular;cellular_component;membrane;extracellular region;extracellular space;cell;cytoplasm;intracellular membrane-bounded organelle;endomembrane system;vesicle;organelle;membrane-bounded organelle;intracellular organelle;extracellular organelle;extracellular region part;intracellular part;membrane part;cytoplasmic part;plasma membrane part;cell part;apical part of cell;cell…	-	-
TR8126_c0_g1	10.04	121.75	-3.6015	1.7788e-05	0.016671	peroxiredoxin-1 [Mesocricetus auratus]	2-Cys peroxiredoxin BAS1, chloroplastic OS=Spinacia oleracea OX=3562 GN=BAS1 PE=2 SV=1	AhpC/TSA family;Redoxin;C-terminal domain of 1-Cys peroxiredoxin	-	-	-	-	-
TR18307_c0_g1	2.37	56.52	-4.5982	1.8342e-05	0.017081	acetyl-Coenzyme A acetyltransferase 3 [Mus musculus]|AAH49873.1 Acetyl-Coenzyme A acetyltransferase 3 [Mus musculus]|BAE28878.1 unnamed protein product [Mus musculus]|BAE25582.1 unnamed protein product [Mus musculus]	T-complex protein 1 subunit alpha OS=Arabidopsis thaliana OX=3702 GN=CCT1 PE=1 SV=1	Thiolase, N-terminal domain;Thiolase, C-terminal domain;TCP-1/cpn60 chaperonin family	metabolic process;organic acid metabolic process;oxidation-reduction process;lipid metabolic process;fatty acid metabolic process;biological_process;catabolic process;fatty acid catabolic process;cellular process;lipid catabolic process;organic acid catabolic process;fatty acid oxidation;carboxylic acid metabolic process;lipid modification;monocarboxylic acid metabolic process;lipid oxidation;oxo…	molecular_function;catalytic activity;acetyl-CoA C-acyltransferase activity;acetyltransferase activity;C-acyltransferase activity;C-acetyltransferase activity;transferase activity;transferase activity, transferring acyl groups;transferase activity, transferring acyl groups other than amino-acyl groups;acetyl-CoA C-acetyltransferase activity	intracellular;cellular_component;extracellular region;extracellular space;cell;nucleus;cytoplasm;intracellular membrane-bounded organelle;membrane-enclosed lumen;nuclear lumen;vesicle;organelle;membrane-bounded organelle;non-membrane-bounded organelle;intracellular organelle;extracellular organelle;intracellular non-membrane-bounded organelle;organelle lumen;extracellular region part;organelle pa…	-	-
TR17169_c0_g1	0.31	144.57	-8.9139	1.8508e-05	0.017126	complement C5 preproprotein [Mus musculus]|P06684.2 RecName: Full=Complement C5	-	Alpha-2-macroglobulin family N-terminal region;Alpha-2-macroglobulin family;MG2 domain;Anaphylotoxin-like domain;A-macroglobulin complement component;UNC-6/NTR/C345C module;A-macroglobulin receptor	-	-	-	-	-
TR2189_c0_g1	484.42	102.25	2.2422	1.8833e-05	0.017317	probable cytokinin riboside 5&apos	Probable cytokinin riboside 5&apos	Possible lysine decarboxylase	-	-	-	-	-
TR27360_c0_g1	0.31	33.57	-6.793	1.9527e-05	0.017515	semaphorin-4G precursor [Mus musculus]|Q9WUH7.1 RecName: Full=Semaphorin-4G	-	Sema domain;Plexin repeat	ameboidal-type cell migration;movement of cell or subcellular component;multicellular organism development;tissue development;biological_process;cellular process;mesenchymal cell development;neural crest cell development;neural crest cell differentiation;cell migration;cell differentiation;multicellular organismal process;developmental process;locomotion;cell development;animal organ development;…	protein binding;molecular_function;signaling receptor binding;binding;molecular function regulator;receptor ligand activity;receptor regulator activity;semaphorin receptor binding;chemorepellent activity	cellular_component;membrane;extracellular region;cell;intrinsic component of membrane;extracellular region part;membrane part;cell part;cell periphery;extracellular space;integral component of membrane;plasma membrane	-	-
TR64342_c0_g1	1.15	40.13	-5.1392	1.9219e-05	0.017515	cytosol aminopeptidase [Mus musculus]|Q9CPY7.3 RecName: Full=Cytosol aminopeptidase	Leucine aminopeptidase 1 OS=Arabidopsis thaliana OX=3702 GN=LAP1 PE=1 SV=1	Cytosol aminopeptidase family, catalytic domain;Cytosol aminopeptidase family, N-terminal domain	-	-	-	-	-
TR7115_c0_g2	3.43	55.58	-4.0204	1.9406e-05	0.017515	mCG148129 [Mus musculus]	-	-	-	-	-	-	-
TR75016_c0_g1	0	18.43	-6.8824	1.9409e-05	0.017515	unnamed protein product [Mus musculus]|BAE41563.1 unnamed protein product [Mus musculus]|BAE31438.1 unnamed protein product [Mus musculus]	-	alpha/beta hydrolase fold;Alpha/beta hydrolase family;Serine aminopeptidase, S33	metabolic process;organic acid metabolic process;nitrogen compound metabolic process;biological_process;cellular process;carboxylic acid metabolic process;oxoacid metabolic process;cellular metabolic process;primary metabolic process;small molecule metabolic process;organic substance metabolic process;organonitrogen compound metabolic process;cellular amino acid metabolic process	molecular_function;catalytic activity;hydrolase activity	intracellular;cellular_component;extracellular region;extracellular space;cell;cytoplasm;intracellular membrane-bounded organelle;vesicle;organelle;membrane-bounded organelle;intracellular organelle;extracellular organelle;extracellular region part;intracellular part;cytoplasmic part;cell part;extracellular vesicle;extracellular exosome;mitochondrion	-	-
TR25051_c0_g1	0	157.58	-10.0005	1.9868e-05	0.017712	zinc-alpha-2-glycoprotein precursor [Mus musculus]|Q64726.2 RecName: Full=Zinc-alpha-2-glycoprotein	-	Class I Histocompatibility antigen, domains alpha 1 and 2;MHC-I family domain;Immunoglobulin C1-set domain	system process;nervous system process;sensory perception;sensory perception of chemical stimulus;sensory perception of taste;detection of chemical stimulus involved in sensory perception of taste;biological_process;detection of chemical stimulus;multicellular organismal process;response to chemical;response to stimulus;detection of stimulus involved in sensory perception;detection of chemical sti…	molecular_function;binding;antigen binding	intracellular;cellular_component;membrane;extracellular region;extracellular space;cell;intracellular membrane-bounded organelle;vesicle;organelle;membrane-bounded organelle;intracellular organelle;extracellular organelle;extracellular region part;intracellular part;cell part;cell periphery;extracellular vesicle;plasma membrane;nucleus;extracellular exosome	-	-
TR56073_c0_g1	3.18	276.42	-6.4515	2.1005e-05	0.018612	3-hydroxy-3-methylglutaryl-Coenzyme A synthase 2, isoform CRA_b, partial [Mus musculus]|EDL38957.1 3-hydroxy-3-methylglutaryl-Coenzyme A synthase 2, isoform CRA_b, partial [Mus musculus]	Hydroxymethylglutaryl-CoA synthase OS=Arabidopsis thaliana OX=3702 GN=HMGS PE=1 SV=2	Hydroxymethylglutaryl-coenzyme A synthase C terminal;Hydroxymethylglutaryl-coenzyme A synthase N terminal	metabolic process;alcohol metabolic process;lipid metabolic process;steroid biosynthetic process;biological_process;steroid metabolic process;cholesterol metabolic process;lipid biosynthetic process;biosynthetic process;sterol metabolic process;sterol biosynthetic process;primary metabolic process;small molecule metabolic process;small molecule biosynthetic process;alcohol biosynthetic process;or…	molecular_function;catalytic activity;transferase activity;transferase activity, transferring acyl groups;transferase activity, transferring acyl groups, acyl groups converted into alkyl on transfer;hydroxymethylglutaryl-CoA synthase activity	intracellular;cellular_component;membrane;mitochondrion;cell;cytoplasm;mitochondrial envelope;intracellular membrane-bounded organelle;organelle inner membrane;organelle membrane;mitochondrial membrane;organelle envelope;membrane-enclosed lumen;envelope;organelle;membrane-bounded organelle;intracellular organelle;organelle lumen;organelle part;intracellular part;mitochondrial part;cytoplasmic par…	K01641|E2.3.3.10; hydroxymethylglutaryl-CoA synthase [EC:2.3.3.10]	ko00072(Metabolism);ko00280(Metabolism);ko00650(Metabolism);ko00900(Metabolism);ko01100(Metabolism);ko01110(Metabolism);ko03320(Organismal Systems)
TR35484_c0_g1	0.31	171.68	-9.1622	2.1462e-05	0.018903	apolipoprotein A-IV [Mus musculus castaneus]	-	Apolipoprotein A1/A4/E domain;YtxH-like protein;Baculovirus polyhedron envelope protein, PEP, C terminus;Bacillithiol biosynthesis BshC	-	-	-	-	-
TR1009_c0_g1	809.44	243.11	1.7312	2.1627e-05	0.018934	predicted protein [Hordeum vulgare subsp. vulgare]	-	-	-	-	-	-	-
TR109552_c0_g1	0.63	330.26	-9.1002	2.183e-05	0.018937	fatty acid-binding protein, liver [Mus musculus]|P12710.2 RecName: Full=Fatty acid-binding protein, liver	-	Lipocalin / cytosolic fatty-acid binding protein family;Lipocalin / cytosolic fatty-acid binding protein family	-	-	-	-	-
TR14625_c0_g1	88.21	630.18	-2.8363	2.189e-05	0.018937	predicted protein [Hordeum vulgare subsp. vulgare]|BAJ89324.1 predicted protein [Hordeum vulgare subsp. vulgare]	Alanine--glyoxylate aminotransferase 2 homolog 3, mitochondrial OS=Arabidopsis thaliana OX=3702 GN=At3g08860 PE=2 SV=1	Aminotransferase class-III	-	-	-	K00827|AGXT2; alanine-glyoxylate transaminase / (R)-3-amino-2-methylpropionate-pyruvate transaminase [EC:2.6.1.44 2.6.1.40]	ko00250(Metabolism);ko00260(Metabolism);ko00270(Metabolism);ko00280(Metabolism);ko01100(Metabolism);ko01110(Metabolism)
TR13364_c4_g1	1.12	38.11	-5.0804	2.2843e-05	0.019646	peroxisomal bifunctional enzyme [Mus musculus]|Q9DBM2.4 RecName: Full=Peroxisomal bifunctional enzyme	Peroxisomal fatty acid beta-oxidation multifunctional protein AIM1 OS=Arabidopsis thaliana OX=3702 GN=AIM1 PE=1 SV=1	3-hydroxyacyl-CoA dehydrogenase, NAD binding domain;3-hydroxyacyl-CoA dehydrogenase, C-terminal domain;Enoyl-CoA hydratase/isomerase;Enoyl-CoA hydratase/isomerase	-	-	-	-	-
TR12565_c0_g1	1.22	32.31	-4.8168	2.467e-05	0.021093	predicted protein [Hordeum vulgare subsp. vulgare]	Flavonoid 3&apos	-	-	-	-	-	-
TR25189_c1_g2	1.68	42.78	-4.6625	2.5277e-05	0.021247	PREDICTED: caldesmon isoform X3 [Mus musculus]	-	Caldesmon	-	-	-	-	-
TR40052_c0_g3	0.31	31.8	-6.7188	2.5722e-05	0.021247	UDP-glucuronosyltransferase 2B10 precursor [Mus musculus]|AAH28826.1 UDP glucuronosyltransferase 2 family, polypeptide B34 [Mus musculus]|EDL37970.1 UDP glucuronosyltransferase 2 family, polypeptide B34 [Mus musculus]	UDP-glycosyltransferase 13 OS=Mangifera indica OX=29780 GN=CGT PE=1 SV=1	UDP-glucoronosyl and UDP-glucosyl transferase;Glycosyltransferase family 28 C-terminal domain	metabolic process;biological_process;biosynthetic process;flavonoid metabolic process;organic substance metabolic process;organic substance biosynthetic process;carbohydrate metabolic process;monosaccharide metabolic process;uronic acid metabolic process;organic acid metabolic process;cellular process;glucuronate metabolic process;carboxylic acid metabolic process;monocarboxylic acid metabolic pr…	molecular_function;catalytic activity;UDP-glycosyltransferase activity;transferase activity;transferase activity, transferring glycosyl groups;transferase activity, transferring hexosyl groups;glucuronosyltransferase activity	intracellular;cellular_component;cell;organelle;membrane-bounded organelle;intracellular organelle;intracellular part;cell part;intracellular membrane-bounded organelle	-	-
TR4065_c0_g1	330.09	1209.78	-1.874	2.5149e-05	0.021247	predicted protein [Hordeum vulgare subsp. vulgare]	Probable cinnamyl alcohol dehydrogenase 5 OS=Oryza sativa subsp. japonica OX=39947 GN=CAD5 PE=3 SV=2	Alcohol dehydrogenase GroES-like domain	-	-	-	-	-
TR40746_c0_g1	0	20.62	-7.049	2.5464e-05	0.021247	insulin induced gene 2, isoform CRA_a, partial [Mus musculus]	-	Insulin-induced protein (INSIG)	metabolic process;lipid metabolic process;neutral lipid metabolic process;acylglycerol metabolic process;biological_process;cellular process;cellular metabolic process;primary metabolic process;cellular lipid metabolic process;glycerolipid metabolic process;organic substance metabolic process;alcohol metabolic process;steroid biosynthetic process;steroid metabolic process;cholesterol metabolic pr…	protein binding;molecular_function;binding;transcription factor binding	intracellular;cellular_component;integral component of membrane;membrane;cell;cytoplasm;endoplasmic reticulum;endoplasmic reticulum membrane;intracellular membrane-bounded organelle;endomembrane system;integral component of endoplasmic reticulum membrane;intrinsic component of membrane;intrinsic component of endoplasmic reticulum membrane;organelle subcompartment;protein-containing complex;nuclea…	-	-
TR4189_c1_g1	376.12	1361.43	-1.8545	2.568e-05	0.021247	-	-	-	-	-	-	-	-
TR9794_c0_g1	1.33	45.5	-5.0625	2.5494e-05	0.021247	unnamed protein product [Triticum aestivum]	Probable L-ascorbate peroxidase 3, peroxisomal OS=Oryza sativa subsp. japonica OX=39947 GN=APX3 PE=2 SV=1	Peroxidase	-	-	-	K00434|E1.11.1.11; L-ascorbate peroxidase [EC:1.11.1.11]	ko00053(Metabolism);ko00480(Metabolism);ko01100(Metabolism)
TR38697_c0_g1	0	19.03	-6.933	2.7354e-05	0.022468	-	-	-	-	-	-	-	-
TR57296_c0_g3	0.59	35.39	-5.9495	2.7768e-05	0.022681	EGF receptor [Mus musculus]	-	Receptor L domain;Growth factor receptor domain IV;Furin-like cysteine rich region	MAPK cascade;metabolic process;regulation of protein phosphorylation;positive regulation of protein phosphorylation;signal transduction;intracellular signal transduction;cellular protein modification process;protein phosphorylation;phosphorus metabolic process;phosphate-containing compound metabolic process;nitrogen compound metabolic process;cell communication;biological_process;positive regulat…	molecular_function;binding;protein binding;actin binding;cytoskeletal protein binding;protein-containing complex binding;catalytic activity;protein kinase activity;protein tyrosine kinase activity;transmembrane receptor protein tyrosine kinase activity;transmembrane signaling receptor activity;signaling receptor activity;kinase activity;transferase activity;transferase activity, transferring phos…	plasma membrane;intracellular;cellular_component;membrane;cell;cytoplasm;endosome;early endosome;late endosome;multivesicular body;intracellular membrane-bounded organelle;cell-cell junction;adherens junction;cell-substrate adherens junction;endosome membrane;endomembrane system;cell junction;cell-substrate junction;organelle membrane;intrinsic component of membrane;cytoplasmic vesicle;membrane-e…	-	-
TR3941_c0_g1	3.91	48.52	-3.6657	2.7932e-05	0.022688	-	-	-	-	-	-	-	-
TR9147_c0_g1	0	151.4	-9.9427	2.8716e-05	0.023195	UDP glucuronosyltransferase 2 family, polypeptide B36 precursor [Mus musculus]|BAE28867.1 unnamed protein product [Mus musculus]|EDL37973.1 mCG1788 [Mus musculus]	-	UDP-glucoronosyl and UDP-glucosyl transferase;Glycosyltransferase family 28 C-terminal domain	metabolic process;biological_process;biosynthetic process;flavonoid metabolic process;organic substance metabolic process;organic substance biosynthetic process;carbohydrate metabolic process;monosaccharide metabolic process;uronic acid metabolic process;organic acid metabolic process;cellular process;glucuronate metabolic process;carboxylic acid metabolic process;monocarboxylic acid metabolic pr…	molecular_function;catalytic activity;UDP-glycosyltransferase activity;transferase activity;transferase activity, transferring glycosyl groups;transferase activity, transferring hexosyl groups;glucuronosyltransferase activity	intracellular;cellular_component;extracellular region;extracellular space;cell;vesicle;organelle;membrane-bounded organelle;intracellular organelle;extracellular organelle;extracellular region part;intracellular part;cell part;extracellular vesicle;intracellular membrane-bounded organelle;extracellular exosome	-	-
TR13426_c0_g1	2.05	32.15	-4.0156	3.0205e-05	0.024265	hypothetical protein TRIUR3_29839 [Triticum urartu]	-	-	-	-	-	-	-
TR53243_c0_g1	1.19	142.76	-6.9365	3.0554e-05	0.024411	retinol dehydrogenase 7 precursor [Mus musculus]|NP_001144221.1 retinol dehydrogenase 7 precursor [Mus musculus]|O88451.1 RecName: Full=Retinol dehydrogenase 7	3-oxoacyl-[acyl-carrier-protein] reductase, chloroplastic OS=Arabidopsis thaliana OX=3702 GN=At1g24360 PE=1 SV=2	short chain dehydrogenase;Enoyl-(Acyl carrier protein) reductase	metabolic process;biological_process;oxidation-reduction process	molecular_function;catalytic activity;oxidoreductase activity;oxidoreductase activity, acting on CH-OH group of donors;oxidoreductase activity, acting on the CH-OH group of donors, NAD or NADP as acceptor;retinol dehydrogenase activity	intracellular;cellular_component;cell;cytoplasm;intracellular membrane-bounded organelle;endomembrane system;organelle;membrane-bounded organelle;intracellular organelle;intracellular part;cytoplasmic part;cell part;endoplasmic reticulum	-	-
TR55911_c0_g2	0	17.97	-6.8525	3.0848e-05	0.024512	Na(+)/H(+) exchange regulatory cofactor NHE-RF1 [Mus musculus]|P70441.3 RecName: Full=Na(+)/H(+) exchange regulatory cofactor NHE-RF1	-	EBP50, C-terminal;PDZ domain (Also known as DHR or GLGF);PDZ domain	-	-	-	-	-
TR3962_c0_g1	464.79	0.55	10.0706	3.1155e-05	0.024621	uncharacterized protein LOC109784820 [Aegilops tauschii subsp. tauschii]	-	-	-	-	-	-	-
TR21379_c0_g3	1.44	42.44	-4.8949	3.2107e-05	0.025238	hydroxymethylglutaryl-CoA synthase, cytoplasmic [Mus musculus]|NP_001278368.1 hydroxymethylglutaryl-CoA synthase, cytoplasmic [Mus musculus]|XP_006517641.1 PREDICTED: hydroxymethylglutaryl-CoA synthase, cytoplasmic isoform X1 [Mus musculus]|Q8JZK9.1 RecName: Full=Hydroxymethylglutaryl-CoA synthase, cytoplasmic	Hydroxymethylglutaryl-CoA synthase OS=Arabidopsis thaliana OX=3702 GN=HMGS PE=1 SV=2	Hydroxymethylglutaryl-coenzyme A synthase C terminal;Hydroxymethylglutaryl-coenzyme A synthase N terminal	metabolic process;alcohol metabolic process;lipid metabolic process;steroid biosynthetic process;biological_process;steroid metabolic process;cholesterol metabolic process;lipid biosynthetic process;biosynthetic process;sterol metabolic process;sterol biosynthetic process;primary metabolic process;small molecule metabolic process;small molecule biosynthetic process;alcohol biosynthetic process;or…	molecular_function;catalytic activity;transferase activity;transferase activity, transferring acyl groups;transferase activity, transferring acyl groups, acyl groups converted into alkyl on transfer;binding;protein binding;protein dimerization activity;identical protein binding;small molecule binding;drug binding;hydroxymethylglutaryl-CoA synthase activity;isomerase activity;organic acid binding;…	intracellular;cellular_component;membrane;cell;nucleus;cytoplasm;intracellular membrane-bounded organelle;membrane-enclosed lumen;nuclear lumen;organelle;membrane-bounded organelle;intracellular organelle;organelle lumen;organelle part;intracellular part;nuclear part;cytoplasmic part;intracellular organelle part;cell part;intracellular organelle lumen;cell periphery;cytosol;nucleoplasm;plasma mem…	-	-
TR7229_c1_g1	3.28	211.74	-6.0286	3.238e-05	0.025316	mCG21063, isoform CRA_b, partial [Mus musculus]	Adenosylhomocysteinase OS=Catharanthus roseus OX=4058 GN=SAHH PE=2 SV=1	S-adenosyl-L-homocysteine hydrolase;S-adenosyl-L-homocysteine hydrolase, NAD binding domain;D-isomer specific 2-hydroxyacid dehydrogenase, NAD binding domain	-	-	-	-	-
TR42523_c0_g1	1.09	43.71	-5.3036	3.3015e-05	0.02554	PREDICTED: cTAGE family member 5 isoform X1 [Mus musculus]	-	-	-	-	-	-	-
TR5254_c0_g2	45.7	183.81	-2.0056	3.2848e-05	0.02554	ABC transporter B family member 4-like [Aegilops tauschii subsp. tauschii]	ABC transporter B family member 4 OS=Arabidopsis thaliana OX=3702 GN=ABCB4 PE=1 SV=1	ABC transporter transmembrane region;ABC transporter;RecF/RecN/SMC N terminal domain;ABC transporter;RecF/RecN/SMC N terminal domain	-	-	-	-	-
TR11787_c0_g1	6.86	68.33	-3.316	3.3992e-05	0.02602	superoxide dismutase [Cu-Zn] [Mus musculus]|XP_021041199.1 superoxide dismutase [Cu-Zn] [Mus caroli]|P08228.2 RecName: Full=Superoxide dismutase [Cu-Zn]|CAA29880.1 unnamed protein product [Mus musculus]|AAA37518.1 Cu-Zn superoxide dismutase (EC 1.15.11) [Mus musculus]|AAH02066.1 Superoxide dismutase 1, soluble [Mus musculus]|BAB32154.1 unnamed protein product [Mus musculus]|BAC36730.1 unnamed pro…	Superoxide dismutase [Cu-Zn] OS=Pinus sylvestris OX=3349 GN=SODCC PE=2 SV=1	Copper/zinc superoxide dismutase (SODC)	-	-	-	K04565|SOD1; superoxide dismutase, Cu-Zn family [EC:1.15.1.1]	ko04146(Cellular Processes);ko04213(Organismal Systems)
TR78938_c0_g1	0.56	41.27	-6.1994	3.3868e-05	0.02602	acyl-coenzyme A synthetase ACSM1, mitochondrial [Mus musculus]|Q91VA0.1 RecName: Full=Acyl-coenzyme A synthetase ACSM1, mitochondrial	4-coumarate--CoA ligase 4 OS=Arabidopsis thaliana OX=3702 GN=4CL4 PE=1 SV=1	AMP-binding enzyme;AMP-binding enzyme C-terminal domain	metabolic process;organic acid metabolic process;lipid metabolic process;fatty acid metabolic process;biological_process;lipid biosynthetic process;biosynthetic process;cellular process;organic acid biosynthetic process;carboxylic acid metabolic process;monocarboxylic acid metabolic process;oxoacid metabolic process;cellular metabolic process;primary metabolic process;cellular biosynthetic proces…	molecular_function;catalytic activity;CoA-ligase activity;ligase activity;ligase activity, forming carbon-sulfur bonds;acid-thiol ligase activity;C-acyltransferase activity;transferase activity;transferase activity, transferring acyl groups;transferase activity, transferring acyl groups other than amino-acyl groups;binding;ion binding;cation binding;nucleotide binding;drug binding;purine nucleoti…	intracellular;cellular_component;mitochondrion;extracellular region;extracellular space;cell;cytoplasm;intracellular membrane-bounded organelle;membrane-enclosed lumen;vesicle;organelle;membrane-bounded organelle;intracellular organelle;extracellular organelle;organelle lumen;extracellular region part;organelle part;intracellular part;mitochondrial part;cytoplasmic part;intracellular organelle pa…	-	-
TR3119_c0_g1	0	112.69	-9.5163	3.4285e-05	0.026108	selenide, water dikinase 2 [Mus musculus]|P97364.3 RecName: Full=Selenide, water dikinase 2	-	AIR synthase related protein, C-terminal domain;AIR synthase related protein, N-terminal domain	-	-	-	-	-
TR15661_c0_g1	3.91	61.34	-3.9628	3.4981e-05	0.0265	long-chain-fatty-acid--CoA ligase 5 [Mus musculus]|XP_006527241.1 PREDICTED: long-chain-fatty-acid--CoA ligase 5 isoform X1 [Mus musculus]|Q8JZR0.1 RecName: Full=Long-chain-fatty-acid--CoA ligase 5	Long chain acyl-CoA synthetase 7, peroxisomal OS=Arabidopsis thaliana OX=3702 GN=LACS7 PE=1 SV=2	AMP-binding enzyme	metabolic process;organic acid metabolic process;lipid metabolic process;fatty acid metabolic process;biological_process;cellular process;carboxylic acid metabolic process;monocarboxylic acid metabolic process;oxoacid metabolic process;cellular metabolic process;primary metabolic process;cellular lipid metabolic process;small molecule metabolic process;organic substance metabolic process;phosphol…	molecular_function;catalytic activity;fatty acid ligase activity;CoA-ligase activity;ligase activity;ligase activity, forming carbon-sulfur bonds;acid-thiol ligase activity;nucleotide binding;binding;drug binding;purine nucleotide binding;adenyl nucleotide binding;ribonucleotide binding;purine ribonucleotide binding;adenyl ribonucleotide binding;purine ribonucleoside triphosphate binding;small mo…	intracellular;cellular_component;membrane;mitochondrion;cell;nucleus;cytoplasm;mitochondrial envelope;intracellular membrane-bounded organelle;endomembrane system;organelle inner membrane;outer membrane;organelle membrane;intrinsic component of membrane;mitochondrial membrane;organelle envelope;organelle outer membrane;membrane-enclosed lumen;envelope;nuclear lumen;organelle;membrane-bounded orga…	K01897|ACSL, fadD; long-chain acyl-CoA synthetase [EC:6.2.1.3]	ko00061(Metabolism);ko00071(Metabolism);ko01100(Metabolism);ko01212(Metabolism);ko02024(Cellular Processes);ko03320(Organismal Systems);ko04146(Cellular Processes);ko04216(Cellular Processes);ko04714(Organismal Systems);ko04920(Organismal Systems)
TR67232_c0_g1	1.65	41.26	-4.6263	3.5259e-05	0.026573	succinate--CoA ligase [GDP-forming] subunit beta, mitochondrial isoform 1 precursor [Mus musculus]|Q9Z2I8.3 RecName: Full=Succinate--CoA ligase [GDP-forming] subunit beta, mitochondrial	Succinate--CoA ligase [ADP-forming] subunit beta, mitochondrial OS=Arabidopsis thaliana OX=3702 GN=At2g20420 PE=1 SV=1	ATP-grasp domain;CoA-ligase;ATP-grasp domain	metabolic process;organic acid metabolic process;generation of precursor metabolites and energy;citrate metabolic process;oxidation-reduction process;biological_process;aerobic respiration;cellular process;energy derivation by oxidation of organic compounds;antibiotic metabolic process;drug metabolic process;carboxylic acid metabolic process;oxoacid metabolic process;cellular metabolic process;pr…	molecular_function;catalytic activity;succinate-CoA ligase activity;ligase activity;ligase activity, forming carbon-sulfur bonds;acid-thiol ligase activity;oxidoreductase activity;oxidoreductase activity, acting on the aldehyde or oxo group of donors, NAD or NADP as acceptor;oxidoreductase activity, acting on the aldehyde or oxo group of donors;binding;ion binding;cation binding;nucleotide bindin…	intracellular;cellular_component;membrane;mitochondrion;cell;cytoplasm;mitochondrial matrix;intracellular membrane-bounded organelle;cytoskeleton;microtubule cytoskeleton;mitochondrial tricarboxylic acid cycle enzyme complex;membrane-enclosed lumen;protein-containing complex;succinate-CoA ligase complex;organelle;membrane-bounded organelle;non-membrane-bounded organelle;intracellular organelle;in…	-	-
TR12963_c0_g1	4.36	227.53	-5.7139	3.6117e-05	0.027079	mCG140189, isoform CRA_b, partial [Mus musculus]	-	Class I Histocompatibility antigen, domains alpha 1 and 2;Immunoglobulin C1-set domain	cell killing;leukocyte mediated cytotoxicity;regulation of leukocyte mediated cytotoxicity;positive regulation of leukocyte mediated cytotoxicity;T cell mediated cytotoxicity;regulation of T cell mediated cytotoxicity;adaptive immune response;immune effector process;immune system process;leukocyte mediated immunity;lymphocyte mediated immunity;T cell mediated immunity;adaptive immune response bas…	molecular_function;antigen binding;binding;amide binding;peptide binding;protein binding;signaling receptor binding;protein-containing complex binding;protein dimerization activity;beta-2-microglobulin binding;protein heterodimerization activity;TAP binding;T cell receptor binding;peptide antigen binding	plasma membrane;intracellular;cellular_component;membrane;extracellular region;extracellular space;cell;cytoplasm;endoplasmic reticulum;intracellular membrane-bounded organelle;Golgi apparatus;Golgi stack;cell surface;endomembrane system;intrinsic component of membrane;vesicle;organelle subcompartment;Golgi cisterna;protein-containing complex;MHC protein complex;organelle;membrane-bounded organel…	-	-
TR18844_c1_g1	4.44	74.37	-4.0803	3.7998e-05	0.028344	unnamed protein product, partial [Mus musculus]	-	Ribosome receptor lysine/proline rich region	-	-	-	-	-
TR410_c0_g1	1069.77	306.55	1.7985	3.8897e-05	0.028868	predicted protein [Hordeum vulgare subsp. vulgare]	Poly(ADP-ribose) glycohydrolase 1 OS=Arabidopsis thaliana OX=3702 GN=PARG1 PE=1 SV=2	Poly (ADP-ribose) glycohydrolase (PARG);Thiopurine S-methyltransferase (TPMT);Methyltransferase domain;Methyltransferase domain	-	-	-	-	-
TR30672_c0_g1	0.75	35.99	-5.4863	4.2732e-05	0.031554	PREDICTED: multiple coagulation factor deficiency protein 2 homolog isoform X1 [Mus musculus]|XP_011244630.1 PREDICTED: multiple coagulation factor deficiency protein 2 homolog isoform X1 [Mus musculus]|EDL38626.1 multiple coagulation factor deficiency 2, isoform CRA_b [Mus musculus]	-	EF-hand domain;EF-hand domain pair;EF hand	transport;biological_process;localization;establishment of localization;protein localization;peptide transport;macromolecule localization;amide transport;establishment of protein localization;organic substance transport;nitrogen compound transport;metabolic process;organic acid metabolic process;cellular process;oxoacid metabolic process;cellular metabolic process;small molecule metabolic process…	molecular_function;binding;metal ion binding;ion binding;cation binding;calcium ion binding	intracellular;cellular_component;cell;cytoplasm;intracellular membrane-bounded organelle;endomembrane system;organelle;membrane-bounded organelle;intracellular organelle;intracellular part;cytoplasmic part;cell part;Golgi apparatus;extracellular region;endoplasmic reticulum	-	-
TR17748_c2_g1	0.25	78.7	-8.0351	4.3629e-05	0.032054	cytochrome P450 1A2 [Mus musculus]|P00186.1 RecName: Full=Cytochrome P450 1A2	Cytochrome P450 98A1 OS=Sorghum bicolor OX=4558 GN=CYP98A1 PE=2 SV=1	Cytochrome P450	metabolic process;lipid metabolic process;biological_process;steroid metabolic process;catabolic process;lipid catabolic process;primary metabolic process;organic substance metabolic process;organic cyclic compound metabolic process;organic cyclic compound catabolic process;organic substance catabolic process;cellular aromatic compound metabolic process;nitrogen compound metabolic process;cellula…	molecular_function;binding;metal ion binding;ion binding;cation binding;transition metal ion binding;protein binding;tetrapyrrole binding;cofactor binding;organic cyclic compound binding;heterocyclic compound binding;catalytic activity;oxidoreductase activity;oxidoreductase activity, acting on CH or CH2 groups;oxidoreductase activity, acting on CH or CH2 groups, quinone or similar compound as acc…	intracellular;cellular_component;cell;cytoplasm;intracellular membrane-bounded organelle;endomembrane system;organelle;membrane-bounded organelle;intracellular organelle;intracellular part;cytoplasmic part;cell part;membrane;endoplasmic reticulum	-	-
TR51806_c0_g1	0.56	30.82	-5.774	4.4646e-05	0.032638	farnesyl pyrophosphate synthase isoform 1 precursor [Mus musculus]|EDL15238.1 mCG17543, isoform CRA_a [Mus musculus]	Farnesyl pyrophosphate synthase 2 OS=Arabidopsis thaliana OX=3702 GN=FPS2 PE=2 SV=1	Polyprenyl synthetase	metabolic process;lipid metabolic process;phospholipid metabolic process;isoprenoid metabolic process;terpenoid metabolic process;phosphorus metabolic process;phosphate-containing compound metabolic process;biological_process;isoprenoid biosynthetic process;lipid biosynthetic process;phospholipid biosynthetic process;biosynthetic process;cellular process;terpenoid biosynthetic process;organophosp…	molecular_function;catalytic activity;prenyltransferase activity;transferase activity;transferase activity, transferring alkyl or aryl (other than methyl) groups;binding;ion binding;cation binding;dimethylallyltranstransferase activity;metal ion binding;geranyltranstransferase activity;farnesyltranstransferase activity	intracellular;cellular_component;mitochondrion;cell;nucleus;cytoplasm;intracellular membrane-bounded organelle;membrane-enclosed lumen;nuclear lumen;microbody;organelle;membrane-bounded organelle;intracellular organelle;organelle lumen;organelle part;intracellular part;nuclear part;mitochondrial part;cytoplasmic part;intracellular organelle part;cell part;intracellular organelle lumen;nucleoplasm…	-	-
TR616_c5_g1	0.31	28.32	-6.5495	4.5157e-05	0.032684	rCG45563 [Rattus norvegicus]	-	-	-	-	-	-	-
TR63316_c0_g1	0	59.3	-8.5885	4.5073e-05	0.032684	hypothetical protein A6R68_22323 [Neotoma lepida]	-	Connexin	-	-	-	-	-
TR13990_c0_g1	5.24	217.58	-5.3825	4.6284e-05	0.033335	complement C4-B precursor [Mus musculus]|P01029.3 RecName: Full=Complement C4-B	-	A-macroglobulin complement component;Alpha-2-macroglobulin family;A-macroglobulin receptor;Alpha-2-macroglobulin family N-terminal region;UNC-6/NTR/C345C module;MG2 domain;Anaphylotoxin-like domain;Alpha-macro-globulin thiol-ester bond-forming region	-	-	-	-	-
TR119036_c0_g1	0.87	41.28	-5.5919	4.6518e-05	0.033339	dihydropteridine reductase [Mus musculus]|XP_021017610.1 dihydropteridine reductase [Mus caroli]|Q8BVI4.2 RecName: Full=Dihydropteridine reductase	-	short chain dehydrogenase	-	-	-	-	-
TR37395_c0_g4	14.12	138.29	-3.2965	4.8042e-05	0.034263	protein NDRG2 isoform 3 [Mus musculus]	Protein NDL3 OS=Arabidopsis thaliana OX=3702 GN=NDL3 PE=1 SV=1	Ndr family	cytokine production;regulation of cytokine production;biological_process;multicellular organismal process;negative regulation of biological process;regulation of biological process;regulation of multicellular organismal process;negative regulation of multicellular organismal process;biological regulation;cell-cell signaling;signal transduction;cell communication;cell surface receptor signaling pa…	-	intracellular;cellular_component;extracellular region;extracellular space;cell;nucleus;cytoplasm;intracellular membrane-bounded organelle;microtubule organizing center;cytoskeleton;endomembrane system;microtubule cytoskeleton;membrane-enclosed lumen;nuclear lumen;vesicle;organelle;membrane-bounded organelle;non-membrane-bounded organelle;intracellular organelle;extracellular organelle;intracellul…	-	-
TR38130_c0_g2	0	17.14	-6.781	5.0603e-05	0.035747	omega-amidase NIT2 [Mus musculus]|Q9JHW2.1 RecName: Full=Omega-amidase NIT2	Omega-amidase, chloroplastic OS=Arabidopsis thaliana OX=3702 GN=NLP3 PE=1 SV=1	Carbon-nitrogen hydrolase	metabolic process;organic acid metabolic process;biological_process;cellular process;carboxylic acid metabolic process;oxoacid metabolic process;dicarboxylic acid metabolic process;cellular metabolic process;small molecule metabolic process;organic substance metabolic process;cellular amino acid metabolic process;nitrogen compound metabolic process;aspartate family amino acid metabolic process;mo…	molecular_function;catalytic activity;hydrolase activity;hydrolase activity, acting on carbon-nitrogen (but not peptide) bonds;hydrolase activity, acting on carbon-nitrogen (but not peptide) bonds, in linear amides;omega-amidase activity	intracellular;cellular_component;extracellular region;extracellular space;cell;cytoplasm;intracellular membrane-bounded organelle;microtubule organizing center;cytoskeleton;microtubule cytoskeleton;vesicle;organelle;membrane-bounded organelle;non-membrane-bounded organelle;intracellular organelle;extracellular organelle;intracellular non-membrane-bounded organelle;extracellular region part;organe…	K13566|NIT2, yafV; omega-amidase [EC:3.5.1.3]	ko00250(Metabolism);ko01100(Metabolism)
TR9415_c0_g2	4.21	43.63	-3.3504	5.0611e-05	0.035747	predicted protein [Hordeum vulgare subsp. vulgare]|BAJ92615.1 predicted protein [Hordeum vulgare subsp. vulgare]	UDP-D-apiose/UDP-D-xylose synthase OS=Oryza sativa subsp. japonica OX=39947 GN=Os01g0969100 PE=2 SV=1	NAD dependent epimerase/dehydratase family;GDP-mannose 4,6 dehydratase	-	-	-	K12449|AXS; UDP-apiose/xylose synthase	ko00520(Metabolism);ko01100(Metabolism)
TR19391_c0_g1	0.25	23	-6.2428	5.5746e-05	0.038997	kynurenine--oxoglutarate transaminase 3 isoform1 [Mus musculus]|Q71RI9.1 RecName: Full=Kynurenine--oxoglutarate transaminase 3	Bifunctional aspartate aminotransferase and glutamate/aspartate-prephenate aminotransferase OS=Petunia hybrida OX=4102 PE=1 SV=1	Aminotransferase class I and II	metabolic process;organic acid metabolic process;biological_process;cellular process;carboxylic acid metabolic process;oxoacid metabolic process;dicarboxylic acid metabolic process;cellular metabolic process;small molecule metabolic process;cofactor metabolic process;organic substance metabolic process;cellular amino acid metabolic process;cellular aromatic compound metabolic process;nitrogen com…	molecular_function;catalytic activity;transaminase activity;transferase activity;transferase activity, transferring nitrogenous groups;kynurenine aminotransferase activity;binding;drug binding;vitamin binding;small molecule binding;ion binding;anion binding;cofactor binding;coenzyme binding;vitamin B6 binding;organic cyclic compound binding;heterocyclic compound binding;protein binding;protein di…	intracellular;cellular_component;cell;cytoplasm;intracellular membrane-bounded organelle;organelle;membrane-bounded organelle;intracellular organelle;intracellular part;cytoplasmic part;cell part;mitochondrion	-	-
TR861_c1_g1	2.45	169.02	-6.0997	5.5549e-05	0.038997	glutathione S-transferase P 1 [Mus musculus]|P19157.2 RecName: Full=Glutathione S-transferase P 1	-	Glutathione S-transferase, C-terminal domain;Glutathione S-transferase, C-terminal domain;Glutathione S-transferase, N-terminal domain	-	-	-	K23790|GSTP; glutathione S-transferase P [EC:2.5.1.18]	ko00480(Metabolism);ko00980(Metabolism);ko00982(Metabolism);ko00983(Metabolism);ko01100(Metabolism)
TR93014_c0_g1	1.18	101.45	-6.4497	5.6194e-05	0.039123	bile acyl-CoA synthetase precursor [Mus musculus]|Q4LDG0.2 RecName: Full=Bile acyl-CoA synthetase	-	AMP-binding enzyme;AMP-binding enzyme C-terminal domain	-	-	-	-	-
TR24638_c0_g1	3.18	170.64	-5.7531	5.7155e-05	0.039603	phytanoyl-CoA dioxygenase, peroxisomal precursor [Mus musculus]|O35386.1 RecName: Full=Phytanoyl-CoA dioxygenase, peroxisomal	-	Phytanoyl-CoA dioxygenase (PhyH)	metabolic process;organic acid metabolic process;oxidation-reduction process;lipid metabolic process;fatty acid metabolic process;biological_process;catabolic process;fatty acid catabolic process;cellular process;lipid catabolic process;organic acid catabolic process;fatty acid oxidation;carboxylic acid metabolic process;lipid modification;monocarboxylic acid metabolic process;lipid oxidation;oxo…	molecular_function;binding;ion binding;cation binding;carbohydrate binding;vitamin binding;carboxylic acid binding;small molecule binding;anion binding;organic acid binding;monosaccharide binding;cofactor binding;coenzyme binding;catalytic activity;oxidoreductase activity;oxidoreductase activity, acting on paired donors, with incorporation or reduction of molecular oxygen;oxidoreductase activity,…	intracellular;cellular_component;cell;cytoplasm;intracellular membrane-bounded organelle;microbody;organelle;membrane-bounded organelle;intracellular organelle;intracellular part;cytoplasmic part;cell part;peroxisome;mitochondrion	-	-
TR10502_c0_g1	236.25	32.55	2.8474	5.9129e-05	0.040587	DUF1725 domain-containing protein [Mycobacterium sp. 1554424.7]	-	Reverse transcriptase (RNA-dependent DNA polymerase);Endonuclease/Exonuclease/phosphatase family;Endonuclease-reverse transcriptase;Protein of unknown function (DUF1725)	-	-	-	-	-
TR19312_c0_g1	0.31	26.88	-6.4737	5.8991e-05	0.040587	Ab1-205 [Rattus norvegicus]	-	-	vesicle-mediated transport;transport;biological_process;Golgi vesicle transport;localization;establishment of localization;organelle organization;cellular process;endomembrane system organization;cellular component organization;cellular component organization or biogenesis;regulation of organelle organization;positive regulation of biological process;positive regulation of cellular process;regula…	molecular_function;binding;protein binding	intracellular;cellular_component;membrane;cell;cytoplasm;endoplasmic reticulum;intracellular membrane-bounded organelle;endoplasmic reticulum-Golgi intermediate compartment;Golgi apparatus;endomembrane system;organelle membrane;intrinsic component of membrane;cytoplasmic vesicle;vesicle;organelle subcompartment;nuclear outer membrane-endoplasmic reticulum membrane network;organelle;membrane-bound…	-	-
TR17805_c0_g1	0.94	231.34	-7.9891	5.9939e-05	0.04095	betaine--homocysteine S-methyltransferase 1 [Mus musculus]|O35490.1 RecName: Full=Betaine--homocysteine S-methyltransferase 1|AAB87501.1 betaine homocysteine methyl transferase [Mus musculus]|AAF85944.1 betaine-homocysteine S-methyltransferase, partial [Mus musculus]|AAH37004.1 Betaine-homocysteine methyltransferase [Mus musculus]|AAH93510.1 Betaine-homocysteine methyltransferase [Mus musculus]|B…	-	Homocysteine S-methyltransferase	metabolic process;cellular protein modification process;nitrogen compound metabolic process;biological_process;protein alkylation;cellular process;protein metabolic process;methylation;protein modification process;macromolecule metabolic process;macromolecule modification;macromolecule methylation;cellular metabolic process;primary metabolic process;cellular macromolecule metabolic process;cellul…	molecular_function;binding;metal ion binding;ion binding;cation binding;transition metal ion binding;catalytic activity;methyltransferase activity;S-methyltransferase activity;S-adenosylmethionine-dependent methyltransferase activity;transferase activity;transferase activity, transferring one-carbon groups;zinc ion binding;betaine-homocysteine S-methyltransferase activity;S-adenosylmethionine-hom…	intracellular;cellular_component;extracellular region;extracellular space;cell;cytoplasm;vesicle;organelle;membrane-bounded organelle;extracellular organelle;extracellular region part;intracellular part;cytoplasmic part;cell part;extracellular vesicle;cytosol;extracellular exosome	-	-
TR19113_c0_g1	5.46	224.54	-5.3662	6.1747e-05	0.041989	aldehyde dehydrogenase, mitochondrial isoform 1 precursor [Mus musculus]|P47738.1 RecName: Full=Aldehyde dehydrogenase, mitochondrial	Aldehyde dehydrogenase family 2 member B4, mitochondrial OS=Arabidopsis thaliana OX=3702 GN=ALDH2B4 PE=1 SV=1	Aldehyde dehydrogenase family	metabolic process;biological_process;apoptotic process;cell death;programmed cell death;cellular process;regulation of cell death;regulation of apoptotic process;regulation of programmed cell death;negative regulation of programmed cell death;negative regulation of biological process;negative regulation of cellular process;regulation of biological process;regulation of cellular process;negative r…	molecular_function;catalytic activity;oxidoreductase activity;oxidoreductase activity, acting on the aldehyde or oxo group of donors, NAD or NADP as acceptor;oxidoreductase activity, acting on the aldehyde or oxo group of donors;protein binding;binding;nucleotide binding;small molecule binding;ion binding;anion binding;cofactor binding;coenzyme binding;NAD binding;organic cyclic compound binding;…	intracellular;cellular_component;extracellular region;extracellular space;cell;cytoplasm;intracellular membrane-bounded organelle;vesicle;organelle;membrane-bounded organelle;intracellular organelle;extracellular organelle;extracellular region part;intracellular part;cytoplasmic part;cell part;extracellular vesicle;extracellular exosome;mitochondrion	K00128|ALDH; aldehyde dehydrogenase (NAD+) [EC:1.2.1.3]	ko00010(Metabolism);ko00053(Metabolism);ko00071(Metabolism);ko00280(Metabolism);ko00310(Metabolism);ko00330(Metabolism);ko00340(Metabolism);ko00380(Metabolism);ko00410(Metabolism);ko00561(Metabolism);ko00620(Metabolism);ko00625(Metabolism);ko00770(Metabolism);ko00903(Metabolism);ko00981(Metabolism);ko01100(Metabolism);ko01110(Metabolism);ko01120(Metabolism)
TR10886_c0_g1	1.12	184.58	-7.3638	6.5146e-05	0.044096	Aldh1a1 protein, partial [Mus musculus]	Aldehyde dehydrogenase family 2 member B4, mitochondrial OS=Arabidopsis thaliana OX=3702 GN=ALDH2B4 PE=1 SV=1	Aldehyde dehydrogenase family	eye development;morphogenesis of an epithelium;multicellular organism development;anatomical structure morphogenesis;embryo development;animal organ morphogenesis;tissue development;sensory organ development;biological_process;anatomical structure formation involved in morphogenesis;morphogenesis of embryonic epithelium;embryonic camera-type eye development;multicellular organismal process;develo…	molecular_function;catalytic activity;oxidoreductase activity;oxidoreductase activity, acting on the aldehyde or oxo group of donors, NAD or NADP as acceptor;oxidoreductase activity, acting on the aldehyde or oxo group of donors;protein binding;binding;aldehyde dehydrogenase (NAD) activity;benzaldehyde dehydrogenase (NAD+) activity;identical protein binding;3-chloroallyl aldehyde dehydrogenase ac…	intracellular;cellular_component;extracellular region;extracellular space;cell;intracellular membrane-bounded organelle;vesicle;organelle;membrane-bounded organelle;intracellular organelle;extracellular organelle;extracellular region part;intracellular part;cell part;extracellular vesicle;extracellular exosome;cytoplasm;nucleus	-	-
TR118438_c0_g1	0.94	486.45	-9.0515	6.601e-05	0.044475	hemopexin precursor [Mus musculus]|Q91X72.2 RecName: Full=Hemopexin	-	Hemopexin	immune effector process;immune system process;immunoglobulin production;production of molecular mediator of immune response;regulation of immunoglobulin production;regulation of immune system process;positive regulation of immune system process;regulation of immune effector process;positive regulation of immune effector process;regulation of production of molecular mediator of immune response;pos…	molecular_function;binding;ion binding;cation binding;transporter activity;transmembrane transporter activity;cofactor transmembrane transporter activity;tetrapyrrole binding;cofactor binding;organic cyclic compound binding;heterocyclic compound binding;heme binding;metal ion binding;heme transporter activity	cellular_component;extracellular region;extracellular space;vesicle;organelle;membrane-bounded organelle;extracellular organelle;extracellular region part;extracellular vesicle;blood microparticle;extracellular exosome	-	-
TR104489_c0_g1	61.4	6.93	3.1915	6.7157e-05	0.04504	hypothetical protein PSTG_17691, partial [Puccinia striiformis f. sp. tritici PST-78]	-	-	-	-	-	-	-
TR69_c1_g1	0	17.35	-6.8	6.8089e-05	0.04525	elongation of very long chain fatty acids (FEN1/Elo2, SUR4/Elo3, yeast)-like 2, isoform CRA_a, partial [Mus musculus]	-	GNS1/SUR4 family	-	-	-	-	-
TR95923_c0_g1	0	17.35	-6.8	6.8089e-05	0.04525	interleukin-1 receptor accessory protein isoform b precursor [Mus musculus]|AAH21159.1 Interleukin 1 receptor accessory protein [Mus musculus]|BAC30392.1 unnamed protein product [Mus musculus]|BAE28898.1 unnamed protein product [Mus musculus]	-	Immunoglobulin domain;Immunoglobulin domain;Immunoglobulin I-set domain;Immunoglobulin domain	defense response;response to stress;biological_process;response to stimulus;cytokine production;regulation of cytokine production;positive regulation of cytokine production;multicellular organismal process;interleukin-13 production;regulation of interleukin-13 production;positive regulation of biological process;regulation of biological process;regulation of multicellular organismal process;posit…	molecular_function;transmembrane signaling receptor activity;cytokine receptor activity;signaling receptor activity;molecular transducer activity;protein binding;signaling receptor binding;cytokine receptor binding;binding;growth factor receptor binding;enzyme binding;kinase binding;protein kinase binding;interleukin-33 receptor activity;interleukin-1 receptor activity;protein tyrosine kinase bin…	intracellular;cellular_component;membrane;extracellular region;cell;intrinsic component of membrane;extracellular region part;intracellular part;membrane part;cell part;cell periphery;extracellular space;cytoplasm;integral component of membrane;plasma membrane	-	-
TR25166_c5_g1	0.31	74.21	-7.9502	6.9215e-05	0.045667	ornithine transcarbamylase, isoform CRA_f, partial [Mus musculus]	Ornithine carbamoyltransferase, chloroplastic OS=Pisum sativum OX=3888 GN=ARGF PE=2 SV=1	Aspartate/ornithine carbamoyltransferase, Asp/Orn binding domain;Aspartate/ornithine carbamoyltransferase, carbamoyl-P binding domain	metabolic process;nitrogen compound metabolic process;biological_process;biosynthetic process;cellular process;urea metabolic process;cellular nitrogen compound metabolic process;cellular amide metabolic process;amide biosynthetic process;cellular metabolic process;cellular biosynthetic process;cellular nitrogen compound biosynthetic process;small molecule metabolic process;organic substance meta…	molecular_function;catalytic activity;transferase activity;transferase activity, transferring one-carbon groups;carboxyl- or carbamoyltransferase activity;binding;lipid binding;ion binding;anion binding;carboxylic acid binding;small molecule binding;organic acid binding;ornithine carbamoyltransferase activity;phosphate ion binding;phospholipid binding;amino acid binding	intracellular;cellular_component;membrane;mitochondrion;cell;cytoplasm;mitochondrial envelope;intracellular membrane-bounded organelle;organelle inner membrane;organelle membrane;mitochondrial membrane;organelle envelope;envelope;organelle;membrane-bounded organelle;intracellular organelle;organelle part;intracellular part;mitochondrial part;cytoplasmic part;intracellular organelle part;cell part…	-	-
TR50453_c0_g1	6.5	79.91	-3.6287	6.9341e-05	0.045667	prolow-density lipoprotein receptor-related protein 1 precursor [Mus musculus]|AAL09567.1 lipoprotein receptor-related protein [Mus musculus]|EDL24513.1 low density lipoprotein receptor-related protein 1 [Mus musculus]	-	Low-density lipoprotein receptor domain class A;Low-density lipoprotein receptor repeat class B;EGF-like domain	cardiac chamber development;multicellular organism development;heart development;biological_process;multicellular organismal process;developmental process;animal organ development;system development;anatomical structure development;circulatory system development;vesicle-mediated transport;transport;endocytosis;localization;establishment of localization;import into cell;signal transduction;cell co…	molecular_function;binding;metal ion binding;ion binding;cation binding;protein binding;enzyme binding;calcium ion binding;protease binding;apolipoprotein binding	plasma membrane;intracellular;cellular_component;integral component of membrane;lytic vacuole;membrane;lysosome;vacuole;cell;nucleus;cytoplasm;vacuolar membrane;intracellular membrane-bounded organelle;adherens junction;cell-substrate adherens junction;endomembrane system;neuron projection;cell junction;cell-substrate junction;coated vesicle;organelle membrane;intrinsic component of membrane;intr…	-	-
TR16843_c0_g1	1.06	27.36	-4.6346	7.0283e-05	0.04567	insulin-like growth factor-binding protein 2 isoform 1 precursor [Mus musculus]|P47877.2 RecName: Full=Insulin-like growth factor-binding protein 2	-	Thyroglobulin type-1 repeat;Insulin-like growth factor binding protein	-	-	-	-	-
TR4560_c0_g1	4.11	60.55	-3.867	7.0043e-05	0.04567	-	-	-	-	-	-	-	-
TR79821_c0_g1	0.53	31.65	-5.8453	7.0118e-05	0.04567	indolethylamine N-methyltransferase [Mus musculus]|P40936.1 RecName: Full=Indolethylamine N-methyltransferase	-	NNMT/PNMT/TEMT family	metabolic process;nitrogen compound metabolic process;biological_process;organic substance metabolic process;organonitrogen compound metabolic process;response to chemical;response to stimulus;methylation;amine metabolic process;response to toxic substance	molecular_function;catalytic activity;methyltransferase activity;S-methyltransferase activity;S-adenosylmethionine-dependent methyltransferase activity;transferase activity;transferase activity, transferring one-carbon groups;amine N-methyltransferase activity;thioether S-methyltransferase activity	intracellular;cellular_component;cell;cytoplasm;intracellular part;cytoplasmic part;cell part;cytosol	-	-
TR64003_c0_g1	0.25	152.77	-8.9938	7.1035e-05	0.045954	cytochrome P450 2F2 precursor [Mus musculus]|P33267.1 RecName: Full=Cytochrome P450 2F2	Cytochrome P450 98A1 OS=Sorghum bicolor OX=4558 GN=CYP98A1 PE=2 SV=1	Cytochrome P450	metabolic process;biological_process;response to chemical;response to stimulus;cellular aromatic compound metabolic process;cellular process;drug metabolic process;cellular metabolic process;organic substance metabolic process;naphthalene-containing compound metabolic process;organic cyclic compound metabolic process;xenobiotic metabolic process;response to xenobiotic stimulus;cellular response t…	molecular_function;binding;metal ion binding;ion binding;cation binding;transition metal ion binding;catalytic activity;monooxygenase activity;oxidoreductase activity;arachidonic acid monooxygenase activity;oxidoreductase activity, acting on paired donors, with incorporation or reduction of molecular oxygen;drug binding;small molecule binding;tetrapyrrole binding;cofactor binding;organic cyclic c…	intracellular;cellular_component;cell;cytoplasm;intracellular membrane-bounded organelle;endomembrane system;organelle;membrane-bounded organelle;intracellular organelle;intracellular part;cytoplasmic part;cell part;membrane;endoplasmic reticulum	-	-
TR16482_c1_g1	0	16.15	-6.6945	7.1557e-05	0.046032	-	-	-	-	-	-	-	-
TR41179_c0_g2	0	17.3	-6.7927	7.1784e-05	0.046032	solute carrier family 22 member 1 [Mus musculus]|O08966.2 RecName: Full=Solute carrier family 22 member 1	-	Sugar (and other) transporter;Major Facilitator Superfamily	-	-	-	-	-
TR17596_c0_g1	1.4	34.6	-4.6157	7.2437e-05	0.046046	ceramide synthase 2 [Mus musculus]|NP_001307421.1 ceramide synthase 2 [Mus musculus]|XP_006502323.1 PREDICTED: ceramide synthase 2 isoform X1 [Mus musculus]|Q924Z4.1 RecName: Full=Ceramide synthase 2	LAG1 longevity assurance homolog 3 OS=Arabidopsis thaliana OX=3702 GN=At1g13580 PE=2 SV=2	TLC domain	metabolic process;lipid metabolic process;membrane lipid metabolic process;sphingolipid metabolic process;ceramide metabolic process;nitrogen compound metabolic process;biological_process;lipid biosynthetic process;biosynthetic process;cellular process;sphingolipid biosynthetic process;cellular nitrogen compound metabolic process;cellular amide metabolic process;amide biosynthetic process;cellula…	molecular_function;nucleic acid binding;binding;organic cyclic compound binding;heterocyclic compound binding;catalytic activity;N-acyltransferase activity;transferase activity;transferase activity, transferring acyl groups;transferase activity, transferring acyl groups other than amino-acyl groups;sphingosine N-acyltransferase activity;DNA binding	intracellular;cellular_component;membrane;cell;nucleus;nuclear envelope;cytoplasm;intracellular membrane-bounded organelle;endomembrane system;organelle membrane;intrinsic component of membrane;organelle envelope;envelope;organelle;membrane-bounded organelle;intracellular organelle;organelle part;intracellular part;membrane part;nuclear part;cytoplasmic part;intracellular organelle part;cell part…	-	-
TR31028_c0_g1	1.92	43.61	-4.4875	7.2392e-05	0.046046	all-trans-retinol 13,14-reductase precursor [Mus musculus]|Q64FW2.3 RecName: Full=All-trans-retinol 13,14-reductase	Prolycopene isomerase, chloroplastic OS=Solanum lycopersicum OX=4081 GN=CRTISO PE=1 SV=1	NAD(P)-binding Rossmann-like domain;Flavin containing amine oxidoreductase;FAD binding domain	-	-	-	-	-
TR25356_c0_g1	1.4	34.4	-4.6079	7.3202e-05	0.046331	CCAAT/enhancer binding protein alpha [Homo sapiens]	-	Basic region leucine zipper;bZIP transcription factor	metabolic process;nitrogen compound metabolic process;biological_process;biosynthetic process;cellular process;urea metabolic process;cellular nitrogen compound metabolic process;cellular amide metabolic process;amide biosynthetic process;cellular metabolic process;cellular biosynthetic process;cellular nitrogen compound biosynthetic process;small molecule metabolic process;organic substance meta…	transcription regulatory region sequence-specific DNA binding;RNA polymerase II regulatory region sequence-specific DNA binding;proximal promoter sequence-specific DNA binding;RNA polymerase II regulatory region DNA binding;regulatory region nucleic acid binding;molecular_function;nucleic acid binding;DNA binding;double-stranded DNA binding;binding;transcription regulatory region DNA binding;sequ…	intracellular;cellular_component;cell;nucleus;transcription factor complex;intracellular membrane-bounded organelle;membrane-enclosed lumen;nuclear lumen;protein-containing complex;organelle;membrane-bounded organelle;non-membrane-bounded organelle;intracellular organelle;intracellular non-membrane-bounded organelle;organelle lumen;organelle part;intracellular part;nuclear part;intracellular orga…	-	-
TR74673_c0_g1	0	17.1	-6.7773	7.4528e-05	0.046967	nicotinate-nucleotide pyrophosphorylase [carboxylating] [Mus musculus]|Q91X91.1 RecName: Full=Nicotinate-nucleotide pyrophosphorylase [carboxylating]	Nicotinate-nucleotide pyrophosphorylase [carboxylating], chloroplastic OS=Arabidopsis thaliana OX=3702 GN=QPT PE=2 SV=2	Quinolinate phosphoribosyl transferase, C-terminal domain;Quinolinate phosphoribosyl transferase, N-terminal domain	metabolic process;nucleobase-containing compound metabolic process;cellular aromatic compound metabolic process;coenzyme metabolic process;oxidoreduction coenzyme metabolic process;nucleoside phosphate metabolic process;phosphorus metabolic process;phosphate-containing compound metabolic process;nitrogen compound metabolic process;biological_process;biosynthetic process;coenzyme biosynthetic proc…	molecular_function;catalytic activity;transferase activity;transferase activity, transferring glycosyl groups;transferase activity, transferring pentosyl groups;protein binding;binding;protein dimerization activity;identical protein binding;nicotinate-nucleotide diphosphorylase (carboxylating) activity;protein homodimerization activity	intracellular;cellular_component;extracellular region;extracellular space;cell;vesicle;organelle;membrane-bounded organelle;extracellular organelle;extracellular region part;intracellular part;cell part;extracellular vesicle;extracellular exosome;cytoplasm	-	-
TR107902_c0_g1	2.13	329.34	-7.2915	7.518e-05	0.047175	plasminogen precursor [Mus musculus]|P20918.3 RecName: Full=Plasminogen	-	Kringle domain;Trypsin;PAN domain;Trypsin-like peptidase domain;Domain of unknown function (DUF1986)	-	-	-	-	-
TR44280_c0_g1	0	17	-6.7695	7.6492e-05	0.047792	cell death activator CIDE-B [Mus caroli]	-	CIDE-N domain	-	-	-	-	-
TR31936_c0_g1	1.37	36.3	-4.7062	7.7898e-05	0.048464	protein tyrosine phosphatase 4a1, isoform CRA_b, partial [Mus musculus]	-	Dual specificity phosphatase, catalytic domain;Protein-tyrosine phosphatase	metabolic process;cellular protein modification process;phosphorus metabolic process;phosphate-containing compound metabolic process;nitrogen compound metabolic process;biological_process;cellular process;dephosphorylation;protein metabolic process;protein modification process;macromolecule metabolic process;macromolecule modification;cellular metabolic process;primary metabolic process;cellular …	molecular_function;catalytic activity;phosphoprotein phosphatase activity;protein tyrosine phosphatase activity;hydrolase activity;hydrolase activity, acting on ester bonds;phosphatase activity;phosphoric ester hydrolase activity;catalytic activity, acting on a protein;prenylated protein tyrosine phosphatase activity;protein tyrosine/serine/threonine phosphatase activity	plasma membrane;intracellular;cellular_component;membrane;extracellular region;extracellular space;cell;cytoplasm;intracellular membrane-bounded organelle;endomembrane system;cytoplasmic vesicle;vesicle;organelle;membrane-bounded organelle;non-membrane-bounded organelle;intracellular organelle;extracellular organelle;intracellular non-membrane-bounded organelle;extracellular region part;intracell…	K06639|CDC14; cell division cycle 14 [EC:3.1.3.16 3.1.3.48]	ko04110(Cellular Processes);ko04111(Cellular Processes);ko04113(Cellular Processes)
TR99690_c0_g1	1.15	38.65	-5.0821	7.8249e-05	0.048476	CD302 antigen isoform X5 [Mus caroli]	-	Lectin C-type domain	-	-	-	-	-
TR18207_c0_g3	4.48	56.1	-3.6468	7.8602e-05	0.04849	uncharacterized protein LOC109750891 [Aegilops tauschii subsp. tauschii]	-	-	-	-	-	-	-
TR13393_c0_g2	2.83	47.2	-4.0552	7.9289e-05	0.048514	mKIAA0106 protein, partial [Mus musculus]	Probable 1-Cys peroxiredoxin OS=Tortula ruralis OX=38588 PE=2 SV=1	AhpC/TSA family;C-terminal domain of 1-Cys peroxiredoxin;Redoxin	-	-	-	K11188|PRDX6; peroxiredoxin 6 [EC:1.11.1.7 1.11.1.27 3.1.1.-]	ko00480(Metabolism);ko00940(Metabolism);ko01100(Metabolism);ko01110(Metabolism)
TR15218_c0_g2	0	15.9	-6.67	7.9488e-05	0.048514	unnamed protein product [Mus musculus]	-	-	-	-	-	-	-
TR80_c2_g1	45.43	5	3.2659	7.9638e-05	0.048514	predicted protein, partial [Hordeum vulgare subsp. vulgare]	-	-	-	-	-	-	-
