# Supplementary material for: Multi Omics Analysis Revealed a Resistance Mechanism of Tibetan Barley (Hordeum vulgare L., Qingke) Infected by Ustilago hordei
Source: Plants (Basel). 2022 Dec 29;12(1):157. doi: 10.3390/plants12010157 (PMC9824760; doi:10.3390/plants12010157)
Supplement: Supplementary file 1 [file plants-12-00157-s001.zip › Table S7 GO annotation list of significant difference genes.xls]

GO_ID	Term	Category	Test	Ref	TestAll	RefAll	geneID	Pvalue	FDR	richFactor
GO:0044281	small molecule metabolic process	BP	64	1395	117	9656	TR7997_c0_g1,TR12230_c0_g2,TR14600_c0_g1,TR15925_c0_g1,TR25166_c5_g1,TR25356_c0_g1,TR24638_c0_g1,TR14340_c0_g4,TR15661_c0_g1,TR107653_c0_g1,TR23857_c0_g1,TR56758_c0_g2,TR10741_c1_g1,TR62944_c0_g4,TR67232_c0_g1,TR19391_c0_g1,TR23404_c0_g1,TR38130_c0_g2,TR75016_c0_g1,TR35506_c0_g1,TR21742_c0_g1,TR3833_c0_g1,TR38090_c0_g1,TR78938_c0_g1,TR11359_c0_g1,TR18307_c0_g1,TR47865_c0_g1,TR132182_c0_g1,TR21379…	1.43337338750671e-24	2.46770394170702e-21	0.0458781362007168
GO:0005615	extracellular space	CC	68	1607	117	9656	TR12414_c0_g1,TR132529_c0_g1,TR132552_c0_g1,TR5226_c0_g1,TR10661_c0_g1,TR10741_c1_g1,TR107465_c0_g1,TR10886_c0_g1,TR11370_c0_g1,TR11695_c0_g1,TR118438_c0_g1,TR118761_c0_g1,TR12628_c1_g1,TR12963_c0_g1,TR13211_c0_g1,TR132182_c0_g1,TR13417_c0_g1,TR14218_c0_g1,TR14312_c2_g1,TR14600_c0_g1,TR15820_c0_g1,TR15925_c0_g1,TR17805_c0_g1,TR18307_c0_g1,TR18400_c0_g1,TR19113_c0_g1,TR19839_c0_g5,TR21018_c0_g1,TR…	1.86729976591771e-24	2.46770394170702e-21	0.0423148724331052
GO:0005576	extracellular region	CC	70	1718	117	9656	TR12414_c0_g1,TR132529_c0_g1,TR132552_c0_g1,TR5226_c0_g1,TR7050_c0_g1,TR107465_c0_g1,TR138575_c0_g1,TR14218_c0_g1,TR14312_c2_g1,TR16425_c0_g1,TR18400_c0_g1,TR21742_c0_g3,TR25051_c0_g1,TR27360_c0_g1,TR31082_c0_g1,TR42746_c0_g3,TR4443_c0_g1,TR538_c1_g2,TR9045_c0_g1,TR95923_c0_g1,TR11695_c0_g1,TR13417_c0_g1,TR15820_c0_g1,TR37135_c0_g1,TR13211_c0_g1,TR132182_c0_g1,TR18421_c0_g1,TR19358_c0_g1,TR29022_…	2.07486317968639e-24	2.46770394170702e-21	0.0407450523864959
GO:0044421	extracellular region part	CC	68	1642	117	9656	TR12414_c0_g1,TR132529_c0_g1,TR132552_c0_g1,TR5226_c0_g1,TR107465_c0_g1,TR138575_c0_g1,TR14218_c0_g1,TR14312_c2_g1,TR16425_c0_g1,TR18400_c0_g1,TR21742_c0_g3,TR25051_c0_g1,TR27360_c0_g1,TR31082_c0_g1,TR42746_c0_g3,TR4443_c0_g1,TR538_c1_g2,TR9045_c0_g1,TR95923_c0_g1,TR11695_c0_g1,TR13417_c0_g1,TR15820_c0_g1,TR37135_c0_g1,TR11370_c0_g1,TR118438_c0_g1,TR132182_c0_g1,TR25106_c0_g1,TR29022_c0_g1,TR3833…	6.75838718516626e-24	6.02848136916831e-21	0.0414129110840439
GO:0006629	lipid metabolic process	BP	44	613	117	9656	TR7997_c0_g1,TR23857_c0_g1,TR24638_c0_g1,TR14340_c0_g4,TR15661_c0_g1,TR21742_c0_g1,TR3833_c0_g1,TR38090_c0_g1,TR78938_c0_g1,TR11359_c0_g1,TR18307_c0_g1,TR47865_c0_g1,TR10661_c0_g1,TR18421_c0_g1,TR2315_c1_g1,TR40746_c0_g1,TR52396_c0_g1,TR13211_c0_g1,TR19358_c0_g1,TR132182_c0_g1,TR21018_c0_g1,TR21379_c0_g3,TR29022_c0_g1,TR42438_c0_g1,TR56073_c0_g1,TR17748_c2_g1,TR25356_c0_g1,TR50453_c0_g1,TR75092_c…	2.00377466835088e-23	1.42989360333519e-20	0.0717781402936378
GO:0019752	carboxylic acid metabolic process	BP	47	802	117	9656	TR7997_c0_g1,TR14600_c0_g1,TR15925_c0_g1,TR24638_c0_g1,TR14340_c0_g4,TR15661_c0_g1,TR62944_c0_g4,TR67232_c0_g1,TR19391_c0_g1,TR23404_c0_g1,TR10741_c1_g1,TR38130_c0_g2,TR75016_c0_g1,TR12230_c0_g2,TR35506_c0_g1,TR25166_c5_g1,TR21742_c0_g1,TR3833_c0_g1,TR38090_c0_g1,TR78938_c0_g1,TR11359_c0_g1,TR18307_c0_g1,TR47865_c0_g1,TR24566_c0_g1,TR36596_c0_g1,TR19839_c0_g5,TR7327_c1_g1,TR12779_c0_g1,TR2315_c1_…	2.14232020812425e-21	1.14484687008594e-18	0.0586034912718204
GO:0044255	cellular lipid metabolic process	BP	37	454	117	9656	TR7997_c0_g1,TR23857_c0_g1,TR24638_c0_g1,TR14340_c0_g4,TR15661_c0_g1,TR21742_c0_g1,TR3833_c0_g1,TR38090_c0_g1,TR78938_c0_g1,TR11359_c0_g1,TR18307_c0_g1,TR47865_c0_g1,TR10661_c0_g1,TR18421_c0_g1,TR2315_c1_g1,TR40746_c0_g1,TR52396_c0_g1,TR13211_c0_g1,TR19358_c0_g1,TR132182_c0_g1,TR21018_c0_g1,TR21379_c0_g3,TR56073_c0_g1,TR56758_c0_g2,TR29022_c0_g1,TR11695_c0_g1,TR17748_c2_g1,TR12779_c0_g1,TR64003_c…	2.24605607920448e-21	1.14484687008594e-18	0.0814977973568282
GO:0043436	oxoacid metabolic process	BP	47	816	117	9656	TR7997_c0_g1,TR14600_c0_g1,TR15925_c0_g1,TR24638_c0_g1,TR14340_c0_g4,TR15661_c0_g1,TR62944_c0_g4,TR67232_c0_g1,TR19391_c0_g1,TR23404_c0_g1,TR10741_c1_g1,TR38130_c0_g2,TR75016_c0_g1,TR12230_c0_g2,TR35506_c0_g1,TR25166_c5_g1,TR21742_c0_g1,TR3833_c0_g1,TR38090_c0_g1,TR78938_c0_g1,TR11359_c0_g1,TR18307_c0_g1,TR47865_c0_g1,TR24566_c0_g1,TR36596_c0_g1,TR19839_c0_g5,TR7327_c1_g1,TR12779_c0_g1,TR2315_c1_…	4.4413844729195e-21	1.98085747492209e-18	0.0575980392156863
GO:0006082	organic acid metabolic process	BP	47	825	117	9656	TR7997_c0_g1,TR14600_c0_g1,TR15925_c0_g1,TR24638_c0_g1,TR14340_c0_g4,TR15661_c0_g1,TR62944_c0_g4,TR67232_c0_g1,TR19391_c0_g1,TR23404_c0_g1,TR10741_c1_g1,TR38130_c0_g2,TR75016_c0_g1,TR12230_c0_g2,TR35506_c0_g1,TR25166_c5_g1,TR21742_c0_g1,TR3833_c0_g1,TR38090_c0_g1,TR78938_c0_g1,TR11359_c0_g1,TR18307_c0_g1,TR47865_c0_g1,TR24566_c0_g1,TR36596_c0_g1,TR19839_c0_g5,TR7327_c1_g1,TR12779_c0_g1,TR2315_c1_…	7.04133527444344e-21	2.7914982510238e-18	0.056969696969697
GO:1901615	organic hydroxy compound metabolic process	BP	26	199	117	9656	TR23857_c0_g1,TR56758_c0_g2,TR132182_c0_g1,TR21379_c0_g3,TR29022_c0_g1,TR40746_c0_g1,TR42438_c0_g1,TR56073_c0_g1,TR18421_c0_g1,TR19358_c0_g1,TR21018_c0_g1,TR25356_c0_g1,TR3833_c0_g1,TR50453_c0_g1,TR52396_c0_g1,TR75092_c0_g1,TR7539_c0_g3,TR24566_c0_g1,TR7327_c1_g1,TR118849_c0_g1,TR24530_c0_g1,TR107465_c0_g1,TR10886_c0_g1,TR13211_c0_g1,TR51806_c0_g1,TR10741_c1_g1	4.06045861088835e-20	1.44877163236496e-17	0.130653266331658
GO:0072562	blood microparticle	CC	19	81	117	9656	TR11370_c0_g1,TR118438_c0_g1,TR12414_c0_g1,TR132182_c0_g1,TR132529_c0_g1,TR132552_c0_g1,TR15820_c0_g1,TR25106_c0_g1,TR29022_c0_g1,TR37135_c0_g1,TR3833_c0_g1,TR40646_c0_g1,TR42638_c0_g1,TR4884_c0_g1,TR5226_c0_g1,TR5237_c0_g1,TR7050_c0_g1,TR78938_c0_g1,TR93512_c0_g1	6.90559712770237e-20	2.23992459560382e-17	0.234567901234568
GO:0070062	extracellular exosome	CC	58	1414	117	9656	TR10661_c0_g1,TR10741_c1_g1,TR107465_c0_g1,TR10886_c0_g1,TR11370_c0_g1,TR11695_c0_g1,TR118438_c0_g1,TR118761_c0_g1,TR12414_c0_g1,TR12628_c1_g1,TR12963_c0_g1,TR13211_c0_g1,TR132182_c0_g1,TR132529_c0_g1,TR132552_c0_g1,TR13417_c0_g1,TR14218_c0_g1,TR14312_c2_g1,TR14600_c0_g1,TR15820_c0_g1,TR15925_c0_g1,TR17805_c0_g1,TR18307_c0_g1,TR18400_c0_g1,TR19113_c0_g1,TR19839_c0_g5,TR21018_c0_g1,TR21742_c0_g1,T…	2.60464250254879e-19	7.74447037424507e-17	0.041018387553041
GO:1903561	extracellular vesicle	CC	58	1424	117	9656	TR10661_c0_g1,TR10741_c1_g1,TR107465_c0_g1,TR10886_c0_g1,TR11370_c0_g1,TR11695_c0_g1,TR118438_c0_g1,TR118761_c0_g1,TR12414_c0_g1,TR12628_c1_g1,TR12963_c0_g1,TR13211_c0_g1,TR132182_c0_g1,TR132529_c0_g1,TR132552_c0_g1,TR13417_c0_g1,TR14218_c0_g1,TR14312_c2_g1,TR14600_c0_g1,TR15820_c0_g1,TR15925_c0_g1,TR17805_c0_g1,TR18307_c0_g1,TR18400_c0_g1,TR19113_c0_g1,TR19839_c0_g5,TR21018_c0_g1,TR21742_c0_g1,T…	3.68502161985505e-19	1.0062714174112e-16	0.0407303370786517
GO:0043230	extracellular organelle	CC	58	1426	117	9656	TR10661_c0_g1,TR10741_c1_g1,TR107465_c0_g1,TR10886_c0_g1,TR11370_c0_g1,TR11695_c0_g1,TR118438_c0_g1,TR118761_c0_g1,TR12414_c0_g1,TR12628_c1_g1,TR12963_c0_g1,TR13211_c0_g1,TR132182_c0_g1,TR132529_c0_g1,TR132552_c0_g1,TR13417_c0_g1,TR14218_c0_g1,TR14312_c2_g1,TR14600_c0_g1,TR15820_c0_g1,TR15925_c0_g1,TR17805_c0_g1,TR18307_c0_g1,TR18400_c0_g1,TR19113_c0_g1,TR19839_c0_g5,TR21018_c0_g1,TR21742_c0_g1,T…	3.94837439567176e-19	1.0062714174112e-16	0.0406732117812062
GO:0006066	alcohol metabolic process	BP	22	142	117	9656	TR23857_c0_g1,TR56758_c0_g2,TR132182_c0_g1,TR21379_c0_g3,TR29022_c0_g1,TR40746_c0_g1,TR42438_c0_g1,TR56073_c0_g1,TR18421_c0_g1,TR19358_c0_g1,TR21018_c0_g1,TR25356_c0_g1,TR3833_c0_g1,TR50453_c0_g1,TR52396_c0_g1,TR75092_c0_g1,TR7539_c0_g3,TR107465_c0_g1,TR10886_c0_g1,TR13211_c0_g1,TR51806_c0_g1,TR10741_c1_g1	9.72090208857782e-19	2.31227857680304e-16	0.154929577464789
GO:0031982	vesicle	CC	63	1811	117	9656	TR13211_c0_g1,TR10661_c0_g1,TR10741_c1_g1,TR107465_c0_g1,TR10886_c0_g1,TR11370_c0_g1,TR11695_c0_g1,TR118438_c0_g1,TR118761_c0_g1,TR12414_c0_g1,TR12628_c1_g1,TR12963_c0_g1,TR132182_c0_g1,TR132529_c0_g1,TR132552_c0_g1,TR13417_c0_g1,TR14218_c0_g1,TR14312_c2_g1,TR14600_c0_g1,TR15820_c0_g1,TR15925_c0_g1,TR17805_c0_g1,TR18307_c0_g1,TR18400_c0_g1,TR19113_c0_g1,TR19839_c0_g5,TR21018_c0_g1,TR21742_c0_g1,T…	1.31034768894958e-17	2.92207534635755e-15	0.0347874102705687
GO:0043227	membrane-bounded organelle	CC	103	4965	117	9656	TR40052_c0_g3,TR9147_c0_g1,TR10661_c0_g1,TR107653_c0_g1,TR11359_c0_g1,TR13417_c0_g1,TR18307_c0_g1,TR19113_c0_g1,TR19391_c0_g1,TR19839_c0_g5,TR2315_c1_g1,TR23404_c0_g1,TR23857_c0_g1,TR24638_c0_g1,TR38130_c0_g2,TR47865_c0_g1,TR56758_c0_g2,TR62944_c0_g4,TR75016_c0_g1,TR7997_c0_g1,TR10886_c0_g1,TR12230_c0_g2,TR132182_c0_g1,TR14600_c0_g1,TR15925_c0_g1,TR16425_c0_g1,TR25051_c0_g1,TR28554_c0_g1,TR31936_…	2.62195223000773e-17	5.50301503333387e-15	0.0207452165156093
GO:0008203	cholesterol metabolic process	BP	18	93	117	9656	TR132182_c0_g1,TR21379_c0_g3,TR29022_c0_g1,TR40746_c0_g1,TR42438_c0_g1,TR56073_c0_g1,TR13211_c0_g1,TR51806_c0_g1,TR56758_c0_g2,TR18421_c0_g1,TR19358_c0_g1,TR21018_c0_g1,TR25356_c0_g1,TR3833_c0_g1,TR50453_c0_g1,TR52396_c0_g1,TR75092_c0_g1,TR7539_c0_g3	2.83305060383755e-17	5.61573586360688e-15	0.193548387096774
GO:1902652	secondary alcohol metabolic process	BP	18	94	117	9656	TR132182_c0_g1,TR21379_c0_g3,TR29022_c0_g1,TR40746_c0_g1,TR42438_c0_g1,TR56073_c0_g1,TR18421_c0_g1,TR19358_c0_g1,TR21018_c0_g1,TR25356_c0_g1,TR3833_c0_g1,TR50453_c0_g1,TR52396_c0_g1,TR75092_c0_g1,TR7539_c0_g3,TR13211_c0_g1,TR51806_c0_g1,TR56758_c0_g2	3.46975761945444e-17	6.51583957169129e-15	0.191489361702128
GO:0008202	steroid metabolic process	BP	21	156	117	9656	TR132182_c0_g1,TR21379_c0_g3,TR29022_c0_g1,TR40746_c0_g1,TR42438_c0_g1,TR56073_c0_g1,TR17748_c2_g1,TR18421_c0_g1,TR19358_c0_g1,TR21018_c0_g1,TR25356_c0_g1,TR3833_c0_g1,TR50453_c0_g1,TR52396_c0_g1,TR75092_c0_g1,TR7539_c0_g3,TR24566_c0_g1,TR13211_c0_g1,TR51806_c0_g1,TR56758_c0_g2,TR2315_c1_g1	1.26785275192247e-16	2.26184930942969e-14	0.134615384615385
GO:0016125	sterol metabolic process	BP	18	106	117	9656	TR132182_c0_g1,TR21379_c0_g3,TR29022_c0_g1,TR40746_c0_g1,TR42438_c0_g1,TR56073_c0_g1,TR18421_c0_g1,TR19358_c0_g1,TR21018_c0_g1,TR25356_c0_g1,TR3833_c0_g1,TR50453_c0_g1,TR52396_c0_g1,TR75092_c0_g1,TR7539_c0_g3,TR13211_c0_g1,TR51806_c0_g1,TR56758_c0_g2	3.30430184486593e-16	5.61416618213411e-14	0.169811320754717
GO:0006638	neutral lipid metabolic process	BP	16	76	117	9656	TR10661_c0_g1,TR14340_c0_g4,TR18421_c0_g1,TR2315_c1_g1,TR40746_c0_g1,TR52396_c0_g1,TR13211_c0_g1,TR19358_c0_g1,TR15661_c0_g1,TR56758_c0_g2,TR11695_c0_g1,TR132182_c0_g1,TR29022_c0_g1,TR12230_c0_g2,TR10741_c1_g1,TR3833_c0_g1	4.45684073276348e-16	6.91391640630438e-14	0.210526315789474
GO:0006639	acylglycerol metabolic process	BP	16	76	117	9656	TR10661_c0_g1,TR14340_c0_g4,TR18421_c0_g1,TR2315_c1_g1,TR40746_c0_g1,TR52396_c0_g1,TR13211_c0_g1,TR19358_c0_g1,TR15661_c0_g1,TR56758_c0_g2,TR11695_c0_g1,TR132182_c0_g1,TR29022_c0_g1,TR12230_c0_g2,TR10741_c1_g1,TR3833_c0_g1	4.45684073276348e-16	6.91391640630438e-14	0.210526315789474
GO:0071704	organic substance metabolic process	BP	101	4954	117	9656	TR7997_c0_g1,TR12230_c0_g2,TR14600_c0_g1,TR15925_c0_g1,TR25166_c5_g1,TR25356_c0_g1,TR16425_c0_g1,TR538_c1_g2,TR57296_c0_g3,TR23857_c0_g1,TR24638_c0_g1,TR14340_c0_g4,TR15661_c0_g1,TR132182_c0_g1,TR37135_c0_g1,TR62490_c0_g2,TR7327_c1_g1,TR107653_c0_g1,TR56758_c0_g2,TR10741_c1_g1,TR62944_c0_g4,TR67232_c0_g1,TR19391_c0_g1,TR23404_c0_g1,TR38130_c0_g2,TR10661_c0_g1,TR5535_c0_g1,TR31936_c0_g1,TR17805_c0…	9.01765149031931e-16	1.34062418822747e-13	0.0203875656035527
GO:0006641	triglyceride metabolic process	BP	15	68	117	9656	TR13211_c0_g1,TR19358_c0_g1,TR15661_c0_g1,TR56758_c0_g2,TR11695_c0_g1,TR132182_c0_g1,TR29022_c0_g1,TR12230_c0_g2,TR10741_c1_g1,TR10661_c0_g1,TR14340_c0_g4,TR18421_c0_g1,TR2315_c1_g1,TR40746_c0_g1,TR52396_c0_g1	1.84447176534632e-15	2.63243010350226e-13	0.220588235294118
GO:0050896	response to stimulus	BP	70	2519	117	9656	TR57296_c0_g3,TR25051_c0_g1,TR42746_c0_g3,TR12963_c0_g1,TR132529_c0_g1,TR132552_c0_g1,TR5226_c0_g1,TR132182_c0_g1,TR3833_c0_g1,TR10661_c0_g1,TR118438_c0_g1,TR5535_c0_g1,TR12414_c0_g1,TR15820_c0_g1,TR31082_c0_g1,TR37135_c0_g1,TR93512_c0_g1,TR16425_c0_g1,TR37395_c0_g4,TR62490_c0_g2,TR2315_c1_g1,TR40646_c0_g1,TR95923_c0_g1,TR25106_c0_g1,TR5237_c0_g1,TR10886_c0_g1,TR23404_c0_g1,TR62944_c0_g4,TR13417_…	1.04555573797292e-14	1.43482418195668e-12	0.0277888050813815
GO:0032787	monocarboxylic acid metabolic process	BP	29	425	117	9656	TR7997_c0_g1,TR24638_c0_g1,TR14340_c0_g4,TR15661_c0_g1,TR62944_c0_g4,TR38130_c0_g2,TR21742_c0_g1,TR3833_c0_g1,TR38090_c0_g1,TR78938_c0_g1,TR11359_c0_g1,TR18307_c0_g1,TR47865_c0_g1,TR24566_c0_g1,TR7327_c1_g1,TR12779_c0_g1,TR2315_c1_g1,TR64003_c0_g1,TR66429_c0_g2,TR10886_c0_g1,TR40746_c0_g1,TR132182_c0_g1,TR29022_c0_g1,TR56758_c0_g2,TR10741_c1_g1,TR40052_c0_g3,TR9147_c0_g1,TR50315_c0_g1,TR17748_c2_…	1.22383755570504e-14	1.61727866620577e-12	0.0682352941176471
GO:0044237	cellular metabolic process	BP	97	4725	117	9656	TR7997_c0_g1,TR12230_c0_g2,TR14600_c0_g1,TR15925_c0_g1,TR25166_c5_g1,TR25356_c0_g1,TR16425_c0_g1,TR538_c1_g2,TR57296_c0_g3,TR23857_c0_g1,TR24638_c0_g1,TR14340_c0_g4,TR15661_c0_g1,TR14312_c2_g1,TR132182_c0_g1,TR37135_c0_g1,TR62490_c0_g2,TR56758_c0_g2,TR62944_c0_g4,TR107653_c0_g1,TR67232_c0_g1,TR19391_c0_g1,TR23404_c0_g1,TR10741_c1_g1,TR38130_c0_g2,TR10661_c0_g1,TR7327_c1_g1,TR5535_c0_g1,TR31936_c0…	1.71407214781219e-14	2.18421765121211e-12	0.0205291005291005
GO:0042221	response to chemical	BP	49	1350	117	9656	TR25051_c0_g1,TR42746_c0_g3,TR2315_c1_g1,TR11370_c0_g1,TR10886_c0_g1,TR10661_c0_g1,TR118849_c0_g1,TR64003_c0_g1,TR79821_c0_g1,TR13211_c0_g1,TR50315_c0_g1,TR3833_c0_g1,TR14600_c0_g1,TR21379_c0_g3,TR132182_c0_g1,TR28554_c0_g1,TR24566_c0_g1,TR17748_c2_g1,TR25356_c0_g1,TR23404_c0_g1,TR57296_c0_g3,TR13417_c0_g1,TR53971_c0_g2,TR12230_c0_g2,TR138575_c0_g1,TR23857_c0_g1,TR10741_c1_g1,TR538_c1_g2,TR4443_c…	1.02784497324489e-13	1.26460374639234e-11	0.0362962962962963
GO:0044238	primary metabolic process	BP	96	4739	117	9656	TR7997_c0_g1,TR14600_c0_g1,TR15925_c0_g1,TR16425_c0_g1,TR25356_c0_g1,TR538_c1_g2,TR57296_c0_g3,TR23857_c0_g1,TR24638_c0_g1,TR14340_c0_g4,TR15661_c0_g1,TR132182_c0_g1,TR37135_c0_g1,TR62490_c0_g2,TR7327_c1_g1,TR12230_c0_g2,TR107653_c0_g1,TR56758_c0_g2,TR10741_c1_g1,TR62944_c0_g4,TR67232_c0_g1,TR5535_c0_g1,TR31936_c0_g1,TR17805_c0_g1,TR25106_c0_g1,TR93512_c0_g1,TR13417_c0_g1,TR18400_c0_g1,TR75016_c0…	1.07087608152655e-13	1.27362861962891e-11	0.0202574382781177
GO:0008152	metabolic process	BP	105	5687	117	9656	TR7997_c0_g1,TR12230_c0_g2,TR14600_c0_g1,TR15925_c0_g1,TR25166_c5_g1,TR25356_c0_g1,TR16425_c0_g1,TR538_c1_g2,TR57296_c0_g3,TR23857_c0_g1,TR24638_c0_g1,TR14340_c0_g4,TR15661_c0_g1,TR14312_c2_g1,TR132182_c0_g1,TR37135_c0_g1,TR62490_c0_g2,TR7327_c1_g1,TR107653_c0_g1,TR56758_c0_g2,TR10741_c1_g1,TR62944_c0_g4,TR67232_c0_g1,TR19391_c0_g1,TR23404_c0_g1,TR38130_c0_g2,TR10886_c0_g1,TR118761_c0_g1,TR13918_…	1.15860388872891e-13	1.33351570160799e-11	0.0184631615966239
GO:0043226	organelle	CC	103	5510	117	9656	TR40052_c0_g3,TR9147_c0_g1,TR10661_c0_g1,TR107653_c0_g1,TR11359_c0_g1,TR13417_c0_g1,TR18307_c0_g1,TR19113_c0_g1,TR19391_c0_g1,TR19839_c0_g5,TR2315_c1_g1,TR23404_c0_g1,TR23857_c0_g1,TR24638_c0_g1,TR38130_c0_g2,TR47865_c0_g1,TR56758_c0_g2,TR62944_c0_g4,TR75016_c0_g1,TR7997_c0_g1,TR51806_c0_g1,TR66429_c0_g2,TR10886_c0_g1,TR12230_c0_g2,TR132182_c0_g1,TR14600_c0_g1,TR15925_c0_g1,TR16425_c0_g1,TR25051_…	2.45264119348766e-13	2.73469493073874e-11	0.0186932849364791
GO:0046486	glycerolipid metabolic process	BP	17	141	117	9656	TR10661_c0_g1,TR14340_c0_g4,TR18421_c0_g1,TR2315_c1_g1,TR40746_c0_g1,TR52396_c0_g1,TR13211_c0_g1,TR19358_c0_g1,TR132182_c0_g1,TR21018_c0_g1,TR3833_c0_g1,TR15661_c0_g1,TR56758_c0_g2,TR11695_c0_g1,TR29022_c0_g1,TR12230_c0_g2,TR10741_c1_g1	8.13404980407264e-13	8.79463324270642e-11	0.120567375886525
GO:0032501	multicellular organismal process	BP	56	1867	117	9656	TR12414_c0_g1,TR25051_c0_g1,TR42746_c0_g3,TR10661_c0_g1,TR13211_c0_g1,TR24530_c0_g1,TR27360_c0_g1,TR37395_c0_g4,TR12628_c1_g1,TR15925_c0_g1,TR25356_c0_g1,TR82525_c0_g1,TR93512_c0_g1,TR118849_c0_g1,TR57296_c0_g3,TR35506_c0_g1,TR10886_c0_g1,TR132182_c0_g1,TR3833_c0_g1,TR23857_c0_g1,TR50453_c0_g1,TR31936_c0_g1,TR7997_c0_g1,TR9045_c0_g1,TR14312_c2_g1,TR25193_c0_g2,TR28554_c0_g1,TR11695_c0_g1,TR15820_…	2.24232374674509e-12	2.35312092011367e-10	0.0299946438136047
GO:0009987	cellular process	BP	107	6132	117	9656	TR7997_c0_g1,TR12230_c0_g2,TR14600_c0_g1,TR15925_c0_g1,TR25166_c5_g1,TR25356_c0_g1,TR16425_c0_g1,TR538_c1_g2,TR57296_c0_g3,TR23857_c0_g1,TR24638_c0_g1,TR14340_c0_g4,TR15661_c0_g1,TR27360_c0_g1,TR12414_c0_g1,TR10661_c0_g1,TR14312_c2_g1,TR132182_c0_g1,TR37135_c0_g1,TR11695_c0_g1,TR3833_c0_g1,TR5535_c0_g1,TR37395_c0_g4,TR62490_c0_g2,TR56758_c0_g2,TR62944_c0_g4,TR107653_c0_g1,TR67232_c0_g1,TR19391_c0…	2.77472347812417e-12	2.82863239141344e-10	0.0174494455316373
GO:0032994	protein-lipid complex	CC	10	35	117	9656	TR13211_c0_g1,TR11695_c0_g1,TR132182_c0_g1,TR18421_c0_g1,TR19358_c0_g1,TR29022_c0_g1,TR3833_c0_g1,TR52396_c0_g1,TR21018_c0_g1,TR7539_c0_g3	6.57550127828904e-12	6.17404962129876e-10	0.285714285714286
GO:0034358	plasma lipoprotein particle	CC	10	35	117	9656	TR13211_c0_g1,TR52396_c0_g1,TR11695_c0_g1,TR21018_c0_g1,TR29022_c0_g1,TR7539_c0_g3,TR132182_c0_g1,TR19358_c0_g1,TR3833_c0_g1,TR18421_c0_g1	6.57550127828904e-12	6.17404962129876e-10	0.285714285714286
GO:1990777	lipoprotein particle	CC	10	35	117	9656	TR13211_c0_g1,TR52396_c0_g1,TR11695_c0_g1,TR21018_c0_g1,TR29022_c0_g1,TR7539_c0_g3,TR132182_c0_g1,TR19358_c0_g1,TR3833_c0_g1,TR18421_c0_g1	6.57550127828904e-12	6.17404962129876e-10	0.285714285714286
GO:0044242	cellular lipid catabolic process	BP	15	116	117	9656	TR24638_c0_g1,TR11359_c0_g1,TR18307_c0_g1,TR3833_c0_g1,TR19358_c0_g1,TR11695_c0_g1,TR132182_c0_g1,TR29022_c0_g1,TR12230_c0_g2,TR13211_c0_g1,TR14340_c0_g4,TR15661_c0_g1,TR66429_c0_g2,TR7997_c0_g1,TR62944_c0_g4	7.07803516113699e-12	6.47549473203507e-10	0.129310344827586
GO:0006631	fatty acid metabolic process	BP	19	230	117	9656	TR7997_c0_g1,TR24638_c0_g1,TR14340_c0_g4,TR15661_c0_g1,TR38090_c0_g1,TR78938_c0_g1,TR11359_c0_g1,TR18307_c0_g1,TR47865_c0_g1,TR12779_c0_g1,TR2315_c1_g1,TR64003_c0_g1,TR66429_c0_g2,TR40746_c0_g1,TR132182_c0_g1,TR29022_c0_g1,TR56758_c0_g2,TR21742_c0_g1,TR3833_c0_g1	3.02240148195423e-11	2.69598212190317e-09	0.0826086956521739
GO:0016042	lipid catabolic process	BP	16	154	117	9656	TR24638_c0_g1,TR11359_c0_g1,TR18307_c0_g1,TR17748_c2_g1,TR3833_c0_g1,TR19358_c0_g1,TR11695_c0_g1,TR132182_c0_g1,TR29022_c0_g1,TR12230_c0_g2,TR13211_c0_g1,TR14340_c0_g4,TR15661_c0_g1,TR66429_c0_g2,TR7997_c0_g1,TR62944_c0_g4	4.03645105904124e-11	3.51269692162418e-09	0.103896103896104
GO:0008150	biological_process	BP	117	7903	117	9656	TR7997_c0_g1,TR12230_c0_g2,TR14600_c0_g1,TR15925_c0_g1,TR25166_c5_g1,TR25356_c0_g1,TR16425_c0_g1,TR538_c1_g2,TR57296_c0_g3,TR23857_c0_g1,TR12414_c0_g1,TR24638_c0_g1,TR25193_c0_g2,TR28554_c0_g1,TR25051_c0_g1,TR42746_c0_g3,TR10661_c0_g1,TR14340_c0_g4,TR15661_c0_g1,TR13211_c0_g1,TR24530_c0_g1,TR27360_c0_g1,TR37395_c0_g4,TR12628_c1_g1,TR14312_c2_g1,TR82525_c0_g1,TR93512_c0_g1,TR118849_c0_g1,TR12963_c…	5.65029820885719e-11	4.80006285933392e-09	0.0148045046184993
GO:0065007	biological regulation	BP	76	3438	117	9656	TR16425_c0_g1,TR25356_c0_g1,TR538_c1_g2,TR57296_c0_g3,TR10661_c0_g1,TR37395_c0_g4,TR12963_c0_g1,TR132182_c0_g1,TR37135_c0_g1,TR11695_c0_g1,TR118438_c0_g1,TR3833_c0_g1,TR62490_c0_g2,TR5535_c0_g1,TR7327_c1_g1,TR7050_c0_g1,TR25106_c0_g1,TR5237_c0_g1,TR31082_c0_g1,TR13417_c0_g1,TR42746_c0_g3,TR40646_c0_g1,TR50453_c0_g1,TR93512_c0_g1,TR42438_c0_g1,TR14340_c0_g4,TR12414_c0_g1,TR19113_c0_g1,TR35506_c0_g…	8.10921462702168e-11	6.72876227656124e-09	0.0221058755090169
GO:0006720	isoprenoid metabolic process	BP	9	34	117	9656	TR23857_c0_g1,TR21379_c0_g3,TR56073_c0_g1,TR17748_c2_g1,TR2315_c1_g1,TR107465_c0_g1,TR10886_c0_g1,TR51806_c0_g1,TR24638_c0_g1	1.67860607491325e-10	1.36119692620238e-08	0.264705882352941
GO:0008610	lipid biosynthetic process	BP	20	288	117	9656	TR38090_c0_g1,TR78938_c0_g1,TR47865_c0_g1,TR132182_c0_g1,TR21018_c0_g1,TR3833_c0_g1,TR21379_c0_g3,TR29022_c0_g1,TR40746_c0_g1,TR42438_c0_g1,TR56073_c0_g1,TR15661_c0_g1,TR19358_c0_g1,TR56758_c0_g2,TR10886_c0_g1,TR51806_c0_g1,TR13211_c0_g1,TR10741_c1_g1,TR17596_c0_g1,TR62944_c0_g4	2.01431567116777e-10	1.59712851438369e-08	0.0694444444444444
GO:0051241	negative regulation of multicellular organismal process	BP	22	357	117	9656	TR37395_c0_g4,TR132182_c0_g1,TR3833_c0_g1,TR11695_c0_g1,TR19358_c0_g1,TR12963_c0_g1,TR50453_c0_g1,TR40646_c0_g1,TR15820_c0_g1,TR62490_c0_g2,TR132529_c0_g1,TR132552_c0_g1,TR37135_c0_g1,TR5226_c0_g1,TR538_c1_g2,TR16425_c0_g1,TR27360_c0_g1,TR17596_c0_g1,TR28554_c0_g1,TR57296_c0_g3,TR40052_c0_g1,TR12414_c0_g1	2.25519695881501e-10	1.74924842370695e-08	0.061624649859944
GO:0005515	protein binding	MF	65	2709	117	9656	TR13417_c0_g1,TR538_c1_g2,TR25356_c0_g1,TR40746_c0_g1,TR31082_c0_g1,TR5237_c0_g1,TR12628_c1_g1,TR11370_c0_g1,TR12414_c0_g1,TR4443_c0_g1,TR50453_c0_g1,TR18400_c0_g1,TR132529_c0_g1,TR5535_c0_g1,TR132552_c0_g1,TR5226_c0_g1,TR57296_c0_g3,TR28554_c0_g1,TR37135_c0_g1,TR40646_c0_g1,TR62944_c0_g4,TR7997_c0_g1,TR95923_c0_g1,TR42746_c0_g3,TR107465_c0_g1,TR16425_c0_g1,TR10886_c0_g1,TR11695_c0_g1,TR132182_c0…	3.17196361528249e-10	2.40799280411233e-08	0.0239940937615356
GO:0034364	high-density lipoprotein particle	CC	8	25	117	9656	TR132182_c0_g1,TR19358_c0_g1,TR3833_c0_g1,TR11695_c0_g1,TR21018_c0_g1,TR29022_c0_g1,TR52396_c0_g1,TR7539_c0_g3	3.32429901888465e-10	2.47106227070426e-08	0.32
GO:0065008	regulation of biological quality	BP	43	1332	117	9656	TR10661_c0_g1,TR16425_c0_g1,TR118438_c0_g1,TR5535_c0_g1,TR7050_c0_g1,TR40646_c0_g1,TR11695_c0_g1,TR14340_c0_g4,TR132182_c0_g1,TR12414_c0_g1,TR37135_c0_g1,TR13211_c0_g1,TR31082_c0_g1,TR57296_c0_g3,TR14218_c0_g1,TR538_c1_g2,TR82525_c0_g1,TR56758_c0_g2,TR3833_c0_g1,TR13417_c0_g1,TR107465_c0_g1,TR10886_c0_g1,TR10741_c1_g1,TR25356_c0_g1,TR19358_c0_g1,TR21018_c0_g1,TR29022_c0_g1,TR132529_c0_g1,TR132552…	3.41225432799821e-10	2.48467825353013e-08	0.0322822822822823
GO:0048731	system development	BP	43	1335	117	9656	TR12414_c0_g1,TR27360_c0_g1,TR12628_c1_g1,TR15925_c0_g1,TR25356_c0_g1,TR82525_c0_g1,TR93512_c0_g1,TR118849_c0_g1,TR57296_c0_g3,TR35506_c0_g1,TR10886_c0_g1,TR50453_c0_g1,TR13211_c0_g1,TR37395_c0_g4,TR9045_c0_g1,TR14312_c2_g1,TR25193_c0_g2,TR15820_c0_g1,TR13417_c0_g1,TR12963_c0_g1,TR11695_c0_g1,TR7050_c0_g1,TR7327_c1_g1,TR17748_c2_g1,TR132182_c0_g1,TR24530_c0_g1,TR42438_c0_g1,TR18400_c0_g1,TR3833_c…	3.66857803223058e-10	2.61789728379974e-08	0.0322097378277154
GO:0005102	signaling receptor binding	MF	25	479	117	9656	TR95923_c0_g1,TR42746_c0_g3,TR12414_c0_g1,TR538_c1_g2,TR57296_c0_g3,TR107465_c0_g1,TR16425_c0_g1,TR12963_c0_g1,TR27360_c0_g1,TR24530_c0_g1,TR3833_c0_g1,TR132182_c0_g1,TR13211_c0_g1,TR29022_c0_g1,TR31082_c0_g1,TR19358_c0_g1,TR7050_c0_g1,TR132529_c0_g1,TR132552_c0_g1,TR28554_c0_g1,TR37135_c0_g1,TR40646_c0_g1,TR5226_c0_g1,TR62944_c0_g4,TR7997_c0_g1	3.83190695341448e-10	2.63562572179285e-08	0.0521920668058455
GO:0005575	cellular_component	CC	116	7806	117	9656	TR17748_c2_g1,TR64003_c0_g1,TR28554_c0_g1,TR30672_c0_g1,TR57296_c0_g3,TR11695_c0_g1,TR13211_c0_g1,TR13417_c0_g1,TR14218_c0_g1,TR21379_c0_g3,TR24530_c0_g1,TR25051_c0_g1,TR25193_c0_g2,TR27360_c0_g1,TR42746_c0_g3,TR5237_c0_g1,TR67232_c0_g1,TR7997_c0_g1,TR9045_c0_g1,TR95923_c0_g1,TR13918_c0_g3,TR19312_c0_g1,TR12230_c0_g2,TR12414_c0_g1,TR132529_c0_g1,TR132552_c0_g1,TR5226_c0_g1,TR93512_c0_g1,TR50453_c…	3.84115856315101e-10	2.63562572179285e-08	0.0148603638227005
GO:0048523	negative regulation of cellular process	BP	44	1401	117	9656	TR16425_c0_g1,TR25356_c0_g1,TR538_c1_g2,TR11695_c0_g1,TR132182_c0_g1,TR3833_c0_g1,TR62490_c0_g2,TR12414_c0_g1,TR13417_c0_g1,TR19113_c0_g1,TR35506_c0_g1,TR57296_c0_g3,TR7327_c1_g1,TR42438_c0_g1,TR11370_c0_g1,TR40646_c0_g1,TR42638_c0_g1,TR4443_c0_g1,TR4884_c0_g1,TR31082_c0_g1,TR18400_c0_g1,TR19358_c0_g1,TR12963_c0_g1,TR50453_c0_g1,TR15820_c0_g1,TR14218_c0_g1,TR12628_c1_g1,TR9045_c0_g1,TR10661_c0_g1…	4.69613151100143e-10	3.16147117570814e-08	0.0314061384725196
GO:0032101	regulation of response to external stimulus	BP	18	240	117	9656	TR10661_c0_g1,TR28554_c0_g1,TR37135_c0_g1,TR40646_c0_g1,TR5237_c0_g1,TR132529_c0_g1,TR132552_c0_g1,TR5226_c0_g1,TR27360_c0_g1,TR15820_c0_g1,TR132182_c0_g1,TR16425_c0_g1,TR57296_c0_g3,TR12414_c0_g1,TR11695_c0_g1,TR17596_c0_g1,TR11370_c0_g1,TR538_c1_g2	5.16222761593564e-10	3.41089409882562e-08	0.075
GO:0051239	regulation of multicellular organismal process	BP	33	845	117	9656	TR37395_c0_g4,TR132182_c0_g1,TR3833_c0_g1,TR11695_c0_g1,TR29022_c0_g1,TR19358_c0_g1,TR13417_c0_g1,TR12963_c0_g1,TR50453_c0_g1,TR31082_c0_g1,TR37135_c0_g1,TR40646_c0_g1,TR15820_c0_g1,TR7050_c0_g1,TR62490_c0_g2,TR28554_c0_g1,TR95923_c0_g1,TR10661_c0_g1,TR25051_c0_g1,TR132529_c0_g1,TR132552_c0_g1,TR5226_c0_g1,TR538_c1_g2,TR25356_c0_g1,TR12414_c0_g1,TR16425_c0_g1,TR57296_c0_g3,TR27360_c0_g1,TR51806_c…	7.2090303078949e-10	4.67669457064891e-08	0.0390532544378698
GO:0006950	response to stress	BP	41	1265	117	9656	TR10661_c0_g1,TR5535_c0_g1,TR12414_c0_g1,TR15820_c0_g1,TR31082_c0_g1,TR37135_c0_g1,TR93512_c0_g1,TR12963_c0_g1,TR16425_c0_g1,TR40646_c0_g1,TR95923_c0_g1,TR25106_c0_g1,TR5237_c0_g1,TR10886_c0_g1,TR23404_c0_g1,TR62944_c0_g4,TR13417_c0_g1,TR7050_c0_g1,TR11695_c0_g1,TR47865_c0_g1,TR118761_c0_g1,TR53971_c0_g2,TR62490_c0_g2,TR29022_c0_g1,TR132182_c0_g1,TR40746_c0_g1,TR28554_c0_g1,TR12628_c1_g1,TR57296_…	9.54152906964707e-10	6.07931709294656e-08	0.0324110671936759
GO:0044282	small molecule catabolic process	BP	16	193	117	9656	TR24638_c0_g1,TR23857_c0_g1,TR23404_c0_g1,TR25166_c5_g1,TR11359_c0_g1,TR18307_c0_g1,TR36596_c0_g1,TR19839_c0_g5,TR7327_c1_g1,TR118761_c0_g1,TR14340_c0_g4,TR15661_c0_g1,TR66429_c0_g2,TR7997_c0_g1,TR74673_c0_g1,TR50315_c0_g1	1.19660996523615e-09	7.49035851923263e-08	0.0829015544041451
GO:0000050	urea cycle	BP	5	6	117	9656	TR12230_c0_g2,TR14600_c0_g1,TR15925_c0_g1,TR25166_c5_g1,TR25356_c0_g1	1.4246866401906e-09	8.50361993796373e-08	0.833333333333333
GO:0034361	very-low-density lipoprotein particle	CC	7	19	117	9656	TR11695_c0_g1,TR13211_c0_g1,TR132182_c0_g1,TR18421_c0_g1,TR19358_c0_g1,TR29022_c0_g1,TR3833_c0_g1	1.42998093127193e-09	8.50361993796373e-08	0.368421052631579
GO:0034385	triglyceride-rich plasma lipoprotein particle	CC	7	19	117	9656	TR11695_c0_g1,TR13211_c0_g1,TR132182_c0_g1,TR18421_c0_g1,TR19358_c0_g1,TR29022_c0_g1,TR3833_c0_g1	1.42998093127193e-09	8.50361993796373e-08	0.368421052631579
GO:0009605	response to external stimulus	BP	28	638	117	9656	TR10661_c0_g1,TR12963_c0_g1,TR16425_c0_g1,TR93512_c0_g1,TR11370_c0_g1,TR47865_c0_g1,TR28554_c0_g1,TR37135_c0_g1,TR40646_c0_g1,TR5237_c0_g1,TR12230_c0_g2,TR138575_c0_g1,TR23857_c0_g1,TR13417_c0_g1,TR132529_c0_g1,TR132552_c0_g1,TR5226_c0_g1,TR27360_c0_g1,TR15820_c0_g1,TR132182_c0_g1,TR57296_c0_g3,TR12414_c0_g1,TR10741_c1_g1,TR15902_c1_g1,TR35506_c0_g1,TR11695_c0_g1,TR17596_c0_g1,TR538_c1_g2	1.48745903913647e-09	8.70041615022775e-08	0.0438871473354232
GO:0007275	multicellular organism development	BP	44	1468	117	9656	TR12414_c0_g1,TR13211_c0_g1,TR24530_c0_g1,TR27360_c0_g1,TR12628_c1_g1,TR15925_c0_g1,TR25356_c0_g1,TR82525_c0_g1,TR93512_c0_g1,TR118849_c0_g1,TR57296_c0_g3,TR35506_c0_g1,TR10886_c0_g1,TR50453_c0_g1,TR37395_c0_g4,TR9045_c0_g1,TR14312_c2_g1,TR25193_c0_g2,TR15820_c0_g1,TR17748_c2_g1,TR13417_c0_g1,TR12963_c0_g1,TR11695_c0_g1,TR7050_c0_g1,TR7327_c1_g1,TR132182_c0_g1,TR42438_c0_g1,TR18400_c0_g1,TR3833_c…	2.12626286191059e-09	1.22362998246725e-07	0.0299727520435967
GO:0050789	regulation of biological process	BP	69	3159	117	9656	TR16425_c0_g1,TR25356_c0_g1,TR538_c1_g2,TR57296_c0_g3,TR37395_c0_g4,TR12963_c0_g1,TR132182_c0_g1,TR37135_c0_g1,TR11695_c0_g1,TR118438_c0_g1,TR3833_c0_g1,TR10661_c0_g1,TR62490_c0_g2,TR5535_c0_g1,TR7327_c1_g1,TR25106_c0_g1,TR5237_c0_g1,TR31082_c0_g1,TR13417_c0_g1,TR42746_c0_g3,TR50453_c0_g1,TR93512_c0_g1,TR7050_c0_g1,TR42438_c0_g1,TR14340_c0_g4,TR12414_c0_g1,TR19113_c0_g1,TR35506_c0_g1,TR11370_c0_g…	4.02665050975257e-09	2.28049032044399e-07	0.0218423551756885
GO:0030258	lipid modification	BP	12	106	117	9656	TR24638_c0_g1,TR11359_c0_g1,TR18307_c0_g1,TR132182_c0_g1,TR29022_c0_g1,TR3833_c0_g1,TR14340_c0_g4,TR15661_c0_g1,TR66429_c0_g2,TR7997_c0_g1,TR21018_c0_g1,TR56758_c0_g2	4.78396352384506e-09	2.66705966454362e-07	0.113207547169811
GO:0010876	lipid localization	BP	15	184	117	9656	TR18421_c0_g1,TR19358_c0_g1,TR7539_c0_g3,TR15661_c0_g1,TR50453_c0_g1,TR13211_c0_g1,TR31082_c0_g1,TR24566_c0_g1,TR132182_c0_g1,TR56758_c0_g2,TR29022_c0_g1,TR3833_c0_g1,TR52396_c0_g1,TR11695_c0_g1,TR21018_c0_g1	5.18480343024944e-09	2.84605825217385e-07	0.0815217391304348
GO:0005783	endoplasmic reticulum	CC	29	723	117	9656	TR13417_c0_g1,TR538_c1_g2,TR132552_c0_g1,TR13918_c0_g3,TR19312_c0_g1,TR56758_c0_g2,TR2315_c1_g1,TR40746_c0_g1,TR12963_c0_g1,TR13211_c0_g1,TR107653_c0_g1,TR14600_c0_g1,TR15661_c0_g1,TR15925_c0_g1,TR17222_c0_g1,TR17596_c0_g1,TR17748_c2_g1,TR21742_c0_g1,TR30672_c0_g1,TR31936_c0_g1,TR38090_c0_g1,TR42438_c0_g1,TR4443_c0_g1,TR47865_c0_g1,TR53243_c0_g1,TR53971_c0_g2,TR57296_c0_g3,TR64003_c0_g1,TR93512_c…	5.6228367586983e-09	3.03973962955084e-07	0.0401106500691563
GO:0042802	identical protein binding	MF	25	547	117	9656	TR19391_c0_g1,TR21379_c0_g3,TR23857_c0_g1,TR25356_c0_g1,TR31082_c0_g1,TR35506_c0_g1,TR36596_c0_g1,TR3833_c0_g1,TR5226_c0_g1,TR53971_c0_g2,TR56758_c0_g2,TR62944_c0_g4,TR74673_c0_g1,TR93512_c0_g1,TR107465_c0_g1,TR10886_c0_g1,TR11695_c0_g1,TR12414_c0_g1,TR132182_c0_g1,TR14340_c0_g4,TR14600_c0_g1,TR15925_c0_g1,TR19113_c0_g1,TR4443_c0_g1,TR57296_c0_g3	5.96528515346595e-09	3.17673692948754e-07	0.0457038391224863
GO:0043648	dicarboxylic acid metabolic process	BP	11	87	117	9656	TR19391_c0_g1,TR23404_c0_g1,TR62944_c0_g4,TR67232_c0_g1,TR10741_c1_g1,TR38130_c0_g2,TR14600_c0_g1,TR19839_c0_g5,TR15925_c0_g1,TR118761_c0_g1,TR74673_c0_g1	6.63686877888072e-09	3.4824040886833e-07	0.126436781609195
GO:0050996	positive regulation of lipid catabolic process	BP	6	14	117	9656	TR11695_c0_g1,TR132182_c0_g1,TR29022_c0_g1,TR14340_c0_g4,TR15661_c0_g1,TR3833_c0_g1	7.71931787374066e-09	3.9916704599285e-07	0.428571428571429
GO:0044283	small molecule biosynthetic process	BP	23	472	117	9656	TR10741_c1_g1,TR12230_c0_g2,TR14600_c0_g1,TR35506_c0_g1,TR38090_c0_g1,TR78938_c0_g1,TR47865_c0_g1,TR132182_c0_g1,TR21379_c0_g3,TR29022_c0_g1,TR40746_c0_g1,TR42438_c0_g1,TR56073_c0_g1,TR56758_c0_g2,TR25166_c5_g1,TR118761_c0_g1,TR17222_c0_g1,TR15925_c0_g1,TR10886_c0_g1,TR13211_c0_g1,TR51806_c0_g1,TR50315_c0_g1,TR17805_c0_g1	8.10732910069638e-09	4.13242146161209e-07	0.048728813559322
GO:0032102	negative regulation of response to external stimulus	BP	12	112	117	9656	TR10661_c0_g1,TR40646_c0_g1,TR132529_c0_g1,TR132552_c0_g1,TR37135_c0_g1,TR5226_c0_g1,TR27360_c0_g1,TR132182_c0_g1,TR16425_c0_g1,TR28554_c0_g1,TR11695_c0_g1,TR17596_c0_g1	9.03498419956744e-09	4.5403976935291e-07	0.107142857142857
GO:0045834	positive regulation of lipid metabolic process	BP	10	70	117	9656	TR15661_c0_g1,TR19358_c0_g1,TR56758_c0_g2,TR132182_c0_g1,TR29022_c0_g1,TR3833_c0_g1,TR11695_c0_g1,TR14340_c0_g4,TR51806_c0_g1,TR37135_c0_g1	9.96474585657434e-09	4.93808516892462e-07	0.142857142857143
GO:0050794	regulation of cellular process	BP	65	2933	117	9656	TR16425_c0_g1,TR25356_c0_g1,TR538_c1_g2,TR57296_c0_g3,TR132182_c0_g1,TR37135_c0_g1,TR11695_c0_g1,TR3833_c0_g1,TR37395_c0_g4,TR62490_c0_g2,TR10661_c0_g1,TR5535_c0_g1,TR7327_c1_g1,TR13417_c0_g1,TR42746_c0_g3,TR50453_c0_g1,TR93512_c0_g1,TR7050_c0_g1,TR42438_c0_g1,TR14340_c0_g4,TR12414_c0_g1,TR19113_c0_g1,TR35506_c0_g1,TR11370_c0_g1,TR40646_c0_g1,TR42638_c0_g1,TR4443_c0_g1,TR4884_c0_g1,TR19312_c0_g1,…	1.12024642731376e-08	5.47539623651438e-07	0.0221616092737811
GO:0042627	chylomicron	CC	6	15	117	9656	TR13211_c0_g1,TR11695_c0_g1,TR132182_c0_g1,TR19358_c0_g1,TR29022_c0_g1,TR3833_c0_g1	1.2738804160888e-08	6.1421693575741e-07	0.4
GO:0050994	regulation of lipid catabolic process	BP	8	38	117	9656	TR19358_c0_g1,TR11695_c0_g1,TR132182_c0_g1,TR29022_c0_g1,TR14340_c0_g4,TR15661_c0_g1,TR3833_c0_g1,TR62944_c0_g4	1.31840019151219e-08	6.27206917775398e-07	0.210526315789474
GO:0048513	animal organ development	BP	34	1005	117	9656	TR27360_c0_g1,TR15925_c0_g1,TR25356_c0_g1,TR82525_c0_g1,TR93512_c0_g1,TR118849_c0_g1,TR57296_c0_g3,TR35506_c0_g1,TR10886_c0_g1,TR50453_c0_g1,TR14312_c2_g1,TR25193_c0_g2,TR15820_c0_g1,TR13417_c0_g1,TR7050_c0_g1,TR7327_c1_g1,TR17748_c2_g1,TR132182_c0_g1,TR24530_c0_g1,TR42438_c0_g1,TR18400_c0_g1,TR11695_c0_g1,TR3833_c0_g1,TR28554_c0_g1,TR10661_c0_g1,TR40746_c0_g1,TR62490_c0_g2,TR12963_c0_g1,TR12628_…	1.53092398117875e-08	7.0941766413377e-07	0.0338308457711443
GO:0048519	negative regulation of biological process	BP	44	1563	117	9656	TR16425_c0_g1,TR25356_c0_g1,TR538_c1_g2,TR37395_c0_g4,TR11695_c0_g1,TR132182_c0_g1,TR3833_c0_g1,TR10661_c0_g1,TR62490_c0_g2,TR12414_c0_g1,TR13417_c0_g1,TR19113_c0_g1,TR35506_c0_g1,TR57296_c0_g3,TR7327_c1_g1,TR42438_c0_g1,TR11370_c0_g1,TR40646_c0_g1,TR42638_c0_g1,TR4443_c0_g1,TR4884_c0_g1,TR28554_c0_g1,TR31082_c0_g1,TR18400_c0_g1,TR40746_c0_g1,TR19358_c0_g1,TR12963_c0_g1,TR50453_c0_g1,TR15820_c0_g…	1.53097421912277e-08	7.0941766413377e-07	0.0281509916826615
GO:0010033	response to organic substance	BP	33	963	117	9656	TR13211_c0_g1,TR50315_c0_g1,TR3833_c0_g1,TR21379_c0_g3,TR132182_c0_g1,TR25356_c0_g1,TR57296_c0_g3,TR13417_c0_g1,TR53971_c0_g2,TR12230_c0_g2,TR138575_c0_g1,TR23857_c0_g1,TR28554_c0_g1,TR10741_c1_g1,TR538_c1_g2,TR4443_c0_g1,TR4884_c0_g1,TR75092_c0_g1,TR95923_c0_g1,TR19358_c0_g1,TR10886_c0_g1,TR15820_c0_g1,TR62944_c0_g4,TR14600_c0_g1,TR21018_c0_g1,TR23404_c0_g1,TR35506_c0_g1,TR118438_c0_g1,TR10661_c…	1.95800412590184e-08	8.91555886042708e-07	0.0342679127725857
GO:1901564	organonitrogen compound metabolic process	BP	70	3345	117	9656	TR12230_c0_g2,TR14600_c0_g1,TR15925_c0_g1,TR25166_c5_g1,TR25356_c0_g1,TR57296_c0_g3,TR132182_c0_g1,TR37135_c0_g1,TR62490_c0_g2,TR107653_c0_g1,TR67232_c0_g1,TR10661_c0_g1,TR62944_c0_g4,TR7327_c1_g1,TR5535_c0_g1,TR31936_c0_g1,TR10741_c1_g1,TR17805_c0_g1,TR25106_c0_g1,TR93512_c0_g1,TR13417_c0_g1,TR18400_c0_g1,TR75016_c0_g1,TR38130_c0_g2,TR35506_c0_g1,TR23404_c0_g1,TR78938_c0_g1,TR21018_c0_g1,TR3833_…	1.97401667593537e-08	8.91555886042708e-07	0.0209267563527653
GO:0019216	regulation of lipid metabolic process	BP	13	146	117	9656	TR15661_c0_g1,TR19358_c0_g1,TR56758_c0_g2,TR132182_c0_g1,TR29022_c0_g1,TR3833_c0_g1,TR40746_c0_g1,TR11695_c0_g1,TR14340_c0_g4,TR13211_c0_g1,TR51806_c0_g1,TR62944_c0_g4,TR37135_c0_g1	2.03012543102247e-08	9.05435942236023e-07	0.089041095890411
GO:0016054	organic acid catabolic process	BP	13	147	117	9656	TR24638_c0_g1,TR23404_c0_g1,TR25166_c5_g1,TR11359_c0_g1,TR18307_c0_g1,TR36596_c0_g1,TR19839_c0_g5,TR118761_c0_g1,TR14340_c0_g4,TR15661_c0_g1,TR66429_c0_g2,TR7997_c0_g1,TR74673_c0_g1	2.20465664556716e-08	9.59294501388249e-07	0.0884353741496599
GO:0046395	carboxylic acid catabolic process	BP	13	147	117	9656	TR24638_c0_g1,TR23404_c0_g1,TR25166_c5_g1,TR11359_c0_g1,TR18307_c0_g1,TR36596_c0_g1,TR19839_c0_g5,TR118761_c0_g1,TR14340_c0_g4,TR15661_c0_g1,TR66429_c0_g2,TR7997_c0_g1,TR74673_c0_g1	2.20465664556716e-08	9.59294501388249e-07	0.0884353741496599
GO:0019222	regulation of metabolic process	BP	49	1891	117	9656	TR16425_c0_g1,TR25356_c0_g1,TR538_c1_g2,TR57296_c0_g3,TR132182_c0_g1,TR37135_c0_g1,TR62490_c0_g2,TR5535_c0_g1,TR7327_c1_g1,TR7050_c0_g1,TR10661_c0_g1,TR11370_c0_g1,TR40646_c0_g1,TR42638_c0_g1,TR4443_c0_g1,TR4884_c0_g1,TR17748_c2_g1,TR12414_c0_g1,TR13211_c0_g1,TR28554_c0_g1,TR31082_c0_g1,TR15661_c0_g1,TR19358_c0_g1,TR56758_c0_g2,TR29022_c0_g1,TR3833_c0_g1,TR40746_c0_g1,TR11695_c0_g1,TR75092_c0_g1,…	2.29286511687192e-08	9.76435964585443e-07	0.0259122157588577
GO:0046461	neutral lipid catabolic process	BP	7	27	117	9656	TR19358_c0_g1,TR11695_c0_g1,TR132182_c0_g1,TR29022_c0_g1,TR12230_c0_g2,TR13211_c0_g1,TR3833_c0_g1	2.32615070038573e-08	9.76435964585443e-07	0.259259259259259
GO:0046464	acylglycerol catabolic process	BP	7	27	117	9656	TR19358_c0_g1,TR11695_c0_g1,TR132182_c0_g1,TR29022_c0_g1,TR12230_c0_g2,TR13211_c0_g1,TR3833_c0_g1	2.32615070038573e-08	9.76435964585443e-07	0.259259259259259
GO:0006695	cholesterol biosynthetic process	BP	8	41	117	9656	TR13211_c0_g1,TR51806_c0_g1,TR132182_c0_g1,TR21379_c0_g3,TR29022_c0_g1,TR40746_c0_g1,TR42438_c0_g1,TR56073_c0_g1	2.49916695578074e-08	1.0368636858402e-06	0.195121951219512
GO:0072378	blood coagulation, fibrin clot formation	BP	5	9	117	9656	TR11695_c0_g1,TR132552_c0_g1,TR11370_c0_g1,TR132529_c0_g1,TR5226_c0_g1	2.90591023533358e-08	1.1917572091575e-06	0.555555555555556
GO:1902653	secondary alcohol biosynthetic process	BP	8	42	117	9656	TR132182_c0_g1,TR21379_c0_g3,TR29022_c0_g1,TR40746_c0_g1,TR42438_c0_g1,TR56073_c0_g1,TR13211_c0_g1,TR51806_c0_g1	3.05624196559944e-08	1.23916719696123e-06	0.19047619047619
GO:0046165	alcohol biosynthetic process	BP	9	62	117	9656	TR132182_c0_g1,TR21379_c0_g3,TR29022_c0_g1,TR40746_c0_g1,TR42438_c0_g1,TR56073_c0_g1,TR13211_c0_g1,TR51806_c0_g1,TR10741_c1_g1	4.89009836029291e-08	1.96043493814889e-06	0.145161290322581
GO:0048856	anatomical structure development	BP	44	1627	117	9656	TR12414_c0_g1,TR13211_c0_g1,TR24530_c0_g1,TR27360_c0_g1,TR12628_c1_g1,TR10661_c0_g1,TR15925_c0_g1,TR25356_c0_g1,TR82525_c0_g1,TR93512_c0_g1,TR118849_c0_g1,TR57296_c0_g3,TR35506_c0_g1,TR10886_c0_g1,TR50453_c0_g1,TR31936_c0_g1,TR42438_c0_g1,TR37395_c0_g4,TR9045_c0_g1,TR14312_c2_g1,TR25193_c0_g2,TR37135_c0_g1,TR15820_c0_g1,TR17748_c2_g1,TR13417_c0_g1,TR12963_c0_g1,TR11695_c0_g1,TR7050_c0_g1,TR7327_c…	5.23515968056484e-08	2.07544997113948e-06	0.0270436385986478
GO:0032502	developmental process	BP	46	1751	117	9656	TR12414_c0_g1,TR13211_c0_g1,TR24530_c0_g1,TR27360_c0_g1,TR12628_c1_g1,TR10661_c0_g1,TR15925_c0_g1,TR25356_c0_g1,TR82525_c0_g1,TR93512_c0_g1,TR118849_c0_g1,TR57296_c0_g3,TR35506_c0_g1,TR10886_c0_g1,TR50453_c0_g1,TR31936_c0_g1,TR42438_c0_g1,TR37395_c0_g4,TR9045_c0_g1,TR14312_c2_g1,TR25193_c0_g2,TR37135_c0_g1,TR15820_c0_g1,TR17748_c2_g1,TR31082_c0_g1,TR13417_c0_g1,TR12963_c0_g1,TR11695_c0_g1,TR7050_…	5.36654196813189e-08	2.10016552856422e-06	0.0262707024557396
GO:0097006	regulation of plasma lipoprotein particle levels	BP	8	45	117	9656	TR29022_c0_g1,TR132182_c0_g1,TR3833_c0_g1,TR19358_c0_g1,TR31082_c0_g1,TR21018_c0_g1,TR13211_c0_g1,TR56758_c0_g2	5.41522501759833e-08	2.10016552856422e-06	0.177777777777778
GO:0006869	lipid transport	BP	13	160	117	9656	TR15661_c0_g1,TR50453_c0_g1,TR24566_c0_g1,TR132182_c0_g1,TR29022_c0_g1,TR3833_c0_g1,TR13211_c0_g1,TR52396_c0_g1,TR11695_c0_g1,TR21018_c0_g1,TR18421_c0_g1,TR19358_c0_g1,TR7539_c0_g3	6.08754896420893e-08	2.33552416175242e-06	0.08125
GO:0072376	protein activation cascade	BP	8	46	117	9656	TR25106_c0_g1,TR5237_c0_g1,TR31082_c0_g1,TR11695_c0_g1,TR132552_c0_g1,TR132529_c0_g1,TR5226_c0_g1,TR11370_c0_g1	6.48953510033691e-08	2.46326183383001e-06	0.173913043478261
GO:0048878	chemical homeostasis	BP	21	448	117	9656	TR118438_c0_g1,TR16425_c0_g1,TR5535_c0_g1,TR7050_c0_g1,TR40646_c0_g1,TR57296_c0_g3,TR56758_c0_g2,TR10741_c1_g1,TR25356_c0_g1,TR13211_c0_g1,TR132182_c0_g1,TR19358_c0_g1,TR21018_c0_g1,TR29022_c0_g1,TR3833_c0_g1,TR37135_c0_g1,TR118849_c0_g1,TR12230_c0_g2,TR25166_c5_g1,TR66429_c0_g2,TR10661_c0_g1	7.78388036875588e-08	2.92346159533905e-06	0.046875
GO:0010038	response to metal ion	BP	13	164	117	9656	TR14600_c0_g1,TR50315_c0_g1,TR23404_c0_g1,TR21018_c0_g1,TR132529_c0_g1,TR132552_c0_g1,TR5226_c0_g1,TR57296_c0_g3,TR17748_c2_g1,TR31082_c0_g1,TR7050_c0_g1,TR25356_c0_g1,TR12414_c0_g1	8.1604062145031e-08	3.03295097639032e-06	0.0792682926829268
GO:0070325	lipoprotein particle receptor binding	MF	6	20	117	9656	TR13211_c0_g1,TR29022_c0_g1,TR31082_c0_g1,TR132182_c0_g1,TR19358_c0_g1,TR3833_c0_g1	9.38903911126288e-08	3.45361768546247e-06	0.3
GO:0080090	regulation of primary metabolic process	BP	45	1726	117	9656	TR16425_c0_g1,TR25356_c0_g1,TR538_c1_g2,TR57296_c0_g3,TR132182_c0_g1,TR37135_c0_g1,TR62490_c0_g2,TR5535_c0_g1,TR7327_c1_g1,TR7050_c0_g1,TR10661_c0_g1,TR11370_c0_g1,TR40646_c0_g1,TR42638_c0_g1,TR4443_c0_g1,TR4884_c0_g1,TR28554_c0_g1,TR15661_c0_g1,TR19358_c0_g1,TR56758_c0_g2,TR29022_c0_g1,TR3833_c0_g1,TR40746_c0_g1,TR11695_c0_g1,TR75092_c0_g1,TR5237_c0_g1,TR13417_c0_g1,TR14340_c0_g4,TR9045_c0_g1,TR…	1.036032580397e-07	3.76625494977191e-06	0.026071842410197
GO:0019627	urea metabolic process	BP	5	11	117	9656	TR12230_c0_g2,TR14600_c0_g1,TR15925_c0_g1,TR25166_c5_g1,TR25356_c0_g1	1.04500908079434e-07	3.76625494977191e-06	0.454545454545455
GO:0042157	lipoprotein metabolic process	BP	8	49	117	9656	TR13211_c0_g1,TR132182_c0_g1,TR21018_c0_g1,TR56758_c0_g2,TR18421_c0_g1,TR19358_c0_g1,TR29022_c0_g1,TR3833_c0_g1	1.08820316887014e-07	3.88270890652867e-06	0.163265306122449
GO:1901575	organic substance catabolic process	BP	32	984	117	9656	TR24638_c0_g1,TR12230_c0_g2,TR23857_c0_g1,TR13417_c0_g1,TR18400_c0_g1,TR23404_c0_g1,TR25166_c5_g1,TR11359_c0_g1,TR18307_c0_g1,TR17748_c2_g1,TR10661_c0_g1,TR36596_c0_g1,TR19839_c0_g5,TR3833_c0_g1,TR19358_c0_g1,TR11695_c0_g1,TR132182_c0_g1,TR29022_c0_g1,TR7327_c1_g1,TR13211_c0_g1,TR118761_c0_g1,TR14340_c0_g4,TR15661_c0_g1,TR25356_c0_g1,TR66429_c0_g2,TR7997_c0_g1,TR74673_c0_g1,TR57296_c0_g3,TR62944_…	1.1819359828623e-07	4.17539365034918e-06	0.032520325203252
GO:0010035	response to inorganic substance	BP	15	235	117	9656	TR14600_c0_g1,TR50315_c0_g1,TR10661_c0_g1,TR23404_c0_g1,TR93512_c0_g1,TR21018_c0_g1,TR132529_c0_g1,TR132552_c0_g1,TR5226_c0_g1,TR57296_c0_g3,TR17748_c2_g1,TR31082_c0_g1,TR7050_c0_g1,TR25356_c0_g1,TR12414_c0_g1	1.38627320951689e-07	4.84923805054535e-06	0.0638297872340425
GO:0016126	sterol biosynthetic process	BP	8	52	117	9656	TR132182_c0_g1,TR21379_c0_g3,TR29022_c0_g1,TR40746_c0_g1,TR42438_c0_g1,TR56073_c0_g1,TR13211_c0_g1,TR51806_c0_g1	1.76179153635318e-07	6.02869436628761e-06	0.153846153846154
GO:0006721	terpenoid metabolic process	BP	6	22	117	9656	TR23857_c0_g1,TR17748_c2_g1,TR2315_c1_g1,TR107465_c0_g1,TR10886_c0_g1,TR51806_c0_g1	1.77198774026008e-07	6.02869436628761e-06	0.272727272727273
GO:0034377	plasma lipoprotein particle assembly	BP	5	12	117	9656	TR19358_c0_g1,TR132182_c0_g1,TR29022_c0_g1,TR3833_c0_g1,TR21018_c0_g1	1.77413931743329e-07	6.02869436628761e-06	0.416666666666667
GO:0035150	regulation of tube size	BP	7	36	117	9656	TR10661_c0_g1,TR40646_c0_g1,TR132529_c0_g1,TR132552_c0_g1,TR5226_c0_g1,TR57296_c0_g3,TR35506_c0_g1	1.99829200900307e-07	6.54119806249813e-06	0.194444444444444
GO:0046503	glycerolipid catabolic process	BP	7	36	117	9656	TR19358_c0_g1,TR11695_c0_g1,TR132182_c0_g1,TR29022_c0_g1,TR12230_c0_g2,TR13211_c0_g1,TR3833_c0_g1	1.99829200900307e-07	6.54119806249813e-06	0.194444444444444
GO:0050880	regulation of blood vessel size	BP	7	36	117	9656	TR10661_c0_g1,TR40646_c0_g1,TR132529_c0_g1,TR132552_c0_g1,TR5226_c0_g1,TR57296_c0_g3,TR35506_c0_g1	1.99829200900307e-07	6.54119806249813e-06	0.194444444444444
GO:1903035	negative regulation of response to wounding	BP	7	36	117	9656	TR40646_c0_g1,TR132529_c0_g1,TR132552_c0_g1,TR37135_c0_g1,TR5226_c0_g1,TR11695_c0_g1,TR17596_c0_g1	1.99829200900307e-07	6.54119806249813e-06	0.194444444444444
GO:0044248	cellular catabolic process	BP	32	1010	117	9656	TR24638_c0_g1,TR12230_c0_g2,TR23857_c0_g1,TR13417_c0_g1,TR18400_c0_g1,TR23404_c0_g1,TR25166_c5_g1,TR11359_c0_g1,TR18307_c0_g1,TR10661_c0_g1,TR36596_c0_g1,TR19839_c0_g5,TR3833_c0_g1,TR19358_c0_g1,TR11695_c0_g1,TR132182_c0_g1,TR29022_c0_g1,TR7327_c1_g1,TR13211_c0_g1,TR118761_c0_g1,TR14340_c0_g4,TR15661_c0_g1,TR25356_c0_g1,TR66429_c0_g2,TR7997_c0_g1,TR74673_c0_g1,TR17748_c2_g1,TR62944_c0_g4,TR50315_…	2.1601945374085e-07	7.00688555406685e-06	0.0316831683168317
GO:0031323	regulation of cellular metabolic process	BP	45	1774	117	9656	TR16425_c0_g1,TR25356_c0_g1,TR538_c1_g2,TR57296_c0_g3,TR132182_c0_g1,TR37135_c0_g1,TR62490_c0_g2,TR5535_c0_g1,TR7327_c1_g1,TR7050_c0_g1,TR10661_c0_g1,TR11370_c0_g1,TR40646_c0_g1,TR42638_c0_g1,TR4443_c0_g1,TR4884_c0_g1,TR28554_c0_g1,TR15661_c0_g1,TR19358_c0_g1,TR56758_c0_g2,TR29022_c0_g1,TR3833_c0_g1,TR11695_c0_g1,TR75092_c0_g1,TR13417_c0_g1,TR14340_c0_g4,TR31082_c0_g1,TR40746_c0_g1,TR9045_c0_g1,T…	2.3709067909802e-07	7.56226112244885e-06	0.0253664036076663
GO:0019433	triglyceride catabolic process	BP	6	23	117	9656	TR19358_c0_g1,TR11695_c0_g1,TR132182_c0_g1,TR29022_c0_g1,TR12230_c0_g2,TR13211_c0_g1	2.37380393978215e-07	7.56226112244885e-06	0.260869565217391
GO:0044444	cytoplasmic part	CC	73	3780	117	9656	TR10661_c0_g1,TR107653_c0_g1,TR11359_c0_g1,TR13417_c0_g1,TR18307_c0_g1,TR19113_c0_g1,TR19391_c0_g1,TR19839_c0_g5,TR2315_c1_g1,TR23404_c0_g1,TR23857_c0_g1,TR24638_c0_g1,TR38130_c0_g2,TR47865_c0_g1,TR56758_c0_g2,TR62944_c0_g4,TR75016_c0_g1,TR7997_c0_g1,TR10741_c1_g1,TR118849_c0_g1,TR15925_c0_g1,TR17805_c0_g1,TR21379_c0_g3,TR35506_c0_g1,TR36596_c0_g1,TR42438_c0_g1,TR538_c1_g2,TR62490_c0_g2,TR79821_c…	2.70611497931891e-07	8.54461791699989e-06	0.0193121693121693
GO:0009611	response to wounding	BP	14	216	117	9656	TR11695_c0_g1,TR37135_c0_g1,TR40646_c0_g1,TR132182_c0_g1,TR12414_c0_g1,TR12628_c1_g1,TR31082_c0_g1,TR57296_c0_g3,TR132529_c0_g1,TR132552_c0_g1,TR5226_c0_g1,TR10661_c0_g1,TR17596_c0_g1,TR11370_c0_g1	3.10222546470171e-07	9.70942145443483e-06	0.0648148148148148
GO:0004857	enzyme inhibitor activity	MF	11	126	117	9656	TR11370_c0_g1,TR42638_c0_g1,TR4443_c0_g1,TR4884_c0_g1,TR15820_c0_g1,TR40646_c0_g1,TR138575_c0_g1,TR132182_c0_g1,TR19358_c0_g1,TR3833_c0_g1,TR21742_c0_g3	3.24168632276035e-07	1.0057684173573e-05	0.0873015873015873
GO:0006954	inflammatory response	BP	13	186	117	9656	TR10661_c0_g1,TR12414_c0_g1,TR15820_c0_g1,TR31082_c0_g1,TR37135_c0_g1,TR93512_c0_g1,TR5237_c0_g1,TR57296_c0_g3,TR132182_c0_g1,TR16425_c0_g1,TR28554_c0_g1,TR40646_c0_g1,TR95923_c0_g1	3.55883944222136e-07	1.09464992498671e-05	0.0698924731182796
GO:0080134	regulation of response to stress	BP	19	409	117	9656	TR10661_c0_g1,TR7050_c0_g1,TR37135_c0_g1,TR40646_c0_g1,TR5237_c0_g1,TR28554_c0_g1,TR132529_c0_g1,TR132552_c0_g1,TR5226_c0_g1,TR35506_c0_g1,TR57296_c0_g3,TR15820_c0_g1,TR132182_c0_g1,TR16425_c0_g1,TR11695_c0_g1,TR118438_c0_g1,TR62490_c0_g2,TR17596_c0_g1,TR11370_c0_g1	4.04535346328109e-07	1.2242212955035e-05	0.0464547677261614
GO:0071827	plasma lipoprotein particle organization	BP	6	25	117	9656	TR29022_c0_g1,TR132182_c0_g1,TR3833_c0_g1,TR21018_c0_g1,TR13211_c0_g1,TR19358_c0_g1	4.08302506067591e-07	1.2242212955035e-05	0.24
GO:0090208	positive regulation of triglyceride metabolic process	BP	6	25	117	9656	TR15661_c0_g1,TR19358_c0_g1,TR56758_c0_g2,TR11695_c0_g1,TR132182_c0_g1,TR29022_c0_g1	4.08302506067591e-07	1.2242212955035e-05	0.24
GO:0031639	plasminogen activation	BP	5	14	117	9656	TR11695_c0_g1,TR132529_c0_g1,TR132552_c0_g1,TR42438_c0_g1,TR5226_c0_g1	4.398433069869e-07	1.29699249531344e-05	0.357142857142857
GO:0065005	protein-lipid complex assembly	BP	5	14	117	9656	TR19358_c0_g1,TR132182_c0_g1,TR29022_c0_g1,TR3833_c0_g1,TR21018_c0_g1	4.398433069869e-07	1.29699249531344e-05	0.357142857142857
GO:0006952	defense response	BP	20	456	117	9656	TR10661_c0_g1,TR12414_c0_g1,TR15820_c0_g1,TR31082_c0_g1,TR37135_c0_g1,TR93512_c0_g1,TR12963_c0_g1,TR16425_c0_g1,TR40646_c0_g1,TR95923_c0_g1,TR25106_c0_g1,TR5237_c0_g1,TR28554_c0_g1,TR132529_c0_g1,TR132552_c0_g1,TR5226_c0_g1,TR57296_c0_g3,TR132182_c0_g1,TR118438_c0_g1,TR5535_c0_g1	4.82981285459842e-07	1.41252231682026e-05	0.043859649122807
GO:0048583	regulation of response to stimulus	BP	32	1050	117	9656	TR57296_c0_g3,TR12963_c0_g1,TR132182_c0_g1,TR3833_c0_g1,TR10661_c0_g1,TR118438_c0_g1,TR62490_c0_g2,TR25106_c0_g1,TR5237_c0_g1,TR31082_c0_g1,TR7050_c0_g1,TR28554_c0_g1,TR37135_c0_g1,TR50453_c0_g1,TR40646_c0_g1,TR13417_c0_g1,TR538_c1_g2,TR42746_c0_g3,TR132529_c0_g1,TR132552_c0_g1,TR5226_c0_g1,TR35506_c0_g1,TR15820_c0_g1,TR27360_c0_g1,TR16425_c0_g1,TR12414_c0_g1,TR11695_c0_g1,TR51806_c0_g1,TR37395_c…	5.23031650061352e-07	1.51721701416171e-05	0.0304761904761905
GO:0005488	binding	MF	92	5493	117	9656	TR13417_c0_g1,TR538_c1_g2,TR66429_c0_g2,TR7997_c0_g1,TR19312_c0_g1,TR24638_c0_g1,TR25193_c0_g2,TR40052_c0_g1,TR4884_c0_g1,TR9045_c0_g1,TR10741_c1_g1,TR36596_c0_g1,TR62944_c0_g4,TR53971_c0_g2,TR25356_c0_g1,TR40746_c0_g1,TR12230_c0_g2,TR30672_c0_g1,TR31082_c0_g1,TR37135_c0_g1,TR50453_c0_g1,TR132182_c0_g1,TR28554_c0_g1,TR5237_c0_g1,TR12628_c1_g1,TR11370_c0_g1,TR12414_c0_g1,TR4443_c0_g1,TR17596_c0_g1…	5.80453209542584e-07	1.67020729971608e-05	0.0167485891134171
GO:0071941	nitrogen cycle metabolic process	BP	5	15	117	9656	TR12230_c0_g2,TR14600_c0_g1,TR15925_c0_g1,TR25166_c5_g1,TR25356_c0_g1	6.53395558399907e-07	1.8650522818967e-05	0.333333333333333
GO:0071825	protein-lipid complex subunit organization	BP	6	27	117	9656	TR29022_c0_g1,TR132182_c0_g1,TR3833_c0_g1,TR21018_c0_g1,TR13211_c0_g1,TR19358_c0_g1	6.69089311865396e-07	1.89469100375852e-05	0.222222222222222
GO:0034380	high-density lipoprotein particle assembly	BP	4	7	117	9656	TR21018_c0_g1,TR132182_c0_g1,TR29022_c0_g1,TR3833_c0_g1	6.96849545572025e-07	1.95776313275668e-05	0.571428571428571
GO:0055088	lipid homeostasis	BP	9	84	117	9656	TR56758_c0_g2,TR13211_c0_g1,TR132182_c0_g1,TR19358_c0_g1,TR21018_c0_g1,TR29022_c0_g1,TR3833_c0_g1,TR25356_c0_g1,TR66429_c0_g2	7.10320337454068e-07	1.97401410297617e-05	0.107142857142857
GO:0030193	regulation of blood coagulation	BP	7	43	117	9656	TR37135_c0_g1,TR40646_c0_g1,TR132529_c0_g1,TR132552_c0_g1,TR5226_c0_g1,TR11695_c0_g1,TR11370_c0_g1	7.1923159581531e-07	1.97401410297617e-05	0.162790697674419
GO:1900046	regulation of hemostasis	BP	7	43	117	9656	TR37135_c0_g1,TR40646_c0_g1,TR132529_c0_g1,TR132552_c0_g1,TR5226_c0_g1,TR11695_c0_g1,TR11370_c0_g1	7.1923159581531e-07	1.97401410297617e-05	0.162790697674419
GO:0098772	molecular function regulator	MF	20	469	117	9656	TR21742_c0_g3,TR11370_c0_g1,TR42638_c0_g1,TR4443_c0_g1,TR4884_c0_g1,TR15820_c0_g1,TR40646_c0_g1,TR107465_c0_g1,TR16425_c0_g1,TR138575_c0_g1,TR12414_c0_g1,TR57296_c0_g3,TR24530_c0_g1,TR28554_c0_g1,TR132182_c0_g1,TR27360_c0_g1,TR19358_c0_g1,TR3833_c0_g1,TR29022_c0_g1,TR11695_c0_g1	7.53525448504834e-07	2.05235022921011e-05	0.0426439232409382
GO:0043177	organic acid binding	MF	10	110	117	9656	TR23857_c0_g1,TR7997_c0_g1,TR12230_c0_g2,TR14600_c0_g1,TR23404_c0_g1,TR25166_c5_g1,TR36596_c0_g1,TR10741_c1_g1,TR24638_c0_g1,TR21379_c0_g3	7.85282339669747e-07	2.12264196056186e-05	0.0909090909090909
GO:0003674	molecular_function	MF	113	7877	117	9656	TR13417_c0_g1,TR538_c1_g2,TR66429_c0_g2,TR7997_c0_g1,TR19312_c0_g1,TR24638_c0_g1,TR25193_c0_g2,TR40052_c0_g1,TR4884_c0_g1,TR9045_c0_g1,TR42438_c0_g1,TR10741_c1_g1,TR36596_c0_g1,TR62944_c0_g4,TR53971_c0_g2,TR25356_c0_g1,TR5535_c0_g1,TR40746_c0_g1,TR18400_c0_g1,TR12230_c0_g2,TR30672_c0_g1,TR31082_c0_g1,TR37135_c0_g1,TR50453_c0_g1,TR132182_c0_g1,TR28554_c0_g1,TR10886_c0_g1,TR42746_c0_g3,TR5237_c0_g1…	9.1551876883356e-07	2.45606839638958e-05	0.014345563031611
GO:0051186	cofactor metabolic process	BP	18	391	117	9656	TR107653_c0_g1,TR19391_c0_g1,TR23404_c0_g1,TR62944_c0_g4,TR67232_c0_g1,TR10661_c0_g1,TR7327_c1_g1,TR36596_c0_g1,TR78938_c0_g1,TR17748_c2_g1,TR19839_c0_g5,TR74673_c0_g1,TR118761_c0_g1,TR17222_c0_g1,TR56758_c0_g2,TR118438_c0_g1,TR50315_c0_g1,TR93512_c0_g1	9.66932240514129e-07	2.57463748817493e-05	0.0460358056265985
GO:0003018	vascular process in circulatory system	BP	7	45	117	9656	TR10661_c0_g1,TR40646_c0_g1,TR132529_c0_g1,TR132552_c0_g1,TR5226_c0_g1,TR57296_c0_g3,TR35506_c0_g1	9.92806268830605e-07	2.62395019791674e-05	0.155555555555556
GO:0019395	fatty acid oxidation	BP	8	65	117	9656	TR24638_c0_g1,TR11359_c0_g1,TR18307_c0_g1,TR14340_c0_g4,TR15661_c0_g1,TR66429_c0_g2,TR7997_c0_g1,TR56758_c0_g2	1.03662747495758e-06	2.7196226695946e-05	0.123076923076923
GO:0042060	wound healing	BP	12	172	117	9656	TR11695_c0_g1,TR37135_c0_g1,TR40646_c0_g1,TR132529_c0_g1,TR132552_c0_g1,TR5226_c0_g1,TR10661_c0_g1,TR11370_c0_g1,TR12414_c0_g1,TR12628_c1_g1,TR31082_c0_g1,TR57296_c0_g3	1.05223178140187e-06	2.73730592495385e-05	0.0697674418604651
GO:0046890	regulation of lipid biosynthetic process	BP	9	88	117	9656	TR15661_c0_g1,TR19358_c0_g1,TR56758_c0_g2,TR40746_c0_g1,TR13211_c0_g1,TR51806_c0_g1,TR132182_c0_g1,TR29022_c0_g1,TR62944_c0_g4	1.0587113723196e-06	2.73730592495385e-05	0.102272727272727
GO:0062012	regulation of small molecule metabolic process	BP	11	142	117	9656	TR75092_c0_g1,TR56758_c0_g2,TR14340_c0_g4,TR15661_c0_g1,TR13211_c0_g1,TR51806_c0_g1,TR40746_c0_g1,TR132182_c0_g1,TR29022_c0_g1,TR50315_c0_g1,TR19358_c0_g1	1.08121712705097e-06	2.77538324411357e-05	0.0774647887323944
GO:0034440	lipid oxidation	BP	8	67	117	9656	TR24638_c0_g1,TR11359_c0_g1,TR18307_c0_g1,TR14340_c0_g4,TR15661_c0_g1,TR66429_c0_g2,TR7997_c0_g1,TR56758_c0_g2	1.31285104391083e-06	3.34159064759869e-05	0.119402985074627
GO:0006953	acute-phase response	BP	5	17	117	9656	TR12414_c0_g1,TR15820_c0_g1,TR31082_c0_g1,TR37135_c0_g1,TR93512_c0_g1	1.32052769425845e-06	3.34159064759869e-05	0.294117647058824
GO:0042632	cholesterol homeostasis	BP	7	47	117	9656	TR13211_c0_g1,TR132182_c0_g1,TR19358_c0_g1,TR21018_c0_g1,TR29022_c0_g1,TR3833_c0_g1,TR56758_c0_g2	1.34869237807332e-06	3.34229651053772e-05	0.148936170212766
GO:0055092	sterol homeostasis	BP	7	47	117	9656	TR13211_c0_g1,TR132182_c0_g1,TR19358_c0_g1,TR21018_c0_g1,TR29022_c0_g1,TR3833_c0_g1,TR56758_c0_g2	1.34869237807332e-06	3.34229651053772e-05	0.148936170212766
GO:0048518	positive regulation of biological process	BP	42	1691	117	9656	TR57296_c0_g3,TR12963_c0_g1,TR37135_c0_g1,TR118438_c0_g1,TR25106_c0_g1,TR5237_c0_g1,TR31082_c0_g1,TR7050_c0_g1,TR538_c1_g2,TR12414_c0_g1,TR13211_c0_g1,TR28554_c0_g1,TR19312_c0_g1,TR15661_c0_g1,TR19358_c0_g1,TR56758_c0_g2,TR132182_c0_g1,TR29022_c0_g1,TR3833_c0_g1,TR50453_c0_g1,TR11695_c0_g1,TR93512_c0_g1,TR13417_c0_g1,TR132552_c0_g1,TR27360_c0_g1,TR31936_c0_g1,TR14340_c0_g4,TR25356_c0_g1,TR95923_c…	1.34890890559818e-06	3.34229651053772e-05	0.0248373743347132
GO:0034114	regulation of heterotypic cell-cell adhesion	BP	4	8	117	9656	TR132182_c0_g1,TR132529_c0_g1,TR132552_c0_g1,TR5226_c0_g1	1.38065788734383e-06	3.39737058071915e-05	0.5
GO:0055114	oxidation-reduction process	BP	31	1043	117	9656	TR24638_c0_g1,TR12230_c0_g2,TR23857_c0_g1,TR62944_c0_g4,TR67232_c0_g1,TR11359_c0_g1,TR18307_c0_g1,TR10661_c0_g1,TR132182_c0_g1,TR3833_c0_g1,TR14340_c0_g4,TR15661_c0_g1,TR66429_c0_g2,TR7997_c0_g1,TR17748_c2_g1,TR56758_c0_g2,TR50315_c0_g1,TR107653_c0_g1,TR10886_c0_g1,TR118761_c0_g1,TR13918_c0_g3,TR17222_c0_g1,TR19113_c0_g1,TR19839_c0_g5,TR21742_c0_g1,TR2315_c1_g1,TR38090_c0_g1,TR42438_c0_g1,TR47865…	1.43659966291446e-06	3.51081342279368e-05	0.0297219558964525
GO:0009056	catabolic process	BP	33	1158	117	9656	TR24638_c0_g1,TR12230_c0_g2,TR23857_c0_g1,TR13417_c0_g1,TR18400_c0_g1,TR23404_c0_g1,TR25166_c5_g1,TR11359_c0_g1,TR18307_c0_g1,TR17748_c2_g1,TR10661_c0_g1,TR36596_c0_g1,TR19839_c0_g5,TR3833_c0_g1,TR19358_c0_g1,TR11695_c0_g1,TR132182_c0_g1,TR29022_c0_g1,TR7327_c1_g1,TR13211_c0_g1,TR118761_c0_g1,TR14340_c0_g4,TR15661_c0_g1,TR25356_c0_g1,TR66429_c0_g2,TR7997_c0_g1,TR74673_c0_g1,TR57296_c0_g3,TR62944_…	1.51826482999068e-06	3.68514892068487e-05	0.0284974093264249
GO:0050818	regulation of coagulation	BP	7	48	117	9656	TR37135_c0_g1,TR40646_c0_g1,TR132529_c0_g1,TR132552_c0_g1,TR5226_c0_g1,TR11695_c0_g1,TR11370_c0_g1	1.56325371724693e-06	3.74961666958625e-05	0.145833333333333
GO:0043086	negative regulation of catalytic activity	BP	14	247	117	9656	TR62490_c0_g2,TR11370_c0_g1,TR40646_c0_g1,TR42638_c0_g1,TR4443_c0_g1,TR4884_c0_g1,TR10661_c0_g1,TR42438_c0_g1,TR25356_c0_g1,TR19358_c0_g1,TR93512_c0_g1,TR132182_c0_g1,TR3833_c0_g1,TR21742_c0_g3	1.56584328410412e-06	3.74961666958625e-05	0.0566801619433198
GO:1901617	organic hydroxy compound biosynthetic process	BP	9	93	117	9656	TR132182_c0_g1,TR21379_c0_g3,TR29022_c0_g1,TR40746_c0_g1,TR42438_c0_g1,TR56073_c0_g1,TR13211_c0_g1,TR51806_c0_g1,TR10741_c1_g1	1.69440046561737e-06	4.03041390754853e-05	0.0967741935483871
GO:0051246	regulation of protein metabolic process	BP	28	889	117	9656	TR57296_c0_g3,TR132182_c0_g1,TR37135_c0_g1,TR62490_c0_g2,TR7050_c0_g1,TR10661_c0_g1,TR11370_c0_g1,TR40646_c0_g1,TR42638_c0_g1,TR4443_c0_g1,TR4884_c0_g1,TR28554_c0_g1,TR538_c1_g2,TR5237_c0_g1,TR13417_c0_g1,TR25356_c0_g1,TR9045_c0_g1,TR42438_c0_g1,TR35506_c0_g1,TR3833_c0_g1,TR12628_c1_g1,TR56758_c0_g2,TR12414_c0_g1,TR37395_c0_g4,TR132529_c0_g1,TR132552_c0_g1,TR5226_c0_g1,TR16425_c0_g1	1.73003205335345e-06	4.0879167989173e-05	0.031496062992126
GO:0012505	endomembrane system	CC	40	1584	117	9656	TR25193_c0_g2,TR31936_c0_g1,TR50453_c0_g1,TR9045_c0_g1,TR107653_c0_g1,TR14600_c0_g1,TR15661_c0_g1,TR15925_c0_g1,TR17222_c0_g1,TR17596_c0_g1,TR17748_c2_g1,TR21742_c0_g1,TR30672_c0_g1,TR38090_c0_g1,TR42438_c0_g1,TR4443_c0_g1,TR47865_c0_g1,TR53243_c0_g1,TR53971_c0_g2,TR57296_c0_g3,TR64003_c0_g1,TR93512_c0_g1,TR13211_c0_g1,TR37395_c0_g4,TR538_c1_g2,TR19312_c0_g1,TR42746_c0_g3,TR18400_c0_g1,TR7050_c0_…	1.8004717140028e-06	4.21084465700507e-05	0.0252525252525253
GO:0019218	regulation of steroid metabolic process	BP	7	49	117	9656	TR132182_c0_g1,TR29022_c0_g1,TR3833_c0_g1,TR40746_c0_g1,TR13211_c0_g1,TR51806_c0_g1,TR56758_c0_g2	1.80565928397359e-06	4.21084465700507e-05	0.142857142857143
GO:0071702	organic substance transport	BP	31	1055	117	9656	TR132182_c0_g1,TR3833_c0_g1,TR16495_c0_g2,TR538_c1_g2,TR24566_c0_g1,TR15902_c1_g1,TR18421_c0_g1,TR19358_c0_g1,TR7539_c0_g3,TR14340_c0_g4,TR15661_c0_g1,TR50453_c0_g1,TR30672_c0_g1,TR28253_c0_g1,TR118438_c0_g1,TR29022_c0_g1,TR19312_c0_g1,TR13211_c0_g1,TR52396_c0_g1,TR11695_c0_g1,TR21018_c0_g1,TR24530_c0_g1,TR132529_c0_g1,TR132552_c0_g1,TR5226_c0_g1,TR14218_c0_g1,TR95923_c0_g1,TR28554_c0_g1,TR57296_…	1.8358281959171e-06	4.24399152737859e-05	0.0293838862559242
GO:1903034	regulation of response to wounding	BP	8	70	117	9656	TR37135_c0_g1,TR40646_c0_g1,TR132529_c0_g1,TR132552_c0_g1,TR5226_c0_g1,TR11695_c0_g1,TR17596_c0_g1,TR11370_c0_g1	1.84366223863139e-06	4.24399152737859e-05	0.114285714285714
GO:0030195	negative regulation of blood coagulation	BP	6	32	117	9656	TR132529_c0_g1,TR132552_c0_g1,TR37135_c0_g1,TR5226_c0_g1,TR11695_c0_g1,TR40646_c0_g1	1.94958916136921e-06	4.43065868010532e-05	0.1875
GO:1900047	negative regulation of hemostasis	BP	6	32	117	9656	TR40646_c0_g1,TR132529_c0_g1,TR132552_c0_g1,TR37135_c0_g1,TR5226_c0_g1,TR11695_c0_g1	1.94958916136921e-06	4.43065868010532e-05	0.1875
GO:0050708	regulation of protein secretion	BP	11	152	117	9656	TR132182_c0_g1,TR3833_c0_g1,TR14340_c0_g4,TR132529_c0_g1,TR132552_c0_g1,TR5226_c0_g1,TR28554_c0_g1,TR57296_c0_g3,TR31082_c0_g1,TR95923_c0_g1,TR12414_c0_g1	2.12116838203499e-06	4.79008151082331e-05	0.0723684210526316
GO:0016705	oxidoreductase activity, acting on paired donors, with incorporation or reduction of molecular oxygen	MF	10	123	117	9656	TR118761_c0_g1,TR38090_c0_g1,TR12779_c0_g1,TR21742_c0_g1,TR2315_c1_g1,TR64003_c0_g1,TR47865_c0_g1,TR24638_c0_g1,TR13918_c0_g3,TR17748_c2_g1	2.20183894669237e-06	4.94098198855244e-05	0.0813008130081301
GO:0045595	regulation of cell differentiation	BP	20	504	117	9656	TR13211_c0_g1,TR31082_c0_g1,TR13417_c0_g1,TR12963_c0_g1,TR50453_c0_g1,TR28554_c0_g1,TR25356_c0_g1,TR62490_c0_g2,TR538_c1_g2,TR12414_c0_g1,TR37135_c0_g1,TR27360_c0_g1,TR51806_c0_g1,TR7050_c0_g1,TR118849_c0_g1,TR95923_c0_g1,TR132182_c0_g1,TR17596_c0_g1,TR57296_c0_g3,TR40052_c0_g1	2.30881055897227e-06	5.14864754650816e-05	0.0396825396825397
GO:0050819	negative regulation of coagulation	BP	6	33	117	9656	TR40646_c0_g1,TR132529_c0_g1,TR132552_c0_g1,TR37135_c0_g1,TR5226_c0_g1,TR11695_c0_g1	2.35941303652967e-06	5.19653439156657e-05	0.181818181818182
GO:0061045	negative regulation of wound healing	BP	6	33	117	9656	TR40646_c0_g1,TR132529_c0_g1,TR132552_c0_g1,TR37135_c0_g1,TR5226_c0_g1,TR11695_c0_g1	2.35941303652967e-06	5.19653439156657e-05	0.181818181818182
GO:0006526	arginine biosynthetic process	BP	4	9	117	9656	TR15925_c0_g1,TR25166_c5_g1,TR12230_c0_g2,TR14600_c0_g1	2.46193691533623e-06	5.21205137211048e-05	0.444444444444444
GO:0034433	steroid esterification	BP	4	9	117	9656	TR132182_c0_g1,TR29022_c0_g1,TR3833_c0_g1,TR21018_c0_g1	2.46193691533623e-06	5.21205137211048e-05	0.444444444444444
GO:0034434	sterol esterification	BP	4	9	117	9656	TR132182_c0_g1,TR29022_c0_g1,TR3833_c0_g1,TR21018_c0_g1	2.46193691533623e-06	5.21205137211048e-05	0.444444444444444
GO:0034435	cholesterol esterification	BP	4	9	117	9656	TR132182_c0_g1,TR29022_c0_g1,TR3833_c0_g1,TR21018_c0_g1	2.46193691533623e-06	5.21205137211048e-05	0.444444444444444
GO:0043691	reverse cholesterol transport	BP	4	9	117	9656	TR132182_c0_g1,TR21018_c0_g1,TR29022_c0_g1,TR3833_c0_g1	2.46193691533623e-06	5.21205137211048e-05	0.444444444444444
GO:0016053	organic acid biosynthetic process	BP	16	334	117	9656	TR12230_c0_g2,TR14600_c0_g1,TR35506_c0_g1,TR38090_c0_g1,TR78938_c0_g1,TR47865_c0_g1,TR25166_c5_g1,TR118761_c0_g1,TR17222_c0_g1,TR15925_c0_g1,TR10886_c0_g1,TR40746_c0_g1,TR132182_c0_g1,TR29022_c0_g1,TR50315_c0_g1,TR17805_c0_g1	2.46871267344919e-06	5.21205137211048e-05	0.0479041916167665
GO:0046394	carboxylic acid biosynthetic process	BP	16	334	117	9656	TR12230_c0_g2,TR14600_c0_g1,TR35506_c0_g1,TR38090_c0_g1,TR78938_c0_g1,TR47865_c0_g1,TR25166_c5_g1,TR118761_c0_g1,TR17222_c0_g1,TR15925_c0_g1,TR10886_c0_g1,TR40746_c0_g1,TR132182_c0_g1,TR29022_c0_g1,TR50315_c0_g1,TR17805_c0_g1	2.46871267344919e-06	5.21205137211048e-05	0.0479041916167665
GO:0009893	positive regulation of metabolic process	BP	29	963	117	9656	TR57296_c0_g3,TR37135_c0_g1,TR7050_c0_g1,TR12414_c0_g1,TR13211_c0_g1,TR28554_c0_g1,TR31082_c0_g1,TR538_c1_g2,TR15661_c0_g1,TR19358_c0_g1,TR56758_c0_g2,TR132182_c0_g1,TR29022_c0_g1,TR3833_c0_g1,TR11695_c0_g1,TR13417_c0_g1,TR14340_c0_g4,TR25356_c0_g1,TR40746_c0_g1,TR14600_c0_g1,TR51806_c0_g1,TR12628_c1_g1,TR16425_c0_g1,TR10741_c1_g1,TR15902_c1_g1,TR132529_c0_g1,TR132552_c0_g1,TR5226_c0_g1,TR53971_c…	2.6727441003548e-06	5.60961820592113e-05	0.0301142263759086
GO:0050790	regulation of catalytic activity	BP	23	652	117	9656	TR57296_c0_g3,TR62490_c0_g2,TR7050_c0_g1,TR11370_c0_g1,TR40646_c0_g1,TR42638_c0_g1,TR4443_c0_g1,TR4884_c0_g1,TR50453_c0_g1,TR21742_c0_g3,TR10661_c0_g1,TR42438_c0_g1,TR35506_c0_g1,TR25356_c0_g1,TR12628_c1_g1,TR19358_c0_g1,TR11695_c0_g1,TR132182_c0_g1,TR29022_c0_g1,TR28554_c0_g1,TR93512_c0_g1,TR3833_c0_g1,TR37135_c0_g1	2.72368063387672e-06	5.68309503021763e-05	0.0352760736196319
GO:0035296	regulation of tube diameter	BP	6	34	117	9656	TR10661_c0_g1,TR40646_c0_g1,TR132529_c0_g1,TR132552_c0_g1,TR5226_c0_g1,TR57296_c0_g3	2.836848329642e-06	5.81716944836934e-05	0.176470588235294
GO:0090207	regulation of triglyceride metabolic process	BP	6	34	117	9656	TR15661_c0_g1,TR19358_c0_g1,TR56758_c0_g2,TR11695_c0_g1,TR132182_c0_g1,TR29022_c0_g1	2.836848329642e-06	5.81716944836934e-05	0.176470588235294
GO:0097746	regulation of blood vessel diameter	BP	6	34	117	9656	TR10661_c0_g1,TR40646_c0_g1,TR132529_c0_g1,TR132552_c0_g1,TR5226_c0_g1,TR57296_c0_g3	2.836848329642e-06	5.81716944836934e-05	0.176470588235294
GO:0030234	enzyme regulator activity	MF	16	338	117	9656	TR21742_c0_g3,TR11370_c0_g1,TR42638_c0_g1,TR4443_c0_g1,TR4884_c0_g1,TR15820_c0_g1,TR40646_c0_g1,TR138575_c0_g1,TR12414_c0_g1,TR57296_c0_g3,TR28554_c0_g1,TR132182_c0_g1,TR19358_c0_g1,TR3833_c0_g1,TR29022_c0_g1,TR11695_c0_g1	2.88120297237692e-06	5.87436126025191e-05	0.0473372781065089
GO:0034367	protein-containing complex remodeling	BP	5	20	117	9656	TR29022_c0_g1,TR132182_c0_g1,TR3833_c0_g1,TR21018_c0_g1,TR13211_c0_g1	3.21374791137897e-06	6.4419396335956e-05	0.25
GO:0034368	protein-lipid complex remodeling	BP	5	20	117	9656	TR29022_c0_g1,TR132182_c0_g1,TR3833_c0_g1,TR21018_c0_g1,TR13211_c0_g1	3.21374791137897e-06	6.4419396335956e-05	0.25
GO:0034369	plasma lipoprotein particle remodeling	BP	5	20	117	9656	TR29022_c0_g1,TR132182_c0_g1,TR3833_c0_g1,TR21018_c0_g1,TR13211_c0_g1	3.21374791137897e-06	6.4419396335956e-05	0.25
GO:0042592	homeostatic process	BP	23	664	117	9656	TR10661_c0_g1,TR16425_c0_g1,TR118438_c0_g1,TR5535_c0_g1,TR7050_c0_g1,TR40646_c0_g1,TR57296_c0_g3,TR56758_c0_g2,TR10741_c1_g1,TR25356_c0_g1,TR13211_c0_g1,TR132182_c0_g1,TR19358_c0_g1,TR21018_c0_g1,TR29022_c0_g1,TR3833_c0_g1,TR15820_c0_g1,TR14218_c0_g1,TR37135_c0_g1,TR118849_c0_g1,TR12230_c0_g2,TR25166_c5_g1,TR66429_c0_g2	3.70645253199031e-06	7.38805733750918e-05	0.0346385542168675
GO:0002791	regulation of peptide secretion	BP	11	162	117	9656	TR132182_c0_g1,TR3833_c0_g1,TR14340_c0_g4,TR132529_c0_g1,TR132552_c0_g1,TR5226_c0_g1,TR28554_c0_g1,TR57296_c0_g3,TR31082_c0_g1,TR95923_c0_g1,TR12414_c0_g1	3.95407520608712e-06	7.83785574184381e-05	0.0679012345679012
GO:0015918	sterol transport	BP	7	55	117	9656	TR50453_c0_g1,TR132182_c0_g1,TR29022_c0_g1,TR3833_c0_g1,TR13211_c0_g1,TR52396_c0_g1,TR21018_c0_g1	4.01740840852345e-06	7.83968122441053e-05	0.127272727272727
GO:0030301	cholesterol transport	BP	7	55	117	9656	TR50453_c0_g1,TR132182_c0_g1,TR29022_c0_g1,TR3833_c0_g1,TR13211_c0_g1,TR52396_c0_g1,TR21018_c0_g1	4.01740840852345e-06	7.83968122441053e-05	0.127272727272727
GO:0048522	positive regulation of cellular process	BP	38	1510	117	9656	TR57296_c0_g3,TR37135_c0_g1,TR7050_c0_g1,TR538_c1_g2,TR19312_c0_g1,TR13211_c0_g1,TR28554_c0_g1,TR15661_c0_g1,TR19358_c0_g1,TR56758_c0_g2,TR132182_c0_g1,TR29022_c0_g1,TR3833_c0_g1,TR11695_c0_g1,TR93512_c0_g1,TR13417_c0_g1,TR132552_c0_g1,TR27360_c0_g1,TR31936_c0_g1,TR14340_c0_g4,TR25356_c0_g1,TR31082_c0_g1,TR40746_c0_g1,TR16425_c0_g1,TR10886_c0_g1,TR14600_c0_g1,TR12414_c0_g1,TR12628_c1_g1,TR132529_…	4.03677579050992e-06	7.83968122441053e-05	0.0251655629139073
GO:0034372	very-low-density lipoprotein particle remodeling	BP	4	10	117	9656	TR29022_c0_g1,TR132182_c0_g1,TR3833_c0_g1,TR21018_c0_g1	4.06485713709627e-06	7.83968122441053e-05	0.4
GO:0016712	oxidoreductase activity, acting on paired donors, with incorporation or reduction of molecular oxygen, reduced flavin or flavoprotein as one donor, and incorporation of one atom of oxygen	MF	4	10	117	9656	TR13918_c0_g3,TR17748_c2_g1,TR2315_c1_g1,TR64003_c0_g1	4.06485713709627e-06	7.83968122441053e-05	0.4
GO:0031406	carboxylic acid binding	MF	9	104	117	9656	TR23857_c0_g1,TR7997_c0_g1,TR12230_c0_g2,TR14600_c0_g1,TR23404_c0_g1,TR25166_c5_g1,TR36596_c0_g1,TR24638_c0_g1,TR10741_c1_g1	4.33058763015075e-06	8.30727777654725e-05	0.0865384615384615
GO:0017144	drug metabolic process	BP	21	573	117	9656	TR23857_c0_g1,TR62944_c0_g4,TR67232_c0_g1,TR36596_c0_g1,TR23404_c0_g1,TR64003_c0_g1,TR118761_c0_g1,TR74673_c0_g1,TR17748_c2_g1,TR10661_c0_g1,TR10886_c0_g1,TR14600_c0_g1,TR31082_c0_g1,TR57296_c0_g3,TR12230_c0_g2,TR50315_c0_g1,TR35506_c0_g1,TR17805_c0_g1,TR19358_c0_g1,TR93512_c0_g1,TR2315_c1_g1	4.39656770840937e-06	8.38874523187414e-05	0.0366492146596859
GO:0044057	regulation of system process	BP	10	133	117	9656	TR132182_c0_g1,TR29022_c0_g1,TR3833_c0_g1,TR7050_c0_g1,TR132529_c0_g1,TR132552_c0_g1,TR5226_c0_g1,TR57296_c0_g3,TR51806_c0_g1,TR62490_c0_g2	4.47510238197399e-06	8.49317303132084e-05	0.075187969924812
GO:0048585	negative regulation of response to stimulus	BP	19	481	117	9656	TR132182_c0_g1,TR3833_c0_g1,TR10661_c0_g1,TR62490_c0_g2,TR50453_c0_g1,TR40646_c0_g1,TR13417_c0_g1,TR538_c1_g2,TR132529_c0_g1,TR132552_c0_g1,TR37135_c0_g1,TR5226_c0_g1,TR28554_c0_g1,TR15820_c0_g1,TR27360_c0_g1,TR16425_c0_g1,TR11695_c0_g1,TR37395_c0_g4,TR17596_c0_g1	4.57486084435282e-06	8.63656269452427e-05	0.0395010395010395
GO:0050793	regulation of developmental process	BP	24	724	117	9656	TR12414_c0_g1,TR37135_c0_g1,TR13211_c0_g1,TR31082_c0_g1,TR13417_c0_g1,TR12963_c0_g1,TR50453_c0_g1,TR11695_c0_g1,TR15820_c0_g1,TR7050_c0_g1,TR28554_c0_g1,TR10661_c0_g1,TR132182_c0_g1,TR25051_c0_g1,TR25356_c0_g1,TR62490_c0_g2,TR538_c1_g2,TR27360_c0_g1,TR95923_c0_g1,TR51806_c0_g1,TR118849_c0_g1,TR17596_c0_g1,TR57296_c0_g3,TR40052_c0_g1	4.69776294499423e-06	8.82190430933654e-05	0.0331491712707182
GO:0001676	long-chain fatty acid metabolic process	BP	6	37	117	9656	TR47865_c0_g1,TR12779_c0_g1,TR2315_c1_g1,TR64003_c0_g1,TR14340_c0_g4,TR15661_c0_g1	4.76063174532848e-06	8.89315919755603e-05	0.162162162162162
GO:0033036	macromolecule localization	BP	31	1105	117	9656	TR132182_c0_g1,TR3833_c0_g1,TR42438_c0_g1,TR538_c1_g2,TR18421_c0_g1,TR19358_c0_g1,TR7539_c0_g3,TR14340_c0_g4,TR15661_c0_g1,TR50453_c0_g1,TR13211_c0_g1,TR31082_c0_g1,TR30672_c0_g1,TR24566_c0_g1,TR56758_c0_g2,TR29022_c0_g1,TR19312_c0_g1,TR52396_c0_g1,TR11695_c0_g1,TR13417_c0_g1,TR42746_c0_g3,TR21018_c0_g1,TR28554_c0_g1,TR132529_c0_g1,TR132552_c0_g1,TR5226_c0_g1,TR14218_c0_g1,TR95923_c0_g1,TR37135_c…	4.87695947405907e-06	9.06301635595978e-05	0.0280542986425339
GO:0005737	cytoplasm	CC	83	4881	117	9656	TR132529_c0_g1,TR132552_c0_g1,TR5226_c0_g1,TR538_c1_g2,TR19312_c0_g1,TR2315_c1_g1,TR14600_c0_g1,TR18400_c0_g1,TR25193_c0_g2,TR10661_c0_g1,TR107653_c0_g1,TR11359_c0_g1,TR13417_c0_g1,TR18307_c0_g1,TR19113_c0_g1,TR19391_c0_g1,TR19839_c0_g5,TR23404_c0_g1,TR23857_c0_g1,TR24638_c0_g1,TR38130_c0_g2,TR47865_c0_g1,TR56758_c0_g2,TR62944_c0_g4,TR75016_c0_g1,TR7997_c0_g1,TR10741_c1_g1,TR118849_c0_g1,TR15925_…	5.18117704106153e-06	9.57846615673966e-05	0.0170047121491498
GO:0042730	fibrinolysis	BP	5	22	117	9656	TR11695_c0_g1,TR132529_c0_g1,TR132552_c0_g1,TR37135_c0_g1,TR5226_c0_g1	5.35389276170069e-06	9.84674709987014e-05	0.227272727272727
GO:0060191	regulation of lipase activity	BP	6	38	117	9656	TR50453_c0_g1,TR19358_c0_g1,TR11695_c0_g1,TR132182_c0_g1,TR29022_c0_g1,TR3833_c0_g1	5.59772710876689e-06	0.000102424052944001	0.157894736842105
GO:0045017	glycerolipid biosynthetic process	BP	7	58	117	9656	TR132182_c0_g1,TR21018_c0_g1,TR3833_c0_g1,TR15661_c0_g1,TR19358_c0_g1,TR56758_c0_g2,TR10741_c1_g1	5.77680937692913e-06	0.000105161509473893	0.120689655172414
GO:0042180	cellular ketone metabolic process	BP	9	108	117	9656	TR7327_c1_g1,TR118761_c0_g1,TR14340_c0_g4,TR15661_c0_g1,TR40746_c0_g1,TR132182_c0_g1,TR29022_c0_g1,TR56758_c0_g2,TR19391_c0_g1	5.92086014155429e-06	0.000107236695355663	0.0833333333333333
GO:0032879	regulation of localization	BP	27	893	117	9656	TR132182_c0_g1,TR3833_c0_g1,TR14340_c0_g4,TR11695_c0_g1,TR15661_c0_g1,TR12628_c1_g1,TR28554_c0_g1,TR50453_c0_g1,TR13211_c0_g1,TR31082_c0_g1,TR132552_c0_g1,TR29022_c0_g1,TR13417_c0_g1,TR27360_c0_g1,TR31936_c0_g1,TR57296_c0_g3,TR16425_c0_g1,TR132529_c0_g1,TR5226_c0_g1,TR7050_c0_g1,TR15820_c0_g1,TR538_c1_g2,TR37135_c0_g1,TR17596_c0_g1,TR12414_c0_g1,TR15902_c1_g1,TR95923_c0_g1	6.01376223014016e-06	0.000108369210288586	0.0302351623740202
GO:0034370	triglyceride-rich lipoprotein particle remodeling	BP	4	11	117	9656	TR29022_c0_g1,TR132182_c0_g1,TR3833_c0_g1,TR21018_c0_g1	6.32791783939162e-06	0.000111772330945294	0.363636363636364
GO:0008391	arachidonic acid monooxygenase activity	MF	4	11	117	9656	TR12779_c0_g1,TR21742_c0_g1,TR2315_c1_g1,TR64003_c0_g1	6.32791783939162e-06	0.000111772330945294	0.363636363636364
GO:0008392	arachidonic acid epoxygenase activity	MF	4	11	117	9656	TR12779_c0_g1,TR21742_c0_g1,TR2315_c1_g1,TR64003_c0_g1	6.32791783939162e-06	0.000111772330945294	0.363636363636364
GO:0005577	fibrinogen complex	CC	4	11	117	9656	TR12414_c0_g1,TR132529_c0_g1,TR132552_c0_g1,TR5226_c0_g1	6.32791783939162e-06	0.000111772330945294	0.363636363636364
GO:0061041	regulation of wound healing	BP	7	59	117	9656	TR37135_c0_g1,TR40646_c0_g1,TR132529_c0_g1,TR132552_c0_g1,TR5226_c0_g1,TR11695_c0_g1,TR11370_c0_g1	6.48933109514308e-06	0.000114058784962909	0.11864406779661
GO:0002526	acute inflammatory response	BP	6	39	117	9656	TR12414_c0_g1,TR15820_c0_g1,TR31082_c0_g1,TR37135_c0_g1,TR93512_c0_g1,TR5237_c0_g1	6.55053054414358e-06	0.000114570063634825	0.153846153846154
GO:0010901	regulation of very-low-density lipoprotein particle remodeling	BP	3	4	117	9656	TR29022_c0_g1,TR132182_c0_g1,TR3833_c0_g1	6.87513163268947e-06	0.000119079949832214	0.75
GO:0070653	high-density lipoprotein particle receptor binding	MF	3	4	117	9656	TR132182_c0_g1,TR19358_c0_g1,TR3833_c0_g1	6.87513163268947e-06	0.000119079949832214	0.75
GO:0061134	peptidase regulator activity	MF	8	84	117	9656	TR11370_c0_g1,TR42638_c0_g1,TR4443_c0_g1,TR4884_c0_g1,TR15820_c0_g1,TR40646_c0_g1,TR12414_c0_g1,TR138575_c0_g1	7.39509618469715e-06	0.000127467165154587	0.0952380952380952
GO:2000026	regulation of multicellular organismal development	BP	20	547	117	9656	TR13417_c0_g1,TR12963_c0_g1,TR50453_c0_g1,TR11695_c0_g1,TR15820_c0_g1,TR7050_c0_g1,TR28554_c0_g1,TR10661_c0_g1,TR132182_c0_g1,TR62490_c0_g2,TR538_c1_g2,TR12414_c0_g1,TR37135_c0_g1,TR27360_c0_g1,TR95923_c0_g1,TR51806_c0_g1,TR31082_c0_g1,TR17596_c0_g1,TR57296_c0_g3,TR40052_c0_g1	7.96586830951421e-06	0.00013636608795713	0.036563071297989
GO:0015850	organic hydroxy compound transport	BP	9	112	117	9656	TR50453_c0_g1,TR24566_c0_g1,TR132182_c0_g1,TR29022_c0_g1,TR3833_c0_g1,TR13211_c0_g1,TR52396_c0_g1,TR21018_c0_g1,TR24530_c0_g1	7.98781176654711e-06	0.00013636608795713	0.0803571428571429
GO:0006694	steroid biosynthetic process	BP	8	85	117	9656	TR132182_c0_g1,TR21379_c0_g3,TR29022_c0_g1,TR40746_c0_g1,TR42438_c0_g1,TR56073_c0_g1,TR13211_c0_g1,TR51806_c0_g1	8.0817095629211e-06	0.000137312093907155	0.0941176470588235
GO:0009891	positive regulation of biosynthetic process	BP	19	503	117	9656	TR15661_c0_g1,TR19358_c0_g1,TR56758_c0_g2,TR40746_c0_g1,TR37135_c0_g1,TR3833_c0_g1,TR14600_c0_g1,TR31082_c0_g1,TR57296_c0_g3,TR51806_c0_g1,TR132182_c0_g1,TR29022_c0_g1,TR538_c1_g2,TR7050_c0_g1,TR16425_c0_g1,TR25356_c0_g1,TR10741_c1_g1,TR15902_c1_g1,TR53971_c0_g2	8.72105475487914e-06	0.000147472622584876	0.0377733598409543
GO:1901568	fatty acid derivative metabolic process	BP	6	41	117	9656	TR7997_c0_g1,TR47865_c0_g1,TR12779_c0_g1,TR2315_c1_g1,TR64003_c0_g1,TR56758_c0_g2	8.85122242586108e-06	0.000148967743469209	0.146341463414634
GO:0007166	cell surface receptor signaling pathway	BP	22	650	117	9656	TR37395_c0_g4,TR62490_c0_g2,TR42746_c0_g3,TR57296_c0_g3,TR25356_c0_g1,TR93512_c0_g1,TR132182_c0_g1,TR28554_c0_g1,TR50453_c0_g1,TR13417_c0_g1,TR95923_c0_g1,TR15820_c0_g1,TR118438_c0_g1,TR7050_c0_g1,TR27360_c0_g1,TR9045_c0_g1,TR10661_c0_g1,TR132529_c0_g1,TR132552_c0_g1,TR5226_c0_g1,TR15661_c0_g1,TR37135_c0_g1	9.06523952651722e-06	0.000151853402021659	0.0338461538461538
GO:0010896	regulation of triglyceride catabolic process	BP	4	12	117	9656	TR19358_c0_g1,TR11695_c0_g1,TR132182_c0_g1,TR29022_c0_g1	9.40316979321576e-06	0.00015677808328128	0.333333333333333
GO:0002376	immune system process	BP	23	703	117	9656	TR12963_c0_g1,TR132529_c0_g1,TR132552_c0_g1,TR5226_c0_g1,TR16425_c0_g1,TR42746_c0_g3,TR538_c1_g2,TR118438_c0_g1,TR132182_c0_g1,TR3833_c0_g1,TR10661_c0_g1,TR25106_c0_g1,TR5237_c0_g1,TR31082_c0_g1,TR28554_c0_g1,TR25051_c0_g1,TR25356_c0_g1,TR7050_c0_g1,TR7327_c1_g1,TR12628_c1_g1,TR95923_c0_g1,TR40052_c0_g1,TR93512_c0_g1	9.56793302507811e-06	0.000158783186202226	0.0327169274537696
GO:0009306	protein secretion	BP	11	178	117	9656	TR132182_c0_g1,TR3833_c0_g1,TR14340_c0_g4,TR132529_c0_g1,TR132552_c0_g1,TR5226_c0_g1,TR95923_c0_g1,TR28554_c0_g1,TR57296_c0_g3,TR31082_c0_g1,TR12414_c0_g1	9.77930549635979e-06	0.000161539638939869	0.0617977528089888
GO:0033344	cholesterol efflux	BP	6	42	117	9656	TR50453_c0_g1,TR13211_c0_g1,TR132182_c0_g1,TR29022_c0_g1,TR3833_c0_g1,TR52396_c0_g1	1.0225059736562e-05	0.000168124484516375	0.142857142857143
GO:0051346	negative regulation of hydrolase activity	BP	10	146	117	9656	TR11370_c0_g1,TR40646_c0_g1,TR42638_c0_g1,TR4443_c0_g1,TR4884_c0_g1,TR10661_c0_g1,TR42438_c0_g1,TR19358_c0_g1,TR132182_c0_g1,TR3833_c0_g1	1.0287403287076e-05	0.000168373646460033	0.0684931506849315
GO:0046983	protein dimerization activity	MF	18	463	117	9656	TR19391_c0_g1,TR21379_c0_g3,TR23857_c0_g1,TR25356_c0_g1,TR31082_c0_g1,TR35506_c0_g1,TR36596_c0_g1,TR3833_c0_g1,TR5226_c0_g1,TR53971_c0_g2,TR56758_c0_g2,TR62944_c0_g4,TR74673_c0_g1,TR93512_c0_g1,TR107465_c0_g1,TR12963_c0_g1,TR57296_c0_g3,TR67232_c0_g1	1.04687903599442e-05	0.000170168199376807	0.0388768898488121
GO:0031638	zymogen activation	BP	5	25	117	9656	TR11695_c0_g1,TR132529_c0_g1,TR132552_c0_g1,TR42438_c0_g1,TR5226_c0_g1	1.04924338180766e-05	0.000170168199376807	0.2
GO:1903530	regulation of secretion by cell	BP	12	215	117	9656	TR132182_c0_g1,TR3833_c0_g1,TR14340_c0_g4,TR28554_c0_g1,TR132529_c0_g1,TR132552_c0_g1,TR5226_c0_g1,TR57296_c0_g3,TR12628_c1_g1,TR31082_c0_g1,TR95923_c0_g1,TR12414_c0_g1	1.07206483756137e-05	0.000173082685086831	0.0558139534883721
GO:0005739	mitochondrion	CC	31	1152	117	9656	TR118761_c0_g1,TR14600_c0_g1,TR15661_c0_g1,TR15925_c0_g1,TR12230_c0_g2,TR14340_c0_g4,TR25166_c5_g1,TR56073_c0_g1,TR51806_c0_g1,TR68680_c0_g1,TR78938_c0_g1,TR66429_c0_g2,TR67232_c0_g1,TR10661_c0_g1,TR107653_c0_g1,TR11359_c0_g1,TR13417_c0_g1,TR18307_c0_g1,TR19113_c0_g1,TR19391_c0_g1,TR19839_c0_g5,TR2315_c1_g1,TR23404_c0_g1,TR23857_c0_g1,TR24638_c0_g1,TR38130_c0_g2,TR47865_c0_g1,TR56758_c0_g2,TR6294…	1.14883956580091e-05	0.000184642323008003	0.0269097222222222
GO:1901700	response to oxygen-containing compound	BP	19	515	117	9656	TR13211_c0_g1,TR50315_c0_g1,TR3833_c0_g1,TR57296_c0_g3,TR12230_c0_g2,TR138575_c0_g1,TR23857_c0_g1,TR28554_c0_g1,TR10741_c1_g1,TR10661_c0_g1,TR93512_c0_g1,TR19358_c0_g1,TR4443_c0_g1,TR4884_c0_g1,TR10886_c0_g1,TR15820_c0_g1,TR35506_c0_g1,TR56758_c0_g2,TR24530_c0_g1	1.21997306662222e-05	0.000195195690659555	0.0368932038834951
GO:0009062	fatty acid catabolic process	BP	7	65	117	9656	TR24638_c0_g1,TR11359_c0_g1,TR18307_c0_g1,TR14340_c0_g4,TR15661_c0_g1,TR66429_c0_g2,TR7997_c0_g1	1.24729948799353e-05	0.000198676989873255	0.107692307692308
GO:0009617	response to bacterium	BP	10	150	117	9656	TR12963_c0_g1,TR16425_c0_g1,TR93512_c0_g1,TR10661_c0_g1,TR12230_c0_g2,TR138575_c0_g1,TR23857_c0_g1,TR28554_c0_g1,TR132529_c0_g1,TR132552_c0_g1	1.30561571677243e-05	0.000207041638997512	0.0666666666666667
GO:0070371	ERK1 and ERK2 cascade	BP	8	91	117	9656	TR12414_c0_g1,TR37395_c0_g4,TR62490_c0_g2,TR132529_c0_g1,TR132552_c0_g1,TR5226_c0_g1,TR57296_c0_g3,TR7050_c0_g1	1.34363477859641e-05	0.000212127826992565	0.0879120879120879
GO:0060284	regulation of cell development	BP	14	299	117	9656	TR13417_c0_g1,TR12963_c0_g1,TR50453_c0_g1,TR538_c1_g2,TR12414_c0_g1,TR37135_c0_g1,TR27360_c0_g1,TR51806_c0_g1,TR7050_c0_g1,TR118849_c0_g1,TR31082_c0_g1,TR95923_c0_g1,TR132182_c0_g1,TR17596_c0_g1	1.43328498688317e-05	0.000225284618202605	0.0468227424749164
GO:0030414	peptidase inhibitor activity	MF	7	67	117	9656	TR11370_c0_g1,TR42638_c0_g1,TR4443_c0_g1,TR4884_c0_g1,TR15820_c0_g1,TR40646_c0_g1,TR138575_c0_g1	1.52727913442926e-05	0.00023900578735279	0.104477611940299
GO:0031325	positive regulation of cellular metabolic process	BP	26	888	117	9656	TR57296_c0_g3,TR37135_c0_g1,TR7050_c0_g1,TR28554_c0_g1,TR15661_c0_g1,TR19358_c0_g1,TR56758_c0_g2,TR132182_c0_g1,TR29022_c0_g1,TR3833_c0_g1,TR11695_c0_g1,TR13417_c0_g1,TR14340_c0_g4,TR25356_c0_g1,TR31082_c0_g1,TR40746_c0_g1,TR14600_c0_g1,TR538_c1_g2,TR12628_c1_g1,TR16425_c0_g1,TR10741_c1_g1,TR15902_c1_g1,TR132529_c0_g1,TR132552_c0_g1,TR5226_c0_g1,TR53971_c0_g2	1.65315798701877e-05	0.000257575008632444	0.0292792792792793
GO:0034116	positive regulation of heterotypic cell-cell adhesion	BP	3	5	117	9656	TR132529_c0_g1,TR132552_c0_g1,TR5226_c0_g1	1.70356685811229e-05	0.000263131019469465	0.6
GO:0060228	phosphatidylcholine-sterol O-acyltransferase activator activity	MF	3	5	117	9656	TR132182_c0_g1,TR29022_c0_g1,TR3833_c0_g1	1.70356685811229e-05	0.000263131019469465	0.6
GO:0019217	regulation of fatty acid metabolic process	BP	6	46	117	9656	TR14340_c0_g4,TR15661_c0_g1,TR40746_c0_g1,TR132182_c0_g1,TR29022_c0_g1,TR56758_c0_g2	1.75515898733558e-05	0.000268772844069242	0.130434782608696
GO:0046889	positive regulation of lipid biosynthetic process	BP	6	46	117	9656	TR15661_c0_g1,TR19358_c0_g1,TR56758_c0_g2,TR51806_c0_g1,TR132182_c0_g1,TR29022_c0_g1	1.75515898733558e-05	0.000268772844069242	0.130434782608696
GO:0002790	peptide secretion	BP	11	190	117	9656	TR132182_c0_g1,TR3833_c0_g1,TR14340_c0_g4,TR132529_c0_g1,TR132552_c0_g1,TR5226_c0_g1,TR95923_c0_g1,TR28554_c0_g1,TR57296_c0_g3,TR31082_c0_g1,TR12414_c0_g1	1.81092148809478e-05	0.000276126832030863	0.0578947368421053
GO:0006525	arginine metabolic process	BP	4	14	117	9656	TR12230_c0_g2,TR14600_c0_g1,TR15925_c0_g1,TR25166_c5_g1	1.86617088656081e-05	0.000278598231098284	0.285714285714286
GO:0045907	positive regulation of vasoconstriction	BP	4	14	117	9656	TR132529_c0_g1,TR132552_c0_g1,TR5226_c0_g1,TR57296_c0_g3	1.86617088656081e-05	0.000278598231098284	0.285714285714286
GO:0051004	regulation of lipoprotein lipase activity	BP	4	14	117	9656	TR19358_c0_g1,TR11695_c0_g1,TR132182_c0_g1,TR29022_c0_g1	1.86617088656081e-05	0.000278598231098284	0.285714285714286
GO:0015248	sterol transporter activity	MF	4	14	117	9656	TR13211_c0_g1,TR132182_c0_g1,TR29022_c0_g1,TR3833_c0_g1	1.86617088656081e-05	0.000278598231098284	0.285714285714286
GO:0017127	cholesterol transporter activity	MF	4	14	117	9656	TR13211_c0_g1,TR132182_c0_g1,TR29022_c0_g1,TR3833_c0_g1	1.86617088656081e-05	0.000278598231098284	0.285714285714286
GO:0051049	regulation of transport	BP	21	630	117	9656	TR132182_c0_g1,TR3833_c0_g1,TR14340_c0_g4,TR15661_c0_g1,TR50453_c0_g1,TR29022_c0_g1,TR16425_c0_g1,TR28554_c0_g1,TR132529_c0_g1,TR132552_c0_g1,TR5226_c0_g1,TR7050_c0_g1,TR15820_c0_g1,TR538_c1_g2,TR37135_c0_g1,TR57296_c0_g3,TR12628_c1_g1,TR31082_c0_g1,TR15902_c1_g1,TR95923_c0_g1,TR12414_c0_g1	1.88741563474424e-05	0.000280595791031976	0.0333333333333333
GO:0042803	protein homodimerization activity	MF	14	308	117	9656	TR19391_c0_g1,TR21379_c0_g3,TR23857_c0_g1,TR25356_c0_g1,TR31082_c0_g1,TR35506_c0_g1,TR36596_c0_g1,TR3833_c0_g1,TR5226_c0_g1,TR53971_c0_g2,TR56758_c0_g2,TR62944_c0_g4,TR74673_c0_g1,TR93512_c0_g1	1.99977589538417e-05	0.000296066406420361	0.0454545454545455
GO:0051716	cellular response to stimulus	BP	43	1943	117	9656	TR57296_c0_g3,TR37395_c0_g4,TR62490_c0_g2,TR2315_c1_g1,TR13417_c0_g1,TR37135_c0_g1,TR42746_c0_g3,TR132182_c0_g1,TR50453_c0_g1,TR25356_c0_g1,TR93512_c0_g1,TR7050_c0_g1,TR16425_c0_g1,TR42438_c0_g1,TR47865_c0_g1,TR28554_c0_g1,TR17748_c2_g1,TR64003_c0_g1,TR53971_c0_g2,TR29022_c0_g1,TR40746_c0_g1,TR538_c1_g2,TR95923_c0_g1,TR35506_c0_g1,TR23857_c0_g1,TR15820_c0_g1,TR10741_c1_g1,TR15902_c1_g1,TR10661_c0…	2.06177958265306e-05	0.000303984692186204	0.0221307256819352
GO:0005506	iron ion binding	MF	9	127	117	9656	TR7050_c0_g1,TR5535_c0_g1,TR13918_c0_g3,TR17748_c2_g1,TR21742_c0_g1,TR21742_c0_g3,TR2315_c1_g1,TR538_c1_g2,TR64003_c0_g1	2.21407288798266e-05	0.000325095146679923	0.0708661417322835
GO:0003008	system process	BP	16	399	117	9656	TR25051_c0_g1,TR42746_c0_g3,TR23857_c0_g1,TR10661_c0_g1,TR57296_c0_g3,TR132182_c0_g1,TR29022_c0_g1,TR3833_c0_g1,TR7050_c0_g1,TR40646_c0_g1,TR132529_c0_g1,TR132552_c0_g1,TR5226_c0_g1,TR35506_c0_g1,TR51806_c0_g1,TR62490_c0_g2	2.3392386145978e-05	0.000342065712167416	0.0401002506265664
GO:0019229	regulation of vasoconstriction	BP	4	15	117	9656	TR132529_c0_g1,TR132552_c0_g1,TR5226_c0_g1,TR57296_c0_g3	2.52101864318657e-05	0.00036416981857853	0.266666666666667
GO:0019369	arachidonic acid metabolic process	BP	4	15	117	9656	TR12779_c0_g1,TR2315_c1_g1,TR64003_c0_g1,TR47865_c0_g1	2.52101864318657e-05	0.00036416981857853	0.266666666666667
GO:1902042	negative regulation of extrinsic apoptotic signaling pathway via death domain receptors	BP	4	15	117	9656	TR10661_c0_g1,TR132529_c0_g1,TR132552_c0_g1,TR5226_c0_g1	2.52101864318657e-05	0.00036416981857853	0.266666666666667
GO:1901605	alpha-amino acid metabolic process	BP	11	197	117	9656	TR14600_c0_g1,TR15925_c0_g1,TR12230_c0_g2,TR38130_c0_g2,TR35506_c0_g1,TR23404_c0_g1,TR25166_c5_g1,TR36596_c0_g1,TR118761_c0_g1,TR19391_c0_g1,TR17805_c0_g1	2.53817391866282e-05	0.00036516953797536	0.0558375634517767
GO:0006807	nitrogen compound metabolic process	BP	74	4278	117	9656	TR12230_c0_g2,TR14600_c0_g1,TR15925_c0_g1,TR25166_c5_g1,TR25356_c0_g1,TR16425_c0_g1,TR538_c1_g2,TR57296_c0_g3,TR132182_c0_g1,TR37135_c0_g1,TR62490_c0_g2,TR107653_c0_g1,TR67232_c0_g1,TR10661_c0_g1,TR62944_c0_g4,TR7327_c1_g1,TR5535_c0_g1,TR31936_c0_g1,TR10741_c1_g1,TR17805_c0_g1,TR25106_c0_g1,TR93512_c0_g1,TR13417_c0_g1,TR18400_c0_g1,TR75016_c0_g1,TR38130_c0_g2,TR35506_c0_g1,TR23404_c0_g1,TR78938_c…	2.5961622480206e-05	0.000372012325338855	0.0172978027115475
GO:0051046	regulation of secretion	BP	12	236	117	9656	TR132182_c0_g1,TR3833_c0_g1,TR14340_c0_g4,TR28554_c0_g1,TR132529_c0_g1,TR132552_c0_g1,TR5226_c0_g1,TR57296_c0_g3,TR12628_c1_g1,TR31082_c0_g1,TR95923_c0_g1,TR12414_c0_g1	2.72633496839668e-05	0.000389102526689574	0.0508474576271186
GO:2000145	regulation of cell motility	BP	13	276	117	9656	TR11695_c0_g1,TR12628_c1_g1,TR28554_c0_g1,TR132552_c0_g1,TR50453_c0_g1,TR13417_c0_g1,TR27360_c0_g1,TR31936_c0_g1,TR57296_c0_g3,TR17596_c0_g1,TR12414_c0_g1,TR7050_c0_g1,TR538_c1_g2	2.78416319305233e-05	0.000395772680191662	0.0471014492753623
GO:0032268	regulation of cellular protein metabolic process	BP	24	805	117	9656	TR57296_c0_g3,TR132182_c0_g1,TR37135_c0_g1,TR62490_c0_g2,TR7050_c0_g1,TR10661_c0_g1,TR11370_c0_g1,TR40646_c0_g1,TR42638_c0_g1,TR4443_c0_g1,TR4884_c0_g1,TR28554_c0_g1,TR538_c1_g2,TR13417_c0_g1,TR25356_c0_g1,TR42438_c0_g1,TR35506_c0_g1,TR12628_c1_g1,TR12414_c0_g1,TR37395_c0_g4,TR132529_c0_g1,TR132552_c0_g1,TR5226_c0_g1,TR16425_c0_g1	2.79609463578587e-05	0.00039589149446365	0.0298136645962733
GO:0043231	intracellular membrane-bounded organelle	CC	75	4370	117	9656	TR10661_c0_g1,TR107653_c0_g1,TR11359_c0_g1,TR13417_c0_g1,TR18307_c0_g1,TR19113_c0_g1,TR19391_c0_g1,TR19839_c0_g5,TR2315_c1_g1,TR23404_c0_g1,TR23857_c0_g1,TR24638_c0_g1,TR38130_c0_g2,TR47865_c0_g1,TR56758_c0_g2,TR62944_c0_g4,TR75016_c0_g1,TR7997_c0_g1,TR10886_c0_g1,TR12230_c0_g2,TR132182_c0_g1,TR14600_c0_g1,TR15925_c0_g1,TR16425_c0_g1,TR25051_c0_g1,TR28554_c0_g1,TR31936_c0_g1,TR35506_c0_g1,TR40052…	2.83657472056746e-05	0.000400035517904533	0.017162471395881
GO:1905952	regulation of lipid localization	BP	7	74	117	9656	TR15661_c0_g1,TR50453_c0_g1,TR13211_c0_g1,TR31082_c0_g1,TR132182_c0_g1,TR29022_c0_g1,TR3833_c0_g1	2.94727619354734e-05	0.000414011081046335	0.0945945945945946
GO:0072593	reactive oxygen species metabolic process	BP	9	132	117	9656	TR35506_c0_g1,TR37135_c0_g1,TR31082_c0_g1,TR57296_c0_g3,TR10661_c0_g1,TR14600_c0_g1,TR12230_c0_g2,TR17748_c2_g1,TR93512_c0_g1	3.013475370045e-05	0.000421650200796885	0.0681818181818182
GO:0006690	icosanoid metabolic process	BP	5	31	117	9656	TR7997_c0_g1,TR47865_c0_g1,TR12779_c0_g1,TR2315_c1_g1,TR64003_c0_g1	3.16627348959365e-05	0.000441299367612115	0.161290322580645
GO:0009084	glutamine family amino acid biosynthetic process	BP	4	16	117	9656	TR12230_c0_g2,TR14600_c0_g1,TR15925_c0_g1,TR25166_c5_g1	3.3299841842521e-05	0.000458740678355656	0.25
GO:0034113	heterotypic cell-cell adhesion	BP	4	16	117	9656	TR132182_c0_g1,TR132529_c0_g1,TR132552_c0_g1,TR5226_c0_g1	3.3299841842521e-05	0.000458740678355656	0.25
GO:0045940	positive regulation of steroid metabolic process	BP	4	16	117	9656	TR132182_c0_g1,TR29022_c0_g1,TR3833_c0_g1,TR51806_c0_g1	3.3299841842521e-05	0.000458740678355656	0.25
GO:0033700	phospholipid efflux	BP	3	6	117	9656	TR132182_c0_g1,TR29022_c0_g1,TR3833_c0_g1	3.37698655343245e-05	0.000463426462409499	0.5
GO:0007154	cell communication	BP	36	1525	117	9656	TR57296_c0_g3,TR37395_c0_g4,TR62490_c0_g2,TR13417_c0_g1,TR37135_c0_g1,TR42746_c0_g3,TR132182_c0_g1,TR50453_c0_g1,TR25356_c0_g1,TR93512_c0_g1,TR7050_c0_g1,TR16425_c0_g1,TR42438_c0_g1,TR28253_c0_g1,TR14340_c0_g4,TR47865_c0_g1,TR28554_c0_g1,TR53971_c0_g2,TR40746_c0_g1,TR538_c1_g2,TR95923_c0_g1,TR35506_c0_g1,TR15820_c0_g1,TR24530_c0_g1,TR10741_c1_g1,TR15902_c1_g1,TR10661_c0_g1,TR118438_c0_g1,TR12414_…	3.41596363564708e-05	0.000466979243371218	0.0236065573770492
GO:0060255	regulation of macromolecule metabolic process	BP	39	1720	117	9656	TR16425_c0_g1,TR25356_c0_g1,TR538_c1_g2,TR57296_c0_g3,TR132182_c0_g1,TR37135_c0_g1,TR62490_c0_g2,TR5535_c0_g1,TR7327_c1_g1,TR7050_c0_g1,TR10661_c0_g1,TR11370_c0_g1,TR40646_c0_g1,TR42638_c0_g1,TR4443_c0_g1,TR4884_c0_g1,TR17748_c2_g1,TR12414_c0_g1,TR13211_c0_g1,TR28554_c0_g1,TR31082_c0_g1,TR5237_c0_g1,TR13417_c0_g1,TR40746_c0_g1,TR9045_c0_g1,TR42438_c0_g1,TR35506_c0_g1,TR3833_c0_g1,TR12628_c1_g1,TR…	3.53564551971737e-05	0.000481495542532502	0.0226744186046512
GO:0009725	response to hormone	BP	14	325	117	9656	TR10741_c1_g1,TR50315_c0_g1,TR538_c1_g2,TR19358_c0_g1,TR4443_c0_g1,TR4884_c0_g1,TR15820_c0_g1,TR62944_c0_g4,TR14600_c0_g1,TR21018_c0_g1,TR23404_c0_g1,TR57296_c0_g3,TR24530_c0_g1,TR25106_c0_g1	3.62772026514998e-05	0.000492156118100955	0.0430769230769231
GO:0034381	plasma lipoprotein particle clearance	BP	5	32	117	9656	TR19358_c0_g1,TR31082_c0_g1,TR13211_c0_g1,TR56758_c0_g2,TR3833_c0_g1	3.71651692912268e-05	0.000502292894057187	0.15625
GO:0051171	regulation of nitrogen compound metabolic process	BP	38	1665	117	9656	TR16425_c0_g1,TR25356_c0_g1,TR538_c1_g2,TR57296_c0_g3,TR132182_c0_g1,TR37135_c0_g1,TR62490_c0_g2,TR5535_c0_g1,TR7327_c1_g1,TR7050_c0_g1,TR10661_c0_g1,TR11370_c0_g1,TR40646_c0_g1,TR42638_c0_g1,TR4443_c0_g1,TR4884_c0_g1,TR28554_c0_g1,TR5237_c0_g1,TR13417_c0_g1,TR40746_c0_g1,TR9045_c0_g1,TR42438_c0_g1,TR35506_c0_g1,TR3833_c0_g1,TR14600_c0_g1,TR31082_c0_g1,TR12628_c1_g1,TR56758_c0_g2,TR95923_c0_g1,TR…	4.04328460822738e-05	0.000544393942722841	0.0228228228228228
GO:1901681	sulfur compound binding	MF	9	138	117	9656	TR66429_c0_g2,TR7997_c0_g1,TR11370_c0_g1,TR11695_c0_g1,TR12414_c0_g1,TR13211_c0_g1,TR29022_c0_g1,TR5237_c0_g1,TR35506_c0_g1	4.28425341101995e-05	0.00057326504820827	0.0652173913043478
GO:0055081	anion homeostasis	BP	4	17	117	9656	TR56758_c0_g2,TR132182_c0_g1,TR12230_c0_g2,TR25166_c5_g1	4.31396308112172e-05	0.00057326504820827	0.235294117647059
GO:0004029	aldehyde dehydrogenase (NAD) activity	MF	4	17	117	9656	TR23857_c0_g1,TR10886_c0_g1,TR19839_c0_g5,TR19113_c0_g1	4.31396308112172e-05	0.00057326504820827	0.235294117647059
GO:0033559	unsaturated fatty acid metabolic process	BP	5	33	117	9656	TR47865_c0_g1,TR7997_c0_g1,TR12779_c0_g1,TR2315_c1_g1,TR64003_c0_g1	4.3380482908137e-05	0.00057326504820827	0.151515151515152
GO:0016597	amino acid binding	MF	5	33	117	9656	TR12230_c0_g2,TR14600_c0_g1,TR23404_c0_g1,TR25166_c5_g1,TR36596_c0_g1	4.3380482908137e-05	0.00057326504820827	0.151515151515152
GO:0051240	positive regulation of multicellular organismal process	BP	17	467	117	9656	TR29022_c0_g1,TR13417_c0_g1,TR37135_c0_g1,TR7050_c0_g1,TR28554_c0_g1,TR95923_c0_g1,TR3833_c0_g1,TR25356_c0_g1,TR12414_c0_g1,TR15820_c0_g1,TR57296_c0_g3,TR132529_c0_g1,TR132552_c0_g1,TR5226_c0_g1,TR11695_c0_g1,TR51806_c0_g1,TR31082_c0_g1	4.37851672705383e-05	0.000575563380025707	0.0364025695931477
GO:0043062	extracellular structure organization	BP	8	107	117	9656	TR29022_c0_g1,TR132182_c0_g1,TR3833_c0_g1,TR12414_c0_g1,TR21018_c0_g1,TR13211_c0_g1,TR19358_c0_g1,TR12628_c1_g1	4.38770289705696e-05	0.000575563380025707	0.0747663551401869
GO:0051050	positive regulation of transport	BP	14	331	117	9656	TR15661_c0_g1,TR50453_c0_g1,TR132529_c0_g1,TR132552_c0_g1,TR5226_c0_g1,TR7050_c0_g1,TR15820_c0_g1,TR538_c1_g2,TR37135_c0_g1,TR57296_c0_g3,TR12628_c1_g1,TR15902_c1_g1,TR28554_c0_g1,TR95923_c0_g1	4.43278694452749e-05	0.000579347392603447	0.0422960725075529
GO:0006635	fatty acid beta-oxidation	BP	6	54	117	9656	TR14340_c0_g4,TR15661_c0_g1,TR66429_c0_g2,TR7997_c0_g1,TR11359_c0_g1,TR18307_c0_g1	4.47267680529406e-05	0.000582427402966759	0.111111111111111
GO:0007399	nervous system development	BP	20	619	117	9656	TR12628_c1_g1,TR14312_c2_g1,TR12414_c0_g1,TR13417_c0_g1,TR12963_c0_g1,TR50453_c0_g1,TR35506_c0_g1,TR57296_c0_g3,TR29022_c0_g1,TR132182_c0_g1,TR7050_c0_g1,TR538_c1_g2,TR37135_c0_g1,TR27360_c0_g1,TR95923_c0_g1,TR31082_c0_g1,TR17596_c0_g1,TR13211_c0_g1,TR37395_c0_g4,TR9045_c0_g1	4.78509006934904e-05	0.000620843686088632	0.0323101777059774
GO:0050707	regulation of cytokine secretion	BP	6	55	117	9656	TR132182_c0_g1,TR3833_c0_g1,TR28554_c0_g1,TR31082_c0_g1,TR95923_c0_g1,TR12414_c0_g1	4.97115876012367e-05	0.000642648349859466	0.109090909090909
GO:0032940	secretion by cell	BP	13	293	117	9656	TR132182_c0_g1,TR3833_c0_g1,TR14340_c0_g4,TR28554_c0_g1,TR132529_c0_g1,TR132552_c0_g1,TR5226_c0_g1,TR24530_c0_g1,TR95923_c0_g1,TR57296_c0_g3,TR12628_c1_g1,TR31082_c0_g1,TR12414_c0_g1	5.18217197349503e-05	0.000667508649871128	0.0443686006825939
GO:0004497	monooxygenase activity	MF	7	81	117	9656	TR118761_c0_g1,TR12779_c0_g1,TR21742_c0_g1,TR2315_c1_g1,TR64003_c0_g1,TR13918_c0_g3,TR17748_c2_g1	5.31100210715117e-05	0.000681642284831488	0.0864197530864197
GO:0006575	cellular modified amino acid metabolic process	BP	8	110	117	9656	TR14600_c0_g1,TR15925_c0_g1,TR10661_c0_g1,TR62944_c0_g4,TR7327_c1_g1,TR17805_c0_g1,TR19839_c0_g5,TR14340_c0_g4	5.3514398136767e-05	0.000682819323503611	0.0727272727272727
GO:0065009	regulation of molecular function	BP	24	838	117	9656	TR57296_c0_g3,TR62490_c0_g2,TR7050_c0_g1,TR11370_c0_g1,TR40646_c0_g1,TR42638_c0_g1,TR4443_c0_g1,TR4884_c0_g1,TR50453_c0_g1,TR21742_c0_g3,TR10661_c0_g1,TR42438_c0_g1,TR35506_c0_g1,TR25356_c0_g1,TR12628_c1_g1,TR19358_c0_g1,TR11695_c0_g1,TR132182_c0_g1,TR29022_c0_g1,TR95923_c0_g1,TR28554_c0_g1,TR93512_c0_g1,TR3833_c0_g1,TR37135_c0_g1	5.35844760597004e-05	0.000682819323503611	0.0286396181384248
GO:0006790	sulfur compound metabolic process	BP	10	177	117	9656	TR67232_c0_g1,TR10661_c0_g1,TR62944_c0_g4,TR7327_c1_g1,TR35506_c0_g1,TR36596_c0_g1,TR78938_c0_g1,TR56758_c0_g2,TR12230_c0_g2,TR17805_c0_g1	5.45153841058353e-05	0.000692209574696157	0.0564971751412429
GO:0010873	positive regulation of cholesterol esterification	BP	3	7	117	9656	TR132182_c0_g1,TR29022_c0_g1,TR3833_c0_g1	5.85746275258888e-05	0.000738495657287531	0.428571428571429
GO:0010898	positive regulation of triglyceride catabolic process	BP	3	7	117	9656	TR11695_c0_g1,TR132182_c0_g1,TR29022_c0_g1	5.85746275258888e-05	0.000738495657287531	0.428571428571429
GO:0006959	humoral immune response	BP	6	57	117	9656	TR118438_c0_g1,TR25106_c0_g1,TR5237_c0_g1,TR31082_c0_g1,TR132529_c0_g1,TR132552_c0_g1	6.10139543712932e-05	0.000763851891918505	0.105263157894737
GO:0062013	positive regulation of small molecule metabolic process	BP	6	57	117	9656	TR56758_c0_g2,TR14340_c0_g4,TR15661_c0_g1,TR51806_c0_g1,TR132182_c0_g1,TR29022_c0_g1	6.10139543712932e-05	0.000763851891918505	0.105263157894737
GO:0051093	negative regulation of developmental process	BP	12	257	117	9656	TR31082_c0_g1,TR12963_c0_g1,TR50453_c0_g1,TR11695_c0_g1,TR15820_c0_g1,TR538_c1_g2,TR37135_c0_g1,TR27360_c0_g1,TR118849_c0_g1,TR17596_c0_g1,TR57296_c0_g3,TR40052_c0_g1	6.27264073340515e-05	0.000782544829957677	0.0466926070038911
GO:0060548	negative regulation of cell death	BP	15	388	117	9656	TR12414_c0_g1,TR13417_c0_g1,TR19113_c0_g1,TR35506_c0_g1,TR57296_c0_g3,TR7327_c1_g1,TR11695_c0_g1,TR10661_c0_g1,TR42438_c0_g1,TR50453_c0_g1,TR132529_c0_g1,TR132552_c0_g1,TR5226_c0_g1,TR118849_c0_g1,TR30672_c0_g1	6.53565160506782e-05	0.00081251585111087	0.038659793814433
GO:0072329	monocarboxylic acid catabolic process	BP	7	84	117	9656	TR24638_c0_g1,TR11359_c0_g1,TR18307_c0_g1,TR14340_c0_g4,TR15661_c0_g1,TR66429_c0_g2,TR7997_c0_g1	6.71429439697847e-05	0.000831826472514555	0.0833333333333333
GO:0030334	regulation of cell migration	BP	12	259	117	9656	TR11695_c0_g1,TR12628_c1_g1,TR28554_c0_g1,TR132552_c0_g1,TR50453_c0_g1,TR13417_c0_g1,TR27360_c0_g1,TR31936_c0_g1,TR57296_c0_g3,TR17596_c0_g1,TR12414_c0_g1,TR538_c1_g2	6.75951306315419e-05	0.00083453088613613	0.0463320463320463
GO:0008299	isoprenoid biosynthetic process	BP	4	19	117	9656	TR10886_c0_g1,TR51806_c0_g1,TR21379_c0_g3,TR56073_c0_g1	6.89516307056634e-05	0.000845427554494182	0.210526315789474
GO:0050710	negative regulation of cytokine secretion	BP	4	19	117	9656	TR132182_c0_g1,TR3833_c0_g1,TR28554_c0_g1,TR12414_c0_g1	6.89516307056634e-05	0.000845427554494182	0.210526315789474
GO:0051223	regulation of protein transport	BP	12	260	117	9656	TR132182_c0_g1,TR3833_c0_g1,TR14340_c0_g4,TR132529_c0_g1,TR132552_c0_g1,TR5226_c0_g1,TR50453_c0_g1,TR28554_c0_g1,TR57296_c0_g3,TR31082_c0_g1,TR95923_c0_g1,TR12414_c0_g1	7.01497018783853e-05	0.000857171699664653	0.0461538461538462
GO:0040012	regulation of locomotion	BP	13	303	117	9656	TR11695_c0_g1,TR12628_c1_g1,TR28554_c0_g1,TR132552_c0_g1,TR50453_c0_g1,TR13417_c0_g1,TR27360_c0_g1,TR31936_c0_g1,TR57296_c0_g3,TR12414_c0_g1,TR17596_c0_g1,TR7050_c0_g1,TR538_c1_g2	7.30795318725851e-05	0.000889924128741924	0.0429042904290429
GO:0009064	glutamine family amino acid metabolic process	BP	6	59	117	9656	TR12230_c0_g2,TR14600_c0_g1,TR23404_c0_g1,TR38130_c0_g2,TR15925_c0_g1,TR25166_c5_g1	7.42816001587256e-05	0.000901485542062357	0.101694915254237
GO:0031328	positive regulation of cellular biosynthetic process	BP	17	492	117	9656	TR15661_c0_g1,TR19358_c0_g1,TR56758_c0_g2,TR40746_c0_g1,TR3833_c0_g1,TR14600_c0_g1,TR31082_c0_g1,TR57296_c0_g3,TR132182_c0_g1,TR29022_c0_g1,TR538_c1_g2,TR7050_c0_g1,TR16425_c0_g1,TR25356_c0_g1,TR10741_c1_g1,TR15902_c1_g1,TR53971_c0_g2	8.37764692741242e-05	0.00101326929616975	0.0345528455284553
GO:0008395	steroid hydroxylase activity	MF	4	20	117	9656	TR13918_c0_g3,TR12779_c0_g1,TR2315_c1_g1,TR64003_c0_g1	8.53861014042348e-05	0.00102924868179159	0.2
GO:0042742	defense response to bacterium	BP	6	61	117	9656	TR132529_c0_g1,TR132552_c0_g1,TR28554_c0_g1,TR12963_c0_g1,TR16425_c0_g1,TR93512_c0_g1	8.97552040607915e-05	0.00107827127302661	0.0983606557377049
GO:0010872	regulation of cholesterol esterification	BP	3	8	117	9656	TR132182_c0_g1,TR29022_c0_g1,TR3833_c0_g1	9.28910093090159e-05	0.00110111335951684	0.375
GO:0019373	epoxygenase P450 pathway	BP	3	8	117	9656	TR12779_c0_g1,TR2315_c1_g1,TR64003_c0_g1	9.28910093090159e-05	0.00110111335951684	0.375
GO:0060192	negative regulation of lipase activity	BP	3	8	117	9656	TR19358_c0_g1,TR132182_c0_g1,TR3833_c0_g1	9.28910093090159e-05	0.00110111335951684	0.375
GO:0034366	spherical high-density lipoprotein particle	CC	3	8	117	9656	TR132182_c0_g1,TR19358_c0_g1,TR3833_c0_g1	9.28910093090159e-05	0.00110111335951684	0.375
GO:0050801	ion homeostasis	BP	12	268	117	9656	TR118438_c0_g1,TR16425_c0_g1,TR5535_c0_g1,TR7050_c0_g1,TR40646_c0_g1,TR57296_c0_g3,TR37135_c0_g1,TR118849_c0_g1,TR12230_c0_g2,TR25166_c5_g1,TR56758_c0_g2,TR132182_c0_g1	9.376957127603e-05	0.00110320062669389	0.0447761194029851
GO:0048870	cell motility	BP	16	448	117	9656	TR27360_c0_g1,TR12414_c0_g1,TR11695_c0_g1,TR12628_c1_g1,TR28554_c0_g1,TR132552_c0_g1,TR50453_c0_g1,TR57296_c0_g3,TR13211_c0_g1,TR13417_c0_g1,TR31936_c0_g1,TR10661_c0_g1,TR132182_c0_g1,TR17596_c0_g1,TR7050_c0_g1,TR538_c1_g2	9.39946722295243e-05	0.00110320062669389	0.0357142857142857
GO:0051674	localization of cell	BP	16	448	117	9656	TR27360_c0_g1,TR12414_c0_g1,TR11695_c0_g1,TR12628_c1_g1,TR28554_c0_g1,TR132552_c0_g1,TR50453_c0_g1,TR57296_c0_g3,TR13211_c0_g1,TR13417_c0_g1,TR31936_c0_g1,TR10661_c0_g1,TR132182_c0_g1,TR17596_c0_g1,TR7050_c0_g1,TR538_c1_g2	9.39946722295243e-05	0.00110320062669389	0.0357142857142857
GO:0051270	regulation of cellular component movement	BP	13	311	117	9656	TR11695_c0_g1,TR12628_c1_g1,TR28554_c0_g1,TR132552_c0_g1,TR50453_c0_g1,TR13417_c0_g1,TR27360_c0_g1,TR31936_c0_g1,TR57296_c0_g3,TR17596_c0_g1,TR12414_c0_g1,TR7050_c0_g1,TR538_c1_g2	9.51884486091503e-05	0.00111354880208999	0.0418006430868167
GO:2000147	positive regulation of cell motility	BP	9	153	117	9656	TR132552_c0_g1,TR13417_c0_g1,TR27360_c0_g1,TR31936_c0_g1,TR57296_c0_g3,TR12414_c0_g1,TR28554_c0_g1,TR538_c1_g2,TR7050_c0_g1	9.57159796286026e-05	0.00111606083436227	0.0588235294117647
GO:0070372	regulation of ERK1 and ERK2 cascade	BP	7	89	117	9656	TR37395_c0_g4,TR62490_c0_g2,TR132529_c0_g1,TR132552_c0_g1,TR5226_c0_g1,TR57296_c0_g3,TR12414_c0_g1	9.7178752772836e-05	0.00112622346226189	0.0786516853932584
GO:0044092	negative regulation of molecular function	BP	14	356	117	9656	TR62490_c0_g2,TR11370_c0_g1,TR40646_c0_g1,TR42638_c0_g1,TR4443_c0_g1,TR4884_c0_g1,TR21742_c0_g3,TR10661_c0_g1,TR42438_c0_g1,TR25356_c0_g1,TR19358_c0_g1,TR93512_c0_g1,TR132182_c0_g1,TR3833_c0_g1	9.72188414732801e-05	0.00112622346226189	0.0393258426966292
GO:0043229	intracellular organelle	CC	82	5102	117	9656	TR40052_c0_g3,TR9147_c0_g1,TR10661_c0_g1,TR107653_c0_g1,TR11359_c0_g1,TR13417_c0_g1,TR18307_c0_g1,TR19113_c0_g1,TR19391_c0_g1,TR19839_c0_g5,TR2315_c1_g1,TR23404_c0_g1,TR23857_c0_g1,TR24638_c0_g1,TR38130_c0_g2,TR47865_c0_g1,TR56758_c0_g2,TR62944_c0_g4,TR75016_c0_g1,TR7997_c0_g1,TR10886_c0_g1,TR12230_c0_g2,TR132182_c0_g1,TR14600_c0_g1,TR15925_c0_g1,TR16425_c0_g1,TR25051_c0_g1,TR28554_c0_g1,TR31936_…	9.83071122303112e-05	0.00113514490756553	0.0160721285770286
GO:0005543	phospholipid binding	MF	9	154	117	9656	TR118849_c0_g1,TR132182_c0_g1,TR29022_c0_g1,TR3833_c0_g1,TR11695_c0_g1,TR12230_c0_g2,TR13211_c0_g1,TR19358_c0_g1,TR25166_c5_g1	0.000100636236305514	0.00115829061657444	0.0584415584415584
GO:0009986	cell surface	CC	12	271	117	9656	TR12963_c0_g1,TR132529_c0_g1,TR132552_c0_g1,TR18400_c0_g1,TR5226_c0_g1,TR538_c1_g2,TR7050_c0_g1,TR11695_c0_g1,TR12628_c1_g1,TR132182_c0_g1,TR13417_c0_g1,TR57296_c0_g3	0.000104246188002853	0.0011873717424847	0.044280442804428
GO:0034383	low-density lipoprotein particle clearance	BP	4	21	117	9656	TR31082_c0_g1,TR19358_c0_g1,TR13211_c0_g1,TR56758_c0_g2	0.000104494037875616	0.0011873717424847	0.19047619047619
GO:0045124	regulation of bone resorption	BP	4	21	117	9656	TR16425_c0_g1,TR15820_c0_g1,TR57296_c0_g3,TR7050_c0_g1	0.000104494037875616	0.0011873717424847	0.19047619047619
GO:1902041	regulation of extrinsic apoptotic signaling pathway via death domain receptors	BP	4	21	117	9656	TR10661_c0_g1,TR132529_c0_g1,TR132552_c0_g1,TR5226_c0_g1	0.000104494037875616	0.0011873717424847	0.19047619047619
GO:0043167	ion binding	MF	56	3008	117	9656	TR66429_c0_g2,TR7997_c0_g1,TR10741_c1_g1,TR36596_c0_g1,TR62944_c0_g4,TR12230_c0_g2,TR30672_c0_g1,TR31082_c0_g1,TR37135_c0_g1,TR50453_c0_g1,TR538_c1_g2,TR23857_c0_g1,TR118438_c0_g1,TR132552_c0_g1,TR24638_c0_g1,TR35506_c0_g1,TR51806_c0_g1,TR5226_c0_g1,TR67232_c0_g1,TR78938_c0_g1,TR13918_c0_g3,TR17748_c2_g1,TR21742_c0_g1,TR21742_c0_g3,TR2315_c1_g1,TR64003_c0_g1,TR16425_c0_g1,TR13417_c0_g1,TR14600_c0…	0.000105534848168554	0.00119046385276779	0.0186170212765957
GO:0005996	monosaccharide metabolic process	BP	9	155	117	9656	TR107653_c0_g1,TR14340_c0_g4,TR10741_c1_g1,TR75092_c0_g1,TR56758_c0_g2,TR17222_c0_g1,TR40052_c0_g3,TR9147_c0_g1,TR50315_c0_g1	0.000105767107995344	0.00119046385276779	0.0580645161290323
GO:0051272	positive regulation of cellular component movement	BP	9	155	117	9656	TR132552_c0_g1,TR13417_c0_g1,TR27360_c0_g1,TR31936_c0_g1,TR57296_c0_g3,TR12414_c0_g1,TR7050_c0_g1,TR28554_c0_g1,TR538_c1_g2	0.000105767107995344	0.00119046385276779	0.0580645161290323
GO:0006955	immune response	BP	14	359	117	9656	TR12963_c0_g1,TR132529_c0_g1,TR132552_c0_g1,TR5226_c0_g1,TR42746_c0_g3,TR132182_c0_g1,TR3833_c0_g1,TR10661_c0_g1,TR118438_c0_g1,TR25106_c0_g1,TR5237_c0_g1,TR31082_c0_g1,TR28554_c0_g1,TR95923_c0_g1	0.000106289524033659	0.0011925818294091	0.0389972144846797
GO:0044464	cell part	CC	96	6401	117	9656	TR11695_c0_g1,TR13211_c0_g1,TR13417_c0_g1,TR14218_c0_g1,TR21379_c0_g3,TR24530_c0_g1,TR25051_c0_g1,TR25193_c0_g2,TR27360_c0_g1,TR42746_c0_g3,TR5237_c0_g1,TR67232_c0_g1,TR7997_c0_g1,TR9045_c0_g1,TR95923_c0_g1,TR50453_c0_g1,TR7050_c0_g1,TR12628_c1_g1,TR132182_c0_g1,TR57296_c0_g3,TR37395_c0_g4,TR14600_c0_g1,TR18400_c0_g1,TR31082_c0_g1,TR10886_c0_g1,TR28554_c0_g1,TR50315_c0_g1,TR5535_c0_g1,TR74673_c0_…	0.000107169863851469	0.00119868988784339	0.0149976566161537
GO:0090087	regulation of peptide transport	BP	12	272	117	9656	TR132182_c0_g1,TR3833_c0_g1,TR14340_c0_g4,TR132529_c0_g1,TR132552_c0_g1,TR5226_c0_g1,TR50453_c0_g1,TR28554_c0_g1,TR57296_c0_g3,TR31082_c0_g1,TR95923_c0_g1,TR12414_c0_g1	0.000107955357839673	0.00120370223991235	0.0441176470588235
GO:0048037	cofactor binding	MF	18	553	117	9656	TR66429_c0_g2,TR7997_c0_g1,TR118438_c0_g1,TR13918_c0_g3,TR17748_c2_g1,TR21742_c0_g1,TR2315_c1_g1,TR35506_c0_g1,TR64003_c0_g1,TR19391_c0_g1,TR23404_c0_g1,TR24638_c0_g1,TR17222_c0_g1,TR42438_c0_g1,TR107653_c0_g1,TR62944_c0_g4,TR19113_c0_g1,TR118761_c0_g1	0.000109214009910559	0.0012139426397535	0.0325497287522604
GO:0045596	negative regulation of cell differentiation	BP	10	194	117	9656	TR31082_c0_g1,TR12963_c0_g1,TR50453_c0_g1,TR538_c1_g2,TR37135_c0_g1,TR27360_c0_g1,TR118849_c0_g1,TR17596_c0_g1,TR57296_c0_g3,TR40052_c0_g1	0.000117504221216556	0.0012998360876715	0.0515463917525773
GO:0050663	cytokine secretion	BP	6	64	117	9656	TR132182_c0_g1,TR3833_c0_g1,TR95923_c0_g1,TR28554_c0_g1,TR31082_c0_g1,TR12414_c0_g1	0.000117670139102549	0.0012998360876715	0.09375
GO:0006520	cellular amino acid metabolic process	BP	13	318	117	9656	TR14600_c0_g1,TR15925_c0_g1,TR12230_c0_g2,TR38130_c0_g2,TR35506_c0_g1,TR23404_c0_g1,TR25166_c5_g1,TR36596_c0_g1,TR118761_c0_g1,TR82525_c0_g1,TR19391_c0_g1,TR17805_c0_g1,TR75016_c0_g1	0.000119076203047968	0.00131130831010849	0.0408805031446541
GO:0070201	regulation of establishment of protein localization	BP	12	276	117	9656	TR132182_c0_g1,TR3833_c0_g1,TR14340_c0_g4,TR132529_c0_g1,TR132552_c0_g1,TR5226_c0_g1,TR50453_c0_g1,TR28554_c0_g1,TR57296_c0_g3,TR31082_c0_g1,TR95923_c0_g1,TR12414_c0_g1	0.000123951382159942	0.00136079548168207	0.0434782608695652
GO:0071705	nitrogen compound transport	BP	24	884	117	9656	TR132182_c0_g1,TR3833_c0_g1,TR16495_c0_g2,TR538_c1_g2,TR24566_c0_g1,TR15902_c1_g1,TR14340_c0_g4,TR30672_c0_g1,TR28253_c0_g1,TR118438_c0_g1,TR19312_c0_g1,TR13211_c0_g1,TR19358_c0_g1,TR24530_c0_g1,TR132529_c0_g1,TR132552_c0_g1,TR5226_c0_g1,TR50453_c0_g1,TR14218_c0_g1,TR95923_c0_g1,TR28554_c0_g1,TR57296_c0_g3,TR31082_c0_g1,TR12414_c0_g1	0.000124390839502409	0.0013614310286644	0.0271493212669683
GO:0045923	positive regulation of fatty acid metabolic process	BP	4	22	117	9656	TR14340_c0_g4,TR15661_c0_g1,TR132182_c0_g1,TR29022_c0_g1	0.000126525181234263	0.00137634709342638	0.181818181818182
GO:0046850	regulation of bone remodeling	BP	4	22	117	9656	TR16425_c0_g1,TR15820_c0_g1,TR57296_c0_g3,TR7050_c0_g1	0.000126525181234263	0.00137634709342638	0.181818181818182
GO:0010565	regulation of cellular ketone metabolic process	BP	6	65	117	9656	TR14340_c0_g4,TR15661_c0_g1,TR40746_c0_g1,TR132182_c0_g1,TR29022_c0_g1,TR56758_c0_g2	0.000128368153769255	0.00138405565305592	0.0923076923076923
GO:0004866	endopeptidase inhibitor activity	MF	6	65	117	9656	TR11370_c0_g1,TR42638_c0_g1,TR4443_c0_g1,TR4884_c0_g1,TR15820_c0_g1,TR40646_c0_g1	0.000128368153769255	0.00138405565305592	0.0923076923076923
GO:0050727	regulation of inflammatory response	BP	7	93	117	9656	TR10661_c0_g1,TR5237_c0_g1,TR132182_c0_g1,TR16425_c0_g1,TR28554_c0_g1,TR57296_c0_g3,TR15820_c0_g1	0.000128397539563204	0.00138405565305592	0.0752688172043011
GO:0005623	cell	CC	96	6424	117	9656	TR11695_c0_g1,TR13211_c0_g1,TR13417_c0_g1,TR14218_c0_g1,TR21379_c0_g3,TR24530_c0_g1,TR25051_c0_g1,TR25193_c0_g2,TR27360_c0_g1,TR42746_c0_g3,TR5237_c0_g1,TR67232_c0_g1,TR7997_c0_g1,TR9045_c0_g1,TR95923_c0_g1,TR19312_c0_g1,TR2315_c1_g1,TR538_c1_g2,TR12963_c0_g1,TR14600_c0_g1,TR18400_c0_g1,TR10661_c0_g1,TR107653_c0_g1,TR11359_c0_g1,TR18307_c0_g1,TR19113_c0_g1,TR19391_c0_g1,TR19839_c0_g5,TR23404_c0_g…	0.00013149427152635	0.00141316735182535	0.0149439601494396
GO:0009892	negative regulation of metabolic process	BP	23	831	117	9656	TR16425_c0_g1,TR25356_c0_g1,TR538_c1_g2,TR62490_c0_g2,TR11370_c0_g1,TR40646_c0_g1,TR42638_c0_g1,TR4443_c0_g1,TR4884_c0_g1,TR28554_c0_g1,TR40746_c0_g1,TR19358_c0_g1,TR31082_c0_g1,TR57296_c0_g3,TR9045_c0_g1,TR10661_c0_g1,TR42438_c0_g1,TR37135_c0_g1,TR56758_c0_g2,TR3833_c0_g1,TR93512_c0_g1,TR11695_c0_g1,TR37395_c0_g4	0.000132695268520492	0.00142179194618954	0.0276774969915764
GO:0007596	blood coagulation	BP	7	94	117	9656	TR11695_c0_g1,TR37135_c0_g1,TR40646_c0_g1,TR132529_c0_g1,TR132552_c0_g1,TR5226_c0_g1,TR11370_c0_g1	0.000137354455903191	0.00145357105122388	0.074468085106383
GO:0018158	protein oxidation	BP	3	9	117	9656	TR10661_c0_g1,TR132182_c0_g1,TR3833_c0_g1	0.000138105545505856	0.00145357105122388	0.333333333333333
GO:0030300	regulation of intestinal cholesterol absorption	BP	3	9	117	9656	TR132182_c0_g1,TR29022_c0_g1,TR3833_c0_g1	0.000138105545505856	0.00145357105122388	0.333333333333333
GO:1904729	regulation of intestinal lipid absorption	BP	3	9	117	9656	TR132182_c0_g1,TR29022_c0_g1,TR3833_c0_g1	0.000138105545505856	0.00145357105122388	0.333333333333333
GO:0031210	phosphatidylcholine binding	MF	3	9	117	9656	TR132182_c0_g1,TR29022_c0_g1,TR3833_c0_g1	0.000138105545505856	0.00145357105122388	0.333333333333333
GO:0050997	quaternary ammonium group binding	MF	3	9	117	9656	TR132182_c0_g1,TR29022_c0_g1,TR3833_c0_g1	0.000138105545505856	0.00145357105122388	0.333333333333333
GO:0050776	regulation of immune response	BP	10	198	117	9656	TR12963_c0_g1,TR132182_c0_g1,TR3833_c0_g1,TR10661_c0_g1,TR118438_c0_g1,TR25106_c0_g1,TR5237_c0_g1,TR31082_c0_g1,TR28554_c0_g1,TR42746_c0_g3	0.000139060129927483	0.0014593133634743	0.0505050505050505
GO:0098552	side of membrane	CC	9	161	117	9656	TR12963_c0_g1,TR132529_c0_g1,TR132552_c0_g1,TR18400_c0_g1,TR5226_c0_g1,TR538_c1_g2,TR31936_c0_g1,TR7050_c0_g1,TR62490_c0_g2	0.000141385909054697	0.00147936927714709	0.0559006211180124
GO:0000052	citrulline metabolic process	BP	2	2	117	9656	TR25166_c5_g1,TR14600_c0_g1	0.000145577519707455	0.00148405882947485	1
GO:0000053	argininosuccinate metabolic process	BP	2	2	117	9656	TR14600_c0_g1,TR15925_c0_g1	0.000145577519707455	0.00148405882947485	1
GO:0007597	blood coagulation, intrinsic pathway	BP	2	2	117	9656	TR11370_c0_g1,TR11695_c0_g1	0.000145577519707455	0.00148405882947485	1
GO:0016098	monoterpenoid metabolic process	BP	2	2	117	9656	TR17748_c2_g1,TR2315_c1_g1	0.000145577519707455	0.00148405882947485	1
GO:0042450	arginine biosynthetic process via ornithine	BP	2	2	117	9656	TR15925_c0_g1,TR25166_c5_g1	0.000145577519707455	0.00148405882947485	1
GO:0051365	cellular response to potassium ion starvation	BP	2	2	117	9656	TR10741_c1_g1,TR15902_c1_g1	0.000145577519707455	0.00148405882947485	1
GO:0061402	positive regulation of transcription from RNA polymerase II promoter in response to acidic pH	BP	2	2	117	9656	TR10741_c1_g1,TR15902_c1_g1	0.000145577519707455	0.00148405882947485	1
GO:0004421	hydroxymethylglutaryl-CoA synthase activity	MF	2	2	117	9656	TR21379_c0_g3,TR56073_c0_g1	0.000145577519707455	0.00148405882947485	1
GO:0016743	carboxyl- or carbamoyltransferase activity	MF	2	2	117	9656	TR12230_c0_g2,TR25166_c5_g1	0.000145577519707455	0.00148405882947485	1
GO:0002250	adaptive immune response	BP	7	95	117	9656	TR12963_c0_g1,TR118438_c0_g1,TR31082_c0_g1,TR28554_c0_g1,TR132529_c0_g1,TR132552_c0_g1,TR5226_c0_g1	0.000146812006488228	0.00148813988394886	0.0736842105263158
GO:0010466	negative regulation of peptidase activity	BP	7	95	117	9656	TR10661_c0_g1,TR42438_c0_g1,TR11370_c0_g1,TR40646_c0_g1,TR42638_c0_g1,TR4443_c0_g1,TR4884_c0_g1	0.000146812006488228	0.00148813988394886	0.0736842105263158
GO:0051248	negative regulation of protein metabolic process	BP	14	371	117	9656	TR62490_c0_g2,TR11370_c0_g1,TR40646_c0_g1,TR42638_c0_g1,TR4443_c0_g1,TR4884_c0_g1,TR538_c1_g2,TR57296_c0_g3,TR9045_c0_g1,TR10661_c0_g1,TR42438_c0_g1,TR25356_c0_g1,TR37135_c0_g1,TR37395_c0_g4	0.000150351886808086	0.00151650708923521	0.0377358490566038
GO:0005886	plasma membrane	CC	32	1378	117	9656	TR12963_c0_g1,TR15902_c1_g1,TR16495_c0_g2,TR24566_c0_g1,TR28253_c0_g1,TR50453_c0_g1,TR132529_c0_g1,TR132552_c0_g1,TR18400_c0_g1,TR5226_c0_g1,TR538_c1_g2,TR31936_c0_g1,TR7050_c0_g1,TR57296_c0_g3,TR12414_c0_g1,TR21742_c0_g1,TR62490_c0_g2,TR11695_c0_g1,TR13211_c0_g1,TR13417_c0_g1,TR14218_c0_g1,TR21379_c0_g3,TR24530_c0_g1,TR25051_c0_g1,TR25193_c0_g2,TR27360_c0_g1,TR42746_c0_g3,TR5237_c0_g1,TR67232_c0…	0.000150848031216866	0.00151650708923521	0.02322206095791
GO:0019432	triglyceride biosynthetic process	BP	4	23	117	9656	TR15661_c0_g1,TR19358_c0_g1,TR56758_c0_g2,TR10741_c1_g1	0.000151735714926281	0.00151650708923521	0.173913043478261
GO:0055090	acylglycerol homeostasis	BP	4	23	117	9656	TR56758_c0_g2,TR132182_c0_g1,TR19358_c0_g1,TR29022_c0_g1	0.000151735714926281	0.00151650708923521	0.173913043478261
GO:0070328	triglyceride homeostasis	BP	4	23	117	9656	TR56758_c0_g2,TR132182_c0_g1,TR19358_c0_g1,TR29022_c0_g1	0.000151735714926281	0.00151650708923521	0.173913043478261
GO:1901360	organic cyclic compound metabolic process	BP	46	2323	117	9656	TR16425_c0_g1,TR25356_c0_g1,TR538_c1_g2,TR107653_c0_g1,TR67232_c0_g1,TR12230_c0_g2,TR5535_c0_g1,TR7327_c1_g1,TR23404_c0_g1,TR78938_c0_g1,TR132182_c0_g1,TR21379_c0_g3,TR29022_c0_g1,TR40746_c0_g1,TR42438_c0_g1,TR56073_c0_g1,TR17748_c2_g1,TR2315_c1_g1,TR18421_c0_g1,TR19358_c0_g1,TR21018_c0_g1,TR3833_c0_g1,TR50453_c0_g1,TR52396_c0_g1,TR75092_c0_g1,TR7539_c0_g3,TR24566_c0_g1,TR19839_c0_g5,TR74673_c0_g…	0.000163122542277224	0.00162495662637937	0.0198019801980198
GO:0010941	regulation of cell death	BP	18	571	117	9656	TR12414_c0_g1,TR13417_c0_g1,TR19113_c0_g1,TR35506_c0_g1,TR57296_c0_g3,TR7327_c1_g1,TR93512_c0_g1,TR11695_c0_g1,TR10886_c0_g1,TR10661_c0_g1,TR42438_c0_g1,TR50453_c0_g1,TR118849_c0_g1,TR30672_c0_g1,TR132529_c0_g1,TR132552_c0_g1,TR5226_c0_g1,TR15661_c0_g1	0.000163497597777521	0.00162495662637937	0.031523642732049
GO:0045861	negative regulation of proteolysis	BP	8	129	117	9656	TR11370_c0_g1,TR40646_c0_g1,TR42638_c0_g1,TR4443_c0_g1,TR4884_c0_g1,TR10661_c0_g1,TR42438_c0_g1,TR37135_c0_g1	0.000164519442761033	0.00163057047714269	0.062015503875969
GO:0007599	hemostasis	BP	7	97	117	9656	TR11695_c0_g1,TR37135_c0_g1,TR40646_c0_g1,TR132529_c0_g1,TR132552_c0_g1,TR5226_c0_g1,TR11370_c0_g1	0.000167312782831294	0.00164909394790623	0.0721649484536082
GO:0009897	external side of plasma membrane	CC	7	97	117	9656	TR7050_c0_g1,TR12963_c0_g1,TR132529_c0_g1,TR132552_c0_g1,TR18400_c0_g1,TR5226_c0_g1,TR538_c1_g2	0.000167312782831294	0.00164909394790623	0.0721649484536082
GO:0040017	positive regulation of locomotion	BP	9	165	117	9656	TR132552_c0_g1,TR13417_c0_g1,TR27360_c0_g1,TR31936_c0_g1,TR57296_c0_g3,TR12414_c0_g1,TR7050_c0_g1,TR28554_c0_g1,TR538_c1_g2	0.000170311538704603	0.0016740263639064	0.0545454545454545
GO:0010817	regulation of hormone levels	BP	9	166	117	9656	TR14340_c0_g4,TR132182_c0_g1,TR107465_c0_g1,TR10886_c0_g1,TR24530_c0_g1,TR132529_c0_g1,TR132552_c0_g1,TR5226_c0_g1,TR57296_c0_g3	0.000178267423569069	0.00174424353177656	0.0542168674698795
GO:0008654	phospholipid biosynthetic process	BP	6	69	117	9656	TR132182_c0_g1,TR21018_c0_g1,TR3833_c0_g1,TR51806_c0_g1,TR62944_c0_g4,TR15661_c0_g1	0.000179120696773122	0.00174424353177656	0.0869565217391304
GO:0061135	endopeptidase regulator activity	MF	6	69	117	9656	TR11370_c0_g1,TR42638_c0_g1,TR4443_c0_g1,TR4884_c0_g1,TR15820_c0_g1,TR40646_c0_g1	0.000179120696773122	0.00174424353177656	0.0869565217391304
GO:0042310	vasoconstriction	BP	4	24	117	9656	TR132529_c0_g1,TR132552_c0_g1,TR5226_c0_g1,TR57296_c0_g3	0.000180387736400403	0.00174424353177656	0.166666666666667
GO:0097756	negative regulation of blood vessel diameter	BP	4	24	117	9656	TR132529_c0_g1,TR132552_c0_g1,TR5226_c0_g1,TR57296_c0_g3	0.000180387736400403	0.00174424353177656	0.166666666666667
GO:0009058	biosynthetic process	BP	51	2692	117	9656	TR12230_c0_g2,TR14600_c0_g1,TR15925_c0_g1,TR25166_c5_g1,TR25356_c0_g1,TR16425_c0_g1,TR538_c1_g2,TR10741_c1_g1,TR5535_c0_g1,TR7327_c1_g1,TR35506_c0_g1,TR36596_c0_g1,TR38090_c0_g1,TR78938_c0_g1,TR47865_c0_g1,TR132182_c0_g1,TR21018_c0_g1,TR3833_c0_g1,TR21379_c0_g3,TR29022_c0_g1,TR40746_c0_g1,TR42438_c0_g1,TR56073_c0_g1,TR15661_c0_g1,TR17748_c2_g1,TR74673_c0_g1,TR40052_c0_g3,TR9147_c0_g1,TR19358_c0_g…	0.000180388414581152	0.00174424353177656	0.0189450222882615
GO:0050767	regulation of neurogenesis	BP	11	245	117	9656	TR13417_c0_g1,TR12963_c0_g1,TR50453_c0_g1,TR538_c1_g2,TR12414_c0_g1,TR37135_c0_g1,TR27360_c0_g1,TR7050_c0_g1,TR31082_c0_g1,TR95923_c0_g1,TR17596_c0_g1	0.000181646575937246	0.00175166211606511	0.0448979591836735
GO:0002682	regulation of immune system process	BP	14	378	117	9656	TR12963_c0_g1,TR118438_c0_g1,TR132182_c0_g1,TR3833_c0_g1,TR10661_c0_g1,TR25106_c0_g1,TR5237_c0_g1,TR31082_c0_g1,TR28554_c0_g1,TR42746_c0_g3,TR12628_c1_g1,TR16425_c0_g1,TR538_c1_g2,TR40052_c0_g1	0.00018276360121221	0.0017576833669142	0.037037037037037
GO:0048699	generation of neurons	BP	15	426	117	9656	TR13417_c0_g1,TR12963_c0_g1,TR50453_c0_g1,TR29022_c0_g1,TR132182_c0_g1,TR538_c1_g2,TR12414_c0_g1,TR37135_c0_g1,TR57296_c0_g3,TR27360_c0_g1,TR12628_c1_g1,TR7050_c0_g1,TR31082_c0_g1,TR95923_c0_g1,TR17596_c0_g1	0.000185005071202594	0.00177445724207219	0.0352112676056338
GO:0050817	coagulation	BP	7	99	117	9656	TR11695_c0_g1,TR37135_c0_g1,TR40646_c0_g1,TR132529_c0_g1,TR132552_c0_g1,TR5226_c0_g1,TR11370_c0_g1	0.000190072831166686	0.00181817657266149	0.0707070707070707
GO:0051006	positive regulation of lipoprotein lipase activity	BP	3	10	117	9656	TR11695_c0_g1,TR132182_c0_g1,TR29022_c0_g1	0.000195551554806753	0.00186060786013465	0.3
GO:0061365	positive regulation of triglyceride lipase activity	BP	3	10	117	9656	TR11695_c0_g1,TR132182_c0_g1,TR29022_c0_g1	0.000195551554806753	0.00186060786013465	0.3
GO:0042325	regulation of phosphorylation	BP	15	429	117	9656	TR57296_c0_g3,TR132182_c0_g1,TR37135_c0_g1,TR62490_c0_g2,TR7050_c0_g1,TR28554_c0_g1,TR35506_c0_g1,TR25356_c0_g1,TR12628_c1_g1,TR12414_c0_g1,TR37395_c0_g4,TR132529_c0_g1,TR132552_c0_g1,TR5226_c0_g1,TR19358_c0_g1	0.000199724908184919	0.00189526189469093	0.034965034965035
GO:0020037	heme binding	MF	7	100	117	9656	TR118438_c0_g1,TR13918_c0_g3,TR17748_c2_g1,TR21742_c0_g1,TR2315_c1_g1,TR35506_c0_g1,TR64003_c0_g1	0.000202356518905349	0.00191514074125805	0.07
GO:0042737	drug catabolic process	BP	6	71	117	9656	TR23857_c0_g1,TR23404_c0_g1,TR74673_c0_g1,TR17748_c2_g1,TR10661_c0_g1,TR93512_c0_g1	0.000209833673484973	0.001976895944221	0.0845070422535211
GO:0008289	lipid binding	MF	12	292	117	9656	TR23857_c0_g1,TR7997_c0_g1,TR11695_c0_g1,TR12230_c0_g2,TR13211_c0_g1,TR19358_c0_g1,TR25166_c5_g1,TR118849_c0_g1,TR132182_c0_g1,TR29022_c0_g1,TR31082_c0_g1,TR3833_c0_g1	0.000209989787797018	0.001976895944221	0.0410958904109589
GO:0046460	neutral lipid biosynthetic process	BP	4	25	117	9656	TR15661_c0_g1,TR19358_c0_g1,TR56758_c0_g2,TR10741_c1_g1	0.000212748746416083	0.00198195176817907	0.16
GO:0046463	acylglycerol biosynthetic process	BP	4	25	117	9656	TR15661_c0_g1,TR19358_c0_g1,TR56758_c0_g2,TR10741_c1_g1	0.000212748746416083	0.00198195176817907	0.16
GO:0046470	phosphatidylcholine metabolic process	BP	4	25	117	9656	TR132182_c0_g1,TR21018_c0_g1,TR3833_c0_g1,TR29022_c0_g1	0.000212748746416083	0.00198195176817907	0.16
GO:1903524	positive regulation of blood circulation	BP	4	25	117	9656	TR132529_c0_g1,TR132552_c0_g1,TR5226_c0_g1,TR57296_c0_g3	0.000212748746416083	0.00198195176817907	0.16
GO:0009914	hormone transport	BP	7	101	117	9656	TR14340_c0_g4,TR24530_c0_g1,TR107465_c0_g1,TR132529_c0_g1,TR132552_c0_g1,TR5226_c0_g1,TR57296_c0_g3	0.000215273847706169	0.00200025283493649	0.0693069306930693
GO:0048468	cell development	BP	19	638	117	9656	TR27360_c0_g1,TR10661_c0_g1,TR13417_c0_g1,TR12963_c0_g1,TR50453_c0_g1,TR29022_c0_g1,TR132182_c0_g1,TR12414_c0_g1,TR538_c1_g2,TR57296_c0_g3,TR25356_c0_g1,TR37135_c0_g1,TR12628_c1_g1,TR51806_c0_g1,TR7050_c0_g1,TR118849_c0_g1,TR31082_c0_g1,TR95923_c0_g1,TR17596_c0_g1	0.000220830885089638	0.00204655739740215	0.0297805642633229
GO:0019220	regulation of phosphate metabolic process	BP	16	483	117	9656	TR57296_c0_g3,TR132182_c0_g1,TR37135_c0_g1,TR62490_c0_g2,TR7050_c0_g1,TR28554_c0_g1,TR35506_c0_g1,TR25356_c0_g1,TR12628_c1_g1,TR62944_c0_g4,TR12414_c0_g1,TR37395_c0_g4,TR132529_c0_g1,TR132552_c0_g1,TR5226_c0_g1,TR19358_c0_g1	0.000224006236915514	0.0020706068738719	0.0331262939958592
GO:0008015	blood circulation	BP	8	135	117	9656	TR10661_c0_g1,TR40646_c0_g1,TR23857_c0_g1,TR132529_c0_g1,TR132552_c0_g1,TR5226_c0_g1,TR57296_c0_g3,TR35506_c0_g1	0.000225107464890467	0.00207540939206508	0.0592592592592593
GO:0051174	regulation of phosphorus metabolic process	BP	16	484	117	9656	TR57296_c0_g3,TR132182_c0_g1,TR37135_c0_g1,TR62490_c0_g2,TR7050_c0_g1,TR28554_c0_g1,TR35506_c0_g1,TR25356_c0_g1,TR12628_c1_g1,TR62944_c0_g4,TR12414_c0_g1,TR37395_c0_g4,TR132529_c0_g1,TR132552_c0_g1,TR5226_c0_g1,TR19358_c0_g1	0.000229325299388589	0.00210884708303733	0.0330578512396694
GO:0003013	circulatory system process	BP	8	136	117	9656	TR10661_c0_g1,TR40646_c0_g1,TR23857_c0_g1,TR132529_c0_g1,TR132552_c0_g1,TR5226_c0_g1,TR57296_c0_g3,TR35506_c0_g1	0.000236790373835972	0.00217189731066002	0.0588235294117647
GO:0008201	heparin binding	MF	6	73	117	9656	TR11370_c0_g1,TR11695_c0_g1,TR12414_c0_g1,TR13211_c0_g1,TR29022_c0_g1,TR5237_c0_g1	0.000244557357787197	0.00223738628867876	0.0821917808219178
GO:0016746	transferase activity, transferring acyl groups	MF	9	174	117	9656	TR56758_c0_g2,TR18307_c0_g1,TR11359_c0_g1,TR14340_c0_g4,TR78938_c0_g1,TR21379_c0_g3,TR56073_c0_g1,TR21018_c0_g1,TR17596_c0_g1	0.000253796595095365	0.0023159750672641	0.0517241379310345
GO:0008283	cell proliferation	BP	18	592	117	9656	TR132182_c0_g1,TR11695_c0_g1,TR37135_c0_g1,TR538_c1_g2,TR25356_c0_g1,TR42438_c0_g1,TR18400_c0_g1,TR10661_c0_g1,TR12628_c1_g1,TR12414_c0_g1,TR57296_c0_g3,TR37395_c0_g4,TR62490_c0_g2,TR7050_c0_g1,TR17596_c0_g1,TR28554_c0_g1,TR25106_c0_g1,TR50453_c0_g1	0.000255727686908679	0.00232764384410757	0.0304054054054054
GO:0045785	positive regulation of cell adhesion	BP	8	138	117	9656	TR132529_c0_g1,TR132552_c0_g1,TR5226_c0_g1,TR28554_c0_g1,TR12628_c1_g1,TR132182_c0_g1,TR538_c1_g2,TR12414_c0_g1	0.000261650750428251	0.00237549587157252	0.0579710144927536
GO:0046903	secretion	BP	13	345	117	9656	TR132182_c0_g1,TR3833_c0_g1,TR14340_c0_g4,TR28554_c0_g1,TR132529_c0_g1,TR132552_c0_g1,TR5226_c0_g1,TR24530_c0_g1,TR95923_c0_g1,TR57296_c0_g3,TR12628_c1_g1,TR31082_c0_g1,TR12414_c0_g1	0.000266256273498261	0.00238323101206221	0.0376811594202899
GO:0034375	high-density lipoprotein particle remodeling	BP	3	11	117	9656	TR132182_c0_g1,TR21018_c0_g1,TR3833_c0_g1	0.000266510418669513	0.00238323101206221	0.272727272727273
GO:0045780	positive regulation of bone resorption	BP	3	11	117	9656	TR15820_c0_g1,TR57296_c0_g3,TR7050_c0_g1	0.000266510418669513	0.00238323101206221	0.272727272727273
GO:0046852	positive regulation of bone remodeling	BP	3	11	117	9656	TR15820_c0_g1,TR57296_c0_g3,TR7050_c0_g1	0.000266510418669513	0.00238323101206221	0.272727272727273
GO:1904478	regulation of intestinal absorption	BP	3	11	117	9656	TR132182_c0_g1,TR29022_c0_g1,TR3833_c0_g1	0.000266510418669513	0.00238323101206221	0.272727272727273
GO:2000352	negative regulation of endothelial cell apoptotic process	BP	3	11	117	9656	TR132529_c0_g1,TR132552_c0_g1,TR5226_c0_g1	0.000266510418669513	0.00238323101206221	0.272727272727273
GO:0009607	response to biotic stimulus	BP	11	257	117	9656	TR12963_c0_g1,TR16425_c0_g1,TR93512_c0_g1,TR13417_c0_g1,TR10661_c0_g1,TR12230_c0_g2,TR138575_c0_g1,TR23857_c0_g1,TR28554_c0_g1,TR132529_c0_g1,TR132552_c0_g1	0.000275091189880023	0.0024538134137298	0.0428015564202335
GO:0001932	regulation of protein phosphorylation	BP	14	394	117	9656	TR57296_c0_g3,TR37135_c0_g1,TR62490_c0_g2,TR7050_c0_g1,TR28554_c0_g1,TR35506_c0_g1,TR25356_c0_g1,TR12628_c1_g1,TR12414_c0_g1,TR37395_c0_g4,TR132529_c0_g1,TR132552_c0_g1,TR5226_c0_g1,TR132182_c0_g1	0.000280333106259958	0.00249433546916591	0.0355329949238579
GO:0051960	regulation of nervous system development	BP	11	258	117	9656	TR13417_c0_g1,TR12963_c0_g1,TR50453_c0_g1,TR7050_c0_g1,TR538_c1_g2,TR12414_c0_g1,TR37135_c0_g1,TR27360_c0_g1,TR95923_c0_g1,TR31082_c0_g1,TR17596_c0_g1	0.000284442070590563	0.00252460026832619	0.0426356589147287
GO:0043066	negative regulation of apoptotic process	BP	13	348	117	9656	TR11695_c0_g1,TR10661_c0_g1,TR42438_c0_g1,TR50453_c0_g1,TR132529_c0_g1,TR132552_c0_g1,TR5226_c0_g1,TR12414_c0_g1,TR13417_c0_g1,TR19113_c0_g1,TR35506_c0_g1,TR57296_c0_g3,TR7327_c1_g1	0.000289604549280168	0.00255214905977306	0.0373563218390805
GO:0008625	extrinsic apoptotic signaling pathway via death domain receptors	BP	4	27	117	9656	TR10661_c0_g1,TR132529_c0_g1,TR132552_c0_g1,TR5226_c0_g1	0.000289691807513478	0.00255214905977306	0.148148148148148
GO:0045921	positive regulation of exocytosis	BP	4	27	117	9656	TR12628_c1_g1,TR132529_c0_g1,TR132552_c0_g1,TR5226_c0_g1	0.000289691807513478	0.00255214905977306	0.148148148148148
GO:0032880	regulation of protein localization	BP	13	349	117	9656	TR132182_c0_g1,TR3833_c0_g1,TR14340_c0_g4,TR132529_c0_g1,TR132552_c0_g1,TR5226_c0_g1,TR50453_c0_g1,TR37135_c0_g1,TR28554_c0_g1,TR57296_c0_g3,TR31082_c0_g1,TR95923_c0_g1,TR12414_c0_g1	0.000297767194009877	0.00261683090696365	0.0372492836676218
GO:0031175	neuron projection development	BP	12	305	117	9656	TR13417_c0_g1,TR12963_c0_g1,TR50453_c0_g1,TR29022_c0_g1,TR132182_c0_g1,TR12414_c0_g1,TR57296_c0_g3,TR27360_c0_g1,TR12628_c1_g1,TR31082_c0_g1,TR95923_c0_g1,TR17596_c0_g1	0.000313431910186075	0.00274772740919881	0.039344262295082
GO:0071944	cell periphery	CC	32	1434	117	9656	TR11695_c0_g1,TR13211_c0_g1,TR13417_c0_g1,TR14218_c0_g1,TR21379_c0_g3,TR24530_c0_g1,TR25051_c0_g1,TR25193_c0_g2,TR27360_c0_g1,TR42746_c0_g3,TR5237_c0_g1,TR67232_c0_g1,TR7997_c0_g1,TR9045_c0_g1,TR95923_c0_g1,TR132529_c0_g1,TR132552_c0_g1,TR5226_c0_g1,TR12963_c0_g1,TR15902_c1_g1,TR16495_c0_g2,TR24566_c0_g1,TR28253_c0_g1,TR50453_c0_g1,TR18400_c0_g1,TR538_c1_g2,TR31936_c0_g1,TR7050_c0_g1,TR57296_c0_g…	0.000316868126778293	0.0027710428341788	0.0223152022315202
GO:0043069	negative regulation of programmed cell death	BP	13	354	117	9656	TR12414_c0_g1,TR13417_c0_g1,TR19113_c0_g1,TR35506_c0_g1,TR57296_c0_g3,TR7327_c1_g1,TR11695_c0_g1,TR10661_c0_g1,TR42438_c0_g1,TR50453_c0_g1,TR132529_c0_g1,TR132552_c0_g1,TR5226_c0_g1	0.000341600904793241	0.00298002940905204	0.0367231638418079
GO:0001523	retinoid metabolic process	BP	3	12	117	9656	TR107465_c0_g1,TR10886_c0_g1,TR23857_c0_g1	0.000352212834961612	0.00303549612353389	0.25
GO:0030299	intestinal cholesterol absorption	BP	3	12	117	9656	TR132182_c0_g1,TR29022_c0_g1,TR3833_c0_g1	0.000352212834961612	0.00303549612353389	0.25
GO:0044550	secondary metabolite biosynthetic process	BP	3	12	117	9656	TR17748_c2_g1,TR35506_c0_g1,TR118761_c0_g1	0.000352212834961612	0.00303549612353389	0.25
GO:0098856	intestinal lipid absorption	BP	3	12	117	9656	TR132182_c0_g1,TR29022_c0_g1,TR3833_c0_g1	0.000352212834961612	0.00303549612353389	0.25
GO:0055102	lipase inhibitor activity	MF	3	12	117	9656	TR132182_c0_g1,TR19358_c0_g1,TR3833_c0_g1	0.000352212834961612	0.00303549612353389	0.25
GO:0032368	regulation of lipid transport	BP	5	51	117	9656	TR15661_c0_g1,TR50453_c0_g1,TR132182_c0_g1,TR29022_c0_g1,TR3833_c0_g1	0.000360928759681209	0.00309565820803499	0.0980392156862745
GO:0016620	oxidoreductase activity, acting on the aldehyde or oxo group of donors, NAD or NADP as acceptor	MF	5	51	117	9656	TR10886_c0_g1,TR19113_c0_g1,TR19839_c0_g5,TR67232_c0_g1,TR23857_c0_g1	0.000360928759681209	0.00309565820803499	0.0980392156862745
GO:0010721	negative regulation of cell development	BP	7	110	117	9656	TR12963_c0_g1,TR50453_c0_g1,TR538_c1_g2,TR37135_c0_g1,TR27360_c0_g1,TR118849_c0_g1,TR17596_c0_g1	0.000364202356442082	0.00310878949230945	0.0636363636363636
GO:0046906	tetrapyrrole binding	MF	7	110	117	9656	TR118438_c0_g1,TR13918_c0_g3,TR17748_c2_g1,TR21742_c0_g1,TR2315_c1_g1,TR35506_c0_g1,TR64003_c0_g1	0.000364202356442082	0.00310878949230945	0.0636363636363636
GO:0022008	neurogenesis	BP	15	454	117	9656	TR12414_c0_g1,TR13417_c0_g1,TR12963_c0_g1,TR50453_c0_g1,TR29022_c0_g1,TR132182_c0_g1,TR538_c1_g2,TR57296_c0_g3,TR37135_c0_g1,TR27360_c0_g1,TR12628_c1_g1,TR7050_c0_g1,TR31082_c0_g1,TR95923_c0_g1,TR17596_c0_g1	0.000367350789318149	0.00312818046846576	0.0330396475770925
GO:0048584	positive regulation of response to stimulus	BP	17	558	117	9656	TR57296_c0_g3,TR12963_c0_g1,TR118438_c0_g1,TR25106_c0_g1,TR5237_c0_g1,TR31082_c0_g1,TR7050_c0_g1,TR28554_c0_g1,TR37135_c0_g1,TR132182_c0_g1,TR12414_c0_g1,TR10661_c0_g1,TR11695_c0_g1,TR132529_c0_g1,TR132552_c0_g1,TR5226_c0_g1,TR538_c1_g2	0.000377197981735878	0.00320438666388955	0.0304659498207885
GO:0032371	regulation of sterol transport	BP	4	29	117	9656	TR50453_c0_g1,TR132182_c0_g1,TR29022_c0_g1,TR3833_c0_g1	0.000384794634121195	0.00323808314751044	0.137931034482759
GO:0032374	regulation of cholesterol transport	BP	4	29	117	9656	TR50453_c0_g1,TR132182_c0_g1,TR29022_c0_g1,TR3833_c0_g1	0.000384794634121195	0.00323808314751044	0.137931034482759
GO:0015485	cholesterol binding	MF	4	29	117	9656	TR132182_c0_g1,TR29022_c0_g1,TR31082_c0_g1,TR3833_c0_g1	0.000384794634121195	0.00323808314751044	0.137931034482759
GO:0032934	sterol binding	MF	4	29	117	9656	TR132182_c0_g1,TR29022_c0_g1,TR31082_c0_g1,TR3833_c0_g1	0.000384794634121195	0.00323808314751044	0.137931034482759
GO:0044424	intracellular part	CC	89	5892	117	9656	TR10886_c0_g1,TR11695_c0_g1,TR28554_c0_g1,TR50315_c0_g1,TR5237_c0_g1,TR5535_c0_g1,TR74673_c0_g1,TR7539_c0_g3,TR82525_c0_g1,TR95923_c0_g1,TR62490_c0_g2,TR10661_c0_g1,TR118761_c0_g1,TR12230_c0_g2,TR14340_c0_g4,TR15661_c0_g1,TR25166_c5_g1,TR56073_c0_g1,TR14600_c0_g1,TR15925_c0_g1,TR40052_c0_g3,TR9147_c0_g1,TR107653_c0_g1,TR11359_c0_g1,TR13417_c0_g1,TR18307_c0_g1,TR19113_c0_g1,TR19391_c0_g1,TR19839_c…	0.000390397914548613	0.00327750531555165	0.0151052274270197
GO:0040011	locomotion	BP	16	510	117	9656	TR27360_c0_g1,TR12414_c0_g1,TR11695_c0_g1,TR12628_c1_g1,TR28554_c0_g1,TR132552_c0_g1,TR50453_c0_g1,TR57296_c0_g3,TR13211_c0_g1,TR13417_c0_g1,TR31936_c0_g1,TR10661_c0_g1,TR132182_c0_g1,TR17596_c0_g1,TR7050_c0_g1,TR538_c1_g2	0.000412102805606387	0.00345160284132298	0.0313725490196078
GO:0051128	regulation of cellular component organization	BP	23	899	117	9656	TR12414_c0_g1,TR37135_c0_g1,TR19312_c0_g1,TR29022_c0_g1,TR132182_c0_g1,TR3833_c0_g1,TR13417_c0_g1,TR12963_c0_g1,TR50453_c0_g1,TR57296_c0_g3,TR15820_c0_g1,TR14218_c0_g1,TR538_c1_g2,TR7050_c0_g1,TR27360_c0_g1,TR12628_c1_g1,TR95923_c0_g1,TR51806_c0_g1,TR21018_c0_g1,TR10661_c0_g1,TR31082_c0_g1,TR17596_c0_g1,TR18400_c0_g1	0.000419565941615264	0.00350588121705682	0.0255839822024472
GO:0017157	regulation of exocytosis	BP	5	53	117	9656	TR28554_c0_g1,TR132529_c0_g1,TR132552_c0_g1,TR5226_c0_g1,TR12628_c1_g1	0.000432515727681604	0.00356195144653992	0.0943396226415094
GO:0002374	cytokine secretion involved in immune response	BP	2	3	117	9656	TR132182_c0_g1,TR3833_c0_g1	0.000433264273486078	0.00356195144653992	0.666666666666667
GO:0002739	regulation of cytokine secretion involved in immune response	BP	2	3	117	9656	TR132182_c0_g1,TR3833_c0_g1	0.000433264273486078	0.00356195144653992	0.666666666666667
GO:0002740	negative regulation of cytokine secretion involved in immune response	BP	2	3	117	9656	TR132182_c0_g1,TR3833_c0_g1	0.000433264273486078	0.00356195144653992	0.666666666666667
GO:0010903	negative regulation of very-low-density lipoprotein particle remodeling	BP	2	3	117	9656	TR132182_c0_g1,TR3833_c0_g1	0.000433264273486078	0.00356195144653992	0.666666666666667
GO:0071468	cellular response to acidic pH	BP	2	3	117	9656	TR10741_c1_g1,TR15902_c1_g1	0.000433264273486078	0.00356195144653992	0.666666666666667
GO:0060230	lipoprotein lipase activator activity	MF	2	3	117	9656	TR11695_c0_g1,TR29022_c0_g1	0.000433264273486078	0.00356195144653992	0.666666666666667
GO:0030335	positive regulation of cell migration	BP	8	149	117	9656	TR132552_c0_g1,TR12414_c0_g1,TR28554_c0_g1,TR538_c1_g2,TR13417_c0_g1,TR27360_c0_g1,TR31936_c0_g1,TR57296_c0_g3	0.000439588442924154	0.00359965861854801	0.0536912751677852
GO:0034103	regulation of tissue remodeling	BP	4	30	117	9656	TR16425_c0_g1,TR15820_c0_g1,TR57296_c0_g3,TR7050_c0_g1	0.000439868598006428	0.00359965861854801	0.133333333333333
GO:0048666	neuron development	BP	12	317	117	9656	TR13417_c0_g1,TR12963_c0_g1,TR50453_c0_g1,TR29022_c0_g1,TR132182_c0_g1,TR12414_c0_g1,TR57296_c0_g3,TR27360_c0_g1,TR12628_c1_g1,TR31082_c0_g1,TR95923_c0_g1,TR17596_c0_g1	0.000444593398686436	0.00362999827577392	0.0378548895899054
GO:0006656	phosphatidylcholine biosynthetic process	BP	3	13	117	9656	TR132182_c0_g1,TR21018_c0_g1,TR3833_c0_g1	0.000453840046981152	0.00368023019915625	0.230769230769231
GO:0016101	diterpenoid metabolic process	BP	3	13	117	9656	TR23857_c0_g1,TR107465_c0_g1,TR10886_c0_g1	0.000453840046981152	0.00368023019915625	0.230769230769231
GO:0070405	ammonium ion binding	MF	3	13	117	9656	TR132182_c0_g1,TR29022_c0_g1,TR3833_c0_g1	0.000453840046981152	0.00368023019915625	0.230769230769231
GO:0001818	negative regulation of cytokine production	BP	6	82	117	9656	TR132182_c0_g1,TR3833_c0_g1,TR62490_c0_g2,TR28554_c0_g1,TR12414_c0_g1,TR37395_c0_g4	0.000460526716768614	0.00372598486492158	0.0731707317073171
GO:0043169	cation binding	MF	35	1663	117	9656	TR10741_c1_g1,TR36596_c0_g1,TR62944_c0_g4,TR12230_c0_g2,TR30672_c0_g1,TR31082_c0_g1,TR37135_c0_g1,TR50453_c0_g1,TR538_c1_g2,TR118438_c0_g1,TR132552_c0_g1,TR24638_c0_g1,TR35506_c0_g1,TR51806_c0_g1,TR5226_c0_g1,TR67232_c0_g1,TR78938_c0_g1,TR13918_c0_g3,TR17748_c2_g1,TR21742_c0_g1,TR21742_c0_g3,TR2315_c1_g1,TR64003_c0_g1,TR16425_c0_g1,TR7050_c0_g1,TR5535_c0_g1,TR17805_c0_g1,TR23857_c0_g1,TR68680_c0_…	0.00046968404998452	0.00379147667498816	0.021046301864101
GO:0016477	cell migration	BP	14	415	117	9656	TR27360_c0_g1,TR12414_c0_g1,TR11695_c0_g1,TR12628_c1_g1,TR28554_c0_g1,TR132552_c0_g1,TR50453_c0_g1,TR57296_c0_g3,TR13417_c0_g1,TR31936_c0_g1,TR10661_c0_g1,TR132182_c0_g1,TR17596_c0_g1,TR538_c1_g2	0.000474095188840753	0.00381844612592281	0.0337349397590361
GO:0022407	regulation of cell-cell adhesion	BP	7	115	117	9656	TR132182_c0_g1,TR132529_c0_g1,TR132552_c0_g1,TR5226_c0_g1,TR12628_c1_g1,TR28554_c0_g1,TR14600_c0_g1	0.000477154767504144	0.0038344329064297	0.0608695652173913
GO:0048732	gland development	BP	8	152	117	9656	TR15925_c0_g1,TR25356_c0_g1,TR82525_c0_g1,TR93512_c0_g1,TR57296_c0_g3,TR132182_c0_g1,TR24530_c0_g1,TR10661_c0_g1	0.000502251560614409	0.00402704172645441	0.0526315789473684
GO:0043408	regulation of MAPK cascade	BP	9	192	117	9656	TR57296_c0_g3,TR7050_c0_g1,TR35506_c0_g1,TR12414_c0_g1,TR37395_c0_g4,TR62490_c0_g2,TR132529_c0_g1,TR132552_c0_g1,TR5226_c0_g1	0.000523798473128692	0.00417500639654736	0.046875
GO:0031099	regeneration	BP	6	84	117	9656	TR11695_c0_g1,TR132182_c0_g1,TR3833_c0_g1,TR29022_c0_g1,TR10661_c0_g1,TR17596_c0_g1	0.000524216049790699	0.00417500639654736	0.0714285714285714
GO:0097191	extrinsic apoptotic signaling pathway	BP	6	84	117	9656	TR9045_c0_g1,TR10661_c0_g1,TR132529_c0_g1,TR132552_c0_g1,TR5226_c0_g1,TR15661_c0_g1	0.000524216049790699	0.00417500639654736	0.0714285714285714
GO:0042127	regulation of cell proliferation	BP	15	471	117	9656	TR11695_c0_g1,TR37135_c0_g1,TR538_c1_g2,TR25356_c0_g1,TR42438_c0_g1,TR18400_c0_g1,TR10661_c0_g1,TR12628_c1_g1,TR12414_c0_g1,TR57296_c0_g3,TR37395_c0_g4,TR62490_c0_g2,TR7050_c0_g1,TR17596_c0_g1,TR28554_c0_g1	0.000541010932099747	0.00429916927779933	0.0318471337579618
GO:0005539	glycosaminoglycan binding	MF	6	85	117	9656	TR11370_c0_g1,TR11695_c0_g1,TR12414_c0_g1,TR13211_c0_g1,TR29022_c0_g1,TR5237_c0_g1	0.000558527903357576	0.00442512929003838	0.0705882352941176
GO:0005319	lipid transporter activity	MF	5	56	117	9656	TR132182_c0_g1,TR24566_c0_g1,TR13211_c0_g1,TR29022_c0_g1,TR3833_c0_g1	0.000559342295349582	0.00442512929003838	0.0892857142857143
GO:0045453	bone resorption	BP	4	32	117	9656	TR16425_c0_g1,TR15820_c0_g1,TR57296_c0_g3,TR7050_c0_g1	0.00056651187946064	0.00447193448211408	0.125
GO:0034105	positive regulation of tissue remodeling	BP	3	14	117	9656	TR15820_c0_g1,TR57296_c0_g3,TR7050_c0_g1	0.000572525048285391	0.004489603016005	0.214285714285714
GO:0044241	lipid digestion	BP	3	14	117	9656	TR132182_c0_g1,TR29022_c0_g1,TR3833_c0_g1	0.000572525048285391	0.004489603016005	0.214285714285714
GO:0016408	C-acyltransferase activity	MF	3	14	117	9656	TR18307_c0_g1,TR11359_c0_g1,TR78938_c0_g1	0.000572525048285391	0.004489603016005	0.214285714285714
GO:0006796	phosphate-containing compound metabolic process	BP	30	1353	117	9656	TR57296_c0_g3,TR132182_c0_g1,TR37135_c0_g1,TR62490_c0_g2,TR107653_c0_g1,TR67232_c0_g1,TR31936_c0_g1,TR78938_c0_g1,TR21018_c0_g1,TR3833_c0_g1,TR7050_c0_g1,TR15661_c0_g1,TR74673_c0_g1,TR28554_c0_g1,TR118761_c0_g1,TR56758_c0_g2,TR35506_c0_g1,TR51806_c0_g1,TR25356_c0_g1,TR12628_c1_g1,TR29022_c0_g1,TR62944_c0_g4,TR50315_c0_g1,TR12414_c0_g1,TR37395_c0_g4,TR132529_c0_g1,TR132552_c0_g1,TR5226_c0_g1,TR122…	0.000578171357879267	0.00452393729147637	0.0221729490022173
GO:0019538	protein metabolic process	BP	47	2523	117	9656	TR57296_c0_g3,TR132182_c0_g1,TR37135_c0_g1,TR62490_c0_g2,TR5535_c0_g1,TR31936_c0_g1,TR10741_c1_g1,TR15925_c0_g1,TR17805_c0_g1,TR25106_c0_g1,TR93512_c0_g1,TR13417_c0_g1,TR18400_c0_g1,TR5237_c0_g1,TR31082_c0_g1,TR7050_c0_g1,TR11695_c0_g1,TR10661_c0_g1,TR11370_c0_g1,TR40646_c0_g1,TR42638_c0_g1,TR4443_c0_g1,TR4884_c0_g1,TR28554_c0_g1,TR538_c1_g2,TR23857_c0_g1,TR12414_c0_g1,TR3833_c0_g1,TR118438_c0_g1…	0.000594463105013643	0.00463186731974629	0.0186286167261197
GO:0050714	positive regulation of protein secretion	BP	6	86	117	9656	TR57296_c0_g3,TR28554_c0_g1,TR95923_c0_g1,TR132529_c0_g1,TR132552_c0_g1,TR5226_c0_g1	0.000594561444070572	0.00463186731974629	0.0697674418604651
GO:0042886	amide transport	BP	20	747	117	9656	TR132182_c0_g1,TR3833_c0_g1,TR538_c1_g2,TR24566_c0_g1,TR15902_c1_g1,TR14340_c0_g4,TR30672_c0_g1,TR19312_c0_g1,TR13211_c0_g1,TR19358_c0_g1,TR132529_c0_g1,TR132552_c0_g1,TR5226_c0_g1,TR50453_c0_g1,TR14218_c0_g1,TR95923_c0_g1,TR28554_c0_g1,TR57296_c0_g3,TR31082_c0_g1,TR12414_c0_g1	0.000596400354456358	0.00463607072919452	0.0267737617135207
GO:0051336	regulation of hydrolase activity	BP	13	376	117	9656	TR11370_c0_g1,TR40646_c0_g1,TR42638_c0_g1,TR4443_c0_g1,TR4884_c0_g1,TR50453_c0_g1,TR10661_c0_g1,TR42438_c0_g1,TR19358_c0_g1,TR11695_c0_g1,TR132182_c0_g1,TR29022_c0_g1,TR3833_c0_g1	0.00060605575621478	0.00470088464820508	0.0345744680851064
GO:0032269	negative regulation of cellular protein metabolic process	BP	12	330	117	9656	TR62490_c0_g2,TR11370_c0_g1,TR40646_c0_g1,TR42638_c0_g1,TR4443_c0_g1,TR4884_c0_g1,TR538_c1_g2,TR10661_c0_g1,TR42438_c0_g1,TR25356_c0_g1,TR37135_c0_g1,TR37395_c0_g4	0.000636381297285216	0.00491929738007368	0.0363636363636364
GO:0030182	neuron differentiation	BP	13	378	117	9656	TR13417_c0_g1,TR12963_c0_g1,TR50453_c0_g1,TR29022_c0_g1,TR132182_c0_g1,TR538_c1_g2,TR12414_c0_g1,TR57296_c0_g3,TR27360_c0_g1,TR12628_c1_g1,TR31082_c0_g1,TR95923_c0_g1,TR17596_c0_g1	0.000636971802016266	0.00491929738007368	0.0343915343915344
GO:0023052	signaling	BP	32	1491	117	9656	TR57296_c0_g3,TR37395_c0_g4,TR62490_c0_g2,TR13417_c0_g1,TR37135_c0_g1,TR42746_c0_g3,TR132182_c0_g1,TR50453_c0_g1,TR25356_c0_g1,TR93512_c0_g1,TR7050_c0_g1,TR16425_c0_g1,TR42438_c0_g1,TR28253_c0_g1,TR14340_c0_g4,TR28554_c0_g1,TR53971_c0_g2,TR40746_c0_g1,TR538_c1_g2,TR95923_c0_g1,TR35506_c0_g1,TR15820_c0_g1,TR24530_c0_g1,TR10661_c0_g1,TR118438_c0_g1,TR12414_c0_g1,TR132529_c0_g1,TR132552_c0_g1,TR5226…	0.000639090622259935	0.00492500073482386	0.0214621059691482
GO:0045664	regulation of neuron differentiation	BP	9	198	117	9656	TR13417_c0_g1,TR12963_c0_g1,TR50453_c0_g1,TR538_c1_g2,TR12414_c0_g1,TR27360_c0_g1,TR31082_c0_g1,TR95923_c0_g1,TR17596_c0_g1	0.000654238802284176	0.00503087078997832	0.0454545454545455
GO:0033993	response to lipid	BP	11	286	117	9656	TR12230_c0_g2,TR138575_c0_g1,TR23857_c0_g1,TR28554_c0_g1,TR538_c1_g2,TR62944_c0_g4,TR14600_c0_g1,TR21018_c0_g1,TR23404_c0_g1,TR57296_c0_g3,TR56758_c0_g2	0.000679481919055739	0.00521049269838148	0.0384615384615385
GO:1903532	positive regulation of secretion by cell	BP	7	122	117	9656	TR132529_c0_g1,TR132552_c0_g1,TR5226_c0_g1,TR57296_c0_g3,TR12628_c1_g1,TR28554_c0_g1,TR95923_c0_g1	0.000680518384934352	0.00521049269838148	0.0573770491803279
GO:0009894	regulation of catabolic process	BP	13	382	117	9656	TR10661_c0_g1,TR19358_c0_g1,TR11695_c0_g1,TR132182_c0_g1,TR29022_c0_g1,TR14340_c0_g4,TR15661_c0_g1,TR25356_c0_g1,TR57296_c0_g3,TR3833_c0_g1,TR62944_c0_g4,TR16425_c0_g1,TR93512_c0_g1	0.000702824988738278	0.00536976351138796	0.0340314136125654
GO:0006793	phosphorus metabolic process	BP	30	1370	117	9656	TR57296_c0_g3,TR132182_c0_g1,TR37135_c0_g1,TR62490_c0_g2,TR107653_c0_g1,TR67232_c0_g1,TR31936_c0_g1,TR78938_c0_g1,TR21018_c0_g1,TR3833_c0_g1,TR7050_c0_g1,TR15661_c0_g1,TR74673_c0_g1,TR28554_c0_g1,TR118761_c0_g1,TR56758_c0_g2,TR35506_c0_g1,TR51806_c0_g1,TR25356_c0_g1,TR12628_c1_g1,TR29022_c0_g1,TR62944_c0_g4,TR50315_c0_g1,TR12414_c0_g1,TR37395_c0_g4,TR132529_c0_g1,TR132552_c0_g1,TR5226_c0_g1,TR122…	0.000713657420766315	0.00543235618359971	0.0218978102189781
GO:0008219	cell death	BP	19	701	117	9656	TR12414_c0_g1,TR13417_c0_g1,TR19113_c0_g1,TR35506_c0_g1,TR57296_c0_g3,TR7327_c1_g1,TR93512_c0_g1,TR11695_c0_g1,TR10886_c0_g1,TR10661_c0_g1,TR42438_c0_g1,TR50453_c0_g1,TR118849_c0_g1,TR30672_c0_g1,TR9045_c0_g1,TR132529_c0_g1,TR132552_c0_g1,TR5226_c0_g1,TR15661_c0_g1	0.00071602742290987	0.00543235618359971	0.0271041369472183
GO:0004867	serine-type endopeptidase inhibitor activity	MF	4	34	117	9656	TR11370_c0_g1,TR42638_c0_g1,TR4443_c0_g1,TR4884_c0_g1	0.000717107556747608	0.00543235618359971	0.117647058823529
GO:0043178	alcohol binding	MF	4	34	117	9656	TR132182_c0_g1,TR29022_c0_g1,TR31082_c0_g1,TR3833_c0_g1	0.000717107556747608	0.00543235618359971	0.117647058823529
GO:0043207	response to external biotic stimulus	BP	10	244	117	9656	TR12963_c0_g1,TR16425_c0_g1,TR93512_c0_g1,TR10661_c0_g1,TR12230_c0_g2,TR138575_c0_g1,TR23857_c0_g1,TR28554_c0_g1,TR132529_c0_g1,TR132552_c0_g1	0.000737024123952733	0.00555962383565191	0.040983606557377
GO:0051707	response to other organism	BP	10	244	117	9656	TR12963_c0_g1,TR16425_c0_g1,TR93512_c0_g1,TR10661_c0_g1,TR12230_c0_g2,TR138575_c0_g1,TR23857_c0_g1,TR28554_c0_g1,TR132529_c0_g1,TR132552_c0_g1	0.000737024123952733	0.00555962383565191	0.040983606557377
GO:0030154	cell differentiation	BP	26	1122	117	9656	TR27360_c0_g1,TR10661_c0_g1,TR12414_c0_g1,TR13211_c0_g1,TR31082_c0_g1,TR13417_c0_g1,TR12963_c0_g1,TR50453_c0_g1,TR25356_c0_g1,TR7050_c0_g1,TR7327_c1_g1,TR29022_c0_g1,TR132182_c0_g1,TR28554_c0_g1,TR62490_c0_g2,TR538_c1_g2,TR57296_c0_g3,TR37135_c0_g1,TR138575_c0_g1,TR12628_c1_g1,TR51806_c0_g1,TR118849_c0_g1,TR95923_c0_g1,TR17596_c0_g1,TR40052_c0_g1,TR37395_c0_g4	0.000768126909440988	0.00578073111771915	0.0231729055258467
GO:0022408	negative regulation of cell-cell adhesion	BP	5	60	117	9656	TR132182_c0_g1,TR12628_c1_g1,TR5226_c0_g1,TR14600_c0_g1,TR28554_c0_g1	0.000769576031647028	0.00578073111771915	0.0833333333333333
GO:0046209	nitric oxide metabolic process	BP	4	35	117	9656	TR14600_c0_g1,TR31082_c0_g1,TR57296_c0_g3,TR12230_c0_g2	0.000802127774598851	0.00601258802472416	0.114285714285714
GO:0006928	movement of cell or subcellular component	BP	16	543	117	9656	TR27360_c0_g1,TR12414_c0_g1,TR11695_c0_g1,TR12628_c1_g1,TR28554_c0_g1,TR132552_c0_g1,TR50453_c0_g1,TR57296_c0_g3,TR13211_c0_g1,TR13417_c0_g1,TR31936_c0_g1,TR10661_c0_g1,TR132182_c0_g1,TR17596_c0_g1,TR7050_c0_g1,TR538_c1_g2	0.000815390830220634	0.00609919178663988	0.0294659300184162
GO:0060627	regulation of vesicle-mediated transport	BP	8	164	117	9656	TR28554_c0_g1,TR132529_c0_g1,TR132552_c0_g1,TR5226_c0_g1,TR7050_c0_g1,TR15820_c0_g1,TR538_c1_g2,TR12628_c1_g1	0.000829469760002185	0.00619152322947238	0.0487804878048781
GO:0007165	signal transduction	BP	30	1383	117	9656	TR57296_c0_g3,TR37395_c0_g4,TR62490_c0_g2,TR13417_c0_g1,TR37135_c0_g1,TR42746_c0_g3,TR132182_c0_g1,TR50453_c0_g1,TR25356_c0_g1,TR93512_c0_g1,TR7050_c0_g1,TR16425_c0_g1,TR42438_c0_g1,TR28554_c0_g1,TR53971_c0_g2,TR40746_c0_g1,TR538_c1_g2,TR95923_c0_g1,TR35506_c0_g1,TR15820_c0_g1,TR10661_c0_g1,TR118438_c0_g1,TR12414_c0_g1,TR132529_c0_g1,TR132552_c0_g1,TR5226_c0_g1,TR27360_c0_g1,TR24530_c0_g1,TR9045_…	0.000835522036436746	0.006223679803771	0.0216919739696312
GO:0002793	positive regulation of peptide secretion	BP	6	92	117	9656	TR132529_c0_g1,TR132552_c0_g1,TR5226_c0_g1,TR57296_c0_g3,TR28554_c0_g1,TR95923_c0_g1	0.000850279183800263	0.00629824103887313	0.0652173913043478
GO:1901607	alpha-amino acid biosynthetic process	BP	6	92	117	9656	TR12230_c0_g2,TR14600_c0_g1,TR35506_c0_g1,TR25166_c5_g1,TR15925_c0_g1,TR17805_c0_g1	0.000850279183800263	0.00629824103887313	0.0652173913043478
GO:0001580	detection of chemical stimulus involved in sensory perception of bitter taste	BP	2	4	117	9656	TR25051_c0_g1,TR42746_c0_g3	0.000859653415339466	0.00629824103887313	0.5
GO:0043152	induction of bacterial agglutination	BP	2	4	117	9656	TR132529_c0_g1,TR132552_c0_g1	0.000859653415339466	0.00629824103887313	0.5
GO:0050913	sensory perception of bitter taste	BP	2	4	117	9656	TR25051_c0_g1,TR42746_c0_g3	0.000859653415339466	0.00629824103887313	0.5
GO:0034190	apolipoprotein receptor binding	MF	2	4	117	9656	TR132182_c0_g1,TR3833_c0_g1	0.000859653415339466	0.00629824103887313	0.5
GO:0060229	lipase activator activity	MF	2	4	117	9656	TR11695_c0_g1,TR29022_c0_g1	0.000859653415339466	0.00629824103887313	0.5
GO:0070053	thrombospondin receptor activity	MF	2	4	117	9656	TR12628_c1_g1,TR37135_c0_g1	0.000859653415339466	0.00629824103887313	0.5
GO:0050750	low-density lipoprotein particle receptor binding	MF	3	16	117	9656	TR13211_c0_g1,TR29022_c0_g1,TR31082_c0_g1	0.0008653662072656	0.00632710374492553	0.1875
GO:0030545	receptor regulator activity	MF	5	62	117	9656	TR107465_c0_g1,TR16425_c0_g1,TR24530_c0_g1,TR132182_c0_g1,TR27360_c0_g1	0.00089447390088163	0.0065265498534676	0.0806451612903226
GO:0033218	amide binding	MF	8	166	117	9656	TR66429_c0_g2,TR7997_c0_g1,TR132182_c0_g1,TR9045_c0_g1,TR12963_c0_g1,TR42438_c0_g1,TR18400_c0_g1,TR538_c1_g2	0.000897730352296114	0.00653694264692354	0.0481927710843374
GO:0016491	oxidoreductase activity	MF	24	1011	117	9656	TR66429_c0_g2,TR7997_c0_g1,TR42438_c0_g1,TR10886_c0_g1,TR17222_c0_g1,TR23857_c0_g1,TR19113_c0_g1,TR19839_c0_g5,TR107653_c0_g1,TR62944_c0_g4,TR118761_c0_g1,TR10661_c0_g1,TR53243_c0_g1,TR38090_c0_g1,TR67232_c0_g1,TR12779_c0_g1,TR21742_c0_g1,TR2315_c1_g1,TR64003_c0_g1,TR47865_c0_g1,TR17748_c2_g1,TR24638_c0_g1,TR35506_c0_g1,TR13918_c0_g3	0.000910241156829979	0.00661454266307406	0.0237388724035608
GO:0016747	transferase activity, transferring acyl groups other than amino-acyl groups	MF	7	130	117	9656	TR56758_c0_g2,TR18307_c0_g1,TR11359_c0_g1,TR14340_c0_g4,TR78938_c0_g1,TR21018_c0_g1,TR17596_c0_g1	0.000991358225586466	0.0071728496048597	0.0538461538461538
GO:0046849	bone remodeling	BP	4	37	117	9656	TR16425_c0_g1,TR15820_c0_g1,TR57296_c0_g3,TR7050_c0_g1	0.000993101935201988	0.0071728496048597	0.108108108108108
GO:0050709	negative regulation of protein secretion	BP	4	37	117	9656	TR132182_c0_g1,TR3833_c0_g1,TR28554_c0_g1,TR12414_c0_g1	0.000993101935201988	0.0071728496048597	0.108108108108108
GO:0045597	positive regulation of cell differentiation	BP	11	300	117	9656	TR13211_c0_g1,TR13417_c0_g1,TR28554_c0_g1,TR25356_c0_g1,TR12414_c0_g1,TR51806_c0_g1,TR7050_c0_g1,TR31082_c0_g1,TR95923_c0_g1,TR132182_c0_g1,TR538_c1_g2	0.00100655244266682	0.00725531134431355	0.0366666666666667
GO:0031324	negative regulation of cellular metabolic process	BP	19	722	117	9656	TR16425_c0_g1,TR25356_c0_g1,TR538_c1_g2,TR62490_c0_g2,TR11370_c0_g1,TR40646_c0_g1,TR42638_c0_g1,TR4443_c0_g1,TR4884_c0_g1,TR19358_c0_g1,TR31082_c0_g1,TR9045_c0_g1,TR10661_c0_g1,TR42438_c0_g1,TR40746_c0_g1,TR37135_c0_g1,TR56758_c0_g2,TR37395_c0_g4,TR93512_c0_g1	0.00102134978169049	0.00734712907474125	0.0263157894736842
GO:0051047	positive regulation of secretion	BP	7	131	117	9656	TR132529_c0_g1,TR132552_c0_g1,TR5226_c0_g1,TR57296_c0_g3,TR12628_c1_g1,TR28554_c0_g1,TR95923_c0_g1	0.00103699128252884	0.00738822579660594	0.0534351145038168
GO:0006805	xenobiotic metabolic process	BP	3	17	117	9656	TR17748_c2_g1,TR64003_c0_g1,TR2315_c1_g1	0.00104155761650583	0.00738822579660594	0.176470588235294
GO:0009268	response to pH	BP	3	17	117	9656	TR10741_c1_g1,TR15902_c1_g1,TR118849_c0_g1	0.00104155761650583	0.00738822579660594	0.176470588235294
GO:0010867	positive regulation of triglyceride biosynthetic process	BP	3	17	117	9656	TR15661_c0_g1,TR19358_c0_g1,TR56758_c0_g2	0.00104155761650583	0.00738822579660594	0.176470588235294
GO:0044058	regulation of digestive system process	BP	3	17	117	9656	TR132182_c0_g1,TR29022_c0_g1,TR3833_c0_g1	0.00104155761650583	0.00738822579660594	0.176470588235294
GO:0072577	endothelial cell apoptotic process	BP	3	17	117	9656	TR132529_c0_g1,TR132552_c0_g1,TR5226_c0_g1	0.00104155761650583	0.00738822579660594	0.176470588235294
GO:2000351	regulation of endothelial cell apoptotic process	BP	3	17	117	9656	TR132529_c0_g1,TR132552_c0_g1,TR5226_c0_g1	0.00104155761650583	0.00738822579660594	0.176470588235294
GO:0009790	embryo development	BP	11	302	117	9656	TR13211_c0_g1,TR24530_c0_g1,TR12628_c1_g1,TR118849_c0_g1,TR25356_c0_g1,TR57296_c0_g3,TR10886_c0_g1,TR132182_c0_g1,TR12414_c0_g1,TR13417_c0_g1,TR40746_c0_g1	0.00106246419039362	0.007458256128134	0.0364238410596026
GO:0031329	regulation of cellular catabolic process	BP	11	302	117	9656	TR10661_c0_g1,TR19358_c0_g1,TR11695_c0_g1,TR132182_c0_g1,TR29022_c0_g1,TR14340_c0_g4,TR15661_c0_g1,TR25356_c0_g1,TR62944_c0_g4,TR16425_c0_g1,TR93512_c0_g1	0.00106246419039362	0.007458256128134	0.0364238410596026
GO:0009719	response to endogenous stimulus	BP	15	503	117	9656	TR57296_c0_g3,TR13417_c0_g1,TR10741_c1_g1,TR50315_c0_g1,TR538_c1_g2,TR19358_c0_g1,TR4443_c0_g1,TR4884_c0_g1,TR15820_c0_g1,TR62944_c0_g4,TR14600_c0_g1,TR21018_c0_g1,TR23404_c0_g1,TR24530_c0_g1,TR25106_c0_g1	0.0010625315178254	0.007458256128134	0.0298210735586481
GO:0005777	peroxisome	CC	6	96	117	9656	TR7997_c0_g1,TR11359_c0_g1,TR24638_c0_g1,TR51806_c0_g1,TR62944_c0_g4,TR66429_c0_g2	0.00106299144171348	0.007458256128134	0.0625
GO:0042579	microbody	CC	6	96	117	9656	TR11359_c0_g1,TR24638_c0_g1,TR51806_c0_g1,TR62944_c0_g4,TR66429_c0_g2,TR7997_c0_g1	0.00106299144171348	0.007458256128134	0.0625
GO:0030155	regulation of cell adhesion	BP	9	212	117	9656	TR132182_c0_g1,TR132529_c0_g1,TR132552_c0_g1,TR5226_c0_g1,TR12628_c1_g1,TR28554_c0_g1,TR538_c1_g2,TR14600_c0_g1,TR12414_c0_g1	0.00106397207657517	0.007458256128134	0.0424528301886792
GO:0050662	coenzyme binding	MF	12	351	117	9656	TR66429_c0_g2,TR7997_c0_g1,TR19391_c0_g1,TR23404_c0_g1,TR35506_c0_g1,TR24638_c0_g1,TR17222_c0_g1,TR42438_c0_g1,TR107653_c0_g1,TR62944_c0_g4,TR19113_c0_g1,TR118761_c0_g1	0.00109123558937345	0.00762987234187192	0.0341880341880342
GO:0051179	localization	BP	49	2737	117	9656	TR27360_c0_g1,TR42746_c0_g3,TR132182_c0_g1,TR3833_c0_g1,TR16495_c0_g2,TR30672_c0_g1,TR42438_c0_g1,TR538_c1_g2,TR38090_c0_g1,TR47865_c0_g1,TR15902_c1_g1,TR5535_c0_g1,TR28253_c0_g1,TR24566_c0_g1,TR18421_c0_g1,TR19358_c0_g1,TR7539_c0_g3,TR19312_c0_g1,TR50453_c0_g1,TR57296_c0_g3,TR14340_c0_g4,TR12414_c0_g1,TR11695_c0_g1,TR15661_c0_g1,TR12628_c1_g1,TR28554_c0_g1,TR13211_c0_g1,TR31082_c0_g1,TR132552_c0…	0.00109273115658536	0.00762987234187192	0.0179028132992327
GO:0006879	cellular iron ion homeostasis	BP	4	38	117	9656	TR118438_c0_g1,TR16425_c0_g1,TR5535_c0_g1,TR7050_c0_g1	0.00109965278379966	0.00764922057202334	0.105263157894737
GO:0000165	MAPK cascade	BP	9	213	117	9656	TR57296_c0_g3,TR7050_c0_g1,TR35506_c0_g1,TR12414_c0_g1,TR37395_c0_g4,TR62490_c0_g2,TR132529_c0_g1,TR132552_c0_g1,TR5226_c0_g1	0.001099789841213	0.00764922057202334	0.0422535211267606
GO:0006081	cellular aldehyde metabolic process	BP	5	65	117	9656	TR62944_c0_g4,TR107653_c0_g1,TR7327_c1_g1,TR23857_c0_g1,TR50315_c0_g1	0.001109337891511	0.0076707705366497	0.0769230769230769
GO:0032103	positive regulation of response to external stimulus	BP	5	65	117	9656	TR57296_c0_g3,TR12414_c0_g1,TR11695_c0_g1,TR28554_c0_g1,TR538_c1_g2	0.001109337891511	0.0076707705366497	0.0769230769230769
GO:0031227	intrinsic component of endoplasmic reticulum membrane	CC	5	65	117	9656	TR13417_c0_g1,TR56758_c0_g2,TR40746_c0_g1,TR538_c1_g2,TR2315_c1_g1	0.001109337891511	0.0076707705366497	0.0769230769230769
GO:0070887	cellular response to chemical stimulus	BP	22	904	117	9656	TR2315_c1_g1,TR132182_c0_g1,TR28554_c0_g1,TR17748_c2_g1,TR64003_c0_g1,TR25356_c0_g1,TR57296_c0_g3,TR13417_c0_g1,TR53971_c0_g2,TR538_c1_g2,TR95923_c0_g1,TR23857_c0_g1,TR15820_c0_g1,TR118438_c0_g1,TR31082_c0_g1,TR7050_c0_g1,TR12414_c0_g1,TR10661_c0_g1,TR19358_c0_g1,TR56758_c0_g2,TR35506_c0_g1,TR24530_c0_g1	0.0011158686014188	0.00770100419702565	0.0243362831858407
GO:0002697	regulation of immune effector process	BP	6	97	117	9656	TR12963_c0_g1,TR118438_c0_g1,TR132182_c0_g1,TR3833_c0_g1,TR5237_c0_g1,TR28554_c0_g1	0.00112204717746396	0.00772869561619962	0.0618556701030928
GO:0050878	regulation of body fluid levels	BP	7	133	117	9656	TR11695_c0_g1,TR37135_c0_g1,TR40646_c0_g1,TR132529_c0_g1,TR132552_c0_g1,TR5226_c0_g1,TR11370_c0_g1	0.00113321262414015	0.00777558200563856	0.0526315789473684
GO:0008047	enzyme activator activity	MF	7	133	117	9656	TR12414_c0_g1,TR28554_c0_g1,TR132182_c0_g1,TR29022_c0_g1,TR3833_c0_g1,TR11695_c0_g1,TR138575_c0_g1	0.00113321262414015	0.00777558200563856	0.0526315789473684
GO:0010975	regulation of neuron projection development	BP	8	173	117	9656	TR13417_c0_g1,TR12963_c0_g1,TR50453_c0_g1,TR12414_c0_g1,TR27360_c0_g1,TR31082_c0_g1,TR95923_c0_g1,TR17596_c0_g1	0.00117300832597254	0.00802705134568358	0.046242774566474
GO:0090066	regulation of anatomical structure size	BP	9	215	117	9656	TR10661_c0_g1,TR40646_c0_g1,TR12414_c0_g1,TR132529_c0_g1,TR132552_c0_g1,TR5226_c0_g1,TR57296_c0_g3,TR27360_c0_g1,TR35506_c0_g1	0.0011743612114481	0.00802705134568358	0.0418604651162791
GO:0046879	hormone secretion	BP	6	98	117	9656	TR14340_c0_g4,TR24530_c0_g1,TR132529_c0_g1,TR132552_c0_g1,TR5226_c0_g1,TR57296_c0_g3	0.00118358943375207	0.00806125107421134	0.0612244897959184
GO:0031589	cell-substrate adhesion	BP	7	134	117	9656	TR132529_c0_g1,TR132552_c0_g1,TR5226_c0_g1,TR12414_c0_g1,TR12628_c1_g1,TR132182_c0_g1,TR538_c1_g2	0.00118388328556243	0.00806125107421134	0.0522388059701493
GO:0031399	regulation of protein modification process	BP	15	509	117	9656	TR57296_c0_g3,TR132182_c0_g1,TR37135_c0_g1,TR62490_c0_g2,TR7050_c0_g1,TR28554_c0_g1,TR13417_c0_g1,TR35506_c0_g1,TR25356_c0_g1,TR12628_c1_g1,TR12414_c0_g1,TR37395_c0_g4,TR132529_c0_g1,TR132552_c0_g1,TR5226_c0_g1	0.00119719293391321	0.00813635121562347	0.0294695481335953
GO:0002792	negative regulation of peptide secretion	BP	4	39	117	9656	TR132182_c0_g1,TR3833_c0_g1,TR28554_c0_g1,TR12414_c0_g1	0.00121397741620021	0.00821911085579191	0.102564102564103
GO:0050728	negative regulation of inflammatory response	BP	4	39	117	9656	TR10661_c0_g1,TR132182_c0_g1,TR16425_c0_g1,TR28554_c0_g1	0.00121397741620021	0.00821911085579191	0.102564102564103
GO:0030162	regulation of proteolysis	BP	10	262	117	9656	TR10661_c0_g1,TR11370_c0_g1,TR40646_c0_g1,TR42638_c0_g1,TR4443_c0_g1,TR4884_c0_g1,TR5237_c0_g1,TR25356_c0_g1,TR42438_c0_g1,TR37135_c0_g1	0.00126831981610991	0.00856650870118186	0.0381679389312977
GO:0065003	protein-containing complex assembly	BP	18	678	117	9656	TR538_c1_g2,TR14218_c0_g1,TR12414_c0_g1,TR19358_c0_g1,TR132182_c0_g1,TR29022_c0_g1,TR3833_c0_g1,TR14340_c0_g4,TR15925_c0_g1,TR132529_c0_g1,TR132552_c0_g1,TR31082_c0_g1,TR5226_c0_g1,TR74673_c0_g1,TR10886_c0_g1,TR36596_c0_g1,TR25166_c5_g1,TR21018_c0_g1	0.00127009055575258	0.00856650870118186	0.0265486725663717
GO:0006633	fatty acid biosynthetic process	BP	6	100	117	9656	TR47865_c0_g1,TR40746_c0_g1,TR132182_c0_g1,TR29022_c0_g1,TR38090_c0_g1,TR78938_c0_g1	0.00131441051909132	0.00883204657649306	0.06
GO:0050768	negative regulation of neurogenesis	BP	6	100	117	9656	TR12963_c0_g1,TR50453_c0_g1,TR538_c1_g2,TR37135_c0_g1,TR27360_c0_g1,TR17596_c0_g1	0.00131441051909132	0.00883204657649306	0.06
GO:0043933	protein-containing complex subunit organization	BP	20	797	117	9656	TR538_c1_g2,TR5535_c0_g1,TR29022_c0_g1,TR132182_c0_g1,TR3833_c0_g1,TR14218_c0_g1,TR12414_c0_g1,TR21018_c0_g1,TR13211_c0_g1,TR19358_c0_g1,TR14340_c0_g4,TR15925_c0_g1,TR132529_c0_g1,TR132552_c0_g1,TR31082_c0_g1,TR5226_c0_g1,TR74673_c0_g1,TR10886_c0_g1,TR36596_c0_g1,TR25166_c5_g1	0.00133505113698691	0.00891248946524772	0.0250941028858218
GO:0000096	sulfur amino acid metabolic process	BP	4	40	117	9656	TR35506_c0_g1,TR36596_c0_g1,TR12230_c0_g2,TR17805_c0_g1	0.00133637384078126	0.00891248946524772	0.1
GO:2001057	reactive nitrogen species metabolic process	BP	4	40	117	9656	TR14600_c0_g1,TR31082_c0_g1,TR57296_c0_g3,TR12230_c0_g2	0.00133637384078126	0.00891248946524772	0.1
GO:0005496	steroid binding	MF	4	40	117	9656	TR132182_c0_g1,TR29022_c0_g1,TR31082_c0_g1,TR3833_c0_g1	0.00133637384078126	0.00891248946524772	0.1
GO:0051592	response to calcium ion	BP	5	68	117	9656	TR31082_c0_g1,TR132529_c0_g1,TR132552_c0_g1,TR5226_c0_g1,TR57296_c0_g3	0.00136029096072323	0.00905507117138153	0.0735294117647059
GO:0005622	intracellular	CC	89	6057	117	9656	TR19312_c0_g1,TR2315_c1_g1,TR538_c1_g2,TR14600_c0_g1,TR18400_c0_g1,TR25193_c0_g2,TR10661_c0_g1,TR107653_c0_g1,TR11359_c0_g1,TR13417_c0_g1,TR18307_c0_g1,TR19113_c0_g1,TR19391_c0_g1,TR19839_c0_g5,TR23404_c0_g1,TR23857_c0_g1,TR24638_c0_g1,TR38130_c0_g2,TR47865_c0_g1,TR56758_c0_g2,TR62944_c0_g4,TR75016_c0_g1,TR7997_c0_g1,TR10741_c1_g1,TR118849_c0_g1,TR15925_c0_g1,TR17805_c0_g1,TR21379_c0_g3,TR35506_c…	0.0014041336976786	0.00931537283337845	0.0146937427769523
GO:0016485	protein processing	BP	7	138	117	9656	TR18400_c0_g1,TR5237_c0_g1,TR11695_c0_g1,TR132529_c0_g1,TR132552_c0_g1,TR42438_c0_g1,TR5226_c0_g1	0.00140461619516749	0.00931537283337845	0.0507246376811594
GO:0010720	positive regulation of cell development	BP	8	178	117	9656	TR13417_c0_g1,TR12414_c0_g1,TR51806_c0_g1,TR7050_c0_g1,TR31082_c0_g1,TR95923_c0_g1,TR132182_c0_g1,TR538_c1_g2	0.00140805339341831	0.0093188756732752	0.0449438202247191
GO:0015833	peptide transport	BP	19	742	117	9656	TR132182_c0_g1,TR3833_c0_g1,TR538_c1_g2,TR24566_c0_g1,TR14340_c0_g4,TR30672_c0_g1,TR19312_c0_g1,TR13211_c0_g1,TR19358_c0_g1,TR132529_c0_g1,TR132552_c0_g1,TR5226_c0_g1,TR50453_c0_g1,TR14218_c0_g1,TR95923_c0_g1,TR28554_c0_g1,TR57296_c0_g3,TR31082_c0_g1,TR12414_c0_g1	0.00141036795503604	0.0093188756732752	0.0256064690026954
GO:0032000	positive regulation of fatty acid beta-oxidation	BP	2	5	117	9656	TR14340_c0_g4,TR15661_c0_g1	0.00142139857984503	0.00933987133128371	0.4
GO:0050912	detection of chemical stimulus involved in sensory perception of taste	BP	2	5	117	9656	TR25051_c0_g1,TR42746_c0_g3	0.00142139857984503	0.00933987133128371	0.4
GO:0070852	cell body fiber	CC	2	5	117	9656	TR14600_c0_g1,TR15925_c0_g1	0.00142139857984503	0.00933987133128371	0.4
GO:0034308	primary alcohol metabolic process	BP	3	19	117	9656	TR23857_c0_g1,TR107465_c0_g1,TR10886_c0_g1	0.00145824105282961	0.00954679647063495	0.157894736842105
GO:1904036	negative regulation of epithelial cell apoptotic process	BP	3	19	117	9656	TR132529_c0_g1,TR132552_c0_g1,TR5226_c0_g1	0.00145824105282961	0.00954679647063495	0.157894736842105
GO:0045833	negative regulation of lipid metabolic process	BP	4	41	117	9656	TR40746_c0_g1,TR19358_c0_g1,TR56758_c0_g2,TR3833_c0_g1	0.00146713936926911	0.00958746020064502	0.0975609756097561
GO:0022414	reproductive process	BP	12	364	117	9656	TR118849_c0_g1,TR25356_c0_g1,TR57296_c0_g3,TR13211_c0_g1,TR7997_c0_g1,TR28554_c0_g1,TR15820_c0_g1,TR14312_c2_g1,TR42438_c0_g1,TR538_c1_g2,TR18400_c0_g1,TR35506_c0_g1	0.001489684056718	0.00971698850890277	0.032967032967033
GO:0000003	reproduction	BP	12	365	117	9656	TR118849_c0_g1,TR25356_c0_g1,TR57296_c0_g3,TR13211_c0_g1,TR7997_c0_g1,TR28554_c0_g1,TR15820_c0_g1,TR14312_c2_g1,TR42438_c0_g1,TR538_c1_g2,TR18400_c0_g1,TR35506_c0_g1	0.00152476247058495	0.00992765053840711	0.0328767123287671
GO:0001667	ameboidal-type cell migration	BP	6	103	117	9656	TR27360_c0_g1,TR11695_c0_g1,TR12628_c1_g1,TR10661_c0_g1,TR132182_c0_g1,TR12414_c0_g1	0.00153104131343449	0.00995037414632832	0.058252427184466
GO:0048771	tissue remodeling	BP	5	70	117	9656	TR35506_c0_g1,TR16425_c0_g1,TR15820_c0_g1,TR57296_c0_g3,TR7050_c0_g1	0.00154938312894706	0.0100512709165147	0.0714285714285714
GO:0006508	proteolysis	BP	19	750	117	9656	TR13417_c0_g1,TR18400_c0_g1,TR10661_c0_g1,TR11370_c0_g1,TR40646_c0_g1,TR42638_c0_g1,TR4443_c0_g1,TR4884_c0_g1,TR5237_c0_g1,TR11695_c0_g1,TR132529_c0_g1,TR132552_c0_g1,TR42438_c0_g1,TR5226_c0_g1,TR25356_c0_g1,TR16425_c0_g1,TR37135_c0_g1,TR25106_c0_g1,TR93512_c0_g1	0.00159821668065533	0.0103492506652962	0.0253333333333333
GO:0051961	negative regulation of nervous system development	BP	6	104	117	9656	TR12963_c0_g1,TR50453_c0_g1,TR538_c1_g2,TR37135_c0_g1,TR27360_c0_g1,TR17596_c0_g1	0.00160897824948239	0.0104000623082485	0.0576923076923077
GO:2001236	regulation of extrinsic apoptotic signaling pathway	BP	5	71	117	9656	TR10661_c0_g1,TR132529_c0_g1,TR132552_c0_g1,TR5226_c0_g1,TR15661_c0_g1	0.00165086414830024	0.010651506837496	0.0704225352112676
GO:0051704	multi-organism process	BP	16	582	117	9656	TR12963_c0_g1,TR16425_c0_g1,TR93512_c0_g1,TR13211_c0_g1,TR7997_c0_g1,TR28554_c0_g1,TR25356_c0_g1,TR10661_c0_g1,TR14312_c2_g1,TR12230_c0_g2,TR138575_c0_g1,TR23857_c0_g1,TR132529_c0_g1,TR132552_c0_g1,TR18400_c0_g1,TR35506_c0_g1	0.00168884164890936	0.0108704488770939	0.0274914089347079
GO:0042981	regulation of apoptotic process	BP	15	527	117	9656	TR12414_c0_g1,TR13417_c0_g1,TR19113_c0_g1,TR35506_c0_g1,TR57296_c0_g3,TR7327_c1_g1,TR11695_c0_g1,TR10886_c0_g1,TR10661_c0_g1,TR42438_c0_g1,TR50453_c0_g1,TR132529_c0_g1,TR132552_c0_g1,TR5226_c0_g1,TR15661_c0_g1	0.00169089101087083	0.0108704488770939	0.0284629981024668
GO:0010866	regulation of triglyceride biosynthetic process	BP	3	20	117	9656	TR15661_c0_g1,TR19358_c0_g1,TR56758_c0_g2	0.00170050957366938	0.0108930308058391	0.15
GO:0060193	positive regulation of lipase activity	BP	3	20	117	9656	TR11695_c0_g1,TR132182_c0_g1,TR29022_c0_g1	0.00170050957366938	0.0108930308058391	0.15
GO:0023014	signal transduction by protein phosphorylation	BP	9	227	117	9656	TR57296_c0_g3,TR7050_c0_g1,TR35506_c0_g1,TR12414_c0_g1,TR37395_c0_g4,TR62490_c0_g2,TR132529_c0_g1,TR132552_c0_g1,TR5226_c0_g1	0.00171246276327674	0.0109484261388592	0.039647577092511
GO:0043168	anion binding	MF	34	1715	117	9656	TR66429_c0_g2,TR7997_c0_g1,TR23857_c0_g1,TR12230_c0_g2,TR13417_c0_g1,TR14600_c0_g1,TR15661_c0_g1,TR36596_c0_g1,TR50315_c0_g1,TR57296_c0_g3,TR67232_c0_g1,TR78938_c0_g1,TR9045_c0_g1,TR10741_c1_g1,TR11695_c0_g1,TR13211_c0_g1,TR19358_c0_g1,TR25166_c5_g1,TR118849_c0_g1,TR11370_c0_g1,TR12414_c0_g1,TR29022_c0_g1,TR5237_c0_g1,TR23404_c0_g1,TR19391_c0_g1,TR35506_c0_g1,TR132182_c0_g1,TR3833_c0_g1,TR24638_c…	0.00171647161580087	0.0109484261388592	0.0198250728862974
GO:0006810	transport	BP	43	2349	117	9656	TR42746_c0_g3,TR132182_c0_g1,TR3833_c0_g1,TR16495_c0_g2,TR30672_c0_g1,TR538_c1_g2,TR15902_c1_g1,TR5535_c0_g1,TR28253_c0_g1,TR24566_c0_g1,TR18421_c0_g1,TR19358_c0_g1,TR7539_c0_g3,TR19312_c0_g1,TR50453_c0_g1,TR57296_c0_g3,TR14340_c0_g4,TR15661_c0_g1,TR7050_c0_g1,TR118849_c0_g1,TR118438_c0_g1,TR29022_c0_g1,TR13211_c0_g1,TR52396_c0_g1,TR11695_c0_g1,TR16425_c0_g1,TR28554_c0_g1,TR21018_c0_g1,TR132529_c…	0.00171919674219902	0.0109484261388592	0.0183056619838229
GO:0051235	maintenance of location	BP	7	143	117	9656	TR13211_c0_g1,TR31082_c0_g1,TR132182_c0_g1,TR56758_c0_g2,TR13417_c0_g1,TR28554_c0_g1,TR37135_c0_g1	0.00172441250059745	0.0109484261388592	0.048951048951049
GO:0006732	coenzyme metabolic process	BP	10	273	117	9656	TR107653_c0_g1,TR67232_c0_g1,TR36596_c0_g1,TR78938_c0_g1,TR19839_c0_g5,TR74673_c0_g1,TR118761_c0_g1,TR17222_c0_g1,TR56758_c0_g2,TR50315_c0_g1	0.00172449985707367	0.0109484261388592	0.0366300366300366
GO:0001817	regulation of cytokine production	BP	8	184	117	9656	TR37395_c0_g4,TR132182_c0_g1,TR3833_c0_g1,TR62490_c0_g2,TR28554_c0_g1,TR95923_c0_g1,TR31082_c0_g1,TR12414_c0_g1	0.00173803478431011	0.010995227146132	0.0434782608695652
GO:0009896	positive regulation of catabolic process	BP	8	184	117	9656	TR11695_c0_g1,TR132182_c0_g1,TR29022_c0_g1,TR14340_c0_g4,TR15661_c0_g1,TR25356_c0_g1,TR3833_c0_g1,TR16425_c0_g1	0.00173803478431011	0.010995227146132	0.0434782608695652
GO:0009791	post-embryonic development	BP	4	43	117	9656	TR13211_c0_g1,TR14312_c2_g1,TR15925_c0_g1,TR17748_c2_g1	0.00175496189074757	0.0110184552019018	0.0930232558139535
GO:0019915	lipid storage	BP	4	43	117	9656	TR13211_c0_g1,TR31082_c0_g1,TR132182_c0_g1,TR56758_c0_g2	0.00175496189074757	0.0110184552019018	0.0930232558139535
GO:0090277	positive regulation of peptide hormone secretion	BP	4	43	117	9656	TR57296_c0_g3,TR132529_c0_g1,TR132552_c0_g1,TR5226_c0_g1	0.00175496189074757	0.0110184552019018	0.0930232558139535
GO:0071248	cellular response to metal ion	BP	5	72	117	9656	TR17748_c2_g1,TR31082_c0_g1,TR7050_c0_g1,TR25356_c0_g1,TR12414_c0_g1	0.00175714714402526	0.0110184552019018	0.0694444444444444
GO:2000377	regulation of reactive oxygen species metabolic process	BP	5	72	117	9656	TR37135_c0_g1,TR31082_c0_g1,TR57296_c0_g3,TR14600_c0_g1,TR93512_c0_g1	0.00175714714402526	0.0110184552019018	0.0694444444444444
GO:0009889	regulation of biosynthetic process	BP	26	1188	117	9656	TR16425_c0_g1,TR25356_c0_g1,TR538_c1_g2,TR5535_c0_g1,TR7327_c1_g1,TR15661_c0_g1,TR19358_c0_g1,TR56758_c0_g2,TR40746_c0_g1,TR62490_c0_g2,TR37135_c0_g1,TR9045_c0_g1,TR3833_c0_g1,TR14600_c0_g1,TR31082_c0_g1,TR57296_c0_g3,TR13211_c0_g1,TR51806_c0_g1,TR132182_c0_g1,TR29022_c0_g1,TR7050_c0_g1,TR95923_c0_g1,TR10741_c1_g1,TR15902_c1_g1,TR62944_c0_g4,TR53971_c0_g2	0.00178114692906118	0.0111493548120882	0.0218855218855219
GO:0048869	cellular developmental process	BP	26	1189	117	9656	TR27360_c0_g1,TR10661_c0_g1,TR12414_c0_g1,TR37135_c0_g1,TR13211_c0_g1,TR31082_c0_g1,TR13417_c0_g1,TR12963_c0_g1,TR50453_c0_g1,TR37395_c0_g4,TR25356_c0_g1,TR7050_c0_g1,TR7327_c1_g1,TR29022_c0_g1,TR132182_c0_g1,TR28554_c0_g1,TR62490_c0_g2,TR538_c1_g2,TR57296_c0_g3,TR138575_c0_g1,TR12628_c1_g1,TR51806_c0_g1,TR118849_c0_g1,TR95923_c0_g1,TR17596_c0_g1,TR40052_c0_g1	0.00180276920415415	0.0112649396154501	0.0218671152228764
GO:0043067	regulation of programmed cell death	BP	15	532	117	9656	TR12414_c0_g1,TR13417_c0_g1,TR19113_c0_g1,TR35506_c0_g1,TR57296_c0_g3,TR7327_c1_g1,TR11695_c0_g1,TR10886_c0_g1,TR10661_c0_g1,TR42438_c0_g1,TR50453_c0_g1,TR132529_c0_g1,TR132552_c0_g1,TR5226_c0_g1,TR15661_c0_g1	0.00185504861032628	0.0115713521707066	0.0281954887218045
GO:0015711	organic anion transport	BP	8	187	117	9656	TR16495_c0_g2,TR15902_c1_g1,TR15661_c0_g1,TR24566_c0_g1,TR28253_c0_g1,TR132182_c0_g1,TR29022_c0_g1,TR3833_c0_g1	0.001924537649946	0.0119629796777131	0.0427807486631016
GO:0031347	regulation of defense response	BP	8	187	117	9656	TR10661_c0_g1,TR5237_c0_g1,TR28554_c0_g1,TR15820_c0_g1,TR132182_c0_g1,TR16425_c0_g1,TR57296_c0_g3,TR118438_c0_g1	0.001924537649946	0.0119629796777131	0.0427807486631016
GO:0046320	regulation of fatty acid oxidation	BP	3	21	117	9656	TR14340_c0_g4,TR15661_c0_g1,TR56758_c0_g2	0.00196651216296835	0.0121603386437973	0.142857142857143
GO:0050892	intestinal absorption	BP	3	21	117	9656	TR132182_c0_g1,TR29022_c0_g1,TR3833_c0_g1	0.00196651216296835	0.0121603386437973	0.142857142857143
GO:0031091	platelet alpha granule	CC	3	21	117	9656	TR132529_c0_g1,TR132552_c0_g1,TR5226_c0_g1	0.00196651216296835	0.0121603386437973	0.142857142857143
GO:0016903	oxidoreductase activity, acting on the aldehyde or oxo group of donors	MF	5	74	117	9656	TR10886_c0_g1,TR19113_c0_g1,TR19839_c0_g5,TR67232_c0_g1,TR23857_c0_g1	0.00198465912406649	0.0122513213748603	0.0675675675675676
GO:0052547	regulation of peptidase activity	BP	7	147	117	9656	TR11370_c0_g1,TR40646_c0_g1,TR42638_c0_g1,TR4443_c0_g1,TR4884_c0_g1,TR10661_c0_g1,TR42438_c0_g1	0.00201887330453271	0.012441001641749	0.0476190476190476
GO:0008652	cellular amino acid biosynthetic process	BP	6	109	117	9656	TR12230_c0_g2,TR14600_c0_g1,TR35506_c0_g1,TR25166_c5_g1,TR15925_c0_g1,TR17805_c0_g1	0.00204491988485999	0.0125738188545826	0.055045871559633
GO:0034097	response to cytokine	BP	9	233	117	9656	TR132182_c0_g1,TR25356_c0_g1,TR138575_c0_g1,TR95923_c0_g1,TR118438_c0_g1,TR12414_c0_g1,TR13417_c0_g1,TR4443_c0_g1,TR4884_c0_g1	0.00204747442671315	0.0125738188545826	0.0386266094420601
GO:0009966	regulation of signal transduction	BP	19	767	117	9656	TR57296_c0_g3,TR62490_c0_g2,TR7050_c0_g1,TR132182_c0_g1,TR28554_c0_g1,TR37135_c0_g1,TR50453_c0_g1,TR13417_c0_g1,TR538_c1_g2,TR35506_c0_g1,TR15820_c0_g1,TR10661_c0_g1,TR118438_c0_g1,TR12414_c0_g1,TR37395_c0_g4,TR132529_c0_g1,TR132552_c0_g1,TR5226_c0_g1,TR15661_c0_g1	0.00206930259058627	0.012686033751223	0.0247718383311604
GO:0048839	inner ear development	BP	4	45	117	9656	TR40746_c0_g1,TR12628_c1_g1,TR12963_c0_g1,TR25356_c0_g1	0.00207979954380385	0.0127067205005003	0.0888888888888889
GO:2000379	positive regulation of reactive oxygen species metabolic process	BP	4	45	117	9656	TR31082_c0_g1,TR57296_c0_g3,TR14600_c0_g1,TR37135_c0_g1	0.00207979954380385	0.0127067205005003	0.0888888888888889
GO:0002719	negative regulation of cytokine production involved in immune response	BP	2	6	117	9656	TR132182_c0_g1,TR3833_c0_g1	0.00211521293700038	0.0127700165130581	0.333333333333333
GO:0006642	triglyceride mobilization	BP	2	6	117	9656	TR13211_c0_g1,TR19358_c0_g1	0.00211521293700038	0.0127700165130581	0.333333333333333
GO:0042572	retinol metabolic process	BP	2	6	117	9656	TR107465_c0_g1,TR10886_c0_g1	0.00211521293700038	0.0127700165130581	0.333333333333333
GO:0046874	quinolinate metabolic process	BP	2	6	117	9656	TR118761_c0_g1,TR74673_c0_g1	0.00211521293700038	0.0127700165130581	0.333333333333333
GO:0050667	homocysteine metabolic process	BP	2	6	117	9656	TR35506_c0_g1,TR12230_c0_g2	0.00211521293700038	0.0127700165130581	0.333333333333333
GO:0003988	acetyl-CoA C-acyltransferase activity	MF	2	6	117	9656	TR18307_c0_g1,TR11359_c0_g1	0.00211521293700038	0.0127700165130581	0.333333333333333
GO:0034363	intermediate-density lipoprotein particle	CC	2	6	117	9656	TR13211_c0_g1,TR19358_c0_g1	0.00211521293700038	0.0127700165130581	0.333333333333333
GO:0051234	establishment of localization	BP	43	2376	117	9656	TR42746_c0_g3,TR132182_c0_g1,TR3833_c0_g1,TR16495_c0_g2,TR30672_c0_g1,TR538_c1_g2,TR38090_c0_g1,TR47865_c0_g1,TR15902_c1_g1,TR5535_c0_g1,TR28253_c0_g1,TR24566_c0_g1,TR18421_c0_g1,TR19358_c0_g1,TR7539_c0_g3,TR19312_c0_g1,TR50453_c0_g1,TR57296_c0_g3,TR14340_c0_g4,TR15661_c0_g1,TR7050_c0_g1,TR118849_c0_g1,TR118438_c0_g1,TR29022_c0_g1,TR13211_c0_g1,TR52396_c0_g1,TR11695_c0_g1,TR16425_c0_g1,TR28554_c0…	0.00217727463145114	0.0131224930490163	0.0180976430976431
GO:0042133	neurotransmitter metabolic process	BP	5	76	117	9656	TR82525_c0_g1,TR14600_c0_g1,TR31082_c0_g1,TR57296_c0_g3,TR12230_c0_g2	0.0022330047735729	0.0133995107456372	0.0657894736842105
GO:0050777	negative regulation of immune response	BP	4	46	117	9656	TR132182_c0_g1,TR3833_c0_g1,TR10661_c0_g1,TR28554_c0_g1	0.00225682757464156	0.0133995107456372	0.0869565217391304
GO:2001237	negative regulation of extrinsic apoptotic signaling pathway	BP	4	46	117	9656	TR10661_c0_g1,TR132529_c0_g1,TR132552_c0_g1,TR5226_c0_g1	0.00225682757464156	0.0133995107456372	0.0869565217391304
GO:0002700	regulation of production of molecular mediator of immune response	BP	3	22	117	9656	TR118438_c0_g1,TR132182_c0_g1,TR3833_c0_g1	0.00225703642324215	0.0133995107456372	0.136363636363636
GO:0015914	phospholipid transport	BP	3	22	117	9656	TR132182_c0_g1,TR29022_c0_g1,TR3833_c0_g1	0.00225703642324215	0.0133995107456372	0.136363636363636
GO:0045429	positive regulation of nitric oxide biosynthetic process	BP	3	22	117	9656	TR14600_c0_g1,TR31082_c0_g1,TR57296_c0_g3	0.00225703642324215	0.0133995107456372	0.136363636363636
GO:1904407	positive regulation of nitric oxide metabolic process	BP	3	22	117	9656	TR14600_c0_g1,TR31082_c0_g1,TR57296_c0_g3	0.00225703642324215	0.0133995107456372	0.136363636363636
GO:0071813	lipoprotein particle binding	MF	3	22	117	9656	TR132182_c0_g1,TR3833_c0_g1,TR31082_c0_g1	0.00225703642324215	0.0133995107456372	0.136363636363636
GO:0071814	protein-lipid complex binding	MF	3	22	117	9656	TR132182_c0_g1,TR3833_c0_g1,TR31082_c0_g1	0.00225703642324215	0.0133995107456372	0.136363636363636
GO:0008104	protein localization	BP	22	956	117	9656	TR132182_c0_g1,TR3833_c0_g1,TR538_c1_g2,TR14340_c0_g4,TR30672_c0_g1,TR19312_c0_g1,TR13417_c0_g1,TR13211_c0_g1,TR19358_c0_g1,TR42746_c0_g3,TR28554_c0_g1,TR132529_c0_g1,TR132552_c0_g1,TR5226_c0_g1,TR50453_c0_g1,TR14218_c0_g1,TR95923_c0_g1,TR37135_c0_g1,TR57296_c0_g3,TR31082_c0_g1,TR12414_c0_g1,TR42438_c0_g1	0.00228953815609989	0.0135698872773495	0.0230125523012552
GO:0009636	response to toxic substance	BP	8	193	117	9656	TR14600_c0_g1,TR10661_c0_g1,TR93512_c0_g1,TR10886_c0_g1,TR23857_c0_g1,TR118849_c0_g1,TR64003_c0_g1,TR79821_c0_g1	0.00234484965621817	0.0138596649098994	0.0414507772020725
GO:0050673	epithelial cell proliferation	BP	6	112	117	9656	TR132182_c0_g1,TR11695_c0_g1,TR18400_c0_g1,TR10661_c0_g1,TR57296_c0_g3,TR62490_c0_g2	0.00234619888048745	0.0138596649098994	0.0535714285714286
GO:0006644	phospholipid metabolic process	BP	7	151	117	9656	TR132182_c0_g1,TR21018_c0_g1,TR3833_c0_g1,TR15661_c0_g1,TR51806_c0_g1,TR29022_c0_g1,TR62944_c0_g4	0.00235091862362355	0.0138645911555187	0.0463576158940397
GO:0019899	enzyme binding	MF	20	836	117	9656	TR11370_c0_g1,TR12414_c0_g1,TR4443_c0_g1,TR50453_c0_g1,TR12628_c1_g1,TR25356_c0_g1,TR57296_c0_g3,TR62490_c0_g2,TR13417_c0_g1,TR35506_c0_g1,TR538_c1_g2,TR13211_c0_g1,TR29022_c0_g1,TR95923_c0_g1,TR132182_c0_g1,TR14218_c0_g1,TR17748_c2_g1,TR2315_c1_g1,TR28554_c0_g1,TR42438_c0_g1	0.00236340026952358	0.0138826346818992	0.0239234449760766
GO:0090276	regulation of peptide hormone secretion	BP	5	77	117	9656	TR14340_c0_g4,TR132529_c0_g1,TR132552_c0_g1,TR5226_c0_g1,TR57296_c0_g3	0.0023653315985525	0.0138826346818992	0.0649350649350649
GO:0055082	cellular chemical homeostasis	BP	10	285	117	9656	TR118438_c0_g1,TR16425_c0_g1,TR5535_c0_g1,TR7050_c0_g1,TR40646_c0_g1,TR56758_c0_g2,TR37135_c0_g1,TR118849_c0_g1,TR10661_c0_g1,TR19358_c0_g1	0.00236565075296937	0.0138826346818992	0.0350877192982456
GO:0016740	transferase activity	MF	25	1148	117	9656	TR56758_c0_g2,TR18307_c0_g1,TR11359_c0_g1,TR12230_c0_g2,TR14340_c0_g4,TR35506_c0_g1,TR51806_c0_g1,TR78938_c0_g1,TR21379_c0_g3,TR56073_c0_g1,TR50315_c0_g1,TR36596_c0_g1,TR74673_c0_g1,TR10741_c1_g1,TR25166_c5_g1,TR21018_c0_g1,TR79821_c0_g1,TR23404_c0_g1,TR57296_c0_g3,TR17805_c0_g1,TR40052_c0_g3,TR9147_c0_g1,TR19391_c0_g1,TR19839_c0_g5,TR17596_c0_g1	0.00237699721997795	0.013926315403746	0.0217770034843206
GO:0006006	glucose metabolic process	BP	6	113	117	9656	TR10741_c1_g1,TR75092_c0_g1,TR56758_c0_g2,TR50315_c0_g1,TR107653_c0_g1,TR14340_c0_g4	0.00245370351883038	0.0143286647384399	0.0530973451327434
GO:0031012	extracellular matrix	CC	6	113	117	9656	TR7050_c0_g1,TR11695_c0_g1,TR13417_c0_g1,TR15820_c0_g1,TR37135_c0_g1,TR538_c1_g2	0.00245370351883038	0.0143286647384399	0.0530973451327434
GO:0071241	cellular response to inorganic substance	BP	5	78	117	9656	TR17748_c2_g1,TR31082_c0_g1,TR7050_c0_g1,TR25356_c0_g1,TR12414_c0_g1	0.00250327723306737	0.0145920620208336	0.0641025641025641
GO:0046872	metal ion binding	MF	32	1616	117	9656	TR10741_c1_g1,TR36596_c0_g1,TR62944_c0_g4,TR12230_c0_g2,TR30672_c0_g1,TR31082_c0_g1,TR37135_c0_g1,TR50453_c0_g1,TR538_c1_g2,TR13918_c0_g3,TR17748_c2_g1,TR21742_c0_g1,TR21742_c0_g3,TR2315_c1_g1,TR64003_c0_g1,TR16425_c0_g1,TR7050_c0_g1,TR5535_c0_g1,TR17805_c0_g1,TR23857_c0_g1,TR68680_c0_g1,TR7327_c1_g1,TR82525_c0_g1,TR12414_c0_g1,TR118438_c0_g1,TR132552_c0_g1,TR24638_c0_g1,TR35506_c0_g1,TR51806_c0_…	0.00250698823396049	0.0145920620208336	0.0198019801980198
GO:0006103	2-oxoglutarate metabolic process	BP	3	23	117	9656	TR19391_c0_g1,TR23404_c0_g1,TR62944_c0_g4	0.00257283152948953	0.0149266063369409	0.130434782608696
GO:0090181	regulation of cholesterol metabolic process	BP	3	23	117	9656	TR13211_c0_g1,TR51806_c0_g1,TR56758_c0_g2	0.00257283152948953	0.0149266063369409	0.130434782608696
GO:0015031	protein transport	BP	18	723	117	9656	TR132182_c0_g1,TR3833_c0_g1,TR538_c1_g2,TR14340_c0_g4,TR19312_c0_g1,TR13211_c0_g1,TR19358_c0_g1,TR132529_c0_g1,TR132552_c0_g1,TR5226_c0_g1,TR50453_c0_g1,TR14218_c0_g1,TR95923_c0_g1,TR28554_c0_g1,TR57296_c0_g3,TR31082_c0_g1,TR12414_c0_g1,TR30672_c0_g1	0.00259237794596955	0.0150155917389925	0.024896265560166
GO:0001890	placenta development	BP	4	48	117	9656	TR118849_c0_g1,TR25356_c0_g1,TR57296_c0_g3,TR18400_c0_g1	0.00264154100043578	0.015275556385016	0.0833333333333333
GO:0030141	secretory granule	CC	6	115	117	9656	TR538_c1_g2,TR132529_c0_g1,TR132552_c0_g1,TR5226_c0_g1,TR14218_c0_g1,TR18400_c0_g1	0.00267979736936883	0.0154717103784919	0.0521739130434783
GO:0007160	cell-matrix adhesion	BP	5	80	117	9656	TR12414_c0_g1,TR12628_c1_g1,TR132529_c0_g1,TR132552_c0_g1,TR5226_c0_g1	0.0027965749574912	0.0161198375578814	0.0625
GO:0051222	positive regulation of protein transport	BP	7	156	117	9656	TR132529_c0_g1,TR132552_c0_g1,TR5226_c0_g1,TR57296_c0_g3,TR28554_c0_g1,TR95923_c0_g1,TR50453_c0_g1	0.00282357081245344	0.0162491946110224	0.0448717948717949
GO:0006541	glutamine metabolic process	BP	3	24	117	9656	TR15925_c0_g1,TR12230_c0_g2,TR38130_c0_g2	0.00291460921421655	0.016585939801423	0.125
GO:0003823	antigen binding	MF	3	24	117	9656	TR12963_c0_g1,TR42438_c0_g1,TR25051_c0_g1	0.00291460921421655	0.016585939801423	0.125
GO:0001816	cytokine production	BP	8	200	117	9656	TR37395_c0_g4,TR132182_c0_g1,TR3833_c0_g1,TR62490_c0_g2,TR28554_c0_g1,TR95923_c0_g1,TR31082_c0_g1,TR12414_c0_g1	0.00292299949202023	0.016585939801423	0.04
GO:0009403	toxin biosynthetic process	BP	2	7	117	9656	TR35506_c0_g1,TR17748_c2_g1	0.00293786826079017	0.016585939801423	0.285714285714286
GO:0018206	peptidyl-methionine modification	BP	2	7	117	9656	TR132182_c0_g1,TR3833_c0_g1	0.00293786826079017	0.016585939801423	0.285714285714286
GO:0032930	positive regulation of superoxide anion generation	BP	2	7	117	9656	TR31082_c0_g1,TR57296_c0_g3	0.00293786826079017	0.016585939801423	0.285714285714286
GO:0050872	white fat cell differentiation	BP	2	7	117	9656	TR138575_c0_g1,TR25356_c0_g1	0.00293786826079017	0.016585939801423	0.285714285714286
GO:0050907	detection of chemical stimulus involved in sensory perception	BP	2	7	117	9656	TR25051_c0_g1,TR42746_c0_g3	0.00293786826079017	0.016585939801423	0.285714285714286
GO:0071467	cellular response to pH	BP	2	7	117	9656	TR10741_c1_g1,TR15902_c1_g1	0.00293786826079017	0.016585939801423	0.285714285714286
GO:2000778	positive regulation of interleukin-6 secretion	BP	2	7	117	9656	TR28554_c0_g1,TR95923_c0_g1	0.00293786826079017	0.016585939801423	0.285714285714286
GO:0008035	high-density lipoprotein particle binding	MF	2	7	117	9656	TR132182_c0_g1,TR3833_c0_g1	0.00293786826079017	0.016585939801423	0.285714285714286
GO:0035473	lipase binding	MF	2	7	117	9656	TR13211_c0_g1,TR29022_c0_g1	0.00293786826079017	0.016585939801423	0.285714285714286
GO:0046914	transition metal ion binding	MF	17	673	117	9656	TR13918_c0_g3,TR17748_c2_g1,TR21742_c0_g1,TR21742_c0_g3,TR2315_c1_g1,TR538_c1_g2,TR64003_c0_g1,TR16425_c0_g1,TR7050_c0_g1,TR5535_c0_g1,TR17805_c0_g1,TR23857_c0_g1,TR68680_c0_g1,TR7327_c1_g1,TR82525_c0_g1,TR10741_c1_g1,TR12414_c0_g1	0.00295647529910132	0.0166646190634969	0.025260029717682
GO:0035295	tube development	BP	11	344	117	9656	TR12414_c0_g1,TR12628_c1_g1,TR11695_c0_g1,TR17748_c2_g1,TR25356_c0_g1,TR50453_c0_g1,TR62490_c0_g2,TR57296_c0_g3,TR13211_c0_g1,TR10661_c0_g1,TR18400_c0_g1	0.0029748122122409	0.0167415299263021	0.0319767441860465
GO:0010604	positive regulation of macromolecule metabolic process	BP	20	853	117	9656	TR57296_c0_g3,TR37135_c0_g1,TR7050_c0_g1,TR12414_c0_g1,TR13211_c0_g1,TR28554_c0_g1,TR31082_c0_g1,TR538_c1_g2,TR13417_c0_g1,TR25356_c0_g1,TR40746_c0_g1,TR3833_c0_g1,TR12628_c1_g1,TR16425_c0_g1,TR10741_c1_g1,TR15902_c1_g1,TR132529_c0_g1,TR132552_c0_g1,TR5226_c0_g1,TR53971_c0_g2	0.00298813956691768	0.0167900503539564	0.0234466588511137
GO:0031410	cytoplasmic vesicle	CC	16	616	117	9656	TR25193_c0_g2,TR31936_c0_g1,TR50453_c0_g1,TR9045_c0_g1,TR19312_c0_g1,TR42746_c0_g3,TR132182_c0_g1,TR57296_c0_g3,TR7050_c0_g1,TR118849_c0_g1,TR18400_c0_g1,TR538_c1_g2,TR132529_c0_g1,TR132552_c0_g1,TR5226_c0_g1,TR14218_c0_g1	0.0029978203113959	0.0167915586672851	0.025974025974026
GO:0097708	intracellular vesicle	CC	16	616	117	9656	TR25193_c0_g2,TR31936_c0_g1,TR50453_c0_g1,TR9045_c0_g1,TR19312_c0_g1,TR42746_c0_g3,TR132182_c0_g1,TR57296_c0_g3,TR7050_c0_g1,TR118849_c0_g1,TR18400_c0_g1,TR538_c1_g2,TR132529_c0_g1,TR132552_c0_g1,TR5226_c0_g1,TR14218_c0_g1	0.0029978203113959	0.0167915586672851	0.025974025974026
GO:0030168	platelet activation	BP	4	50	117	9656	TR132529_c0_g1,TR132552_c0_g1,TR5226_c0_g1,TR37135_c0_g1	0.00306902100685798	0.0171097921132332	0.08
GO:0043583	ear development	BP	4	50	117	9656	TR40746_c0_g1,TR12963_c0_g1,TR25356_c0_g1,TR12628_c1_g1	0.00306902100685798	0.0171097921132332	0.08
GO:0046887	positive regulation of hormone secretion	BP	4	50	117	9656	TR132529_c0_g1,TR132552_c0_g1,TR5226_c0_g1,TR57296_c0_g3	0.00306902100685798	0.0171097921132332	0.08
GO:0097164	ammonium ion metabolic process	BP	5	82	117	9656	TR132182_c0_g1,TR21018_c0_g1,TR3833_c0_g1,TR14340_c0_g4,TR29022_c0_g1	0.00311399962864282	0.0173334643915719	0.0609756097560976
GO:0042277	peptide binding	MF	6	119	117	9656	TR132182_c0_g1,TR9045_c0_g1,TR12963_c0_g1,TR42438_c0_g1,TR18400_c0_g1,TR538_c1_g2	0.00317853163377005	0.0176651103883046	0.0504201680672269
GO:0031331	positive regulation of cellular catabolic process	BP	7	160	117	9656	TR11695_c0_g1,TR132182_c0_g1,TR29022_c0_g1,TR14340_c0_g4,TR15661_c0_g1,TR25356_c0_g1,TR16425_c0_g1	0.003251677765411	0.0180435245209743	0.04375
GO:0098609	cell-cell adhesion	BP	10	298	117	9656	TR25193_c0_g2,TR28554_c0_g1,TR132182_c0_g1,TR132529_c0_g1,TR132552_c0_g1,TR5226_c0_g1,TR12628_c1_g1,TR14600_c0_g1,TR62944_c0_g4,TR7539_c0_g3	0.00326400989817631	0.018083831237101	0.0335570469798658
GO:0045665	negative regulation of neuron differentiation	BP	5	83	117	9656	TR12963_c0_g1,TR50453_c0_g1,TR27360_c0_g1,TR17596_c0_g1,TR538_c1_g2	0.00328210422209407	0.0181329777178777	0.0602409638554217
GO:0008028	monocarboxylic acid transmembrane transporter activity	MF	3	25	117	9656	TR28253_c0_g1,TR24566_c0_g1,TR15902_c1_g1	0.00328304473255298	0.0181329777178777	0.12
GO:0070374	positive regulation of ERK1 and ERK2 cascade	BP	4	51	117	9656	TR132529_c0_g1,TR132552_c0_g1,TR5226_c0_g1,TR57296_c0_g3	0.00329949694278792	0.0181956802038134	0.0784313725490196
GO:0120036	plasma membrane bounded cell projection organization	BP	12	402	117	9656	TR13417_c0_g1,TR12963_c0_g1,TR50453_c0_g1,TR29022_c0_g1,TR132182_c0_g1,TR12414_c0_g1,TR57296_c0_g3,TR27360_c0_g1,TR12628_c1_g1,TR31082_c0_g1,TR95923_c0_g1,TR17596_c0_g1	0.00339348631405359	0.0186851221736778	0.0298507462686567
GO:0010646	regulation of cell communication	BP	20	863	117	9656	TR57296_c0_g3,TR62490_c0_g2,TR7050_c0_g1,TR14340_c0_g4,TR132182_c0_g1,TR28554_c0_g1,TR37135_c0_g1,TR50453_c0_g1,TR13417_c0_g1,TR538_c1_g2,TR35506_c0_g1,TR15820_c0_g1,TR10661_c0_g1,TR118438_c0_g1,TR12414_c0_g1,TR37395_c0_g4,TR132529_c0_g1,TR132552_c0_g1,TR5226_c0_g1,TR15661_c0_g1	0.00341694937451512	0.0187853241421725	0.0231749710312862
GO:0023061	signal release	BP	6	121	117	9656	TR14340_c0_g4,TR24530_c0_g1,TR132529_c0_g1,TR132552_c0_g1,TR5226_c0_g1,TR57296_c0_g3	0.00345244654385906	0.0189512757976756	0.0495867768595041
GO:0048018	receptor ligand activity	MF	4	52	117	9656	TR107465_c0_g1,TR16425_c0_g1,TR132182_c0_g1,TR27360_c0_g1	0.00354149667551436	0.0194044215993908	0.0769230769230769
GO:0009968	negative regulation of signal transduction	BP	11	352	117	9656	TR62490_c0_g2,TR132182_c0_g1,TR50453_c0_g1,TR13417_c0_g1,TR538_c1_g2,TR15820_c0_g1,TR37395_c0_g4,TR10661_c0_g1,TR132529_c0_g1,TR132552_c0_g1,TR5226_c0_g1	0.0035458752474223	0.0194044215993908	0.03125
GO:0050839	cell adhesion molecule binding	MF	9	253	117	9656	TR12414_c0_g1,TR538_c1_g2,TR57296_c0_g3,TR13417_c0_g1,TR62944_c0_g4,TR7539_c0_g3,TR132529_c0_g1,TR132552_c0_g1,TR5226_c0_g1	0.00355877749043829	0.0194452038068665	0.0355731225296443
GO:0007423	sensory organ development	BP	6	122	117	9656	TR10886_c0_g1,TR40746_c0_g1,TR12963_c0_g1,TR25356_c0_g1,TR12628_c1_g1,TR57296_c0_g3	0.0035958221382862	0.0196175739899161	0.0491803278688525
GO:0030072	peptide hormone secretion	BP	5	85	117	9656	TR14340_c0_g4,TR132529_c0_g1,TR132552_c0_g1,TR5226_c0_g1,TR57296_c0_g3	0.00363778699410828	0.0198162198396616	0.0588235294117647
GO:0019748	secondary metabolic process	BP	3	26	117	9656	TR17748_c2_g1,TR118761_c0_g1,TR35506_c0_g1	0.00367877780781354	0.0200089622229859	0.115384615384615
GO:0016043	cellular component organization	BP	38	2077	117	9656	TR538_c1_g2,TR5535_c0_g1,TR25356_c0_g1,TR7050_c0_g1,TR19312_c0_g1,TR12414_c0_g1,TR37135_c0_g1,TR29022_c0_g1,TR132182_c0_g1,TR3833_c0_g1,TR13417_c0_g1,TR12963_c0_g1,TR50453_c0_g1,TR7997_c0_g1,TR57296_c0_g3,TR15820_c0_g1,TR14218_c0_g1,TR21018_c0_g1,TR13211_c0_g1,TR19358_c0_g1,TR14340_c0_g4,TR27360_c0_g1,TR15925_c0_g1,TR132529_c0_g1,TR132552_c0_g1,TR31082_c0_g1,TR5226_c0_g1,TR74673_c0_g1,TR10886_c0_…	0.00370050430665231	0.0200964982741788	0.0182956186807896
GO:0051173	positive regulation of nitrogen compound metabolic process	BP	19	808	117	9656	TR57296_c0_g3,TR37135_c0_g1,TR7050_c0_g1,TR28554_c0_g1,TR13417_c0_g1,TR25356_c0_g1,TR40746_c0_g1,TR3833_c0_g1,TR14600_c0_g1,TR31082_c0_g1,TR538_c1_g2,TR12628_c1_g1,TR16425_c0_g1,TR10741_c1_g1,TR15902_c1_g1,TR132529_c0_g1,TR132552_c0_g1,TR5226_c0_g1,TR53971_c0_g2	0.00371075048291756	0.0201215162964284	0.0235148514851485
GO:0002683	negative regulation of immune system process	BP	6	123	117	9656	TR132182_c0_g1,TR3833_c0_g1,TR10661_c0_g1,TR12628_c1_g1,TR28554_c0_g1,TR40052_c0_g1	0.00374358430267403	0.0202645995639196	0.0487804878048781
GO:0001775	cell activation	BP	9	255	117	9656	TR37135_c0_g1,TR28554_c0_g1,TR12628_c1_g1,TR16425_c0_g1,TR57296_c0_g3,TR132529_c0_g1,TR132552_c0_g1,TR5226_c0_g1,TR12414_c0_g1	0.0037484965561062	0.0202645995639196	0.0352941176470588
GO:0002252	immune effector process	BP	8	209	117	9656	TR12963_c0_g1,TR118438_c0_g1,TR132182_c0_g1,TR3833_c0_g1,TR25106_c0_g1,TR5237_c0_g1,TR31082_c0_g1,TR28554_c0_g1	0.003823633544017	0.0203910885768543	0.0382775119617225
GO:0042063	gliogenesis	BP	5	86	117	9656	TR12414_c0_g1,TR57296_c0_g3,TR37135_c0_g1,TR7050_c0_g1,TR17596_c0_g1	0.00382564042312295	0.0203910885768543	0.0581395348837209
GO:0002701	negative regulation of production of molecular mediator of immune response	BP	2	8	117	9656	TR132182_c0_g1,TR3833_c0_g1	0.00388619401128389	0.0203910885768543	0.25
GO:0006107	oxaloacetate metabolic process	BP	2	8	117	9656	TR10741_c1_g1,TR38130_c0_g2	0.00388619401128389	0.0203910885768543	0.25
GO:0010447	response to acidic pH	BP	2	8	117	9656	TR10741_c1_g1,TR15902_c1_g1	0.00388619401128389	0.0203910885768543	0.25
GO:0016114	terpenoid biosynthetic process	BP	2	8	117	9656	TR10886_c0_g1,TR51806_c0_g1	0.00388619401128389	0.0203910885768543	0.25
GO:0032691	negative regulation of interleukin-1 beta production	BP	2	8	117	9656	TR132182_c0_g1,TR62490_c0_g2	0.00388619401128389	0.0203910885768543	0.25
GO:0032965	regulation of collagen biosynthetic process	BP	2	8	117	9656	TR62490_c0_g2,TR37135_c0_g1	0.00388619401128389	0.0203910885768543	0.25
GO:0035376	sterol import	BP	2	8	117	9656	TR3833_c0_g1,TR132182_c0_g1	0.00388619401128389	0.0203910885768543	0.25
GO:0042311	vasodilation	BP	2	8	117	9656	TR10661_c0_g1,TR40646_c0_g1	0.00388619401128389	0.0203910885768543	0.25
GO:0043032	positive regulation of macrophage activation	BP	2	8	117	9656	TR16425_c0_g1,TR28554_c0_g1	0.00388619401128389	0.0203910885768543	0.25
GO:0046321	positive regulation of fatty acid oxidation	BP	2	8	117	9656	TR14340_c0_g4,TR15661_c0_g1	0.00388619401128389	0.0203910885768543	0.25
GO:0046339	diacylglycerol metabolic process	BP	2	8	117	9656	TR3833_c0_g1,TR56758_c0_g2	0.00388619401128389	0.0203910885768543	0.25
GO:0070508	cholesterol import	BP	2	8	117	9656	TR3833_c0_g1,TR132182_c0_g1	0.00388619401128389	0.0203910885768543	0.25
GO:0072604	interleukin-6 secretion	BP	2	8	117	9656	TR28554_c0_g1,TR95923_c0_g1	0.00388619401128389	0.0203910885768543	0.25
GO:0097755	positive regulation of blood vessel diameter	BP	2	8	117	9656	TR10661_c0_g1,TR40646_c0_g1	0.00388619401128389	0.0203910885768543	0.25
GO:0005179	hormone activity	MF	2	8	117	9656	TR107465_c0_g1,TR16425_c0_g1	0.00388619401128389	0.0203910885768543	0.25
GO:0016215	acyl-CoA desaturase activity	MF	2	8	117	9656	TR38090_c0_g1,TR47865_c0_g1	0.00388619401128389	0.0203910885768543	0.25
GO:0019825	oxygen binding	MF	2	8	117	9656	TR35506_c0_g1,TR64003_c0_g1	0.00388619401128389	0.0203910885768543	0.25
GO:0070330	aromatase activity	MF	2	8	117	9656	TR13918_c0_g3,TR17748_c2_g1	0.00388619401128389	0.0203910885768543	0.25
GO:0016999	antibiotic metabolic process	BP	6	124	117	9656	TR23857_c0_g1,TR62944_c0_g4,TR67232_c0_g1,TR10661_c0_g1,TR17748_c2_g1,TR93512_c0_g1	0.00389581416511622	0.0204115491059246	0.0483870967741935
GO:0051604	protein maturation	BP	7	166	117	9656	TR18400_c0_g1,TR5237_c0_g1,TR11695_c0_g1,TR132529_c0_g1,TR132552_c0_g1,TR42438_c0_g1,TR5226_c0_g1	0.00398488037374306	0.0208475852984094	0.0421686746987952
GO:0023051	regulation of signaling	BP	20	875	117	9656	TR57296_c0_g3,TR62490_c0_g2,TR7050_c0_g1,TR14340_c0_g4,TR132182_c0_g1,TR28554_c0_g1,TR37135_c0_g1,TR50453_c0_g1,TR13417_c0_g1,TR538_c1_g2,TR35506_c0_g1,TR15820_c0_g1,TR10661_c0_g1,TR118438_c0_g1,TR12414_c0_g1,TR37395_c0_g4,TR132529_c0_g1,TR132552_c0_g1,TR5226_c0_g1,TR15661_c0_g1	0.00399879140626821	0.0208897331443118	0.0228571428571429
GO:0031668	cellular response to extracellular stimulus	BP	5	87	117	9656	TR47865_c0_g1,TR13417_c0_g1,TR10741_c1_g1,TR15902_c1_g1,TR16425_c0_g1	0.00402035169681792	0.020971659143635	0.0574712643678161
GO:0009888	tissue development	BP	15	577	117	9656	TR27360_c0_g1,TR12628_c1_g1,TR10661_c0_g1,TR57296_c0_g3,TR10886_c0_g1,TR15820_c0_g1,TR18400_c0_g1,TR12414_c0_g1,TR62490_c0_g2,TR24530_c0_g1,TR35506_c0_g1,TR75092_c0_g1,TR56758_c0_g2,TR51806_c0_g1,TR42438_c0_g1	0.00402828640243699	0.0209823735531317	0.0259965337954939
GO:0030030	cell projection organization	BP	12	411	117	9656	TR13417_c0_g1,TR12963_c0_g1,TR50453_c0_g1,TR29022_c0_g1,TR132182_c0_g1,TR12414_c0_g1,TR57296_c0_g3,TR27360_c0_g1,TR12628_c1_g1,TR31082_c0_g1,TR95923_c0_g1,TR17596_c0_g1	0.00405473468391213	0.0210893489099103	0.0291970802919708
GO:0017001	antibiotic catabolic process	BP	3	27	117	9656	TR23857_c0_g1,TR10661_c0_g1,TR93512_c0_g1	0.00410241355785105	0.0212444289904391	0.111111111111111
GO:0051341	regulation of oxidoreductase activity	BP	3	27	117	9656	TR57296_c0_g3,TR28554_c0_g1,TR93512_c0_g1	0.00410241355785105	0.0212444289904391	0.111111111111111
GO:0016878	acid-thiol ligase activity	MF	3	27	117	9656	TR78938_c0_g1,TR15661_c0_g1,TR67232_c0_g1	0.00410241355785105	0.0212444289904391	0.111111111111111
GO:0005741	mitochondrial outer membrane	CC	5	88	117	9656	TR14340_c0_g4,TR118761_c0_g1,TR14600_c0_g1,TR15661_c0_g1,TR15925_c0_g1	0.00422205782470578	0.0218323222007974	0.0568181818181818
GO:0008285	negative regulation of cell proliferation	BP	8	213	117	9656	TR11695_c0_g1,TR18400_c0_g1,TR12628_c1_g1,TR37395_c0_g4,TR17596_c0_g1,TR28554_c0_g1,TR25356_c0_g1,TR42438_c0_g1	0.00428700986387801	0.0221041202230011	0.0375586854460094
GO:0045087	innate immune response	BP	8	213	117	9656	TR25106_c0_g1,TR5237_c0_g1,TR28554_c0_g1,TR118438_c0_g1,TR132529_c0_g1,TR132552_c0_g1,TR5226_c0_g1,TR95923_c0_g1	0.00428700986387801	0.0221041202230011	0.0375586854460094
GO:0009267	cellular response to starvation	BP	4	55	117	9656	TR13417_c0_g1,TR10741_c1_g1,TR15902_c1_g1,TR47865_c0_g1	0.00433932971111411	0.022245299438585	0.0727272727272727
GO:0030307	positive regulation of cell growth	BP	4	55	117	9656	TR12414_c0_g1,TR51806_c0_g1,TR37135_c0_g1,TR57296_c0_g3	0.00433932971111411	0.022245299438585	0.0727272727272727
GO:1903409	reactive oxygen species biosynthetic process	BP	4	55	117	9656	TR14600_c0_g1,TR31082_c0_g1,TR57296_c0_g3,TR17748_c2_g1	0.00433932971111411	0.022245299438585	0.0727272727272727
GO:1903531	negative regulation of secretion by cell	BP	4	55	117	9656	TR132182_c0_g1,TR3833_c0_g1,TR28554_c0_g1,TR12414_c0_g1	0.00433932971111411	0.022245299438585	0.0727272727272727
GO:0033554	cellular response to stress	BP	16	640	117	9656	TR13417_c0_g1,TR7050_c0_g1,TR47865_c0_g1,TR53971_c0_g2,TR62490_c0_g2,TR29022_c0_g1,TR132182_c0_g1,TR40746_c0_g1,TR35506_c0_g1,TR57296_c0_g3,TR10741_c1_g1,TR15902_c1_g1,TR14600_c0_g1,TR538_c1_g2,TR10661_c0_g1,TR17596_c0_g1	0.00435954556288578	0.0223168702559203	0.025
GO:1904951	positive regulation of establishment of protein localization	BP	7	169	117	9656	TR132529_c0_g1,TR132552_c0_g1,TR5226_c0_g1,TR50453_c0_g1,TR57296_c0_g3,TR28554_c0_g1,TR95923_c0_g1	0.00439553547855881	0.0224688690365299	0.0414201183431953
GO:0007155	cell adhesion	BP	13	470	117	9656	TR25193_c0_g2,TR28554_c0_g1,TR132529_c0_g1,TR132552_c0_g1,TR5226_c0_g1,TR12414_c0_g1,TR132182_c0_g1,TR12628_c1_g1,TR62944_c0_g4,TR7539_c0_g3,TR538_c1_g2,TR14600_c0_g1,TR25051_c0_g1	0.00442235433533172	0.0225736198404343	0.0276595744680851
GO:0046883	regulation of hormone secretion	BP	5	89	117	9656	TR14340_c0_g4,TR132529_c0_g1,TR132552_c0_g1,TR5226_c0_g1,TR57296_c0_g3	0.0044308954640431	0.022584907165294	0.0561797752808989
GO:0032652	regulation of interleukin-1 production	BP	3	28	117	9656	TR62490_c0_g2,TR28554_c0_g1,TR132182_c0_g1	0.00455452340254265	0.0231489166670544	0.107142857142857
GO:0045428	regulation of nitric oxide biosynthetic process	BP	3	28	117	9656	TR14600_c0_g1,TR31082_c0_g1,TR57296_c0_g3	0.00455452340254265	0.0231489166670544	0.107142857142857
GO:0006915	apoptotic process	BP	16	644	117	9656	TR12414_c0_g1,TR13417_c0_g1,TR19113_c0_g1,TR35506_c0_g1,TR57296_c0_g3,TR7327_c1_g1,TR11695_c0_g1,TR10886_c0_g1,TR10661_c0_g1,TR42438_c0_g1,TR50453_c0_g1,TR9045_c0_g1,TR132529_c0_g1,TR132552_c0_g1,TR5226_c0_g1,TR15661_c0_g1	0.00462966054883401	0.0234661783675442	0.0248447204968944
GO:0030139	endocytic vesicle	CC	4	56	117	9656	TR14218_c0_g1,TR132182_c0_g1,TR57296_c0_g3,TR7050_c0_g1	0.00463009797386523	0.0234661783675442	0.0714285714285714
GO:0048568	embryonic organ development	BP	5	90	117	9656	TR118849_c0_g1,TR25356_c0_g1,TR57296_c0_g3,TR10886_c0_g1,TR40746_c0_g1	0.00464700086227372	0.0235184384065144	0.0555555555555556
GO:0022610	biological adhesion	BP	13	475	117	9656	TR25193_c0_g2,TR28554_c0_g1,TR25051_c0_g1,TR132529_c0_g1,TR132552_c0_g1,TR5226_c0_g1,TR12414_c0_g1,TR132182_c0_g1,TR12628_c1_g1,TR62944_c0_g4,TR7539_c0_g3,TR538_c1_g2,TR14600_c0_g1	0.00483167799095807	0.0243620505544311	0.0273684210526316
GO:0045184	establishment of protein localization	BP	18	767	117	9656	TR132182_c0_g1,TR3833_c0_g1,TR538_c1_g2,TR14340_c0_g4,TR30672_c0_g1,TR19312_c0_g1,TR13211_c0_g1,TR19358_c0_g1,TR132529_c0_g1,TR132552_c0_g1,TR5226_c0_g1,TR50453_c0_g1,TR14218_c0_g1,TR95923_c0_g1,TR28554_c0_g1,TR57296_c0_g3,TR31082_c0_g1,TR12414_c0_g1	0.00485653728803874	0.0243620505544311	0.0234680573663625
GO:0016741	transferase activity, transferring one-carbon groups	MF	5	91	117	9656	TR12230_c0_g2,TR25166_c5_g1,TR79821_c0_g1,TR17805_c0_g1,TR19839_c0_g5	0.00487050980034718	0.0243620505544311	0.0549450549450549
GO:0048608	reproductive structure development	BP	6	130	117	9656	TR118849_c0_g1,TR25356_c0_g1,TR57296_c0_g3,TR15820_c0_g1,TR42438_c0_g1,TR18400_c0_g1	0.00490757895020846	0.0243620505544311	0.0461538461538462
GO:0061458	reproductive system development	BP	6	130	117	9656	TR118849_c0_g1,TR25356_c0_g1,TR57296_c0_g3,TR15820_c0_g1,TR42438_c0_g1,TR18400_c0_g1	0.00490757895020846	0.0243620505544311	0.0461538461538462
GO:0072330	monocarboxylic acid biosynthetic process	BP	8	218	117	9656	TR38090_c0_g1,TR78938_c0_g1,TR47865_c0_g1,TR10886_c0_g1,TR40746_c0_g1,TR132182_c0_g1,TR29022_c0_g1,TR50315_c0_g1	0.00492589974027738	0.0243620505544311	0.036697247706422
GO:0051224	negative regulation of protein transport	BP	4	57	117	9656	TR132182_c0_g1,TR3833_c0_g1,TR28554_c0_g1,TR12414_c0_g1	0.00493370850155452	0.0243620505544311	0.0701754385964912
GO:0006071	glycerol metabolic process	BP	2	9	117	9656	TR10741_c1_g1,TR56758_c0_g2	0.00495707643007762	0.0243620505544311	0.222222222222222
GO:0007157	heterophilic cell-cell adhesion via plasma membrane cell adhesion molecules	BP	2	9	117	9656	TR25193_c0_g2,TR28554_c0_g1	0.00495707643007762	0.0243620505544311	0.222222222222222
GO:0009812	flavonoid metabolic process	BP	2	9	117	9656	TR40052_c0_g3,TR9147_c0_g1	0.00495707643007762	0.0243620505544311	0.222222222222222
GO:0009813	flavonoid biosynthetic process	BP	2	9	117	9656	TR40052_c0_g3,TR9147_c0_g1	0.00495707643007762	0.0243620505544311	0.222222222222222
GO:0010988	regulation of low-density lipoprotein particle clearance	BP	2	9	117	9656	TR19358_c0_g1,TR31082_c0_g1	0.00495707643007762	0.0243620505544311	0.222222222222222
GO:0030325	adrenal gland development	BP	2	9	117	9656	TR132182_c0_g1,TR24530_c0_g1	0.00495707643007762	0.0243620505544311	0.222222222222222
GO:0032892	positive regulation of organic acid transport	BP	2	9	117	9656	TR15661_c0_g1,TR15902_c1_g1	0.00495707643007762	0.0243620505544311	0.222222222222222
GO:0034374	low-density lipoprotein particle remodeling	BP	2	9	117	9656	TR13211_c0_g1,TR3833_c0_g1	0.00495707643007762	0.0243620505544311	0.222222222222222
GO:0043649	dicarboxylic acid catabolic process	BP	2	9	117	9656	TR19839_c0_g5,TR74673_c0_g1	0.00495707643007762	0.0243620505544311	0.222222222222222
GO:0052695	cellular glucuronidation	BP	2	9	117	9656	TR40052_c0_g3,TR9147_c0_g1	0.00495707643007762	0.0243620505544311	0.222222222222222
GO:0052696	flavonoid glucuronidation	BP	2	9	117	9656	TR40052_c0_g3,TR9147_c0_g1	0.00495707643007762	0.0243620505544311	0.222222222222222
GO:1903793	positive regulation of anion transport	BP	2	9	117	9656	TR15661_c0_g1,TR15902_c1_g1	0.00495707643007762	0.0243620505544311	0.222222222222222
GO:0045499	chemorepellent activity	MF	2	9	117	9656	TR132182_c0_g1,TR27360_c0_g1	0.00495707643007762	0.0243620505544311	0.222222222222222
GO:0034362	low-density lipoprotein particle	CC	2	9	117	9656	TR13211_c0_g1,TR52396_c0_g1	0.00495707643007762	0.0243620505544311	0.222222222222222
GO:0031102	neuron projection regeneration	BP	3	29	117	9656	TR132182_c0_g1,TR17596_c0_g1,TR29022_c0_g1	0.00503564595274513	0.0246463439772217	0.103448275862069
GO:0042304	regulation of fatty acid biosynthetic process	BP	3	29	117	9656	TR40746_c0_g1,TR132182_c0_g1,TR29022_c0_g1	0.00503564595274513	0.0246463439772217	0.103448275862069
GO:0042743	hydrogen peroxide metabolic process	BP	3	29	117	9656	TR10661_c0_g1,TR17748_c2_g1,TR93512_c0_g1	0.00503564595274513	0.0246463439772217	0.103448275862069
GO:1901576	organic substance biosynthetic process	BP	45	2628	117	9656	TR12230_c0_g2,TR14600_c0_g1,TR15925_c0_g1,TR25166_c5_g1,TR25356_c0_g1,TR16425_c0_g1,TR538_c1_g2,TR10741_c1_g1,TR5535_c0_g1,TR7327_c1_g1,TR35506_c0_g1,TR36596_c0_g1,TR38090_c0_g1,TR78938_c0_g1,TR47865_c0_g1,TR132182_c0_g1,TR21018_c0_g1,TR3833_c0_g1,TR21379_c0_g3,TR29022_c0_g1,TR40746_c0_g1,TR42438_c0_g1,TR56073_c0_g1,TR15661_c0_g1,TR74673_c0_g1,TR40052_c0_g3,TR9147_c0_g1,TR19358_c0_g1,TR56758_c0_g…	0.00507954245060132	0.0248271335119802	0.0171232876712329
GO:0050678	regulation of epithelial cell proliferation	BP	5	92	117	9656	TR11695_c0_g1,TR18400_c0_g1,TR10661_c0_g1,TR57296_c0_g3,TR62490_c0_g2	0.00510155753693032	0.0249006255701332	0.0543478260869565
GO:0019725	cellular homeostasis	BP	11	370	117	9656	TR10661_c0_g1,TR118438_c0_g1,TR16425_c0_g1,TR5535_c0_g1,TR7050_c0_g1,TR40646_c0_g1,TR56758_c0_g2,TR14218_c0_g1,TR37135_c0_g1,TR118849_c0_g1,TR19358_c0_g1	0.00515508503032832	0.0251275182899064	0.0297297297297297
GO:0001889	liver development	BP	4	58	117	9656	TR15925_c0_g1,TR25356_c0_g1,TR82525_c0_g1,TR93512_c0_g1	0.00525041359726792	0.0254185559227299	0.0689655172413793
GO:0046916	cellular transition metal ion homeostasis	BP	4	58	117	9656	TR118438_c0_g1,TR16425_c0_g1,TR5535_c0_g1,TR7050_c0_g1	0.00525041359726792	0.0254185559227299	0.0689655172413793
GO:0050920	regulation of chemotaxis	BP	4	58	117	9656	TR28554_c0_g1,TR27360_c0_g1,TR12414_c0_g1,TR538_c1_g2	0.00525041359726792	0.0254185559227299	0.0689655172413793
GO:0055072	iron ion homeostasis	BP	4	58	117	9656	TR118438_c0_g1,TR16425_c0_g1,TR5535_c0_g1,TR7050_c0_g1	0.00525041359726792	0.0254185559227299	0.0689655172413793
GO:0061008	hepaticobiliary system development	BP	4	58	117	9656	TR15925_c0_g1,TR25356_c0_g1,TR82525_c0_g1,TR93512_c0_g1	0.00525041359726792	0.0254185559227299	0.0689655172413793
GO:0009991	response to extracellular stimulus	BP	7	175	117	9656	TR11370_c0_g1,TR47865_c0_g1,TR16425_c0_g1,TR13417_c0_g1,TR10741_c1_g1,TR15902_c1_g1,TR35506_c0_g1	0.00531220822421159	0.0256828711978143	0.04
GO:0009743	response to carbohydrate	BP	5	93	117	9656	TR50315_c0_g1,TR3833_c0_g1,TR10661_c0_g1,TR19358_c0_g1,TR13211_c0_g1	0.00534027875352965	0.0257836462687332	0.0537634408602151
GO:0012501	programmed cell death	BP	16	654	117	9656	TR12414_c0_g1,TR13417_c0_g1,TR19113_c0_g1,TR35506_c0_g1,TR57296_c0_g3,TR7327_c1_g1,TR11695_c0_g1,TR10886_c0_g1,TR10661_c0_g1,TR42438_c0_g1,TR50453_c0_g1,TR9045_c0_g1,TR132529_c0_g1,TR132552_c0_g1,TR5226_c0_g1,TR15661_c0_g1	0.00536563449550427	0.0258710592972422	0.0244648318042813
GO:0022600	digestive system process	BP	3	30	117	9656	TR132182_c0_g1,TR29022_c0_g1,TR3833_c0_g1	0.00554628788104944	0.0266341253830207	0.1
GO:0032612	interleukin-1 production	BP	3	30	117	9656	TR62490_c0_g2,TR28554_c0_g1,TR132182_c0_g1	0.00554628788104944	0.0266341253830207	0.1
GO:0051187	cofactor catabolic process	BP	3	30	117	9656	TR19839_c0_g5,TR10661_c0_g1,TR93512_c0_g1	0.00554628788104944	0.0266341253830207	0.1
GO:0009066	aspartate family amino acid metabolic process	BP	4	59	117	9656	TR38130_c0_g2,TR14600_c0_g1,TR36596_c0_g1,TR17805_c0_g1	0.00558046147524403	0.0267262906626452	0.0677966101694915
GO:1904950	negative regulation of establishment of protein localization	BP	4	59	117	9656	TR132182_c0_g1,TR3833_c0_g1,TR28554_c0_g1,TR12414_c0_g1	0.00558046147524403	0.0267262906626452	0.0677966101694915
GO:0051172	negative regulation of nitrogen compound metabolic process	BP	16	658	117	9656	TR16425_c0_g1,TR25356_c0_g1,TR538_c1_g2,TR62490_c0_g2,TR11370_c0_g1,TR40646_c0_g1,TR42638_c0_g1,TR4443_c0_g1,TR4884_c0_g1,TR57296_c0_g3,TR9045_c0_g1,TR10661_c0_g1,TR42438_c0_g1,TR37135_c0_g1,TR37395_c0_g4,TR19358_c0_g1	0.005685643927359	0.0271935355667787	0.0243161094224924
GO:1902533	positive regulation of intracellular signal transduction	BP	9	272	117	9656	TR57296_c0_g3,TR7050_c0_g1,TR37135_c0_g1,TR132182_c0_g1,TR10661_c0_g1,TR132529_c0_g1,TR132552_c0_g1,TR5226_c0_g1,TR538_c1_g2	0.00570156956734088	0.0272331997540459	0.0330882352941176
GO:0007162	negative regulation of cell adhesion	BP	5	95	117	9656	TR132182_c0_g1,TR12628_c1_g1,TR5226_c0_g1,TR14600_c0_g1,TR28554_c0_g1	0.00584127714423232	0.0278632043457499	0.0526315789473684
GO:0040007	growth	BP	10	324	117	9656	TR37135_c0_g1,TR57296_c0_g3,TR15820_c0_g1,TR24530_c0_g1,TR25051_c0_g1,TR10661_c0_g1,TR12414_c0_g1,TR27360_c0_g1,TR51806_c0_g1,TR14312_c2_g1	0.0058692358965942	0.0279591904927211	0.0308641975308642
GO:0009410	response to xenobiotic stimulus	BP	4	60	117	9656	TR2315_c1_g1,TR17748_c2_g1,TR64003_c0_g1,TR10661_c0_g1	0.00592409614978667	0.0281829000832518	0.0666666666666667
GO:0044249	cellular biosynthetic process	BP	44	2574	117	9656	TR12230_c0_g2,TR14600_c0_g1,TR15925_c0_g1,TR25166_c5_g1,TR25356_c0_g1,TR16425_c0_g1,TR538_c1_g2,TR5535_c0_g1,TR7327_c1_g1,TR35506_c0_g1,TR36596_c0_g1,TR38090_c0_g1,TR78938_c0_g1,TR47865_c0_g1,TR132182_c0_g1,TR21018_c0_g1,TR3833_c0_g1,TR21379_c0_g3,TR56073_c0_g1,TR15661_c0_g1,TR17748_c2_g1,TR74673_c0_g1,TR19358_c0_g1,TR56758_c0_g2,TR118761_c0_g1,TR17222_c0_g1,TR40746_c0_g1,TR13211_c0_g1,TR62490_c0…	0.00593336697912954	0.0281851641167954	0.0170940170940171
GO:0120035	regulation of plasma membrane bounded cell projection organization	BP	8	225	117	9656	TR13417_c0_g1,TR12963_c0_g1,TR50453_c0_g1,TR12414_c0_g1,TR27360_c0_g1,TR31082_c0_g1,TR95923_c0_g1,TR17596_c0_g1	0.00594037091250844	0.0281851641167954	0.0355555555555556
GO:0019637	organophosphate metabolic process	BP	16	662	117	9656	TR107653_c0_g1,TR67232_c0_g1,TR78938_c0_g1,TR132182_c0_g1,TR21018_c0_g1,TR3833_c0_g1,TR15661_c0_g1,TR74673_c0_g1,TR118761_c0_g1,TR56758_c0_g2,TR51806_c0_g1,TR29022_c0_g1,TR62944_c0_g4,TR50315_c0_g1,TR12230_c0_g2,TR19358_c0_g1	0.00602108185483983	0.0284489350081175	0.0241691842900302
GO:0010648	negative regulation of cell communication	BP	11	378	117	9656	TR62490_c0_g2,TR132182_c0_g1,TR50453_c0_g1,TR13417_c0_g1,TR538_c1_g2,TR15820_c0_g1,TR37395_c0_g4,TR10661_c0_g1,TR132529_c0_g1,TR132552_c0_g1,TR5226_c0_g1	0.00603502157900744	0.0284489350081175	0.0291005291005291
GO:0002706	regulation of lymphocyte mediated immunity	BP	3	31	117	9656	TR12963_c0_g1,TR118438_c0_g1,TR28554_c0_g1	0.00608692477465943	0.0284489350081175	0.0967741935483871
GO:0042158	lipoprotein biosynthetic process	BP	3	31	117	9656	TR13211_c0_g1,TR132182_c0_g1,TR21018_c0_g1	0.00608692477465943	0.0284489350081175	0.0967741935483871
GO:1903428	positive regulation of reactive oxygen species biosynthetic process	BP	3	31	117	9656	TR14600_c0_g1,TR31082_c0_g1,TR57296_c0_g3	0.00608692477465943	0.0284489350081175	0.0967741935483871
GO:0008374	O-acyltransferase activity	MF	3	31	117	9656	TR56758_c0_g2,TR14340_c0_g4,TR21018_c0_g1	0.00608692477465943	0.0284489350081175	0.0967741935483871
GO:0042562	hormone binding	MF	3	31	117	9656	TR57296_c0_g3,TR107465_c0_g1,TR538_c1_g2	0.00608692477465943	0.0284489350081175	0.0967741935483871
GO:0019318	hexose metabolic process	BP	6	136	117	9656	TR107653_c0_g1,TR14340_c0_g4,TR10741_c1_g1,TR75092_c0_g1,TR56758_c0_g2,TR50315_c0_g1	0.00610077053587563	0.0284489350081175	0.0441176470588235
GO:1902531	regulation of intracellular signal transduction	BP	13	489	117	9656	TR57296_c0_g3,TR7050_c0_g1,TR37135_c0_g1,TR132182_c0_g1,TR35506_c0_g1,TR10661_c0_g1,TR12414_c0_g1,TR37395_c0_g4,TR62490_c0_g2,TR132529_c0_g1,TR132552_c0_g1,TR5226_c0_g1,TR538_c1_g2	0.00614296115442231	0.0284489350081175	0.0265848670756646
GO:0006063	uronic acid metabolic process	BP	2	10	117	9656	TR40052_c0_g3,TR9147_c0_g1	0.00614745764889534	0.0284489350081175	0.2
GO:0006591	ornithine metabolic process	BP	2	10	117	9656	TR25166_c5_g1,TR15925_c0_g1	0.00614745764889534	0.0284489350081175	0.2
GO:0006957	complement activation, alternative pathway	BP	2	10	117	9656	TR25106_c0_g1,TR5237_c0_g1	0.00614745764889534	0.0284489350081175	0.2
GO:0014014	negative regulation of gliogenesis	BP	2	10	117	9656	TR37135_c0_g1,TR17596_c0_g1	0.00614745764889534	0.0284489350081175	0.2
GO:0019585	glucuronate metabolic process	BP	2	10	117	9656	TR40052_c0_g3,TR9147_c0_g1	0.00614745764889534	0.0284489350081175	0.2
GO:0034384	high-density lipoprotein particle clearance	BP	2	10	117	9656	TR19358_c0_g1,TR3833_c0_g1	0.00614745764889534	0.0284489350081175	0.2
GO:0042953	lipoprotein transport	BP	2	10	117	9656	TR13211_c0_g1,TR19358_c0_g1	0.00614745764889534	0.0284489350081175	0.2
GO:0044872	lipoprotein localization	BP	2	10	117	9656	TR13211_c0_g1,TR19358_c0_g1	0.00614745764889534	0.0284489350081175	0.2
GO:0050909	sensory perception of taste	BP	2	10	117	9656	TR25051_c0_g1,TR42746_c0_g3	0.00614745764889534	0.0284489350081175	0.2
GO:0001846	opsonin binding	MF	2	10	117	9656	TR31082_c0_g1,TR5237_c0_g1	0.00614745764889534	0.0284489350081175	0.2
GO:0044459	plasma membrane part	CC	17	724	117	9656	TR12963_c0_g1,TR132529_c0_g1,TR132552_c0_g1,TR18400_c0_g1,TR5226_c0_g1,TR538_c1_g2,TR31936_c0_g1,TR7050_c0_g1,TR62490_c0_g2,TR15902_c1_g1,TR16495_c0_g2,TR24566_c0_g1,TR28253_c0_g1,TR50453_c0_g1,TR57296_c0_g3,TR12414_c0_g1,TR21742_c0_g1	0.00617577215792383	0.0285429469682283	0.0234806629834254
GO:0023057	negative regulation of signaling	BP	11	380	117	9656	TR62490_c0_g2,TR132182_c0_g1,TR50453_c0_g1,TR13417_c0_g1,TR538_c1_g2,TR15820_c0_g1,TR37395_c0_g4,TR10661_c0_g1,TR132529_c0_g1,TR132552_c0_g1,TR5226_c0_g1	0.00627254997518564	0.0289527274404429	0.0289473684210526
GO:0051048	negative regulation of secretion	BP	4	61	117	9656	TR132182_c0_g1,TR3833_c0_g1,TR28554_c0_g1,TR12414_c0_g1	0.00628155733083666	0.0289568430961566	0.0655737704918033
GO:0098542	defense response to other organism	BP	6	137	117	9656	TR12963_c0_g1,TR16425_c0_g1,TR93512_c0_g1,TR132529_c0_g1,TR132552_c0_g1,TR28554_c0_g1	0.00631851698696455	0.0290896369154703	0.0437956204379562
GO:0031968	organelle outer membrane	CC	5	97	117	9656	TR118761_c0_g1,TR14600_c0_g1,TR15661_c0_g1,TR15925_c0_g1,TR14340_c0_g4	0.00637456885476759	0.0293098732909933	0.0515463917525773
GO:0031344	regulation of cell projection organization	BP	8	228	117	9656	TR13417_c0_g1,TR12963_c0_g1,TR50453_c0_g1,TR12414_c0_g1,TR27360_c0_g1,TR31082_c0_g1,TR95923_c0_g1,TR17596_c0_g1	0.00642095238394482	0.0294851455674583	0.0350877192982456
GO:0001558	regulation of cell growth	BP	6	138	117	9656	TR37135_c0_g1,TR57296_c0_g3,TR15820_c0_g1,TR12414_c0_g1,TR27360_c0_g1,TR51806_c0_g1	0.00654187611386441	0.0300018174476455	0.0434782608695652
GO:1903038	negative regulation of leukocyte cell-cell adhesion	BP	3	32	117	9656	TR12628_c1_g1,TR28554_c0_g1,TR14600_c0_g1	0.00665800197071448	0.0304560910660375	0.09375
GO:1904035	regulation of epithelial cell apoptotic process	BP	3	32	117	9656	TR132529_c0_g1,TR132552_c0_g1,TR5226_c0_g1	0.00665800197071448	0.0304560910660375	0.09375
GO:0016614	oxidoreductase activity, acting on CH-OH group of donors	MF	6	139	117	9656	TR17222_c0_g1,TR23857_c0_g1,TR107653_c0_g1,TR62944_c0_g4,TR53243_c0_g1,TR42438_c0_g1	0.00677092943454614	0.0309330041260699	0.0431654676258993
GO:0006887	exocytosis	BP	5	99	117	9656	TR28554_c0_g1,TR132529_c0_g1,TR132552_c0_g1,TR5226_c0_g1,TR12628_c1_g1	0.00694120517896083	0.0316703581566909	0.0505050505050505
GO:0043434	response to peptide hormone	BP	6	140	117	9656	TR10741_c1_g1,TR50315_c0_g1,TR15820_c0_g1,TR19358_c0_g1,TR4443_c0_g1,TR4884_c0_g1	0.00700575831050277	0.0319120466907376	0.0428571428571429
GO:0022409	positive regulation of cell-cell adhesion	BP	4	63	117	9656	TR132529_c0_g1,TR132552_c0_g1,TR5226_c0_g1,TR28554_c0_g1	0.00703889594888187	0.0319120466907376	0.0634920634920635
GO:0031348	negative regulation of defense response	BP	4	63	117	9656	TR10661_c0_g1,TR28554_c0_g1,TR132182_c0_g1,TR16425_c0_g1	0.00703889594888187	0.0319120466907376	0.0634920634920635
GO:1901606	alpha-amino acid catabolic process	BP	4	63	117	9656	TR23404_c0_g1,TR25166_c5_g1,TR36596_c0_g1,TR118761_c0_g1	0.00703889594888187	0.0319120466907376	0.0634920634920635
GO:0002020	protease binding	MF	4	63	117	9656	TR11370_c0_g1,TR12414_c0_g1,TR4443_c0_g1,TR50453_c0_g1	0.00703889594888187	0.0319120466907376	0.0634920634920635
GO:0071496	cellular response to external stimulus	BP	5	100	117	9656	TR47865_c0_g1,TR16425_c0_g1,TR13417_c0_g1,TR10741_c1_g1,TR15902_c1_g1	0.00723735226632239	0.0327063755249404	0.05
GO:0002822	regulation of adaptive immune response based on somatic recombination of immune receptors built from immunoglobulin superfamily domains	BP	3	33	117	9656	TR12963_c0_g1,TR118438_c0_g1,TR28554_c0_g1	0.00725993537437017	0.0327063755249404	0.0909090909090909
GO:0006809	nitric oxide biosynthetic process	BP	3	33	117	9656	TR14600_c0_g1,TR31082_c0_g1,TR57296_c0_g3	0.00725993537437017	0.0327063755249404	0.0909090909090909
GO:0007586	digestion	BP	3	33	117	9656	TR132182_c0_g1,TR29022_c0_g1,TR3833_c0_g1	0.00725993537437017	0.0327063755249404	0.0909090909090909
GO:0043204	perikaryon	CC	3	33	117	9656	TR14600_c0_g1,TR15925_c0_g1,TR18400_c0_g1	0.00725993537437017	0.0327063755249404	0.0909090909090909
GO:0030176	integral component of endoplasmic reticulum membrane	CC	4	64	117	9656	TR40746_c0_g1,TR538_c1_g2,TR13417_c0_g1,TR56758_c0_g2	0.00743923043341296	0.0333714762939103	0.0625
GO:0010712	regulation of collagen metabolic process	BP	2	11	117	9656	TR62490_c0_g2,TR37135_c0_g1	0.00745433481116774	0.0333714762939103	0.181818181818182
GO:0019400	alditol metabolic process	BP	2	11	117	9656	TR56758_c0_g2,TR10741_c1_g1	0.00745433481116774	0.0333714762939103	0.181818181818182
GO:0008172	S-methyltransferase activity	MF	2	11	117	9656	TR79821_c0_g1,TR17805_c0_g1	0.00745433481116774	0.0333714762939103	0.181818181818182
GO:0015020	glucuronosyltransferase activity	MF	2	11	117	9656	TR40052_c0_g3,TR9147_c0_g1	0.00745433481116774	0.0333714762939103	0.181818181818182
GO:0019867	outer membrane	CC	5	101	117	9656	TR118761_c0_g1,TR14600_c0_g1,TR15661_c0_g1,TR15925_c0_g1,TR14340_c0_g4	0.00754222323450146	0.0337226221813298	0.0495049504950495
GO:0051094	positive regulation of developmental process	BP	11	391	117	9656	TR13211_c0_g1,TR13417_c0_g1,TR7050_c0_g1,TR28554_c0_g1,TR25356_c0_g1,TR12414_c0_g1,TR95923_c0_g1,TR51806_c0_g1,TR31082_c0_g1,TR132182_c0_g1,TR538_c1_g2	0.00771391537051939	0.0344471214543344	0.0281329923273657
GO:0006468	protein phosphorylation	BP	14	561	117	9656	TR57296_c0_g3,TR132182_c0_g1,TR37135_c0_g1,TR62490_c0_g2,TR7050_c0_g1,TR28554_c0_g1,TR35506_c0_g1,TR25356_c0_g1,TR12628_c1_g1,TR12414_c0_g1,TR37395_c0_g4,TR132529_c0_g1,TR132552_c0_g1,TR5226_c0_g1	0.00773976424950068	0.034519348552773	0.0249554367201426
GO:0001892	embryonic placenta development	BP	3	34	117	9656	TR118849_c0_g1,TR25356_c0_g1,TR57296_c0_g3	0.00789311225994655	0.0348979238457116	0.0882352941176471
GO:0002440	production of molecular mediator of immune response	BP	3	34	117	9656	TR118438_c0_g1,TR132182_c0_g1,TR3833_c0_g1	0.00789311225994655	0.0348979238457116	0.0882352941176471
GO:0006749	glutathione metabolic process	BP	3	34	117	9656	TR10661_c0_g1,TR62944_c0_g4,TR7327_c1_g1	0.00789311225994655	0.0348979238457116	0.0882352941176471
GO:0014013	regulation of gliogenesis	BP	3	34	117	9656	TR37135_c0_g1,TR7050_c0_g1,TR17596_c0_g1	0.00789311225994655	0.0348979238457116	0.0882352941176471
GO:0015748	organophosphate ester transport	BP	3	34	117	9656	TR132182_c0_g1,TR29022_c0_g1,TR3833_c0_g1	0.00789311225994655	0.0348979238457116	0.0882352941176471
GO:0046474	glycerophospholipid biosynthetic process	BP	3	34	117	9656	TR132182_c0_g1,TR21018_c0_g1,TR3833_c0_g1	0.00789311225994655	0.0348979238457116	0.0882352941176471
GO:0062014	negative regulation of small molecule metabolic process	BP	3	34	117	9656	TR40746_c0_g1,TR56758_c0_g2,TR19358_c0_g1	0.00789311225994655	0.0348979238457116	0.0882352941176471
GO:0010628	positive regulation of gene expression	BP	13	506	117	9656	TR40746_c0_g1,TR7050_c0_g1,TR16425_c0_g1,TR25356_c0_g1,TR57296_c0_g3,TR10741_c1_g1,TR15902_c1_g1,TR53971_c0_g2,TR12414_c0_g1,TR13211_c0_g1,TR28554_c0_g1,TR31082_c0_g1,TR538_c1_g2	0.00810336159679991	0.0357831611106214	0.0256916996047431
GO:0002684	positive regulation of immune system process	BP	8	238	117	9656	TR12963_c0_g1,TR118438_c0_g1,TR25106_c0_g1,TR5237_c0_g1,TR31082_c0_g1,TR28554_c0_g1,TR16425_c0_g1,TR538_c1_g2	0.00823866713569469	0.0363356790360428	0.0336134453781513
GO:0030324	lung development	BP	4	66	117	9656	TR62490_c0_g2,TR18400_c0_g1,TR17748_c2_g1,TR25356_c0_g1	0.00828433755246603	0.0364469992443881	0.0606060606060606
GO:0042594	response to starvation	BP	4	66	117	9656	TR47865_c0_g1,TR13417_c0_g1,TR10741_c1_g1,TR15902_c1_g1	0.00828433755246603	0.0364469992443881	0.0606060606060606
GO:0005975	carbohydrate metabolic process	BP	12	451	117	9656	TR12230_c0_g2,TR107653_c0_g1,TR14340_c0_g4,TR56758_c0_g2,TR10741_c1_g1,TR62944_c0_g4,TR75092_c0_g1,TR17222_c0_g1,TR40052_c0_g3,TR9147_c0_g1,TR50315_c0_g1,TR7327_c1_g1	0.0083578276110665	0.0367250356111888	0.0266075388026608
GO:1901652	response to peptide	BP	6	146	117	9656	TR10741_c1_g1,TR50315_c0_g1,TR19358_c0_g1,TR4443_c0_g1,TR4884_c0_g1,TR15820_c0_g1	0.00854054919862438	0.0373283115572593	0.0410958904109589
GO:0099503	secretory vesicle	CC	6	146	117	9656	TR18400_c0_g1,TR538_c1_g2,TR132529_c0_g1,TR132552_c0_g1,TR5226_c0_g1,TR14218_c0_g1	0.00854054919862438	0.0373283115572593	0.0410958904109589
GO:0006956	complement activation	BP	3	35	117	9656	TR25106_c0_g1,TR5237_c0_g1,TR31082_c0_g1	0.00855789205544789	0.0373283115572593	0.0857142857142857
GO:0042089	cytokine biosynthetic process	BP	3	35	117	9656	TR95923_c0_g1,TR62490_c0_g2,TR3833_c0_g1	0.00855789205544789	0.0373283115572593	0.0857142857142857
GO:0042107	cytokine metabolic process	BP	3	35	117	9656	TR95923_c0_g1,TR62490_c0_g2,TR3833_c0_g1	0.00855789205544789	0.0373283115572593	0.0857142857142857
GO:0070527	platelet aggregation	BP	3	35	117	9656	TR5226_c0_g1,TR132529_c0_g1,TR132552_c0_g1	0.00855789205544789	0.0373283115572593	0.0857142857142857
GO:0055080	cation homeostasis	BP	8	240	117	9656	TR118438_c0_g1,TR16425_c0_g1,TR5535_c0_g1,TR7050_c0_g1,TR40646_c0_g1,TR57296_c0_g3,TR37135_c0_g1,TR118849_c0_g1	0.00864446082072875	0.037659873270281	0.0333333333333333
GO:0015718	monocarboxylic acid transport	BP	4	67	117	9656	TR15902_c1_g1,TR15661_c0_g1,TR24566_c0_g1,TR28253_c0_g1	0.0087295390676686	0.0379378750224623	0.0597014925373134
GO:0030323	respiratory tube development	BP	4	67	117	9656	TR17748_c2_g1,TR25356_c0_g1,TR62490_c0_g2,TR18400_c0_g1	0.0087295390676686	0.0379378750224623	0.0597014925373134
GO:0032928	regulation of superoxide anion generation	BP	2	12	117	9656	TR31082_c0_g1,TR57296_c0_g3	0.00887475920640897	0.0382891666849664	0.166666666666667
GO:0032964	collagen biosynthetic process	BP	2	12	117	9656	TR62490_c0_g2,TR37135_c0_g1	0.00887475920640897	0.0382891666849664	0.166666666666667
GO:0046689	response to mercury ion	BP	2	12	117	9656	TR12414_c0_g1,TR23404_c0_g1	0.00887475920640897	0.0382891666849664	0.166666666666667
GO:0050919	negative chemotaxis	BP	2	12	117	9656	TR132182_c0_g1,TR27360_c0_g1	0.00887475920640897	0.0382891666849664	0.166666666666667
GO:0050995	negative regulation of lipid catabolic process	BP	2	12	117	9656	TR19358_c0_g1,TR3833_c0_g1	0.00887475920640897	0.0382891666849664	0.166666666666667
GO:2000257	regulation of protein activation cascade	BP	2	12	117	9656	TR5237_c0_g1,TR11370_c0_g1	0.00887475920640897	0.0382891666849664	0.166666666666667
GO:0009967	positive regulation of signal transduction	BP	11	400	117	9656	TR57296_c0_g3,TR7050_c0_g1,TR28554_c0_g1,TR37135_c0_g1,TR132182_c0_g1,TR10661_c0_g1,TR118438_c0_g1,TR132529_c0_g1,TR132552_c0_g1,TR5226_c0_g1,TR538_c1_g2	0.00907596277021949	0.0391099458504144	0.0275
GO:0010811	positive regulation of cell-substrate adhesion	BP	4	68	117	9656	TR12628_c1_g1,TR132182_c0_g1,TR538_c1_g2,TR12414_c0_g1	0.0091901170743527	0.0395064309895065	0.0588235294117647
GO:1903522	regulation of blood circulation	BP	4	68	117	9656	TR132529_c0_g1,TR132552_c0_g1,TR5226_c0_g1,TR57296_c0_g3	0.0091901170743527	0.0395064309895065	0.0588235294117647
GO:1904019	epithelial cell apoptotic process	BP	3	36	117	9656	TR132529_c0_g1,TR132552_c0_g1,TR5226_c0_g1	0.00925460711075336	0.0396880266480384	0.0833333333333333
GO:1905954	positive regulation of lipid localization	BP	3	36	117	9656	TR15661_c0_g1,TR50453_c0_g1,TR13211_c0_g1	0.00925460711075336	0.0396880266480384	0.0833333333333333
GO:0006820	anion transport	BP	8	243	117	9656	TR16495_c0_g2,TR15902_c1_g1,TR15661_c0_g1,TR24566_c0_g1,TR28253_c0_g1,TR132182_c0_g1,TR29022_c0_g1,TR3833_c0_g1	0.00928107421792211	0.0397060825054509	0.0329218106995885
GO:0098771	inorganic ion homeostasis	BP	8	243	117	9656	TR118438_c0_g1,TR16425_c0_g1,TR5535_c0_g1,TR7050_c0_g1,TR40646_c0_g1,TR57296_c0_g3,TR37135_c0_g1,TR118849_c0_g1	0.00928107421792211	0.0397060825054509	0.0329218106995885
GO:0071840	cellular component organization or biogenesis	BP	38	2191	117	9656	TR538_c1_g2,TR5535_c0_g1,TR25356_c0_g1,TR7050_c0_g1,TR19312_c0_g1,TR12414_c0_g1,TR37135_c0_g1,TR29022_c0_g1,TR132182_c0_g1,TR3833_c0_g1,TR13417_c0_g1,TR12963_c0_g1,TR50453_c0_g1,TR7997_c0_g1,TR57296_c0_g3,TR15820_c0_g1,TR14218_c0_g1,TR21018_c0_g1,TR13211_c0_g1,TR19358_c0_g1,TR14340_c0_g4,TR27360_c0_g1,TR15925_c0_g1,TR132529_c0_g1,TR132552_c0_g1,TR31082_c0_g1,TR5226_c0_g1,TR74673_c0_g1,TR10886_c0_…	0.00931127585473666	0.0397875835325753	0.0173436786855317
GO:0048871	multicellular organismal homeostasis	BP	5	107	117	9656	TR10661_c0_g1,TR16425_c0_g1,TR15820_c0_g1,TR57296_c0_g3,TR7050_c0_g1	0.00956169477521887	0.0408087643038049	0.0467289719626168
GO:0098588	bounding membrane of organelle	CC	14	576	117	9656	TR19312_c0_g1,TR2315_c1_g1,TR9045_c0_g1,TR14218_c0_g1,TR57296_c0_g3,TR42746_c0_g3,TR7997_c0_g1,TR118761_c0_g1,TR14600_c0_g1,TR15661_c0_g1,TR15925_c0_g1,TR50453_c0_g1,TR7050_c0_g1,TR14340_c0_g4	0.0096546421552932	0.0411562284469369	0.0243055555555556
GO:0010977	negative regulation of neuron projection development	BP	4	69	117	9656	TR27360_c0_g1,TR17596_c0_g1,TR12963_c0_g1,TR50453_c0_g1	0.00966627382430705	0.0411566408175746	0.0579710144927536
GO:0005768	endosome	CC	9	296	117	9656	TR7050_c0_g1,TR118849_c0_g1,TR57296_c0_g3,TR14218_c0_g1,TR42746_c0_g3,TR25193_c0_g2,TR31936_c0_g1,TR50453_c0_g1,TR9045_c0_g1	0.00970286906987551	0.0412571567081486	0.0304054054054054
GO:0001934	positive regulation of protein phosphorylation	BP	8	245	117	9656	TR57296_c0_g3,TR7050_c0_g1,TR28554_c0_g1,TR12628_c1_g1,TR132529_c0_g1,TR132552_c0_g1,TR5226_c0_g1,TR37135_c0_g1	0.0097245708496505	0.0412571567081486	0.0326530612244898
GO:0051338	regulation of transferase activity	BP	8	245	117	9656	TR57296_c0_g3,TR62490_c0_g2,TR7050_c0_g1,TR35506_c0_g1,TR25356_c0_g1,TR12628_c1_g1,TR132182_c0_g1,TR37135_c0_g1	0.0097245708496505	0.0412571567081486	0.0326530612244898
GO:0001505	regulation of neurotransmitter levels	BP	5	108	117	9656	TR82525_c0_g1,TR14600_c0_g1,TR31082_c0_g1,TR57296_c0_g3,TR12230_c0_g2	0.00993113068620619	0.0420464798249206	0.0462962962962963
GO:0002698	negative regulation of immune effector process	BP	3	37	117	9656	TR132182_c0_g1,TR3833_c0_g1,TR28554_c0_g1	0.00998356344977258	0.0420464798249206	0.0810810810810811
GO:0006801	superoxide metabolic process	BP	3	37	117	9656	TR31082_c0_g1,TR57296_c0_g3,TR35506_c0_g1	0.00998356344977258	0.0420464798249206	0.0810810810810811
GO:0050810	regulation of steroid biosynthetic process	BP	3	37	117	9656	TR40746_c0_g1,TR13211_c0_g1,TR51806_c0_g1	0.00998356344977258	0.0420464798249206	0.0810810810810811
GO:0071466	cellular response to xenobiotic stimulus	BP	3	37	117	9656	TR2315_c1_g1,TR17748_c2_g1,TR64003_c0_g1	0.00998356344977258	0.0420464798249206	0.0810810810810811
GO:0044262	cellular carbohydrate metabolic process	BP	6	151	117	9656	TR12230_c0_g2,TR56758_c0_g2,TR62944_c0_g4,TR75092_c0_g1,TR10741_c1_g1,TR50315_c0_g1	0.00999310955480175	0.0420464798249206	0.0397350993377483
GO:0050778	positive regulation of immune response	BP	6	151	117	9656	TR12963_c0_g1,TR118438_c0_g1,TR25106_c0_g1,TR5237_c0_g1,TR31082_c0_g1,TR28554_c0_g1	0.00999310955480175	0.0420464798249206	0.0397350993377483
GO:0045922	negative regulation of fatty acid metabolic process	BP	2	13	117	9656	TR40746_c0_g1,TR56758_c0_g2	0.010405835417214	0.0431034981220386	0.153846153846154
GO:0051496	positive regulation of stress fiber assembly	BP	2	13	117	9656	TR12628_c1_g1,TR132182_c0_g1	0.010405835417214	0.0431034981220386	0.153846153846154
GO:0016717	oxidoreductase activity, acting on paired donors, with oxidation of a pair of donors resulting in the reduction of molecular oxygen to two molecules of water	MF	2	13	117	9656	TR38090_c0_g1,TR47865_c0_g1	0.010405835417214	0.0431034981220386	0.153846153846154
GO:0009653	anatomical structure morphogenesis	BP	18	828	117	9656	TR12414_c0_g1,TR12628_c1_g1,TR35506_c0_g1,TR10886_c0_g1,TR57296_c0_g3,TR37135_c0_g1,TR11695_c0_g1,TR13417_c0_g1,TR18400_c0_g1,TR132182_c0_g1,TR50453_c0_g1,TR40746_c0_g1,TR62490_c0_g2,TR27360_c0_g1,TR13211_c0_g1,TR24530_c0_g1,TR10661_c0_g1,TR538_c1_g2	0.0104938912144258	0.0431034981220386	0.0217391304347826
GO:0002449	lymphocyte mediated immunity	BP	4	71	117	9656	TR12963_c0_g1,TR118438_c0_g1,TR31082_c0_g1,TR28554_c0_g1	0.0106661076352406	0.0431034981220386	0.0563380281690141
GO:0002703	regulation of leukocyte mediated immunity	BP	3	38	117	9656	TR12963_c0_g1,TR118438_c0_g1,TR28554_c0_g1	0.010745041506856	0.0431034981220386	0.0789473684210526
GO:0031326	regulation of cellular biosynthetic process	BP	23	1160	117	9656	TR16425_c0_g1,TR25356_c0_g1,TR538_c1_g2,TR5535_c0_g1,TR7327_c1_g1,TR15661_c0_g1,TR19358_c0_g1,TR56758_c0_g2,TR40746_c0_g1,TR62490_c0_g2,TR9045_c0_g1,TR3833_c0_g1,TR14600_c0_g1,TR31082_c0_g1,TR57296_c0_g3,TR132182_c0_g1,TR29022_c0_g1,TR7050_c0_g1,TR95923_c0_g1,TR10741_c1_g1,TR15902_c1_g1,TR62944_c0_g4,TR53971_c0_g2	0.0112280053502272	0.0431034981220386	0.0198275862068966
GO:0098805	whole membrane	CC	13	529	117	9656	TR9045_c0_g1,TR14218_c0_g1,TR57296_c0_g3,TR42746_c0_g3,TR7997_c0_g1,TR118761_c0_g1,TR14600_c0_g1,TR15661_c0_g1,TR15925_c0_g1,TR50453_c0_g1,TR7050_c0_g1,TR12628_c1_g1,TR14340_c0_g4	0.0115114115895203	0.0431034981220386	0.0245746691871456
GO:0002819	regulation of adaptive immune response	BP	3	39	117	9656	TR12963_c0_g1,TR118438_c0_g1,TR28554_c0_g1	0.011539296847744	0.0431034981220386	0.0769230769230769
GO:0006826	iron ion transport	BP	3	39	117	9656	TR7050_c0_g1,TR16425_c0_g1,TR5535_c0_g1	0.011539296847744	0.0431034981220386	0.0769230769230769
GO:0030003	cellular cation homeostasis	BP	7	203	117	9656	TR118438_c0_g1,TR16425_c0_g1,TR5535_c0_g1,TR7050_c0_g1,TR40646_c0_g1,TR37135_c0_g1,TR118849_c0_g1	0.0115937541408038	0.0431034981220386	0.0344827586206897
GO:0060541	respiratory system development	BP	4	73	117	9656	TR17748_c2_g1,TR25356_c0_g1,TR62490_c0_g2,TR18400_c0_g1	0.0117305581726064	0.0431034981220386	0.0547945205479452
GO:0051259	protein complex oligomerization	BP	7	204	117	9656	TR14218_c0_g1,TR14340_c0_g4,TR15925_c0_g1,TR10886_c0_g1,TR36596_c0_g1,TR25166_c5_g1,TR74673_c0_g1	0.0118884517739436	0.0431034981220386	0.0343137254901961
GO:0002718	regulation of cytokine production involved in immune response	BP	2	14	117	9656	TR132182_c0_g1,TR3833_c0_g1	0.0120447204787021	0.0431034981220386	0.142857142857143
GO:0002920	regulation of humoral immune response	BP	2	14	117	9656	TR118438_c0_g1,TR5237_c0_g1	0.0120447204787021	0.0431034981220386	0.142857142857143
GO:0008347	glial cell migration	BP	2	14	117	9656	TR17596_c0_g1,TR12414_c0_g1	0.0120447204787021	0.0431034981220386	0.142857142857143
GO:0010743	regulation of macrophage derived foam cell differentiation	BP	2	14	117	9656	TR13211_c0_g1,TR31082_c0_g1	0.0120447204787021	0.0431034981220386	0.142857142857143
GO:0019731	antibacterial humoral response	BP	2	14	117	9656	TR132529_c0_g1,TR132552_c0_g1	0.0120447204787021	0.0431034981220386	0.142857142857143
GO:0030194	positive regulation of blood coagulation	BP	2	14	117	9656	TR11695_c0_g1,TR37135_c0_g1	0.0120447204787021	0.0431034981220386	0.142857142857143
GO:0031998	regulation of fatty acid beta-oxidation	BP	2	14	117	9656	TR14340_c0_g4,TR15661_c0_g1	0.0120447204787021	0.0431034981220386	0.142857142857143
GO:0032692	negative regulation of interleukin-1 production	BP	2	14	117	9656	TR62490_c0_g2,TR132182_c0_g1	0.0120447204787021	0.0431034981220386	0.142857142857143
GO:0032755	positive regulation of interleukin-6 production	BP	2	14	117	9656	TR28554_c0_g1,TR95923_c0_g1	0.0120447204787021	0.0431034981220386	0.142857142857143
GO:0043030	regulation of macrophage activation	BP	2	14	117	9656	TR16425_c0_g1,TR28554_c0_g1	0.0120447204787021	0.0431034981220386	0.142857142857143
GO:0045723	positive regulation of fatty acid biosynthetic process	BP	2	14	117	9656	TR132182_c0_g1,TR29022_c0_g1	0.0120447204787021	0.0431034981220386	0.142857142857143
GO:0045740	positive regulation of DNA replication	BP	2	14	117	9656	TR538_c1_g2,TR57296_c0_g3	0.0120447204787021	0.0431034981220386	0.142857142857143
GO:0051180	vitamin transport	BP	2	14	117	9656	TR118849_c0_g1,TR132182_c0_g1	0.0120447204787021	0.0431034981220386	0.142857142857143
GO:1900048	positive regulation of hemostasis	BP	2	14	117	9656	TR37135_c0_g1,TR11695_c0_g1	0.0120447204787021	0.0431034981220386	0.142857142857143
GO:0015645	fatty acid ligase activity	MF	2	14	117	9656	TR15661_c0_g1,TR78938_c0_g1	0.0120447204787021	0.0431034981220386	0.142857142857143
GO:0042605	peptide antigen binding	MF	2	14	117	9656	TR12963_c0_g1,TR42438_c0_g1	0.0120447204787021	0.0431034981220386	0.142857142857143
GO:0052890	oxidoreductase activity, acting on the CH-CH group of donors, with a flavin as acceptor	MF	2	14	117	9656	TR66429_c0_g2,TR7997_c0_g1	0.0120447204787021	0.0431034981220386	0.142857142857143
GO:0002386	immune response in mucosal-associated lymphoid tissue	BP	1	1	117	9656	TR42746_c0_g3	0.0121168185584094	0.0431034981220386	1
GO:0002396	MHC protein complex assembly	BP	1	1	117	9656	TR538_c1_g2	0.0121168185584094	0.0431034981220386	1
GO:0002397	MHC class I protein complex assembly	BP	1	1	117	9656	TR538_c1_g2	0.0121168185584094	0.0431034981220386	1
GO:0002415	immunoglobulin transcytosis in epithelial cells mediated by polymeric immunoglobulin receptor	BP	1	1	117	9656	TR42746_c0_g3	0.0121168185584094	0.0431034981220386	1
GO:0002501	peptide antigen assembly with MHC protein complex	BP	1	1	117	9656	TR538_c1_g2	0.0121168185584094	0.0431034981220386	1
GO:0002502	peptide antigen assembly with MHC class I protein complex	BP	1	1	117	9656	TR538_c1_g2	0.0121168185584094	0.0431034981220386	1
GO:0002925	positive regulation of humoral immune response mediated by circulating immunoglobulin	BP	1	1	117	9656	TR118438_c0_g1	0.0121168185584094	0.0431034981220386	1
GO:0006068	ethanol catabolic process	BP	1	1	117	9656	TR23857_c0_g1	0.0121168185584094	0.0431034981220386	1
GO:0006593	ornithine catabolic process	BP	1	1	117	9656	TR25166_c5_g1	0.0121168185584094	0.0431034981220386	1
GO:0009087	methionine catabolic process	BP	1	1	117	9656	TR36596_c0_g1	0.0121168185584094	0.0431034981220386	1
GO:0009258	10-formyltetrahydrofolate catabolic process	BP	1	1	117	9656	TR19839_c0_g5	0.0121168185584094	0.0431034981220386	1
GO:0009397	folic acid-containing compound catabolic process	BP	1	1	117	9656	TR19839_c0_g5	0.0121168185584094	0.0431034981220386	1
GO:0009744	response to sucrose	BP	1	1	117	9656	TR50315_c0_g1	0.0121168185584094	0.0431034981220386	1
GO:0009820	alkaloid metabolic process	BP	1	1	117	9656	TR17748_c2_g1	0.0121168185584094	0.0431034981220386	1
GO:0010616	negative regulation of cardiac muscle adaptation	BP	1	1	117	9656	TR62490_c0_g2	0.0121168185584094	0.0431034981220386	1
GO:0010747	positive regulation of plasma membrane long-chain fatty acid transport	BP	1	1	117	9656	TR15661_c0_g1	0.0121168185584094	0.0431034981220386	1
GO:0010902	positive regulation of very-low-density lipoprotein particle remodeling	BP	1	1	117	9656	TR29022_c0_g1	0.0121168185584094	0.0431034981220386	1
GO:0010987	negative regulation of high-density lipoprotein particle clearance	BP	1	1	117	9656	TR19358_c0_g1	0.0121168185584094	0.0431034981220386	1
GO:0014011	Schwann cell proliferation involved in axon regeneration	BP	1	1	117	9656	TR17596_c0_g1	0.0121168185584094	0.0431034981220386	1
GO:0015759	beta-glucoside transport	BP	1	1	117	9656	TR3833_c0_g1	0.0121168185584094	0.0431034981220386	1
GO:0018894	dibenzo-p-dioxin metabolic process	BP	1	1	117	9656	TR17748_c2_g1	0.0121168185584094	0.0431034981220386	1
GO:0018931	naphthalene metabolic process	BP	1	1	117	9656	TR64003_c0_g1	0.0121168185584094	0.0431034981220386	1
GO:0018979	trichloroethylene metabolic process	BP	1	1	117	9656	TR64003_c0_g1	0.0121168185584094	0.0431034981220386	1
GO:0019240	citrulline biosynthetic process	BP	1	1	117	9656	TR25166_c5_g1	0.0121168185584094	0.0431034981220386	1
GO:0034213	quinolinate catabolic process	BP	1	1	117	9656	TR74673_c0_g1	0.0121168185584094	0.0431034981220386	1
GO:0034756	regulation of iron ion transport	BP	1	1	117	9656	TR16425_c0_g1	0.0121168185584094	0.0431034981220386	1
GO:0034757	negative regulation of iron ion transport	BP	1	1	117	9656	TR16425_c0_g1	0.0121168185584094	0.0431034981220386	1
GO:0034759	regulation of iron ion transmembrane transport	BP	1	1	117	9656	TR16425_c0_g1	0.0121168185584094	0.0431034981220386	1
GO:0034760	negative regulation of iron ion transmembrane transport	BP	1	1	117	9656	TR16425_c0_g1	0.0121168185584094	0.0431034981220386	1
GO:0042196	chlorinated hydrocarbon metabolic process	BP	1	1	117	9656	TR64003_c0_g1	0.0121168185584094	0.0431034981220386	1
GO:0042197	halogenated hydrocarbon metabolic process	BP	1	1	117	9656	TR64003_c0_g1	0.0121168185584094	0.0431034981220386	1
GO:0042536	negative regulation of tumor necrosis factor biosynthetic process	BP	1	1	117	9656	TR62490_c0_g2	0.0121168185584094	0.0431034981220386	1
GO:0042560	pteridine-containing compound catabolic process	BP	1	1	117	9656	TR19839_c0_g5	0.0121168185584094	0.0431034981220386	1
GO:0042637	catagen	BP	1	1	117	9656	TR18400_c0_g1	0.0121168185584094	0.0431034981220386	1
GO:0042738	exogenous drug catabolic process	BP	1	1	117	9656	TR17748_c2_g1	0.0121168185584094	0.0431034981220386	1
GO:0042946	glucoside transport	BP	1	1	117	9656	TR3833_c0_g1	0.0121168185584094	0.0431034981220386	1
GO:0043322	negative regulation of natural killer cell degranulation	BP	1	1	117	9656	TR28554_c0_g1	0.0121168185584094	0.0431034981220386	1
GO:0046327	glycerol biosynthetic process from pyruvate	BP	1	1	117	9656	TR10741_c1_g1	0.0121168185584094	0.0431034981220386	1
GO:0046642	negative regulation of alpha-beta T cell proliferation	BP	1	1	117	9656	TR28554_c0_g1	0.0121168185584094	0.0431034981220386	1
GO:0060268	negative regulation of respiratory burst	BP	1	1	117	9656	TR11695_c0_g1	0.0121168185584094	0.0431034981220386	1
GO:0060332	positive regulation of response to interferon-gamma	BP	1	1	117	9656	TR118438_c0_g1	0.0121168185584094	0.0431034981220386	1
GO:0060335	positive regulation of interferon-gamma-mediated signaling pathway	BP	1	1	117	9656	TR118438_c0_g1	0.0121168185584094	0.0431034981220386	1
GO:0060621	negative regulation of cholesterol import	BP	1	1	117	9656	TR3833_c0_g1	0.0121168185584094	0.0431034981220386	1
GO:0060694	regulation of cholesterol transporter activity	BP	1	1	117	9656	TR3833_c0_g1	0.0121168185584094	0.0431034981220386	1
GO:0060695	negative regulation of cholesterol transporter activity	BP	1	1	117	9656	TR3833_c0_g1	0.0121168185584094	0.0431034981220386	1
GO:0070408	carbamoyl phosphate metabolic process	BP	1	1	117	9656	TR12230_c0_g2	0.0121168185584094	0.0431034981220386	1
GO:0070409	carbamoyl phosphate biosynthetic process	BP	1	1	117	9656	TR12230_c0_g2	0.0121168185584094	0.0431034981220386	1
GO:0070447	positive regulation of oligodendrocyte progenitor proliferation	BP	1	1	117	9656	TR7050_c0_g1	0.0121168185584094	0.0431034981220386	1
GO:0071400	cellular response to oleic acid	BP	1	1	117	9656	TR56758_c0_g2	0.0121168185584094	0.0431034981220386	1
GO:0071615	oxidative deethylation	BP	1	1	117	9656	TR17748_c2_g1	0.0121168185584094	0.0431034981220386	1
GO:0072538	T-helper 17 type immune response	BP	1	1	117	9656	TR28554_c0_g1	0.0121168185584094	0.0431034981220386	1
GO:0090107	regulation of high-density lipoprotein particle assembly	BP	1	1	117	9656	TR21018_c0_g1	0.0121168185584094	0.0431034981220386	1
GO:0090210	regulation of establishment of blood-brain barrier	BP	1	1	117	9656	TR118849_c0_g1	0.0121168185584094	0.0431034981220386	1
GO:0090212	negative regulation of establishment of blood-brain barrier	BP	1	1	117	9656	TR118849_c0_g1	0.0121168185584094	0.0431034981220386	1
GO:0090420	naphthalene-containing compound metabolic process	BP	1	1	117	9656	TR64003_c0_g1	0.0121168185584094	0.0431034981220386	1
GO:0097089	methyl-branched fatty acid metabolic process	BP	1	1	117	9656	TR24638_c0_g1	0.0121168185584094	0.0431034981220386	1
GO:0097272	ammonia homeostasis	BP	1	1	117	9656	TR25166_c5_g1	0.0121168185584094	0.0431034981220386	1
GO:0110112	regulation of lipid transporter activity	BP	1	1	117	9656	TR3833_c0_g1	0.0121168185584094	0.0431034981220386	1
GO:0110114	negative regulation of lipid transporter activity	BP	1	1	117	9656	TR3833_c0_g1	0.0121168185584094	0.0431034981220386	1
GO:1900148	negative regulation of Schwann cell migration	BP	1	1	117	9656	TR17596_c0_g1	0.0121168185584094	0.0431034981220386	1
GO:1900736	regulation of phospholipase C-activating G protein-coupled receptor signaling pathway	BP	1	1	117	9656	TR37135_c0_g1	0.0121168185584094	0.0431034981220386	1
GO:1900738	positive regulation of phospholipase C-activating G protein-coupled receptor signaling pathway	BP	1	1	117	9656	TR37135_c0_g1	0.0121168185584094	0.0431034981220386	1
GO:1901656	glycoside transport	BP	1	1	117	9656	TR3833_c0_g1	0.0121168185584094	0.0431034981220386	1
GO:1903243	negative regulation of cardiac muscle hypertrophy in response to stress	BP	1	1	117	9656	TR62490_c0_g2	0.0121168185584094	0.0431034981220386	1
GO:1903961	positive regulation of anion transmembrane transport	BP	1	1	117	9656	TR15661_c0_g1	0.0121168185584094	0.0431034981220386	1
GO:1905044	regulation of Schwann cell proliferation involved in axon regeneration	BP	1	1	117	9656	TR17596_c0_g1	0.0121168185584094	0.0431034981220386	1
GO:1905045	negative regulation of Schwann cell proliferation involved in axon regeneration	BP	1	1	117	9656	TR17596_c0_g1	0.0121168185584094	0.0431034981220386	1
GO:2000266	regulation of blood coagulation, intrinsic pathway	BP	1	1	117	9656	TR11370_c0_g1	0.0121168185584094	0.0431034981220386	1
GO:2000295	regulation of hydrogen peroxide catabolic process	BP	1	1	117	9656	TR93512_c0_g1	0.0121168185584094	0.0431034981220386	1
GO:2000296	negative regulation of hydrogen peroxide catabolic process	BP	1	1	117	9656	TR93512_c0_g1	0.0121168185584094	0.0431034981220386	1
GO:2000316	regulation of T-helper 17 type immune response	BP	1	1	117	9656	TR28554_c0_g1	0.0121168185584094	0.0431034981220386	1
GO:2000485	regulation of glutamine transport	BP	1	1	117	9656	TR15902_c1_g1	0.0121168185584094	0.0431034981220386	1
GO:2000487	positive regulation of glutamine transport	BP	1	1	117	9656	TR15902_c1_g1	0.0121168185584094	0.0431034981220386	1
GO:2000562	negative regulation of CD4-positive, alpha-beta T cell proliferation	BP	1	1	117	9656	TR28554_c0_g1	0.0121168185584094	0.0431034981220386	1
GO:2000910	negative regulation of sterol import	BP	1	1	117	9656	TR3833_c0_g1	0.0121168185584094	0.0431034981220386	1
GO:0000246	delta24(24-1) sterol reductase activity	MF	1	1	117	9656	TR42438_c0_g1	0.0121168185584094	0.0431034981220386	1
GO:0001792	polymeric immunoglobulin receptor activity	MF	1	1	117	9656	TR42746_c0_g3	0.0121168185584094	0.0431034981220386	1
GO:0003837	beta-ureidopropionase activity	MF	1	1	117	9656	TR82525_c0_g1	0.0121168185584094	0.0431034981220386	1
GO:0003846	2-acylglycerol O-acyltransferase activity	MF	1	1	117	9656	TR56758_c0_g2	0.0121168185584094	0.0431034981220386	1
GO:0003885	D-arabinono-1,4-lactone oxidase activity	MF	1	1	117	9656	TR17222_c0_g1	0.0121168185584094	0.0431034981220386	1
GO:0004056	argininosuccinate lyase activity	MF	1	1	117	9656	TR15925_c0_g1	0.0121168185584094	0.0431034981220386	1
GO:0004070	aspartate carbamoyltransferase activity	MF	1	1	117	9656	TR12230_c0_g2	0.0121168185584094	0.0431034981220386	1
GO:0004087	carbamoyl-phosphate synthase (ammonia) activity	MF	1	1	117	9656	TR12230_c0_g2	0.0121168185584094	0.0431034981220386	1
GO:0004088	carbamoyl-phosphate synthase (glutamine-hydrolyzing) activity	MF	1	1	117	9656	TR12230_c0_g2	0.0121168185584094	0.0431034981220386	1
GO:0004122	cystathionine beta-synthase activity	MF	1	1	117	9656	TR35506_c0_g1	0.0121168185584094	0.0431034981220386	1
GO:0004124	cysteine synthase activity	MF	1	1	117	9656	TR35506_c0_g1	0.0121168185584094	0.0431034981220386	1
GO:0004144	diacylglycerol O-acyltransferase activity	MF	1	1	117	9656	TR56758_c0_g2	0.0121168185584094	0.0431034981220386	1
GO:0004454	ketohexokinase activity	MF	1	1	117	9656	TR50315_c0_g1	0.0121168185584094	0.0431034981220386	1
GO:0004502	kynurenine 3-monooxygenase activity	MF	1	1	117	9656	TR118761_c0_g1	0.0121168185584094	0.0431034981220386	1
GO:0004585	ornithine carbamoyltransferase activity	MF	1	1	117	9656	TR25166_c5_g1	0.0121168185584094	0.0431034981220386	1
GO:0004607	phosphatidylcholine-sterol O-acyltransferase activity	MF	1	1	117	9656	TR21018_c0_g1	0.0121168185584094	0.0431034981220386	1
GO:0004613	phosphoenolpyruvate carboxykinase (GTP) activity	MF	1	1	117	9656	TR10741_c1_g1	0.0121168185584094	0.0431034981220386	1
GO:0004727	prenylated protein tyrosine phosphatase activity	MF	1	1	117	9656	TR31936_c0_g1	0.0121168185584094	0.0431034981220386	1
GO:0004790	thioether S-methyltransferase activity	MF	1	1	117	9656	TR79821_c0_g1	0.0121168185584094	0.0431034981220386	1
GO:0004838	L-tyrosine:2-oxoglutarate aminotransferase activity	MF	1	1	117	9656	TR23404_c0_g1	0.0121168185584094	0.0431034981220386	1
GO:0005332	gamma-aminobutyric acid:sodium symporter activity	MF	1	1	117	9656	TR28253_c0_g1	0.0121168185584094	0.0431034981220386	1
GO:0008431	vitamin E binding	MF	1	1	117	9656	TR118849_c0_g1	0.0121168185584094	0.0431034981220386	1
GO:0015091	ferric iron transmembrane transporter activity	MF	1	1	117	9656	TR7050_c0_g1	0.0121168185584094	0.0431034981220386	1
GO:0015185	gamma-aminobutyric acid transmembrane transporter activity	MF	1	1	117	9656	TR28253_c0_g1	0.0121168185584094	0.0431034981220386	1
GO:0016155	formyltetrahydrofolate dehydrogenase activity	MF	1	1	117	9656	TR19839_c0_g5	0.0121168185584094	0.0431034981220386	1
GO:0016213	linoleoyl-CoA desaturase activity	MF	1	1	117	9656	TR47865_c0_g1	0.0121168185584094	0.0431034981220386	1
GO:0016662	oxidoreductase activity, acting on other nitrogenous compounds as donors, cytochrome as acceptor	MF	1	1	117	9656	TR35506_c0_g1	0.0121168185584094	0.0431034981220386	1
GO:0016713	oxidoreductase activity, acting on paired donors, with incorporation or reduction of molecular oxygen, reduced iron-sulfur protein as one donor, and incorporation of one atom of oxygen	MF	1	1	117	9656	TR21742_c0_g1	0.0121168185584094	0.0431034981220386	1
GO:0018467	formaldehyde dehydrogenase activity	MF	1	1	117	9656	TR23857_c0_g1	0.0121168185584094	0.0431034981220386	1
GO:0018479	benzaldehyde dehydrogenase (NAD+) activity	MF	1	1	117	9656	TR10886_c0_g1	0.0121168185584094	0.0431034981220386	1
GO:0018685	alkane 1-monooxygenase activity	MF	1	1	117	9656	TR21742_c0_g1	0.0121168185584094	0.0431034981220386	1
GO:0030292	protein tyrosine kinase inhibitor activity	MF	1	1	117	9656	TR15820_c0_g1	0.0121168185584094	0.0431034981220386	1
GO:0030294	receptor signaling protein tyrosine kinase inhibitor activity	MF	1	1	117	9656	TR15820_c0_g1	0.0121168185584094	0.0431034981220386	1
GO:0030748	amine N-methyltransferase activity	MF	1	1	117	9656	TR79821_c0_g1	0.0121168185584094	0.0431034981220386	1
GO:0033721	aldehyde dehydrogenase (NADP+) activity	MF	1	1	117	9656	TR19839_c0_g5	0.0121168185584094	0.0431034981220386	1
GO:0048244	phytanoyl-CoA dioxygenase activity	MF	1	1	117	9656	TR24638_c0_g1	0.0121168185584094	0.0431034981220386	1
GO:0050051	leukotriene-B4 20-monooxygenase activity	MF	1	1	117	9656	TR21742_c0_g1	0.0121168185584094	0.0431034981220386	1
GO:0050105	L-gulonolactone oxidase activity	MF	1	1	117	9656	TR17222_c0_g1	0.0121168185584094	0.0431034981220386	1
GO:0050152	omega-amidase activity	MF	1	1	117	9656	TR38130_c0_g2	0.0121168185584094	0.0431034981220386	1
GO:0050252	retinol O-fatty-acyltransferase activity	MF	1	1	117	9656	TR56758_c0_g2	0.0121168185584094	0.0431034981220386	1
GO:0050421	nitrite reductase (NO-forming) activity	MF	1	1	117	9656	TR35506_c0_g1	0.0121168185584094	0.0431034981220386	1
GO:0050614	delta24-sterol reductase activity	MF	1	1	117	9656	TR42438_c0_g1	0.0121168185584094	0.0431034981220386	1
GO:0051990	(R)-2-hydroxyglutarate dehydrogenase activity	MF	1	1	117	9656	TR62944_c0_g4	0.0121168185584094	0.0431034981220386	1
GO:0070025	carbon monoxide binding	MF	1	1	117	9656	TR35506_c0_g1	0.0121168185584094	0.0431034981220386	1
GO:0070026	nitric oxide binding	MF	1	1	117	9656	TR35506_c0_g1	0.0121168185584094	0.0431034981220386	1
GO:0070404	NADH binding	MF	1	1	117	9656	TR19113_c0_g1	0.0121168185584094	0.0431034981220386	1
GO:0070547	L-tyrosine aminotransferase activity	MF	1	1	117	9656	TR23404_c0_g1	0.0121168185584094	0.0431034981220386	1
GO:0072510	trivalent inorganic cation transmembrane transporter activity	MF	1	1	117	9656	TR7050_c0_g1	0.0121168185584094	0.0431034981220386	1
GO:0097690	iron channel inhibitor activity	MF	1	1	117	9656	TR16425_c0_g1	0.0121168185584094	0.0431034981220386	1
GO:1904047	S-adenosyl-L-methionine binding	MF	1	1	117	9656	TR35506_c0_g1	0.0121168185584094	0.0431034981220386	1
GO:0001894	tissue homeostasis	BP	4	74	117	9656	TR16425_c0_g1,TR15820_c0_g1,TR57296_c0_g3,TR7050_c0_g1	0.0122874666896659	0.0436670130963425	0.0540540540540541
GO:0031100	animal organ regeneration	BP	3	40	117	9656	TR11695_c0_g1,TR132182_c0_g1,TR3833_c0_g1	0.0123665608753355	0.0439043673663653	0.075
GO:0055065	metal ion homeostasis	BP	7	206	117	9656	TR118438_c0_g1,TR16425_c0_g1,TR5535_c0_g1,TR7050_c0_g1,TR40646_c0_g1,TR57296_c0_g3,TR37135_c0_g1	0.0124940903811638	0.0443130362624179	0.0339805825242718
GO:1901698	response to nitrogen compound	BP	10	364	117	9656	TR21379_c0_g3,TR57296_c0_g3,TR10741_c1_g1,TR50315_c0_g1,TR19358_c0_g1,TR4443_c0_g1,TR4884_c0_g1,TR15820_c0_g1,TR35506_c0_g1,TR24530_c0_g1	0.0127677212691234	0.0452385595712337	0.0274725274725275
GO:0031669	cellular response to nutrient levels	BP	4	75	117	9656	TR47865_c0_g1,TR13417_c0_g1,TR10741_c1_g1,TR15902_c1_g1	0.012861061457077	0.045433927998862	0.0533333333333333
GO:0043588	skin development	BP	4	75	117	9656	TR57296_c0_g3,TR18400_c0_g1,TR62490_c0_g2,TR42438_c0_g1	0.012861061457077	0.045433927998862	0.0533333333333333
GO:0072350	tricarboxylic acid metabolic process	BP	4	75	117	9656	TR14600_c0_g1,TR15925_c0_g1,TR62944_c0_g4,TR67232_c0_g1	0.012861061457077	0.045433927998862	0.0533333333333333
GO:0016192	vesicle-mediated transport	BP	13	538	117	9656	TR42746_c0_g3,TR19312_c0_g1,TR50453_c0_g1,TR57296_c0_g3,TR28554_c0_g1,TR132529_c0_g1,TR132552_c0_g1,TR5226_c0_g1,TR7050_c0_g1,TR15820_c0_g1,TR538_c1_g2,TR12628_c1_g1,TR30672_c0_g1	0.0131151704087042	0.0462857843899668	0.0241635687732342
GO:0034446	substrate adhesion-dependent cell spreading	BP	3	41	117	9656	TR132182_c0_g1,TR538_c1_g2,TR12414_c0_g1	0.0132270415205513	0.0465424892951944	0.0731707317073171
GO:0016877	ligase activity, forming carbon-sulfur bonds	MF	3	41	117	9656	TR78938_c0_g1,TR15661_c0_g1,TR67232_c0_g1	0.0132270415205513	0.0465424892951944	0.0731707317073171
GO:0005793	endoplasmic reticulum-Golgi intermediate compartment	CC	3	41	117	9656	TR19312_c0_g1,TR12414_c0_g1,TR13417_c0_g1	0.0132270415205513	0.0465424892951944	0.0731707317073171
GO:0002460	adaptive immune response based on somatic recombination of immune receptors built from immunoglobulin superfamily domains	BP	4	76	117	9656	TR12963_c0_g1,TR118438_c0_g1,TR31082_c0_g1,TR28554_c0_g1	0.013451509050605	0.0472856988104025	0.0526315789473684
GO:0022607	cellular component assembly	BP	20	980	117	9656	TR538_c1_g2,TR12414_c0_g1,TR14218_c0_g1,TR19358_c0_g1,TR132182_c0_g1,TR29022_c0_g1,TR3833_c0_g1,TR14340_c0_g4,TR15925_c0_g1,TR132529_c0_g1,TR132552_c0_g1,TR31082_c0_g1,TR5226_c0_g1,TR74673_c0_g1,TR10886_c0_g1,TR36596_c0_g1,TR12628_c1_g1,TR95923_c0_g1,TR25166_c5_g1,TR21018_c0_g1	0.0135500328775753	0.0475851548299102	0.0204081632653061
GO:0042327	positive regulation of phosphorylation	BP	8	260	117	9656	TR57296_c0_g3,TR37135_c0_g1,TR7050_c0_g1,TR28554_c0_g1,TR12628_c1_g1,TR132529_c0_g1,TR132552_c0_g1,TR5226_c0_g1	0.0135718390214418	0.0476148688579199	0.0307692307692308
GO:0006873	cellular ion homeostasis	BP	7	210	117	9656	TR118438_c0_g1,TR16425_c0_g1,TR5535_c0_g1,TR7050_c0_g1,TR40646_c0_g1,TR37135_c0_g1,TR118849_c0_g1	0.0137718249652631	0.0480916979894749	0.0333333333333333
GO:0019730	antimicrobial humoral response	BP	2	15	117	9656	TR132529_c0_g1,TR132552_c0_g1	0.0137886230502334	0.0480916979894749	0.133333333333333
GO:0043506	regulation of JUN kinase activity	BP	2	15	117	9656	TR7050_c0_g1,TR35506_c0_g1	0.0137886230502334	0.0480916979894749	0.133333333333333
GO:0060612	adipose tissue development	BP	2	15	117	9656	TR56758_c0_g2,TR75092_c0_g1	0.0137886230502334	0.0480916979894749	0.133333333333333
GO:1905207	regulation of cardiocyte differentiation	BP	2	15	117	9656	TR51806_c0_g1,TR57296_c0_g3	0.0137886230502334	0.0480916979894749	0.133333333333333
GO:0001540	amyloid-beta binding	MF	2	15	117	9656	TR132182_c0_g1,TR9045_c0_g1	0.0137886230502334	0.0480916979894749	0.133333333333333
GO:0055076	transition metal ion homeostasis	BP	4	77	117	9656	TR118438_c0_g1,TR16425_c0_g1,TR5535_c0_g1,TR7050_c0_g1	0.0140589708287996	0.0489867264815986	0.051948051948052
GO:0016765	transferase activity, transferring alkyl or aryl (other than methyl) groups	MF	3	42	117	9656	TR35506_c0_g1,TR51806_c0_g1,TR36596_c0_g1	0.0141209239185619	0.0491545917477354	0.0714285714285714
GO:0050660	flavin adenine dinucleotide binding	MF	5	118	117	9656	TR118761_c0_g1,TR7997_c0_g1,TR17222_c0_g1,TR42438_c0_g1,TR66429_c0_g2	0.0141783723924436	0.0492777575635306	0.0423728813559322
GO:0031667	response to nutrient levels	BP	6	163	117	9656	TR11370_c0_g1,TR47865_c0_g1,TR13417_c0_g1,TR10741_c1_g1,TR15902_c1_g1,TR35506_c0_g1	0.0141839285363638	0.0492777575635306	0.0368098159509202
GO:0014070	response to organic cyclic compound	BP	9	317	117	9656	TR538_c1_g2,TR75092_c0_g1,TR62944_c0_g4,TR14600_c0_g1,TR21018_c0_g1,TR23404_c0_g1,TR35506_c0_g1,TR57296_c0_g3,TR25356_c0_g1	0.014697359361071	0.0509622723034998	0.028391167192429
GO:0031401	positive regulation of protein modification process	BP	9	317	117	9656	TR57296_c0_g3,TR37135_c0_g1,TR7050_c0_g1,TR28554_c0_g1,TR13417_c0_g1,TR12628_c1_g1,TR132529_c0_g1,TR132552_c0_g1,TR5226_c0_g1	0.014697359361071	0.0509622723034998	0.028391167192429
GO:0050866	negative regulation of cell activation	BP	3	43	117	9656	TR12628_c1_g1,TR28554_c0_g1,TR5226_c0_g1	0.0150483710706479	0.0520781648691289	0.0697674418604651
GO:1903426	regulation of reactive oxygen species biosynthetic process	BP	3	43	117	9656	TR14600_c0_g1,TR31082_c0_g1,TR57296_c0_g3	0.0150483710706479	0.0520781648691289	0.0697674418604651
GO:0009063	cellular amino acid catabolic process	BP	4	79	117	9656	TR23404_c0_g1,TR25166_c5_g1,TR36596_c0_g1,TR118761_c0_g1	0.0153255561834066	0.0529860314558088	0.0506329113924051
GO:0002474	antigen processing and presentation of peptide antigen via MHC class I	BP	2	16	117	9656	TR12963_c0_g1,TR538_c1_g2	0.0156348025992288	0.0535364449846914	0.125
GO:0006577	amino-acid betaine metabolic process	BP	2	16	117	9656	TR14340_c0_g4,TR17805_c0_g1	0.0156348025992288	0.0535364449846914	0.125
GO:0009404	toxin metabolic process	BP	2	16	117	9656	TR17748_c2_g1,TR35506_c0_g1	0.0156348025992288	0.0535364449846914	0.125
GO:0010742	macrophage derived foam cell differentiation	BP	2	16	117	9656	TR13211_c0_g1,TR31082_c0_g1	0.0156348025992288	0.0535364449846914	0.125
GO:0042982	amyloid precursor protein metabolic process	BP	2	16	117	9656	TR9045_c0_g1,TR42438_c0_g1	0.0156348025992288	0.0535364449846914	0.125
GO:0046185	aldehyde catabolic process	BP	2	16	117	9656	TR7327_c1_g1,TR23857_c0_g1	0.0156348025992288	0.0535364449846914	0.125
GO:0060135	maternal process involved in female pregnancy	BP	2	16	117	9656	TR18400_c0_g1,TR35506_c0_g1	0.0156348025992288	0.0535364449846914	0.125
GO:0090077	foam cell differentiation	BP	2	16	117	9656	TR13211_c0_g1,TR31082_c0_g1	0.0156348025992288	0.0535364449846914	0.125
GO:0001848	complement binding	MF	2	16	117	9656	TR31082_c0_g1,TR5237_c0_g1	0.0156348025992288	0.0535364449846914	0.125
GO:0031983	vesicle lumen	CC	2	16	117	9656	TR57296_c0_g3,TR13211_c0_g1	0.0156348025992288	0.0535364449846914	0.125
GO:0051247	positive regulation of protein metabolic process	BP	12	492	117	9656	TR57296_c0_g3,TR37135_c0_g1,TR7050_c0_g1,TR28554_c0_g1,TR13417_c0_g1,TR25356_c0_g1,TR3833_c0_g1,TR12628_c1_g1,TR132529_c0_g1,TR132552_c0_g1,TR5226_c0_g1,TR16425_c0_g1	0.0158699443633628	0.0542895124529995	0.024390243902439
GO:0045927	positive regulation of growth	BP	4	80	117	9656	TR37135_c0_g1,TR57296_c0_g3,TR12414_c0_g1,TR51806_c0_g1	0.0159849762479284	0.0546306467936864	0.05
GO:0010906	regulation of glucose metabolic process	BP	3	44	117	9656	TR56758_c0_g2,TR50315_c0_g1,TR75092_c0_g1	0.016009524491954	0.0546621850596095	0.0681818181818182
GO:0043170	macromolecule metabolic process	BP	55	3572	117	9656	TR16425_c0_g1,TR25356_c0_g1,TR538_c1_g2,TR57296_c0_g3,TR132182_c0_g1,TR37135_c0_g1,TR62490_c0_g2,TR12230_c0_g2,TR5535_c0_g1,TR7327_c1_g1,TR31936_c0_g1,TR10741_c1_g1,TR15925_c0_g1,TR17805_c0_g1,TR25106_c0_g1,TR93512_c0_g1,TR13417_c0_g1,TR18400_c0_g1,TR5237_c0_g1,TR31082_c0_g1,TR7050_c0_g1,TR11695_c0_g1,TR10661_c0_g1,TR11370_c0_g1,TR40646_c0_g1,TR42638_c0_g1,TR4443_c0_g1,TR4884_c0_g1,TR17748_c2_g1,…	0.0162601378248223	0.055464791356564	0.0153975363941769
GO:0040008	regulation of growth	BP	7	218	117	9656	TR37135_c0_g1,TR57296_c0_g3,TR15820_c0_g1,TR25051_c0_g1,TR12414_c0_g1,TR27360_c0_g1,TR51806_c0_g1	0.0166047845990622	0.0565618320149397	0.0321100917431193
GO:0031090	organelle membrane	CC	20	1000	117	9656	TR13211_c0_g1,TR17596_c0_g1,TR66429_c0_g2,TR118761_c0_g1,TR12230_c0_g2,TR14340_c0_g4,TR15661_c0_g1,TR25166_c5_g1,TR56073_c0_g1,TR14600_c0_g1,TR15925_c0_g1,TR19312_c0_g1,TR2315_c1_g1,TR9045_c0_g1,TR50453_c0_g1,TR14218_c0_g1,TR57296_c0_g3,TR42746_c0_g3,TR7997_c0_g1,TR7050_c0_g1	0.0166134529012491	0.0565618320149397	0.02
GO:0009746	response to hexose	BP	4	81	117	9656	TR3833_c0_g1,TR50315_c0_g1,TR10661_c0_g1,TR19358_c0_g1	0.0166620034556198	0.056619074599668	0.0493827160493827
GO:0009749	response to glucose	BP	4	81	117	9656	TR10661_c0_g1,TR19358_c0_g1,TR3833_c0_g1,TR50315_c0_g1	0.0166620034556198	0.056619074599668	0.0493827160493827
GO:0036094	small molecule binding	MF	33	1906	117	9656	TR66429_c0_g2,TR7997_c0_g1,TR23857_c0_g1,TR12230_c0_g2,TR13417_c0_g1,TR14600_c0_g1,TR15661_c0_g1,TR36596_c0_g1,TR50315_c0_g1,TR57296_c0_g3,TR67232_c0_g1,TR78938_c0_g1,TR9045_c0_g1,TR10741_c1_g1,TR118849_c0_g1,TR35506_c0_g1,TR64003_c0_g1,TR132182_c0_g1,TR29022_c0_g1,TR31082_c0_g1,TR3833_c0_g1,TR23404_c0_g1,TR25166_c5_g1,TR19391_c0_g1,TR24638_c0_g1,TR21379_c0_g3,TR5535_c0_g1,TR17222_c0_g1,TR42438_c…	0.0167789687352745	0.0569622839652326	0.0173137460650577
GO:0043549	regulation of kinase activity	BP	7	219	117	9656	TR57296_c0_g3,TR62490_c0_g2,TR7050_c0_g1,TR35506_c0_g1,TR25356_c0_g1,TR12628_c1_g1,TR37135_c0_g1	0.0169859137086728	0.0575636368959804	0.0319634703196347
GO:0051384	response to glucocorticoid	BP	3	45	117	9656	TR14600_c0_g1,TR21018_c0_g1,TR23404_c0_g1	0.0170045048453933	0.0575636368959804	0.0666666666666667
GO:0030674	protein binding, bridging	MF	3	45	117	9656	TR132529_c0_g1,TR132552_c0_g1,TR5226_c0_g1	0.0170045048453933	0.0575636368959804	0.0666666666666667
GO:0031345	negative regulation of cell projection organization	BP	4	82	117	9656	TR12963_c0_g1,TR50453_c0_g1,TR27360_c0_g1,TR17596_c0_g1	0.0173567728826443	0.0585339939936434	0.0487804878048781
GO:0005342	organic acid transmembrane transporter activity	MF	4	82	117	9656	TR16495_c0_g2,TR15902_c1_g1,TR28253_c0_g1,TR24566_c0_g1	0.0173567728826443	0.0585339939936434	0.0487804878048781
GO:0046943	carboxylic acid transmembrane transporter activity	MF	4	82	117	9656	TR16495_c0_g2,TR15902_c1_g1,TR28253_c0_g1,TR24566_c0_g1	0.0173567728826443	0.0585339939936434	0.0487804878048781
GO:0005770	late endosome	CC	4	82	117	9656	TR14218_c0_g1,TR57296_c0_g3,TR118849_c0_g1,TR7050_c0_g1	0.0173567728826443	0.0585339939936434	0.0487804878048781
GO:0001755	neural crest cell migration	BP	2	17	117	9656	TR12414_c0_g1,TR27360_c0_g1	0.0175805685969252	0.0587335849754955	0.117647058823529
GO:0002708	positive regulation of lymphocyte mediated immunity	BP	2	17	117	9656	TR12963_c0_g1,TR118438_c0_g1	0.0175805685969252	0.0587335849754955	0.117647058823529
GO:0007606	sensory perception of chemical stimulus	BP	2	17	117	9656	TR25051_c0_g1,TR42746_c0_g3	0.0175805685969252	0.0587335849754955	0.117647058823529
GO:0009593	detection of chemical stimulus	BP	2	17	117	9656	TR25051_c0_g1,TR42746_c0_g3	0.0175805685969252	0.0587335849754955	0.117647058823529
GO:0010043	response to zinc ion	BP	2	17	117	9656	TR14600_c0_g1,TR50315_c0_g1	0.0175805685969252	0.0587335849754955	0.117647058823529
GO:0010984	regulation of lipoprotein particle clearance	BP	2	17	117	9656	TR19358_c0_g1,TR31082_c0_g1	0.0175805685969252	0.0587335849754955	0.117647058823529
GO:0032651	regulation of interleukin-1 beta production	BP	2	17	117	9656	TR62490_c0_g2,TR132182_c0_g1	0.0175805685969252	0.0587335849754955	0.117647058823529
GO:0042554	superoxide anion generation	BP	2	17	117	9656	TR31082_c0_g1,TR57296_c0_g3	0.0175805685969252	0.0587335849754955	0.117647058823529
GO:0050906	detection of stimulus involved in sensory perception	BP	2	17	117	9656	TR25051_c0_g1,TR42746_c0_g3	0.0175805685969252	0.0587335849754955	0.117647058823529
GO:0070189	kynurenine metabolic process	BP	2	17	117	9656	TR118761_c0_g1,TR19391_c0_g1	0.0175805685969252	0.0587335849754955	0.117647058823529
GO:0010605	negative regulation of macromolecule metabolic process	BP	16	746	117	9656	TR16425_c0_g1,TR25356_c0_g1,TR538_c1_g2,TR62490_c0_g2,TR11370_c0_g1,TR40646_c0_g1,TR42638_c0_g1,TR4443_c0_g1,TR4884_c0_g1,TR28554_c0_g1,TR57296_c0_g3,TR9045_c0_g1,TR10661_c0_g1,TR42438_c0_g1,TR37135_c0_g1,TR37395_c0_g4	0.0176533462015223	0.0589215521487665	0.0214477211796247
GO:0007173	epidermal growth factor receptor signaling pathway	BP	3	46	117	9656	TR62490_c0_g2,TR42746_c0_g3,TR57296_c0_g3	0.0180334125619574	0.0600216567360671	0.0652173913043478
GO:0007565	female pregnancy	BP	3	46	117	9656	TR18400_c0_g1,TR35506_c0_g1,TR28554_c0_g1	0.0180334125619574	0.0600216567360671	0.0652173913043478
GO:0034109	homotypic cell-cell adhesion	BP	3	46	117	9656	TR132529_c0_g1,TR132552_c0_g1,TR5226_c0_g1	0.0180334125619574	0.0600216567360671	0.0652173913043478
GO:0034284	response to monosaccharide	BP	4	83	117	9656	TR3833_c0_g1,TR50315_c0_g1,TR10661_c0_g1,TR19358_c0_g1	0.0180694143338114	0.0600854336840996	0.0481927710843374
GO:0019842	vitamin binding	MF	5	126	117	9656	TR118849_c0_g1,TR19391_c0_g1,TR23404_c0_g1,TR35506_c0_g1,TR24638_c0_g1	0.018349161415453	0.0609588528215421	0.0396825396825397
GO:0016049	cell growth	BP	6	173	117	9656	TR37135_c0_g1,TR57296_c0_g3,TR15820_c0_g1,TR12414_c0_g1,TR27360_c0_g1,TR51806_c0_g1	0.0185092467362232	0.0614334812603204	0.0346820809248555
GO:0007167	enzyme linked receptor protein signaling pathway	BP	8	276	117	9656	TR62490_c0_g2,TR42746_c0_g3,TR57296_c0_g3,TR28554_c0_g1,TR13417_c0_g1,TR15820_c0_g1,TR7050_c0_g1,TR50453_c0_g1	0.0187974156468187	0.0622828103691792	0.0289855072463768
GO:0006650	glycerophospholipid metabolic process	BP	4	84	117	9656	TR132182_c0_g1,TR21018_c0_g1,TR3833_c0_g1,TR29022_c0_g1	0.0188000523451811	0.0622828103691792	0.0476190476190476
GO:0043410	positive regulation of MAPK cascade	BP	5	127	117	9656	TR57296_c0_g3,TR7050_c0_g1,TR132529_c0_g1,TR132552_c0_g1,TR5226_c0_g1	0.0189216629527545	0.0626275449122709	0.0393700787401575
GO:0046982	protein heterodimerization activity	MF	6	174	117	9656	TR107465_c0_g1,TR12963_c0_g1,TR3833_c0_g1,TR53971_c0_g2,TR57296_c0_g3,TR67232_c0_g1	0.0189863542186593	0.0627834215497465	0.0344827586206897
GO:1901565	organonitrogen compound catabolic process	BP	14	628	117	9656	TR13417_c0_g1,TR18400_c0_g1,TR23404_c0_g1,TR25166_c5_g1,TR10661_c0_g1,TR36596_c0_g1,TR19839_c0_g5,TR118761_c0_g1,TR25356_c0_g1,TR74673_c0_g1,TR13211_c0_g1,TR57296_c0_g3,TR14218_c0_g1,TR16425_c0_g1	0.0193335414153646	0.0638722923796491	0.0222929936305732
GO:0006875	cellular metal ion homeostasis	BP	6	175	117	9656	TR118438_c0_g1,TR16425_c0_g1,TR5535_c0_g1,TR7050_c0_g1,TR40646_c0_g1,TR37135_c0_g1	0.0194718268575154	0.0642696375833627	0.0342857142857143
GO:0002367	cytokine production involved in immune response	BP	2	18	117	9656	TR132182_c0_g1,TR3833_c0_g1	0.0196232797259001	0.0642937209017555	0.111111111111111
GO:0002705	positive regulation of leukocyte mediated immunity	BP	2	18	117	9656	TR12963_c0_g1,TR118438_c0_g1	0.0196232797259001	0.0642937209017555	0.111111111111111
GO:0032233	positive regulation of actin filament bundle assembly	BP	2	18	117	9656	TR12628_c1_g1,TR132182_c0_g1	0.0196232797259001	0.0642937209017555	0.111111111111111
GO:0032611	interleukin-1 beta production	BP	2	18	117	9656	TR62490_c0_g2,TR132182_c0_g1	0.0196232797259001	0.0642937209017555	0.111111111111111
GO:0033539	fatty acid beta-oxidation using acyl-CoA dehydrogenase	BP	2	18	117	9656	TR66429_c0_g2,TR7997_c0_g1	0.0196232797259001	0.0642937209017555	0.111111111111111
GO:0045540	regulation of cholesterol biosynthetic process	BP	2	18	117	9656	TR51806_c0_g1,TR13211_c0_g1	0.0196232797259001	0.0642937209017555	0.111111111111111
GO:0090322	regulation of superoxide metabolic process	BP	2	18	117	9656	TR31082_c0_g1,TR57296_c0_g3	0.0196232797259001	0.0642937209017555	0.111111111111111
GO:0106118	regulation of sterol biosynthetic process	BP	2	18	117	9656	TR13211_c0_g1,TR51806_c0_g1	0.0196232797259001	0.0642937209017555	0.111111111111111
GO:0090407	organophosphate biosynthetic process	BP	10	390	117	9656	TR132182_c0_g1,TR21018_c0_g1,TR3833_c0_g1,TR15661_c0_g1,TR74673_c0_g1,TR118761_c0_g1,TR51806_c0_g1,TR50315_c0_g1,TR12230_c0_g2,TR62944_c0_g4	0.0197710953860908	0.0647185948051119	0.0256410256410256
GO:0010647	positive regulation of cell communication	BP	11	449	117	9656	TR57296_c0_g3,TR7050_c0_g1,TR28554_c0_g1,TR37135_c0_g1,TR132182_c0_g1,TR10661_c0_g1,TR118438_c0_g1,TR132529_c0_g1,TR132552_c0_g1,TR5226_c0_g1,TR538_c1_g2	0.0200373203183099	0.0655299348265167	0.0244988864142539
GO:0019882	antigen processing and presentation	BP	3	48	117	9656	TR12963_c0_g1,TR538_c1_g2,TR25051_c0_g1	0.0201933142774955	0.065979620276652	0.0625
GO:0010243	response to organonitrogen compound	BP	9	335	117	9656	TR57296_c0_g3,TR10741_c1_g1,TR50315_c0_g1,TR19358_c0_g1,TR4443_c0_g1,TR4884_c0_g1,TR15820_c0_g1,TR35506_c0_g1,TR21379_c0_g3	0.0203158330543597	0.0663192061646434	0.026865671641791
GO:0051260	protein homooligomerization	BP	5	130	117	9656	TR14218_c0_g1,TR10886_c0_g1,TR36596_c0_g1,TR25166_c5_g1,TR14340_c0_g4	0.0207095295740583	0.0675425973676782	0.0384615384615385
GO:0031960	response to corticosteroid	BP	3	49	117	9656	TR14600_c0_g1,TR21018_c0_g1,TR23404_c0_g1	0.0213244133762475	0.0691842289253111	0.0612244897959184
GO:0042136	neurotransmitter biosynthetic process	BP	3	49	117	9656	TR14600_c0_g1,TR31082_c0_g1,TR57296_c0_g3	0.0213244133762475	0.0691842289253111	0.0612244897959184
GO:0044706	multi-multicellular organism process	BP	3	49	117	9656	TR28554_c0_g1,TR18400_c0_g1,TR35506_c0_g1	0.0213244133762475	0.0691842289253111	0.0612244897959184
GO:0045807	positive regulation of endocytosis	BP	3	49	117	9656	TR7050_c0_g1,TR15820_c0_g1,TR538_c1_g2	0.0213244133762475	0.0691842289253111	0.0612244897959184
GO:0015293	symporter activity	MF	3	49	117	9656	TR28253_c0_g1,TR15902_c1_g1,TR16495_c0_g2	0.0213244133762475	0.0691842289253111	0.0612244897959184
GO:0060249	anatomical structure homeostasis	BP	5	131	117	9656	TR16425_c0_g1,TR15820_c0_g1,TR57296_c0_g3,TR7050_c0_g1,TR14218_c0_g1	0.0213292185588123	0.0691842289253111	0.0381679389312977
GO:0001910	regulation of leukocyte mediated cytotoxicity	BP	2	19	117	9656	TR12963_c0_g1,TR28554_c0_g1	0.0217603430992025	0.0691998362660964	0.105263157894737
GO:0031341	regulation of cell killing	BP	2	19	117	9656	TR12963_c0_g1,TR28554_c0_g1	0.0217603430992025	0.0691998362660964	0.105263157894737
GO:0032370	positive regulation of lipid transport	BP	2	19	117	9656	TR15661_c0_g1,TR50453_c0_g1	0.0217603430992025	0.0691998362660964	0.105263157894737
GO:0042744	hydrogen peroxide catabolic process	BP	2	19	117	9656	TR93512_c0_g1,TR10661_c0_g1	0.0217603430992025	0.0691998362660964	0.105263157894737
GO:0050820	positive regulation of coagulation	BP	2	19	117	9656	TR37135_c0_g1,TR11695_c0_g1	0.0217603430992025	0.0691998362660964	0.105263157894737
GO:0019003	GDP binding	MF	2	19	117	9656	TR10741_c1_g1,TR67232_c0_g1	0.0217603430992025	0.0691998362660964	0.105263157894737
GO:0032451	demethylase activity	MF	2	19	117	9656	TR13918_c0_g3,TR17748_c2_g1	0.0217603430992025	0.0691998362660964	0.105263157894737
GO:0034185	apolipoprotein binding	MF	2	19	117	9656	TR21018_c0_g1,TR50453_c0_g1	0.0217603430992025	0.0691998362660964	0.105263157894737
GO:0042165	neurotransmitter binding	MF	2	19	117	9656	TR35506_c0_g1,TR28253_c0_g1	0.0217603430992025	0.0691998362660964	0.105263157894737
GO:0070971	endoplasmic reticulum exit site	CC	2	19	117	9656	TR12963_c0_g1,TR13211_c0_g1	0.0217603430992025	0.0691998362660964	0.105263157894737
GO:0023056	positive regulation of signaling	BP	11	455	117	9656	TR57296_c0_g3,TR7050_c0_g1,TR28554_c0_g1,TR37135_c0_g1,TR132182_c0_g1,TR10661_c0_g1,TR118438_c0_g1,TR132529_c0_g1,TR132552_c0_g1,TR5226_c0_g1,TR538_c1_g2	0.0218632522199688	0.0691998362660964	0.0241758241758242
GO:0044429	mitochondrial part	CC	13	576	117	9656	TR51806_c0_g1,TR56073_c0_g1,TR68680_c0_g1,TR78938_c0_g1,TR66429_c0_g2,TR12230_c0_g2,TR118761_c0_g1,TR14600_c0_g1,TR15661_c0_g1,TR15925_c0_g1,TR14340_c0_g4,TR25166_c5_g1,TR67232_c0_g1	0.0218698071932609	0.0691998362660964	0.0225694444444444
GO:0007267	cell-cell signaling	BP	9	340	117	9656	TR37395_c0_g4,TR28253_c0_g1,TR14340_c0_g4,TR50453_c0_g1,TR24530_c0_g1,TR57296_c0_g3,TR132529_c0_g1,TR132552_c0_g1,TR5226_c0_g1	0.022121051848409	0.0691998362660964	0.0264705882352941
GO:0038127	ERBB signaling pathway	BP	3	50	117	9656	TR62490_c0_g2,TR42746_c0_g3,TR57296_c0_g3	0.0224896511870596	0.0691998362660964	0.06
GO:0060090	molecular adaptor activity	MF	3	50	117	9656	TR132529_c0_g1,TR132552_c0_g1,TR5226_c0_g1	0.0224896511870596	0.0691998362660964	0.06
GO:0043009	chordate embryonic development	BP	6	181	117	9656	TR13211_c0_g1,TR24530_c0_g1,TR12628_c1_g1,TR118849_c0_g1,TR25356_c0_g1,TR57296_c0_g3	0.0225637749443445	0.0691998362660964	0.0331491712707182
GO:0051129	negative regulation of cellular component organization	BP	8	286	117	9656	TR132182_c0_g1,TR3833_c0_g1,TR12963_c0_g1,TR50453_c0_g1,TR14218_c0_g1,TR27360_c0_g1,TR10661_c0_g1,TR17596_c0_g1	0.0227195686436441	0.0691998362660964	0.027972027972028
GO:0010810	regulation of cell-substrate adhesion	BP	4	89	117	9656	TR12628_c1_g1,TR132182_c0_g1,TR538_c1_g2,TR12414_c0_g1	0.0227271817018521	0.0691998362660964	0.0449438202247191
GO:0010562	positive regulation of phosphorus metabolic process	BP	8	287	117	9656	TR57296_c0_g3,TR37135_c0_g1,TR7050_c0_g1,TR28554_c0_g1,TR12628_c1_g1,TR132529_c0_g1,TR132552_c0_g1,TR5226_c0_g1	0.0231413488720364	0.0691998362660964	0.0278745644599303
GO:0045937	positive regulation of phosphate metabolic process	BP	8	287	117	9656	TR57296_c0_g3,TR37135_c0_g1,TR7050_c0_g1,TR28554_c0_g1,TR12628_c1_g1,TR132529_c0_g1,TR132552_c0_g1,TR5226_c0_g1	0.0231413488720364	0.0691998362660964	0.0278745644599303
GO:0001701	in utero embryonic development	BP	5	134	117	9656	TR118849_c0_g1,TR25356_c0_g1,TR57296_c0_g3,TR13211_c0_g1,TR24530_c0_g1	0.023260605436917	0.0691998362660964	0.0373134328358209
GO:0048545	response to steroid hormone	BP	5	134	117	9656	TR538_c1_g2,TR14600_c0_g1,TR21018_c0_g1,TR23404_c0_g1,TR62944_c0_g4	0.023260605436917	0.0691998362660964	0.0373134328358209
GO:0032270	positive regulation of cellular protein metabolic process	BP	11	460	117	9656	TR57296_c0_g3,TR37135_c0_g1,TR7050_c0_g1,TR28554_c0_g1,TR13417_c0_g1,TR25356_c0_g1,TR12628_c1_g1,TR132529_c0_g1,TR132552_c0_g1,TR5226_c0_g1,TR16425_c0_g1	0.0234765853401085	0.0691998362660964	0.0239130434782609
GO:0005759	mitochondrial matrix	CC	6	183	117	9656	TR12230_c0_g2,TR67232_c0_g1,TR51806_c0_g1,TR56073_c0_g1,TR68680_c0_g1,TR78938_c0_g1	0.0236640820482515	0.0691998362660964	0.0327868852459016
GO:0010675	regulation of cellular carbohydrate metabolic process	BP	3	51	117	9656	TR75092_c0_g1,TR56758_c0_g2,TR50315_c0_g1	0.0236890358273266	0.0691998362660964	0.0588235294117647
GO:0009074	aromatic amino acid family catabolic process	BP	2	20	117	9656	TR23404_c0_g1,TR118761_c0_g1	0.0239892134909285	0.0691998362660964	0.1
GO:0010611	regulation of cardiac muscle hypertrophy	BP	2	20	117	9656	TR51806_c0_g1,TR62490_c0_g2	0.0239892134909285	0.0691998362660964	0.1
GO:0014743	regulation of muscle hypertrophy	BP	2	20	117	9656	TR51806_c0_g1,TR62490_c0_g2	0.0239892134909285	0.0691998362660964	0.1
GO:0019674	NAD metabolic process	BP	2	20	117	9656	TR74673_c0_g1,TR118761_c0_g1	0.0239892134909285	0.0691998362660964	0.1
GO:0032677	regulation of interleukin-8 production	BP	2	20	117	9656	TR3833_c0_g1,TR31082_c0_g1	0.0239892134909285	0.0691998362660964	0.1
GO:0032945	negative regulation of mononuclear cell proliferation	BP	2	20	117	9656	TR12628_c1_g1,TR28554_c0_g1	0.0239892134909285	0.0691998362660964	0.1
GO:0042116	macrophage activation	BP	2	20	117	9656	TR16425_c0_g1,TR28554_c0_g1	0.0239892134909285	0.0691998362660964	0.1
GO:0042130	negative regulation of T cell proliferation	BP	2	20	117	9656	TR28554_c0_g1,TR12628_c1_g1	0.0239892134909285	0.0691998362660964	0.1
GO:0042537	benzene-containing compound metabolic process	BP	2	20	117	9656	TR118761_c0_g1,TR19391_c0_g1	0.0239892134909285	0.0691998362660964	0.1
GO:0050672	negative regulation of lymphocyte proliferation	BP	2	20	117	9656	TR12628_c1_g1,TR28554_c0_g1	0.0239892134909285	0.0691998362660964	0.1
GO:0005504	fatty acid binding	MF	2	20	117	9656	TR23857_c0_g1,TR7997_c0_g1	0.0239892134909285	0.0691998362660964	0.1
GO:0046912	transferase activity, transferring acyl groups, acyl groups converted into alkyl on transfer	MF	2	20	117	9656	TR21379_c0_g3,TR56073_c0_g1	0.0239892134909285	0.0691998362660964	0.1
GO:0001561	fatty acid alpha-oxidation	BP	1	2	117	9656	TR24638_c0_g1	0.0240880595971109	0.0691998362660964	0.5
GO:0002072	optic cup morphogenesis involved in camera-type eye development	BP	1	2	117	9656	TR10886_c0_g1	0.0240880595971109	0.0691998362660964	0.5
GO:0002414	immunoglobulin transcytosis in epithelial cells	BP	1	2	117	9656	TR42746_c0_g3	0.0240880595971109	0.0691998362660964	0.5
GO:0002923	regulation of humoral immune response mediated by circulating immunoglobulin	BP	1	2	117	9656	TR118438_c0_g1	0.0240880595971109	0.0691998362660964	0.5
GO:0006535	cysteine biosynthetic process from serine	BP	1	2	117	9656	TR35506_c0_g1	0.0240880595971109	0.0691998362660964	0.5
GO:0006572	tyrosine catabolic process	BP	1	2	117	9656	TR23404_c0_g1	0.0240880595971109	0.0691998362660964	0.5
GO:0006622	protein targeting to lysosome	BP	1	2	117	9656	TR14218_c0_g1	0.0240880595971109	0.0691998362660964	0.5
GO:0006867	asparagine transport	BP	1	2	117	9656	TR15902_c1_g1	0.0240880595971109	0.0691998362660964	0.5
GO:0009256	10-formyltetrahydrofolate metabolic process	BP	1	2	117	9656	TR19839_c0_g5	0.0240880595971109	0.0691998362660964	0.5
GO:0009608	response to symbiont	BP	1	2	117	9656	TR10661_c0_g1	0.0240880595971109	0.0691998362660964	0.5
GO:0009609	response to symbiotic bacterium	BP	1	2	117	9656	TR10661_c0_g1	0.0240880595971109	0.0691998362660964	0.5
GO:0009650	UV protection	BP	1	2	117	9656	TR10661_c0_g1	0.0240880595971109	0.0691998362660964	0.5
GO:0010626	negative regulation of Schwann cell proliferation	BP	1	2	117	9656	TR17596_c0_g1	0.0240880595971109	0.0691998362660964	0.5
GO:0010713	negative regulation of collagen metabolic process	BP	1	2	117	9656	TR62490_c0_g2	0.0240880595971109	0.0691998362660964	0.5
GO:0010727	negative regulation of hydrogen peroxide metabolic process	BP	1	2	117	9656	TR93512_c0_g1	0.0240880595971109	0.0691998362660964	0.5
GO:0010818	T cell chemotaxis	BP	1	2	117	9656	TR28554_c0_g1	0.0240880595971109	0.0691998362660964	0.5
GO:0010819	regulation of T cell chemotaxis	BP	1	2	117	9656	TR28554_c0_g1	0.0240880595971109	0.0691998362660964	0.5
GO:0010915	regulation of very-low-density lipoprotein particle clearance	BP	1	2	117	9656	TR19358_c0_g1	0.0240880595971109	0.0691998362660964	0.5
GO:0010916	negative regulation of very-low-density lipoprotein particle clearance	BP	1	2	117	9656	TR19358_c0_g1	0.0240880595971109	0.0691998362660964	0.5
GO:0014745	negative regulation of muscle adaptation	BP	1	2	117	9656	TR62490_c0_g2	0.0240880595971109	0.0691998362660964	0.5
GO:0015808	L-alanine transport	BP	1	2	117	9656	TR15902_c1_g1	0.0240880595971109	0.0691998362660964	0.5
GO:0015817	histidine transport	BP	1	2	117	9656	TR15902_c1_g1	0.0240880595971109	0.0691998362660964	0.5
GO:0019343	cysteine biosynthetic process via cystathionine	BP	1	2	117	9656	TR35506_c0_g1	0.0240880595971109	0.0691998362660964	0.5
GO:0019346	transsulfuration	BP	1	2	117	9656	TR35506_c0_g1	0.0240880595971109	0.0691998362660964	0.5
GO:0021577	hindbrain structural organization	BP	1	2	117	9656	TR13417_c0_g1	0.0240880595971109	0.0691998362660964	0.5
GO:0021589	cerebellum structural organization	BP	1	2	117	9656	TR13417_c0_g1	0.0240880595971109	0.0691998362660964	0.5
GO:0032488	Cdc42 protein signal transduction	BP	1	2	117	9656	TR132182_c0_g1	0.0240880595971109	0.0691998362660964	0.5
GO:0032489	regulation of Cdc42 protein signal transduction	BP	1	2	117	9656	TR132182_c0_g1	0.0240880595971109	0.0691998362660964	0.5
GO:0032815	negative regulation of natural killer cell activation	BP	1	2	117	9656	TR28554_c0_g1	0.0240880595971109	0.0691998362660964	0.5
GO:0032966	negative regulation of collagen biosynthetic process	BP	1	2	117	9656	TR62490_c0_g2	0.0240880595971109	0.0691998362660964	0.5
GO:0033540	fatty acid beta-oxidation using acyl-CoA oxidase	BP	1	2	117	9656	TR7997_c0_g1	0.0240880595971109	0.0691998362660964	0.5
GO:0034285	response to disaccharide	BP	1	2	117	9656	TR50315_c0_g1	0.0240880595971109	0.0691998362660964	0.5
GO:0034310	primary alcohol catabolic process	BP	1	2	117	9656	TR23857_c0_g1	0.0240880595971109	0.0691998362660964	0.5
GO:0034379	very-low-density lipoprotein particle assembly	BP	1	2	117	9656	TR19358_c0_g1	0.0240880595971109	0.0691998362660964	0.5
GO:0034447	very-low-density lipoprotein particle clearance	BP	1	2	117	9656	TR19358_c0_g1	0.0240880595971109	0.0691998362660964	0.5
GO:0036135	Schwann cell migration	BP	1	2	117	9656	TR17596_c0_g1	0.0240880595971109	0.0691998362660964	0.5
GO:0038044	transforming growth factor-beta secretion	BP	1	2	117	9656	TR12414_c0_g1	0.0240880595971109	0.0691998362660964	0.5
GO:0038172	interleukin-33-mediated signaling pathway	BP	1	2	117	9656	TR95923_c0_g1	0.0240880595971109	0.0691998362660964	0.5
GO:0042360	vitamin E metabolic process	BP	1	2	117	9656	TR118849_c0_g1	0.0240880595971109	0.0691998362660964	0.5
GO:0042590	antigen processing and presentation of exogenous peptide antigen via MHC class I	BP	1	2	117	9656	TR12963_c0_g1	0.0240880595971109	0.0691998362660964	0.5
GO:0042904	9-cis-retinoic acid biosynthetic process	BP	1	2	117	9656	TR10886_c0_g1	0.0240880595971109	0.0691998362660964	0.5
GO:0042905	9-cis-retinoic acid metabolic process	BP	1	2	117	9656	TR10886_c0_g1	0.0240880595971109	0.0691998362660964	0.5
GO:0043321	regulation of natural killer cell degranulation	BP	1	2	117	9656	TR28554_c0_g1	0.0240880595971109	0.0691998362660964	0.5
GO:0045591	positive regulation of regulatory T cell differentiation	BP	1	2	117	9656	TR28554_c0_g1	0.0240880595971109	0.0691998362660964	0.5
GO:0046340	diacylglycerol catabolic process	BP	1	2	117	9656	TR3833_c0_g1	0.0240880595971109	0.0691998362660964	0.5
GO:0050713	negative regulation of interleukin-1 beta secretion	BP	1	2	117	9656	TR132182_c0_g1	0.0240880595971109	0.0691998362660964	0.5
GO:0060354	negative regulation of cell adhesion molecule production	BP	1	2	117	9656	TR132182_c0_g1	0.0240880595971109	0.0691998362660964	0.5
GO:0060620	regulation of cholesterol import	BP	1	2	117	9656	TR3833_c0_g1	0.0240880595971109	0.0691998362660964	0.5
GO:0060900	embryonic camera-type eye formation	BP	1	2	117	9656	TR10886_c0_g1	0.0240880595971109	0.0691998362660964	0.5
GO:0061624	fructose catabolic process to hydroxyacetone phosphate and glyceraldehyde-3-phosphate	BP	1	2	117	9656	TR50315_c0_g1	0.0240880595971109	0.0691998362660964	0.5
GO:0061625	glycolytic process through fructose-1-phosphate	BP	1	2	117	9656	TR50315_c0_g1	0.0240880595971109	0.0691998362660964	0.5
GO:0061740	protein targeting to lysosome involved in chaperone-mediated autophagy	BP	1	2	117	9656	TR14218_c0_g1	0.0240880595971109	0.0691998362660964	0.5
GO:0070327	thyroid hormone transport	BP	1	2	117	9656	TR107465_c0_g1	0.0240880595971109	0.0691998362660964	0.5
GO:0071211	protein targeting to vacuole involved in autophagy	BP	1	2	117	9656	TR14218_c0_g1	0.0240880595971109	0.0691998362660964	0.5
GO:0072608	interleukin-10 secretion	BP	1	2	117	9656	TR28554_c0_g1	0.0240880595971109	0.0691998362660964	0.5
GO:0090324	negative regulation of oxidative phosphorylation	BP	1	2	117	9656	TR19358_c0_g1	0.0240880595971109	0.0691998362660964	0.5
GO:0090360	platelet-derived growth factor production	BP	1	2	117	9656	TR37395_c0_g4	0.0240880595971109	0.0691998362660964	0.5
GO:0090361	regulation of platelet-derived growth factor production	BP	1	2	117	9656	TR37395_c0_g4	0.0240880595971109	0.0691998362660964	0.5
GO:1900147	regulation of Schwann cell migration	BP	1	2	117	9656	TR17596_c0_g1	0.0240880595971109	0.0691998362660964	0.5
GO:1900426	positive regulation of defense response to bacterium	BP	1	2	117	9656	TR28554_c0_g1	0.0240880595971109	0.0691998362660964	0.5
GO:1901166	neural crest cell migration involved in autonomic nervous system development	BP	1	2	117	9656	TR12414_c0_g1	0.0240880595971109	0.0691998362660964	0.5
GO:1903976	negative regulation of glial cell migration	BP	1	2	117	9656	TR17596_c0_g1	0.0240880595971109	0.0691998362660964	0.5
GO:1904235	regulation of substrate-dependent cell migration, cell attachment to substrate	BP	1	2	117	9656	TR12414_c0_g1	0.0240880595971109	0.0691998362660964	0.5
GO:1904237	positive regulation of substrate-dependent cell migration, cell attachment to substrate	BP	1	2	117	9656	TR12414_c0_g1	0.0240880595971109	0.0691998362660964	0.5
GO:2000909	regulation of sterol import	BP	1	2	117	9656	TR3833_c0_g1	0.0240880595971109	0.0691998362660964	0.5
GO:2001179	regulation of interleukin-10 secretion	BP	1	2	117	9656	TR28554_c0_g1	0.0240880595971109	0.0691998362660964	0.5
GO:2001181	positive regulation of interleukin-10 secretion	BP	1	2	117	9656	TR28554_c0_g1	0.0240880595971109	0.0691998362660964	0.5
GO:2001201	regulation of transforming growth factor-beta secretion	BP	1	2	117	9656	TR12414_c0_g1	0.0240880595971109	0.0691998362660964	0.5
GO:2001202	negative regulation of transforming growth factor-beta secretion	BP	1	2	117	9656	TR12414_c0_g1	0.0240880595971109	0.0691998362660964	0.5
GO:0001851	complement component C3b binding	MF	1	2	117	9656	TR5237_c0_g1	0.0240880595971109	0.0691998362660964	0.5
GO:0002114	interleukin-33 receptor activity	MF	1	2	117	9656	TR95923_c0_g1	0.0240880595971109	0.0691998362660964	0.5
GO:0004028	3-chloroallyl aldehyde dehydrogenase activity	MF	1	2	117	9656	TR10886_c0_g1	0.0240880595971109	0.0691998362660964	0.5
GO:0004055	argininosuccinate synthase activity	MF	1	2	117	9656	TR14600_c0_g1	0.0240880595971109	0.0691998362660964	0.5
GO:0004774	succinate-CoA ligase activity	MF	1	2	117	9656	TR67232_c0_g1	0.0240880595971109	0.0691998362660964	0.5
GO:0004776	succinate-CoA ligase (GDP-forming) activity	MF	1	2	117	9656	TR67232_c0_g1	0.0240880595971109	0.0691998362660964	0.5
GO:0015180	L-alanine transmembrane transporter activity	MF	1	2	117	9656	TR15902_c1_g1	0.0240880595971109	0.0691998362660964	0.5
GO:0015182	L-asparagine transmembrane transporter activity	MF	1	2	117	9656	TR15902_c1_g1	0.0240880595971109	0.0691998362660964	0.5
GO:0015355	secondary active monocarboxylate transmembrane transporter activity	MF	1	2	117	9656	TR28253_c0_g1	0.0240880595971109	0.0691998362660964	0.5
GO:0016401	palmitoyl-CoA oxidase activity	MF	1	2	117	9656	TR7997_c0_g1	0.0240880595971109	0.0691998362660964	0.5
GO:0016807	cysteine-type carboxypeptidase activity	MF	1	2	117	9656	TR18400_c0_g1	0.0240880595971109	0.0691998362660964	0.5
GO:0016899	oxidoreductase activity, acting on the CH-OH group of donors, oxygen as acceptor	MF	1	2	117	9656	TR17222_c0_g1	0.0240880595971109	0.0691998362660964	0.5
GO:0016936	galactoside binding	MF	1	2	117	9656	TR28554_c0_g1	0.0240880595971109	0.0691998362660964	0.5
GO:0022858	alanine transmembrane transporter activity	MF	1	2	117	9656	TR15902_c1_g1	0.0240880595971109	0.0691998362660964	0.5
GO:0030550	acetylcholine receptor inhibitor activity	MF	1	2	117	9656	TR24530_c0_g1	0.0240880595971109	0.0691998362660964	0.5
GO:0030984	kininogen binding	MF	1	2	117	9656	TR18400_c0_g1	0.0240880595971109	0.0691998362660964	0.5
GO:0033695	oxidoreductase activity, acting on CH or CH2 groups, quinone or similar compound as acceptor	MF	1	2	117	9656	TR17748_c2_g1	0.0240880595971109	0.0691998362660964	0.5
GO:0034191	apolipoprotein A-I receptor binding	MF	1	2	117	9656	TR132182_c0_g1	0.0240880595971109	0.0691998362660964	0.5
GO:0034875	caffeine oxidase activity	MF	1	2	117	9656	TR17748_c2_g1	0.0240880595971109	0.0691998362660964	0.5
GO:0035497	cAMP response element binding	MF	1	2	117	9656	TR53971_c0_g2	0.0240880595971109	0.0691998362660964	0.5
GO:0046977	TAP binding	MF	1	2	117	9656	TR12963_c0_g1	0.0240880595971109	0.0691998362660964	0.5
GO:0047315	kynurenine-glyoxylate transaminase activity	MF	1	2	117	9656	TR19391_c0_g1	0.0240880595971109	0.0691998362660964	0.5
GO:0047804	cysteine-S-conjugate beta-lyase activity	MF	1	2	117	9656	TR19391_c0_g1	0.0240880595971109	0.0691998362660964	0.5
GO:0050291	sphingosine N-acyltransferase activity	MF	1	2	117	9656	TR17596_c0_g1	0.0240880595971109	0.0691998362660964	0.5
GO:0050649	testosterone 6-beta-hydroxylase activity	MF	1	2	117	9656	TR13918_c0_g3	0.0240880595971109	0.0691998362660964	0.5
GO:0070004	cysteine-type exopeptidase activity	MF	1	2	117	9656	TR18400_c0_g1	0.0240880595971109	0.0691998362660964	0.5
GO:0140161	monocarboxylate:sodium symporter activity	MF	1	2	117	9656	TR28253_c0_g1	0.0240880595971109	0.0691998362660964	0.5
GO:0031088	platelet dense granule membrane	CC	1	2	117	9656	TR14218_c0_g1	0.0240880595971109	0.0691998362660964	0.5
GO:0031838	haptoglobin-hemoglobin complex	CC	1	2	117	9656	TR93512_c0_g1	0.0240880595971109	0.0691998362660964	0.5
GO:0034365	discoidal high-density lipoprotein particle	CC	1	2	117	9656	TR132182_c0_g1	0.0240880595971109	0.0691998362660964	0.5
GO:0042709	succinate-CoA ligase complex	CC	1	2	117	9656	TR67232_c0_g1	0.0240880595971109	0.0691998362660964	0.5
GO:0042824	MHC class I peptide loading complex	CC	1	2	117	9656	TR538_c1_g2	0.0240880595971109	0.0691998362660964	0.5
GO:0042827	platelet dense granule	CC	1	2	117	9656	TR14218_c0_g1	0.0240880595971109	0.0691998362660964	0.5
GO:0045244	succinate-CoA ligase complex (GDP-forming)	CC	1	2	117	9656	TR67232_c0_g1	0.0240880595971109	0.0691998362660964	0.5
GO:0061742	chaperone-mediated autophagy translocation complex	CC	1	2	117	9656	TR14218_c0_g1	0.0240880595971109	0.0691998362660964	0.5
GO:1990836	lysosomal matrix	CC	1	2	117	9656	TR14218_c0_g1	0.0240880595971109	0.0691998362660964	0.5
GO:0003006	developmental process involved in reproduction	BP	6	185	117	9656	TR118849_c0_g1,TR25356_c0_g1,TR57296_c0_g3,TR15820_c0_g1,TR42438_c0_g1,TR18400_c0_g1	0.0247999768843698	0.0711877051676842	0.0324324324324324
GO:0051271	negative regulation of cellular component movement	BP	4	92	117	9656	TR11695_c0_g1,TR50453_c0_g1,TR27360_c0_g1,TR17596_c0_g1	0.0253062452852134	0.0725825427473002	0.0434782608695652
GO:0035239	tube morphogenesis	BP	8	292	117	9656	TR12414_c0_g1,TR12628_c1_g1,TR11695_c0_g1,TR50453_c0_g1,TR57296_c0_g3,TR13211_c0_g1,TR10661_c0_g1,TR18400_c0_g1	0.0253336474939399	0.072602774504721	0.0273972602739726
GO:0009792	embryo development ending in birth or egg hatching	BP	6	186	117	9656	TR13211_c0_g1,TR24530_c0_g1,TR12628_c1_g1,TR118849_c0_g1,TR25356_c0_g1,TR57296_c0_g3	0.0253814057005295	0.0726812644779209	0.032258064516129
GO:0051130	positive regulation of cellular component organization	BP	11	467	117	9656	TR19312_c0_g1,TR29022_c0_g1,TR13417_c0_g1,TR12414_c0_g1,TR7050_c0_g1,TR15820_c0_g1,TR538_c1_g2,TR12628_c1_g1,TR132182_c0_g1,TR95923_c0_g1,TR31082_c0_g1	0.0258802382620395	0.0740502727497648	0.0235546038543897
GO:0071345	cellular response to cytokine stimulus	BP	6	187	117	9656	TR132182_c0_g1,TR25356_c0_g1,TR95923_c0_g1,TR118438_c0_g1,TR12414_c0_g1,TR13417_c0_g1	0.0259718927669981	0.0742529754748791	0.0320855614973262
GO:0010976	positive regulation of neuron projection development	BP	4	93	117	9656	TR12414_c0_g1,TR31082_c0_g1,TR95923_c0_g1,TR13417_c0_g1	0.0262035920956261	0.0747331024829595	0.043010752688172
GO:0002824	positive regulation of adaptive immune response based on somatic recombination of immune receptors built from immunoglobulin superfamily domains	BP	2	21	117	9656	TR12963_c0_g1,TR118438_c0_g1	0.0263073925780822	0.0747331024829595	0.0952380952380952
GO:0032890	regulation of organic acid transport	BP	2	21	117	9656	TR15661_c0_g1,TR15902_c1_g1	0.0263073925780822	0.0747331024829595	0.0952380952380952
GO:0045995	regulation of embryonic development	BP	2	21	117	9656	TR132182_c0_g1,TR13417_c0_g1	0.0263073925780822	0.0747331024829595	0.0952380952380952
GO:0048146	positive regulation of fibroblast proliferation	BP	2	21	117	9656	TR12414_c0_g1,TR57296_c0_g3	0.0263073925780822	0.0747331024829595	0.0952380952380952
GO:0070664	negative regulation of leukocyte proliferation	BP	2	21	117	9656	TR12628_c1_g1,TR28554_c0_g1	0.0263073925780822	0.0747331024829595	0.0952380952380952
GO:0016846	carbon-sulfur lyase activity	MF	2	21	117	9656	TR7327_c1_g1,TR19391_c0_g1	0.0263073925780822	0.0747331024829595	0.0952380952380952
GO:0071949	FAD binding	MF	2	21	117	9656	TR118761_c0_g1,TR7997_c0_g1	0.0263073925780822	0.0747331024829595	0.0952380952380952
GO:0002443	leukocyte mediated immunity	BP	4	94	117	9656	TR12963_c0_g1,TR118438_c0_g1,TR31082_c0_g1,TR28554_c0_g1	0.0271198936331855	0.0769187444222623	0.0425531914893617
GO:0040013	negative regulation of locomotion	BP	4	94	117	9656	TR11695_c0_g1,TR50453_c0_g1,TR27360_c0_g1,TR17596_c0_g1	0.0271198936331855	0.0769187444222623	0.0425531914893617
GO:0015171	amino acid transmembrane transporter activity	MF	3	54	117	9656	TR15902_c1_g1,TR28253_c0_g1,TR16495_c0_g2	0.0274919033498734	0.0779119230757334	0.0555555555555556
GO:0032496	response to lipopolysaccharide	BP	4	95	117	9656	TR12230_c0_g2,TR138575_c0_g1,TR23857_c0_g1,TR28554_c0_g1	0.0280552174348978	0.0794452506410439	0.0421052631578947
GO:0015849	organic acid transport	BP	5	141	117	9656	TR16495_c0_g2,TR15902_c1_g1,TR15661_c0_g1,TR24566_c0_g1,TR28253_c0_g1	0.028198417373606	0.0797242101339351	0.0354609929078014
GO:0046942	carboxylic acid transport	BP	5	141	117	9656	TR16495_c0_g2,TR15902_c1_g1,TR15661_c0_g1,TR24566_c0_g1,TR28253_c0_g1	0.028198417373606	0.0797242101339351	0.0354609929078014
GO:0071310	cellular response to organic substance	BP	14	661	117	9656	TR132182_c0_g1,TR25356_c0_g1,TR57296_c0_g3,TR13417_c0_g1,TR53971_c0_g2,TR538_c1_g2,TR95923_c0_g1,TR15820_c0_g1,TR118438_c0_g1,TR10661_c0_g1,TR19358_c0_g1,TR12414_c0_g1,TR56758_c0_g2,TR24530_c0_g1	0.0285246874225682	0.080582806590438	0.0211800302571861
GO:0006091	generation of precursor metabolites and energy	BP	9	356	117	9656	TR12230_c0_g2,TR23857_c0_g1,TR62944_c0_g4,TR67232_c0_g1,TR17748_c2_g1,TR50315_c0_g1,TR19358_c0_g1,TR25356_c0_g1,TR7997_c0_g1	0.0286743985402574	0.0807933310683313	0.0252808988764045
GO:0014031	mesenchymal cell development	BP	2	22	117	9656	TR27360_c0_g1,TR12414_c0_g1	0.0287124281935662	0.0807933310683313	0.0909090909090909
GO:0014032	neural crest cell development	BP	2	22	117	9656	TR27360_c0_g1,TR12414_c0_g1	0.0287124281935662	0.0807933310683313	0.0909090909090909
GO:2000378	negative regulation of reactive oxygen species metabolic process	BP	2	22	117	9656	TR31082_c0_g1,TR93512_c0_g1	0.0287124281935662	0.0807933310683313	0.0909090909090909
GO:0004869	cysteine-type endopeptidase inhibitor activity	MF	2	22	117	9656	TR15820_c0_g1,TR40646_c0_g1	0.0287124281935662	0.0807933310683313	0.0909090909090909
GO:0006935	chemotaxis	BP	5	143	117	9656	TR28554_c0_g1,TR27360_c0_g1,TR132182_c0_g1,TR12414_c0_g1,TR538_c1_g2	0.0297225065790335	0.083503861003143	0.034965034965035
GO:0042330	taxis	BP	5	143	117	9656	TR28554_c0_g1,TR27360_c0_g1,TR132182_c0_g1,TR12414_c0_g1,TR538_c1_g2	0.0297225065790335	0.083503861003143	0.034965034965035
GO:0002237	response to molecule of bacterial origin	BP	4	97	117	9656	TR12230_c0_g2,TR138575_c0_g1,TR23857_c0_g1,TR28554_c0_g1	0.0299831768505271	0.0841037539329249	0.0412371134020619
GO:0015291	secondary active transmembrane transporter activity	MF	4	97	117	9656	TR28253_c0_g1,TR15902_c1_g1,TR16495_c0_g2,TR24566_c0_g1	0.0299831768505271	0.0841037539329249	0.0412371134020619
GO:0008514	organic anion transmembrane transporter activity	MF	4	98	117	9656	TR16495_c0_g2,TR15902_c1_g1,TR28253_c0_g1,TR24566_c0_g1	0.0309759225135335	0.0865022748171227	0.0408163265306122
GO:0001942	hair follicle development	BP	2	23	117	9656	TR18400_c0_g1,TR57296_c0_g3	0.0312019135901449	0.0865022748171227	0.0869565217391304
GO:0002821	positive regulation of adaptive immune response	BP	2	23	117	9656	TR12963_c0_g1,TR118438_c0_g1	0.0312019135901449	0.0865022748171227	0.0869565217391304
GO:0022404	molting cycle process	BP	2	23	117	9656	TR57296_c0_g3,TR18400_c0_g1	0.0312019135901449	0.0865022748171227	0.0869565217391304
GO:0022405	hair cycle process	BP	2	23	117	9656	TR57296_c0_g3,TR18400_c0_g1	0.0312019135901449	0.0865022748171227	0.0869565217391304
GO:0031103	axon regeneration	BP	2	23	117	9656	TR17596_c0_g1,TR132182_c0_g1	0.0312019135901449	0.0865022748171227	0.0869565217391304
GO:0032635	interleukin-6 production	BP	2	23	117	9656	TR28554_c0_g1,TR95923_c0_g1	0.0312019135901449	0.0865022748171227	0.0869565217391304
GO:0032637	interleukin-8 production	BP	2	23	117	9656	TR3833_c0_g1,TR31082_c0_g1	0.0312019135901449	0.0865022748171227	0.0869565217391304
GO:0032675	regulation of interleukin-6 production	BP	2	23	117	9656	TR28554_c0_g1,TR95923_c0_g1	0.0312019135901449	0.0865022748171227	0.0869565217391304
GO:0042303	molting cycle	BP	2	23	117	9656	TR57296_c0_g3,TR18400_c0_g1	0.0312019135901449	0.0865022748171227	0.0869565217391304
GO:0042633	hair cycle	BP	2	23	117	9656	TR57296_c0_g3,TR18400_c0_g1	0.0312019135901449	0.0865022748171227	0.0869565217391304
GO:0051492	regulation of stress fiber assembly	BP	2	23	117	9656	TR12628_c1_g1,TR132182_c0_g1	0.0312019135901449	0.0865022748171227	0.0869565217391304
GO:0098773	skin epidermis development	BP	2	23	117	9656	TR57296_c0_g3,TR18400_c0_g1	0.0312019135901449	0.0865022748171227	0.0869565217391304
GO:1902930	regulation of alcohol biosynthetic process	BP	2	23	117	9656	TR13211_c0_g1,TR51806_c0_g1	0.0312019135901449	0.0865022748171227	0.0869565217391304
GO:0000062	fatty-acyl-CoA binding	MF	2	23	117	9656	TR66429_c0_g2,TR7997_c0_g1	0.0312019135901449	0.0865022748171227	0.0869565217391304
GO:0050769	positive regulation of neurogenesis	BP	5	145	117	9656	TR13417_c0_g1,TR12414_c0_g1,TR7050_c0_g1,TR31082_c0_g1,TR95923_c0_g1	0.0312978159865935	0.0867007821740416	0.0344827586206897
GO:0044432	endoplasmic reticulum part	CC	9	362	117	9656	TR13417_c0_g1,TR538_c1_g2,TR13918_c0_g3,TR19312_c0_g1,TR2315_c1_g1,TR40746_c0_g1,TR12963_c0_g1,TR13211_c0_g1,TR56758_c0_g2	0.0314528537439779	0.087062670410018	0.0248618784530387
GO:0098742	cell-cell adhesion via plasma-membrane adhesion molecules	BP	3	58	117	9656	TR25193_c0_g2,TR28554_c0_g1,TR132182_c0_g1	0.0330381287973971	0.0913798787202424	0.0517241379310345
GO:0000097	sulfur amino acid biosynthetic process	BP	2	24	117	9656	TR35506_c0_g1,TR17805_c0_g1	0.0337734867152293	0.0923910248737119	0.0833333333333333
GO:0006984	ER-nucleus signaling pathway	BP	2	24	117	9656	TR13417_c0_g1,TR40746_c0_g1	0.0337734867152293	0.0923910248737119	0.0833333333333333
GO:0048864	stem cell development	BP	2	24	117	9656	TR27360_c0_g1,TR12414_c0_g1	0.0337734867152293	0.0923910248737119	0.0833333333333333
GO:0090303	positive regulation of wound healing	BP	2	24	117	9656	TR37135_c0_g1,TR11695_c0_g1	0.0337734867152293	0.0923910248737119	0.0833333333333333
GO:1903036	positive regulation of response to wounding	BP	2	24	117	9656	TR37135_c0_g1,TR11695_c0_g1	0.0337734867152293	0.0923910248737119	0.0833333333333333
GO:0003995	acyl-CoA dehydrogenase activity	MF	2	24	117	9656	TR66429_c0_g2,TR7997_c0_g1	0.0337734867152293	0.0923910248737119	0.0833333333333333
GO:0055037	recycling endosome	CC	2	24	117	9656	TR42746_c0_g3,TR7050_c0_g1	0.0337734867152293	0.0923910248737119	0.0833333333333333
GO:0016323	basolateral plasma membrane	CC	4	102	117	9656	TR7050_c0_g1,TR15902_c1_g1,TR24566_c0_g1,TR57296_c0_g3	0.0351397326376027	0.0923910248737119	0.0392156862745098
GO:0045177	apical part of cell	CC	5	150	117	9656	TR12414_c0_g1,TR21742_c0_g1,TR57296_c0_g3,TR7050_c0_g1,TR18400_c0_g1	0.0354628617807318	0.0923910248737119	0.0333333333333333
GO:0002138	retinoic acid biosynthetic process	BP	1	3	117	9656	TR10886_c0_g1	0.0359154572589233	0.0923910248737119	0.333333333333333
GO:0002484	antigen processing and presentation of endogenous peptide antigen via MHC class I via ER pathway	BP	1	3	117	9656	TR12963_c0_g1	0.0359154572589233	0.0923910248737119	0.333333333333333
GO:0002485	antigen processing and presentation of endogenous peptide antigen via MHC class I via ER pathway, TAP-dependent	BP	1	3	117	9656	TR12963_c0_g1	0.0359154572589233	0.0923910248737119	0.333333333333333
GO:0006001	fructose catabolic process	BP	1	3	117	9656	TR50315_c0_g1	0.0359154572589233	0.0923910248737119	0.333333333333333
GO:0006104	succinyl-CoA metabolic process	BP	1	3	117	9656	TR67232_c0_g1	0.0359154572589233	0.0923910248737119	0.333333333333333
GO:0006114	glycerol biosynthetic process	BP	1	3	117	9656	TR10741_c1_g1	0.0359154572589233	0.0923910248737119	0.333333333333333
GO:0006559	L-phenylalanine catabolic process	BP	1	3	117	9656	TR23404_c0_g1	0.0359154572589233	0.0923910248737119	0.333333333333333
GO:0006868	glutamine transport	BP	1	3	117	9656	TR15902_c1_g1	0.0359154572589233	0.0923910248737119	0.333333333333333
GO:0010046	response to mycotoxin	BP	1	3	117	9656	TR14600_c0_g1	0.0359154572589233	0.0923910248737119	0.333333333333333
GO:0010310	regulation of hydrogen peroxide metabolic process	BP	1	3	117	9656	TR93512_c0_g1	0.0359154572589233	0.0923910248737119	0.333333333333333
GO:0010612	regulation of cardiac muscle adaptation	BP	1	3	117	9656	TR62490_c0_g2	0.0359154572589233	0.0923910248737119	0.333333333333333
GO:0010624	regulation of Schwann cell proliferation	BP	1	3	117	9656	TR17596_c0_g1	0.0359154572589233	0.0923910248737119	0.333333333333333
GO:0016102	diterpenoid biosynthetic process	BP	1	3	117	9656	TR10886_c0_g1	0.0359154572589233	0.0923910248737119	0.333333333333333
GO:0019401	alditol biosynthetic process	BP	1	3	117	9656	TR10741_c1_g1	0.0359154572589233	0.0923910248737119	0.333333333333333
GO:0019482	beta-alanine metabolic process	BP	1	3	117	9656	TR82525_c0_g1	0.0359154572589233	0.0923910248737119	0.333333333333333
GO:0019676	ammonia assimilation cycle	BP	1	3	117	9656	TR15925_c0_g1	0.0359154572589233	0.0923910248737119	0.333333333333333
GO:0019852	L-ascorbic acid metabolic process	BP	1	3	117	9656	TR17222_c0_g1	0.0359154572589233	0.0923910248737119	0.333333333333333
GO:0019853	L-ascorbic acid biosynthetic process	BP	1	3	117	9656	TR17222_c0_g1	0.0359154572589233	0.0923910248737119	0.333333333333333
GO:0031643	positive regulation of myelination	BP	1	3	117	9656	TR7050_c0_g1	0.0359154572589233	0.0923910248737119	0.333333333333333
GO:0032328	alanine transport	BP	1	3	117	9656	TR15902_c1_g1	0.0359154572589233	0.0923910248737119	0.333333333333333
GO:0032754	positive regulation of interleukin-5 production	BP	1	3	117	9656	TR95923_c0_g1	0.0359154572589233	0.0923910248737119	0.333333333333333
GO:0034115	negative regulation of heterotypic cell-cell adhesion	BP	1	3	117	9656	TR132182_c0_g1	0.0359154572589233	0.0923910248737119	0.333333333333333
GO:0034196	acylglycerol transport	BP	1	3	117	9656	TR11695_c0_g1	0.0359154572589233	0.0923910248737119	0.333333333333333
GO:0034197	triglyceride transport	BP	1	3	117	9656	TR11695_c0_g1	0.0359154572589233	0.0923910248737119	0.333333333333333
GO:0035356	cellular triglyceride homeostasis	BP	1	3	117	9656	TR56758_c0_g2	0.0359154572589233	0.0923910248737119	0.333333333333333
GO:0035739	CD4-positive, alpha-beta T cell proliferation	BP	1	3	117	9656	TR28554_c0_g1	0.0359154572589233	0.0923910248737119	0.333333333333333
GO:0042474	middle ear morphogenesis	BP	1	3	117	9656	TR40746_c0_g1	0.0359154572589233	0.0923910248737119	0.333333333333333
GO:0042983	amyloid precursor protein biosynthetic process	BP	1	3	117	9656	TR9045_c0_g1	0.0359154572589233	0.0923910248737119	0.333333333333333
GO:0042984	regulation of amyloid precursor protein biosynthetic process	BP	1	3	117	9656	TR9045_c0_g1	0.0359154572589233	0.0923910248737119	0.333333333333333
GO:0042985	negative regulation of amyloid precursor protein biosynthetic process	BP	1	3	117	9656	TR9045_c0_g1	0.0359154572589233	0.0923910248737119	0.333333333333333
GO:0046636	negative regulation of alpha-beta T cell activation	BP	1	3	117	9656	TR28554_c0_g1	0.0359154572589233	0.0923910248737119	0.333333333333333
GO:0048143	astrocyte activation	BP	1	3	117	9656	TR57296_c0_g3	0.0359154572589233	0.0923910248737119	0.333333333333333
GO:0048387	negative regulation of retinoic acid receptor signaling pathway	BP	1	3	117	9656	TR538_c1_g2	0.0359154572589233	0.0923910248737119	0.333333333333333
GO:0048681	negative regulation of axon regeneration	BP	1	3	117	9656	TR17596_c0_g1	0.0359154572589233	0.0923910248737119	0.333333333333333
GO:0048712	negative regulation of astrocyte differentiation	BP	1	3	117	9656	TR37135_c0_g1	0.0359154572589233	0.0923910248737119	0.333333333333333
GO:0051593	response to folic acid	BP	1	3	117	9656	TR35506_c0_g1	0.0359154572589233	0.0923910248737119	0.333333333333333
GO:0060253	negative regulation of glial cell proliferation	BP	1	3	117	9656	TR17596_c0_g1	0.0359154572589233	0.0923910248737119	0.333333333333333
GO:0060263	regulation of respiratory burst	BP	1	3	117	9656	TR11695_c0_g1	0.0359154572589233	0.0923910248737119	0.333333333333333
GO:0060363	cranial suture morphogenesis	BP	1	3	117	9656	TR40746_c0_g1	0.0359154572589233	0.0923910248737119	0.333333333333333
GO:0070444	oligodendrocyte progenitor proliferation	BP	1	3	117	9656	TR7050_c0_g1	0.0359154572589233	0.0923910248737119	0.333333333333333
GO:0070445	regulation of oligodendrocyte progenitor proliferation	BP	1	3	117	9656	TR7050_c0_g1	0.0359154572589233	0.0923910248737119	0.333333333333333
GO:0070586	cell-cell adhesion involved in gastrulation	BP	1	3	117	9656	TR132182_c0_g1	0.0359154572589233	0.0923910248737119	0.333333333333333
GO:0070587	regulation of cell-cell adhesion involved in gastrulation	BP	1	3	117	9656	TR132182_c0_g1	0.0359154572589233	0.0923910248737119	0.333333333333333
GO:0071499	cellular response to laminar fluid shear stress	BP	1	3	117	9656	TR14600_c0_g1	0.0359154572589233	0.0923910248737119	0.333333333333333
GO:0072377	blood coagulation, common pathway	BP	1	3	117	9656	TR132552_c0_g1	0.0359154572589233	0.0923910248737119	0.333333333333333
GO:0072526	pyridine-containing compound catabolic process	BP	1	3	117	9656	TR74673_c0_g1	0.0359154572589233	0.0923910248737119	0.333333333333333
GO:0097094	craniofacial suture morphogenesis	BP	1	3	117	9656	TR40746_c0_g1	0.0359154572589233	0.0923910248737119	0.333333333333333
GO:1900020	positive regulation of protein kinase C activity	BP	1	3	117	9656	TR57296_c0_g3	0.0359154572589233	0.0923910248737119	0.333333333333333
GO:1902222	erythrose 4-phosphate/phosphoenolpyruvate family amino acid catabolic process	BP	1	3	117	9656	TR23404_c0_g1	0.0359154572589233	0.0923910248737119	0.333333333333333
GO:1902713	regulation of interferon-gamma secretion	BP	1	3	117	9656	TR28554_c0_g1	0.0359154572589233	0.0923910248737119	0.333333333333333
GO:1902714	negative regulation of interferon-gamma secretion	BP	1	3	117	9656	TR28554_c0_g1	0.0359154572589233	0.0923910248737119	0.333333333333333
GO:1903242	regulation of cardiac muscle hypertrophy in response to stress	BP	1	3	117	9656	TR62490_c0_g2	0.0359154572589233	0.0923910248737119	0.333333333333333
GO:1903975	regulation of glial cell migration	BP	1	3	117	9656	TR17596_c0_g1	0.0359154572589233	0.0923910248737119	0.333333333333333
GO:2000193	positive regulation of fatty acid transport	BP	1	3	117	9656	TR15661_c0_g1	0.0359154572589233	0.0923910248737119	0.333333333333333
GO:2000508	regulation of dendritic cell chemotaxis	BP	1	3	117	9656	TR538_c1_g2	0.0359154572589233	0.0923910248737119	0.333333333333333
GO:2000510	positive regulation of dendritic cell chemotaxis	BP	1	3	117	9656	TR538_c1_g2	0.0359154572589233	0.0923910248737119	0.333333333333333
GO:2000515	negative regulation of CD4-positive, alpha-beta T cell activation	BP	1	3	117	9656	TR28554_c0_g1	0.0359154572589233	0.0923910248737119	0.333333333333333
GO:2000561	regulation of CD4-positive, alpha-beta T cell proliferation	BP	1	3	117	9656	TR28554_c0_g1	0.0359154572589233	0.0923910248737119	0.333333333333333
GO:2001198	regulation of dendritic cell differentiation	BP	1	3	117	9656	TR40052_c0_g1	0.0359154572589233	0.0923910248737119	0.333333333333333
GO:2001199	negative regulation of dendritic cell differentiation	BP	1	3	117	9656	TR40052_c0_g1	0.0359154572589233	0.0923910248737119	0.333333333333333
GO:0001758	retinal dehydrogenase activity	MF	1	3	117	9656	TR10886_c0_g1	0.0359154572589233	0.0923910248737119	0.333333333333333
GO:0003985	acetyl-CoA C-acetyltransferase activity	MF	1	3	117	9656	TR18307_c0_g1	0.0359154572589233	0.0923910248737119	0.333333333333333
GO:0004022	alcohol dehydrogenase (NAD) activity	MF	1	3	117	9656	TR23857_c0_g1	0.0359154572589233	0.0923910248737119	0.333333333333333
GO:0004030	aldehyde dehydrogenase [NAD(P)+] activity	MF	1	3	117	9656	TR19839_c0_g5	0.0359154572589233	0.0923910248737119	0.333333333333333
GO:0004151	dihydroorotase activity	MF	1	3	117	9656	TR12230_c0_g2	0.0359154572589233	0.0923910248737119	0.333333333333333
GO:0004344	glucose dehydrogenase activity	MF	1	3	117	9656	TR107653_c0_g1	0.0359154572589233	0.0923910248737119	0.333333333333333
GO:0004462	lactoylglutathione lyase activity	MF	1	3	117	9656	TR7327_c1_g1	0.0359154572589233	0.0923910248737119	0.333333333333333
GO:0004777	succinate-semialdehyde dehydrogenase (NAD+) activity	MF	1	3	117	9656	TR67232_c0_g1	0.0359154572589233	0.0923910248737119	0.333333333333333
GO:0004908	interleukin-1 receptor activity	MF	1	3	117	9656	TR95923_c0_g1	0.0359154572589233	0.0923910248737119	0.333333333333333
GO:0005290	L-histidine transmembrane transporter activity	MF	1	3	117	9656	TR15902_c1_g1	0.0359154572589233	0.0923910248737119	0.333333333333333
GO:0008898	S-adenosylmethionine-homocysteine S-methyltransferase activity	MF	1	3	117	9656	TR17805_c0_g1	0.0359154572589233	0.0923910248737119	0.333333333333333
GO:0015186	L-glutamine transmembrane transporter activity	MF	1	3	117	9656	TR15902_c1_g1	0.0359154572589233	0.0923910248737119	0.333333333333333
GO:0016595	glutamate binding	MF	1	3	117	9656	TR12230_c0_g2	0.0359154572589233	0.0923910248737119	0.333333333333333
GO:0017099	very-long-chain-acyl-CoA dehydrogenase activity	MF	1	3	117	9656	TR66429_c0_g2	0.0359154572589233	0.0923910248737119	0.333333333333333
GO:0019145	aminobutyraldehyde dehydrogenase activity	MF	1	3	117	9656	TR19839_c0_g5	0.0359154572589233	0.0923910248737119	0.333333333333333
GO:0019763	immunoglobulin receptor activity	MF	1	3	117	9656	TR42746_c0_g3	0.0359154572589233	0.0923910248737119	0.333333333333333
GO:0034186	apolipoprotein A-I binding	MF	1	3	117	9656	TR21018_c0_g1	0.0359154572589233	0.0923910248737119	0.333333333333333
GO:0042608	T cell receptor binding	MF	1	3	117	9656	TR12963_c0_g1	0.0359154572589233	0.0923910248737119	0.333333333333333
GO:0047105	4-trimethylammoniobutyraldehyde dehydrogenase activity	MF	1	3	117	9656	TR19839_c0_g5	0.0359154572589233	0.0923910248737119	0.333333333333333
GO:0047150	betaine-homocysteine S-methyltransferase activity	MF	1	3	117	9656	TR17805_c0_g1	0.0359154572589233	0.0923910248737119	0.333333333333333
GO:0047936	glucose 1-dehydrogenase [NAD(P)] activity	MF	1	3	117	9656	TR107653_c0_g1	0.0359154572589233	0.0923910248737119	0.333333333333333
GO:0051903	S-(hydroxymethyl)glutathione dehydrogenase activity	MF	1	3	117	9656	TR23857_c0_g1	0.0359154572589233	0.0923910248737119	0.333333333333333
GO:0070324	thyroid hormone binding	MF	1	3	117	9656	TR107465_c0_g1	0.0359154572589233	0.0923910248737119	0.333333333333333
GO:0098809	nitrite reductase activity	MF	1	3	117	9656	TR35506_c0_g1	0.0359154572589233	0.0923910248737119	0.333333333333333
GO:1901474	azole transmembrane transporter activity	MF	1	3	117	9656	TR15902_c1_g1	0.0359154572589233	0.0923910248737119	0.333333333333333
GO:0005775	vacuolar lumen	CC	1	3	117	9656	TR14218_c0_g1	0.0359154572589233	0.0923910248737119	0.333333333333333
GO:0032937	SREBP-SCAP-Insig complex	CC	1	3	117	9656	TR40746_c0_g1	0.0359154572589233	0.0923910248737119	0.333333333333333
GO:0043202	lysosomal lumen	CC	1	3	117	9656	TR14218_c0_g1	0.0359154572589233	0.0923910248737119	0.333333333333333
GO:0045666	positive regulation of neuron differentiation	BP	4	103	117	9656	TR13417_c0_g1,TR12414_c0_g1,TR31082_c0_g1,TR95923_c0_g1	0.036229069534515	0.093130634077197	0.0388349514563107
GO:0006555	methionine metabolic process	BP	2	25	117	9656	TR36596_c0_g1,TR17805_c0_g1	0.0364248294963316	0.0931640083461728	0.08
GO:0014033	neural crest cell differentiation	BP	2	25	117	9656	TR27360_c0_g1,TR12414_c0_g1	0.0364248294963316	0.0931640083461728	0.08
GO:0021587	cerebellum morphogenesis	BP	2	25	117	9656	TR13417_c0_g1,TR35506_c0_g1	0.0364248294963316	0.0931640083461728	0.08
GO:0035270	endocrine system development	BP	2	25	117	9656	TR132182_c0_g1,TR24530_c0_g1	0.0364248294963316	0.0931640083461728	0.08
GO:0048844	artery morphogenesis	BP	2	25	117	9656	TR50453_c0_g1,TR13211_c0_g1	0.0364248294963316	0.0931640083461728	0.08
GO:0070373	negative regulation of ERK1 and ERK2 cascade	BP	2	25	117	9656	TR37395_c0_g4,TR62490_c0_g2	0.0364248294963316	0.0931640083461728	0.08
GO:0016405	CoA-ligase activity	MF	2	25	117	9656	TR78938_c0_g1,TR15661_c0_g1	0.0364248294963316	0.0931640083461728	0.08
GO:0048471	perinuclear region of cytoplasm	CC	7	257	117	9656	TR14218_c0_g1,TR15925_c0_g1,TR50453_c0_g1,TR538_c1_g2,TR56758_c0_g2,TR57296_c0_g3,TR7050_c0_g1	0.036452095599245	0.0931669606719959	0.0272373540856031
GO:0005794	Golgi apparatus	CC	12	556	117	9656	TR19312_c0_g1,TR2315_c1_g1,TR12963_c0_g1,TR14218_c0_g1,TR13211_c0_g1,TR30672_c0_g1,TR37395_c0_g4,TR42438_c0_g1,TR4443_c0_g1,TR538_c1_g2,TR57296_c0_g3,TR93512_c0_g1	0.0366252591946529	0.0935425374420341	0.0215827338129496
GO:0045859	regulation of protein kinase activity	BP	6	203	117	9656	TR57296_c0_g3,TR62490_c0_g2,TR7050_c0_g1,TR35506_c0_g1,TR25356_c0_g1,TR12628_c1_g1	0.0366908417630666	0.0936430067314891	0.0295566502463054
GO:0009887	animal organ morphogenesis	BP	7	258	117	9656	TR35506_c0_g1,TR10886_c0_g1,TR57296_c0_g3,TR40746_c0_g1,TR62490_c0_g2,TR24530_c0_g1,TR18400_c0_g1	0.0371060506779262	0.0946350170256187	0.0271317829457364
GO:0016310	phosphorylation	BP	16	817	117	9656	TR57296_c0_g3,TR132182_c0_g1,TR37135_c0_g1,TR62490_c0_g2,TR7050_c0_g1,TR28554_c0_g1,TR35506_c0_g1,TR25356_c0_g1,TR12628_c1_g1,TR50315_c0_g1,TR12414_c0_g1,TR37395_c0_g4,TR132529_c0_g1,TR132552_c0_g1,TR5226_c0_g1,TR19358_c0_g1	0.0371827130652399	0.0947628001548399	0.0195838433292534
GO:0031098	stress-activated protein kinase signaling cascade	BP	3	61	117	9656	TR7050_c0_g1,TR35506_c0_g1,TR62490_c0_g2	0.0375514094242538	0.0955659264092278	0.0491803278688525
GO:0043542	endothelial cell migration	BP	3	61	117	9656	TR11695_c0_g1,TR10661_c0_g1,TR132182_c0_g1	0.0375514094242538	0.0955659264092278	0.0491803278688525
GO:0048598	embryonic morphogenesis	BP	5	153	117	9656	TR12628_c1_g1,TR10886_c0_g1,TR132182_c0_g1,TR12414_c0_g1,TR40746_c0_g1	0.0381191854793518	0.0968726878848484	0.0326797385620915
GO:0051962	positive regulation of nervous system development	BP	5	153	117	9656	TR13417_c0_g1,TR7050_c0_g1,TR12414_c0_g1,TR95923_c0_g1,TR31082_c0_g1	0.0381191854793518	0.0968726878848484	0.0326797385620915
GO:2001234	negative regulation of apoptotic signaling pathway	BP	4	105	117	9656	TR10661_c0_g1,TR132529_c0_g1,TR132552_c0_g1,TR5226_c0_g1	0.0384659864234295	0.0976844409671148	0.0380952380952381
GO:0048589	developmental growth	BP	6	206	117	9656	TR24530_c0_g1,TR25051_c0_g1,TR10661_c0_g1,TR12414_c0_g1,TR27360_c0_g1,TR51806_c0_g1	0.0389751458311003	0.0987979380091681	0.029126213592233
GO:0000041	transition metal ion transport	BP	3	62	117	9656	TR5535_c0_g1,TR7050_c0_g1,TR16425_c0_g1	0.0391225109038257	0.0987979380091681	0.0483870967741935
GO:0045444	fat cell differentiation	BP	3	62	117	9656	TR25356_c0_g1,TR138575_c0_g1,TR10661_c0_g1	0.0391225109038257	0.0987979380091681	0.0483870967741935
GO:0021575	hindbrain morphogenesis	BP	2	26	117	9656	TR35506_c0_g1,TR13417_c0_g1	0.0391536671370414	0.0987979380091681	0.0769230769230769
GO:0034754	cellular hormone metabolic process	BP	2	26	117	9656	TR107465_c0_g1,TR10886_c0_g1	0.0391536671370414	0.0987979380091681	0.0769230769230769
GO:0050766	positive regulation of phagocytosis	BP	2	26	117	9656	TR15820_c0_g1,TR538_c1_g2	0.0391536671370414	0.0987979380091681	0.0769230769230769
GO:0110020	regulation of actomyosin structure organization	BP	2	26	117	9656	TR12628_c1_g1,TR132182_c0_g1	0.0391536671370414	0.0987979380091681	0.0769230769230769
GO:1900026	positive regulation of substrate adhesion-dependent cell spreading	BP	2	26	117	9656	TR132182_c0_g1,TR538_c1_g2	0.0391536671370414	0.0987979380091681	0.0769230769230769
GO:0008199	ferric iron binding	MF	2	26	117	9656	TR5535_c0_g1,TR7050_c0_g1	0.0391536671370414	0.0987979380091681	0.0769230769230769
GO:0006464	cellular protein modification process	BP	22	1236	117	9656	TR57296_c0_g3,TR132182_c0_g1,TR37135_c0_g1,TR62490_c0_g2,TR31936_c0_g1,TR10741_c1_g1,TR15925_c0_g1,TR17805_c0_g1,TR7050_c0_g1,TR28554_c0_g1,TR23857_c0_g1,TR12414_c0_g1,TR10661_c0_g1,TR3833_c0_g1,TR13417_c0_g1,TR35506_c0_g1,TR25356_c0_g1,TR12628_c1_g1,TR37395_c0_g4,TR132529_c0_g1,TR132552_c0_g1,TR5226_c0_g1	0.0397632871087329	0.100194497460423	0.0177993527508091
GO:0036211	protein modification process	BP	22	1236	117	9656	TR57296_c0_g3,TR132182_c0_g1,TR37135_c0_g1,TR62490_c0_g2,TR31936_c0_g1,TR10741_c1_g1,TR15925_c0_g1,TR17805_c0_g1,TR7050_c0_g1,TR28554_c0_g1,TR23857_c0_g1,TR12414_c0_g1,TR10661_c0_g1,TR3833_c0_g1,TR13417_c0_g1,TR35506_c0_g1,TR25356_c0_g1,TR12628_c1_g1,TR37395_c0_g4,TR132529_c0_g1,TR132552_c0_g1,TR5226_c0_g1	0.0397632871087329	0.100194497460423	0.0177993527508091
GO:0051347	positive regulation of transferase activity	BP	5	155	117	9656	TR57296_c0_g3,TR7050_c0_g1,TR12628_c1_g1,TR37135_c0_g1,TR132182_c0_g1	0.0399562518445758	0.100609672957972	0.032258064516129
GO:0006637	acyl-CoA metabolic process	BP	3	63	117	9656	TR67232_c0_g1,TR56758_c0_g2,TR78938_c0_g1	0.0407266916515729	0.102332982966769	0.0476190476190476
GO:0035383	thioester metabolic process	BP	3	63	117	9656	TR67232_c0_g1,TR78938_c0_g1,TR56758_c0_g2	0.0407266916515729	0.102332982966769	0.0476190476190476
GO:0005178	integrin binding	MF	3	63	117	9656	TR12414_c0_g1,TR538_c1_g2,TR57296_c0_g3	0.0407266916515729	0.102332982966769	0.0476190476190476
GO:0043235	receptor complex	CC	4	107	117	9656	TR7050_c0_g1,TR42746_c0_g3,TR50453_c0_g1,TR57296_c0_g3	0.0407806639258217	0.102396487605441	0.0373831775700935
GO:0006766	vitamin metabolic process	BP	2	27	117	9656	TR17222_c0_g1,TR118849_c0_g1	0.0419577674233767	0.105056360818672	0.0740740740740741
GO:0019751	polyol metabolic process	BP	2	27	117	9656	TR56758_c0_g2,TR10741_c1_g1	0.0419577674233767	0.105056360818672	0.0740740740740741
GO:0043502	regulation of muscle adaptation	BP	2	27	117	9656	TR51806_c0_g1,TR62490_c0_g2	0.0419577674233767	0.105056360818672	0.0740740740740741
GO:1901567	fatty acid derivative binding	MF	2	27	117	9656	TR66429_c0_g2,TR7997_c0_g1	0.0419577674233767	0.105056360818672	0.0740740740740741
GO:0030336	negative regulation of cell migration	BP	3	64	117	9656	TR11695_c0_g1,TR50453_c0_g1,TR17596_c0_g1	0.0423637799082037	0.105924293421493	0.046875
GO:0046364	monosaccharide biosynthetic process	BP	3	64	117	9656	TR10741_c1_g1,TR56758_c0_g2,TR17222_c0_g1	0.0423637799082037	0.105924293421493	0.046875
GO:0010557	positive regulation of macromolecule biosynthetic process	BP	10	444	117	9656	TR40746_c0_g1,TR3833_c0_g1,TR538_c1_g2,TR57296_c0_g3,TR7050_c0_g1,TR16425_c0_g1,TR25356_c0_g1,TR10741_c1_g1,TR15902_c1_g1,TR53971_c0_g2	0.0427306439126537	0.10676676294142	0.0225225225225225
GO:0038023	signaling receptor activity	MF	5	159	117	9656	TR42746_c0_g3,TR95923_c0_g1,TR57296_c0_g3,TR12628_c1_g1,TR37135_c0_g1	0.0437903542237	0.109337987312919	0.0314465408805031
GO:0033500	carbohydrate homeostasis	BP	4	110	117	9656	TR10741_c1_g1,TR25356_c0_g1,TR10661_c0_g1,TR19358_c0_g1	0.0443985926935613	0.110701732166755	0.0363636363636364
GO:0042593	glucose homeostasis	BP	4	110	117	9656	TR10661_c0_g1,TR19358_c0_g1,TR10741_c1_g1,TR25356_c0_g1	0.0443985926935613	0.110701732166755	0.0363636363636364
GO:0072359	circulatory system development	BP	9	386	117	9656	TR12414_c0_g1,TR50453_c0_g1,TR11695_c0_g1,TR13211_c0_g1,TR24530_c0_g1,TR10661_c0_g1,TR62490_c0_g2,TR51806_c0_g1,TR57296_c0_g3	0.0444498751502301	0.110752202888283	0.0233160621761658
GO:0006536	glutamate metabolic process	BP	2	28	117	9656	TR15925_c0_g1,TR23404_c0_g1	0.0448349400403639	0.111322940893541	0.0714285714285714
GO:0009395	phospholipid catabolic process	BP	2	28	117	9656	TR62944_c0_g4,TR3833_c0_g1	0.0448349400403639	0.111322940893541	0.0714285714285714
GO:0010883	regulation of lipid storage	BP	2	28	117	9656	TR13211_c0_g1,TR31082_c0_g1	0.0448349400403639	0.111322940893541	0.0714285714285714
GO:0042035	regulation of cytokine biosynthetic process	BP	2	28	117	9656	TR62490_c0_g2,TR3833_c0_g1	0.0448349400403639	0.111322940893541	0.0714285714285714
GO:0050868	negative regulation of T cell activation	BP	2	28	117	9656	TR12628_c1_g1,TR28554_c0_g1	0.0448349400403639	0.111322940893541	0.0714285714285714
GO:0048638	regulation of developmental growth	BP	4	111	117	9656	TR25051_c0_g1,TR12414_c0_g1,TR27360_c0_g1,TR51806_c0_g1	0.0456434686927456	0.111869994807469	0.036036036036036
GO:0016616	oxidoreductase activity, acting on the CH-OH group of donors, NAD or NADP as acceptor	MF	4	111	117	9656	TR23857_c0_g1,TR107653_c0_g1,TR62944_c0_g4,TR53243_c0_g1	0.0456434686927456	0.111869994807469	0.036036036036036
GO:0030170	pyridoxal phosphate binding	MF	3	66	117	9656	TR19391_c0_g1,TR23404_c0_g1,TR35506_c0_g1	0.0457359386997708	0.111869994807469	0.0454545454545455
GO:0070279	vitamin B6 binding	MF	3	66	117	9656	TR19391_c0_g1,TR23404_c0_g1,TR35506_c0_g1	0.0457359386997708	0.111869994807469	0.0454545454545455
GO:0035556	intracellular signal transduction	BP	15	774	117	9656	TR57296_c0_g3,TR7050_c0_g1,TR16425_c0_g1,TR42438_c0_g1,TR37135_c0_g1,TR62490_c0_g2,TR132182_c0_g1,TR35506_c0_g1,TR10661_c0_g1,TR12414_c0_g1,TR37395_c0_g4,TR132529_c0_g1,TR132552_c0_g1,TR5226_c0_g1,TR538_c1_g2	0.0465384180326611	0.111869994807469	0.0193798449612403
GO:0044085	cellular component biogenesis	BP	20	1118	117	9656	TR538_c1_g2,TR12414_c0_g1,TR14218_c0_g1,TR19358_c0_g1,TR132182_c0_g1,TR29022_c0_g1,TR3833_c0_g1,TR14340_c0_g4,TR15925_c0_g1,TR132529_c0_g1,TR132552_c0_g1,TR31082_c0_g1,TR5226_c0_g1,TR74673_c0_g1,TR10886_c0_g1,TR36596_c0_g1,TR12628_c1_g1,TR95923_c0_g1,TR25166_c5_g1,TR21018_c0_g1	0.0472306175129145	0.111869994807469	0.0178890876565295
GO:0042445	hormone metabolic process	BP	3	67	117	9656	TR132182_c0_g1,TR107465_c0_g1,TR10886_c0_g1	0.0474706136825256	0.111869994807469	0.0447761194029851
GO:0000098	sulfur amino acid catabolic process	BP	1	4	117	9656	TR36596_c0_g1	0.0476007252067848	0.111869994807469	0.25
GO:0001887	selenium compound metabolic process	BP	1	4	117	9656	TR14312_c2_g1	0.0476007252067848	0.111869994807469	0.25
GO:0006067	ethanol metabolic process	BP	1	4	117	9656	TR23857_c0_g1	0.0476007252067848	0.111869994807469	0.25
GO:0006069	ethanol oxidation	BP	1	4	117	9656	TR23857_c0_g1	0.0476007252067848	0.111869994807469	0.25
GO:0006207	'de novo' pyrimidine nucleobase biosynthetic process	BP	1	4	117	9656	TR12230_c0_g2	0.0476007252067848	0.111869994807469	0.25
GO:0006931	substrate-dependent cell migration, cell attachment to substrate	BP	1	4	117	9656	TR12414_c0_g1	0.0476007252067848	0.111869994807469	0.25
GO:0006983	ER overload response	BP	1	4	117	9656	TR13417_c0_g1	0.0476007252067848	0.111869994807469	0.25
GO:0007161	calcium-independent cell-matrix adhesion	BP	1	4	117	9656	TR12414_c0_g1	0.0476007252067848	0.111869994807469	0.25
GO:0010561	negative regulation of glycoprotein biosynthetic process	BP	1	4	117	9656	TR9045_c0_g1	0.0476007252067848	0.111869994807469	0.25
GO:0010989	negative regulation of low-density lipoprotein particle clearance	BP	1	4	117	9656	TR19358_c0_g1	0.0476007252067848	0.111869994807469	0.25
GO:0019805	quinolinate biosynthetic process	BP	1	4	117	9656	TR118761_c0_g1	0.0476007252067848	0.111869994807469	0.25
GO:0031069	hair follicle morphogenesis	BP	1	4	117	9656	TR18400_c0_g1	0.0476007252067848	0.111869994807469	0.25
GO:0032736	positive regulation of interleukin-13 production	BP	1	4	117	9656	TR95923_c0_g1	0.0476007252067848	0.111869994807469	0.25
GO:0034138	toll-like receptor 3 signaling pathway	BP	1	4	117	9656	TR28554_c0_g1	0.0476007252067848	0.111869994807469	0.25
GO:0034201	response to oleic acid	BP	1	4	117	9656	TR56758_c0_g2	0.0476007252067848	0.111869994807469	0.25
GO:0034392	negative regulation of smooth muscle cell apoptotic process	BP	1	4	117	9656	TR11695_c0_g1	0.0476007252067848	0.111869994807469	0.25
GO:0034755	iron ion transmembrane transport	BP	1	4	117	9656	TR16425_c0_g1	0.0476007252067848	0.111869994807469	0.25
GO:0035025	positive regulation of Rho protein signal transduction	BP	1	4	117	9656	TR132182_c0_g1	0.0476007252067848	0.111869994807469	0.25
GO:0035336	long-chain fatty-acyl-CoA metabolic process	BP	1	4	117	9656	TR56758_c0_g2	0.0476007252067848	0.111869994807469	0.25
GO:0042759	long-chain fatty acid biosynthetic process	BP	1	4	117	9656	TR47865_c0_g1	0.0476007252067848	0.111869994807469	0.25
GO:0043320	natural killer cell degranulation	BP	1	4	117	9656	TR28554_c0_g1	0.0476007252067848	0.111869994807469	0.25
GO:0044848	biological phase	BP	1	4	117	9656	TR18400_c0_g1	0.0476007252067848	0.111869994807469	0.25
GO:0044851	hair cycle phase	BP	1	4	117	9656	TR18400_c0_g1	0.0476007252067848	0.111869994807469	0.25
GO:0045056	transcytosis	BP	1	4	117	9656	TR42746_c0_g3	0.0476007252067848	0.111869994807469	0.25
GO:0045337	farnesyl diphosphate biosynthetic process	BP	1	4	117	9656	TR51806_c0_g1	0.0476007252067848	0.111869994807469	0.25
GO:0045416	positive regulation of interleukin-8 biosynthetic process	BP	1	4	117	9656	TR3833_c0_g1	0.0476007252067848	0.111869994807469	0.25
GO:0045542	positive regulation of cholesterol biosynthetic process	BP	1	4	117	9656	TR51806_c0_g1	0.0476007252067848	0.111869994807469	0.25
GO:0045589	regulation of regulatory T cell differentiation	BP	1	4	117	9656	TR28554_c0_g1	0.0476007252067848	0.111869994807469	0.25
GO:0046292	formaldehyde metabolic process	BP	1	4	117	9656	TR23857_c0_g1	0.0476007252067848	0.111869994807469	0.25
GO:0046294	formaldehyde catabolic process	BP	1	4	117	9656	TR23857_c0_g1	0.0476007252067848	0.111869994807469	0.25
GO:0048385	regulation of retinoic acid receptor signaling pathway	BP	1	4	117	9656	TR538_c1_g2	0.0476007252067848	0.111869994807469	0.25
GO:0050711	negative regulation of interleukin-1 secretion	BP	1	4	117	9656	TR132182_c0_g1	0.0476007252067848	0.111869994807469	0.25
GO:0050746	regulation of lipoprotein metabolic process	BP	1	4	117	9656	TR56758_c0_g2	0.0476007252067848	0.111869994807469	0.25
GO:0051005	negative regulation of lipoprotein lipase activity	BP	1	4	117	9656	TR19358_c0_g1	0.0476007252067848	0.111869994807469	0.25
GO:0051195	negative regulation of cofactor metabolic process	BP	1	4	117	9656	TR93512_c0_g1	0.0476007252067848	0.111869994807469	0.25
GO:0060122	inner ear receptor cell stereocilium organization	BP	1	4	117	9656	TR12628_c1_g1	0.0476007252067848	0.111869994807469	0.25
GO:0060426	lung vasculature development	BP	1	4	117	9656	TR62490_c0_g2	0.0476007252067848	0.111869994807469	0.25
GO:0060613	fat pad development	BP	1	4	117	9656	TR56758_c0_g2	0.0476007252067848	0.111869994807469	0.25
GO:0061900	glial cell activation	BP	1	4	117	9656	TR57296_c0_g3	0.0476007252067848	0.111869994807469	0.25
GO:0070989	oxidative demethylation	BP	1	4	117	9656	TR17748_c2_g1	0.0476007252067848	0.111869994807469	0.25
GO:0071288	cellular response to mercury ion	BP	1	4	117	9656	TR12414_c0_g1	0.0476007252067848	0.111869994807469	0.25
GO:0072602	interleukin-4 secretion	BP	1	4	117	9656	TR95923_c0_g1	0.0476007252067848	0.111869994807469	0.25
GO:0072643	interferon-gamma secretion	BP	1	4	117	9656	TR28554_c0_g1	0.0476007252067848	0.111869994807469	0.25
GO:0090205	positive regulation of cholesterol metabolic process	BP	1	4	117	9656	TR51806_c0_g1	0.0476007252067848	0.111869994807469	0.25
GO:0106120	positive regulation of sterol biosynthetic process	BP	1	4	117	9656	TR51806_c0_g1	0.0476007252067848	0.111869994807469	0.25
GO:0110095	cellular detoxification of aldehyde	BP	1	4	117	9656	TR23857_c0_g1	0.0476007252067848	0.111869994807469	0.25
GO:0150076	neuroinflammatory response	BP	1	4	117	9656	TR57296_c0_g3	0.0476007252067848	0.111869994807469	0.25
GO:1900019	regulation of protein kinase C activity	BP	1	4	117	9656	TR57296_c0_g3	0.0476007252067848	0.111869994807469	0.25
GO:1900424	regulation of defense response to bacterium	BP	1	4	117	9656	TR28554_c0_g1	0.0476007252067848	0.111869994807469	0.25
GO:1901623	regulation of lymphocyte chemotaxis	BP	1	4	117	9656	TR28554_c0_g1	0.0476007252067848	0.111869994807469	0.25
GO:1905208	negative regulation of cardiocyte differentiation	BP	1	4	117	9656	TR57296_c0_g3	0.0476007252067848	0.111869994807469	0.25
GO:1990440	positive regulation of transcription from RNA polymerase II promoter in response to endoplasmic reticulum stress	BP	1	4	117	9656	TR53971_c0_g2	0.0476007252067848	0.111869994807469	0.25
GO:0004161	dimethylallyltranstransferase activity	MF	1	4	117	9656	TR51806_c0_g1	0.0476007252067848	0.111869994807469	0.25
GO:0004311	farnesyltranstransferase activity	MF	1	4	117	9656	TR51806_c0_g1	0.0476007252067848	0.111869994807469	0.25
GO:0004466	long-chain-acyl-CoA dehydrogenase activity	MF	1	4	117	9656	TR66429_c0_g2	0.0476007252067848	0.111869994807469	0.25
GO:0005006	epidermal growth factor-activated receptor activity	MF	1	4	117	9656	TR57296_c0_g3	0.0476007252067848	0.111869994807469	0.25
GO:0005149	interleukin-1 receptor binding	MF	1	4	117	9656	TR95923_c0_g1	0.0476007252067848	0.111869994807469	0.25
GO:0008200	ion channel inhibitor activity	MF	1	4	117	9656	TR16425_c0_g1	0.0476007252067848	0.111869994807469	0.25
GO:0015643	toxic substance binding	MF	1	4	117	9656	TR14600_c0_g1	0.0476007252067848	0.111869994807469	0.25
GO:0016453	C-acetyltransferase activity	MF	1	4	117	9656	TR18307_c0_g1	0.0476007252067848	0.111869994807469	0.25
GO:0016661	oxidoreductase activity, acting on other nitrogenous compounds as donors	MF	1	4	117	9656	TR35506_c0_g1	0.0476007252067848	0.111869994807469	0.25
GO:0030547	receptor inhibitor activity	MF	1	4	117	9656	TR24530_c0_g1	0.0476007252067848	0.111869994807469	0.25
GO:0030881	beta-2-microglobulin binding	MF	1	4	117	9656	TR12963_c0_g1	0.0476007252067848	0.111869994807469	0.25
GO:0031956	medium-chain fatty acid-CoA ligase activity	MF	1	4	117	9656	TR15661_c0_g1	0.0476007252067848	0.111869994807469	0.25
GO:0070991	medium-chain-acyl-CoA dehydrogenase activity	MF	1	4	117	9656	TR66429_c0_g2	0.0476007252067848	0.111869994807469	0.25
GO:0101020	estrogen 16-alpha-hydroxylase activity	MF	1	4	117	9656	TR13918_c0_g3	0.0476007252067848	0.111869994807469	0.25
GO:0102391	decanoate-CoA ligase activity	MF	1	4	117	9656	TR15661_c0_g1	0.0476007252067848	0.111869994807469	0.25
GO:1990698	palmitoleoyltransferase activity	MF	1	4	117	9656	TR14340_c0_g4	0.0476007252067848	0.111869994807469	0.25
GO:0034359	mature chylomicron	CC	1	4	117	9656	TR13211_c0_g1	0.0476007252067848	0.111869994807469	0.25
GO:0042612	MHC class I protein complex	CC	1	4	117	9656	TR12963_c0_g1	0.0476007252067848	0.111869994807469	0.25
GO:0097413	Lewy body	CC	1	4	117	9656	TR10661_c0_g1	0.0476007252067848	0.111869994807469	0.25
GO:0097487	multivesicular body, internal vesicle	CC	1	4	117	9656	TR57296_c0_g3	0.0476007252067848	0.111869994807469	0.25
GO:0097489	multivesicular body, internal vesicle lumen	CC	1	4	117	9656	TR57296_c0_g3	0.0476007252067848	0.111869994807469	0.25
GO:1990712	HFE-transferrin receptor complex	CC	1	4	117	9656	TR7050_c0_g1	0.0476007252067848	0.111869994807469	0.25
GO:0002455	humoral immune response mediated by circulating immunoglobulin	BP	2	29	117	9656	TR118438_c0_g1,TR31082_c0_g1	0.047783035898706	0.111869994807469	0.0689655172413793
GO:0051897	positive regulation of protein kinase B signaling	BP	2	29	117	9656	TR10661_c0_g1,TR57296_c0_g3	0.047783035898706	0.111869994807469	0.0689655172413793
GO:1905953	negative regulation of lipid localization	BP	2	29	117	9656	TR31082_c0_g1,TR3833_c0_g1	0.047783035898706	0.111869994807469	0.0689655172413793
GO:0016709	oxidoreductase activity, acting on paired donors, with incorporation or reduction of molecular oxygen, NAD(P)H as one donor, and incorporation of one atom of oxygen	MF	2	29	117	9656	TR118761_c0_g1,TR21742_c0_g1	0.047783035898706	0.111869994807469	0.0689655172413793
GO:0070851	growth factor receptor binding	MF	2	29	117	9656	TR95923_c0_g1,TR42746_c0_g3	0.047783035898706	0.111869994807469	0.0689655172413793
GO:0005790	smooth endoplasmic reticulum	CC	2	29	117	9656	TR13417_c0_g1,TR538_c1_g2	0.047783035898706	0.111869994807469	0.0689655172413793
GO:0051258	protein polymerization	BP	4	113	117	9656	TR132529_c0_g1,TR132552_c0_g1,TR31082_c0_g1,TR5226_c0_g1	0.0481915025877765	0.112752315562745	0.0353982300884956
GO:0003824	catalytic activity	MF	61	4262	117	9656	TR66429_c0_g2,TR7997_c0_g1,TR42438_c0_g1,TR18400_c0_g1,TR10886_c0_g1,TR25106_c0_g1,TR37135_c0_g1,TR93512_c0_g1,TR82525_c0_g1,TR56758_c0_g2,TR17222_c0_g1,TR18307_c0_g1,TR11359_c0_g1,TR78938_c0_g1,TR23857_c0_g1,TR19113_c0_g1,TR19839_c0_g5,TR14600_c0_g1,TR15925_c0_g1,TR12230_c0_g2,TR14340_c0_g4,TR35506_c0_g1,TR51806_c0_g1,TR107653_c0_g1,TR21379_c0_g3,TR56073_c0_g1,TR62944_c0_g4,TR50315_c0_g1,TR7327_…	0.048948820198354	0.114449141853032	0.0143125293289535
GO:1903037	regulation of leukocyte cell-cell adhesion	BP	3	68	117	9656	TR12628_c1_g1,TR28554_c0_g1,TR14600_c0_g1	0.0492374058336721	0.115048502956478	0.0441176470588235
GO:0051051	negative regulation of transport	BP	5	165	117	9656	TR132182_c0_g1,TR3833_c0_g1,TR16425_c0_g1,TR28554_c0_g1,TR12414_c0_g1	0.0499442613834867	0.116623772654634	0.0303030303030303
GO:0001909	leukocyte mediated cytotoxicity	BP	2	30	117	9656	TR12963_c0_g1,TR28554_c0_g1	0.0507999464713958	0.117967118907761	0.0666666666666667
GO:0002687	positive regulation of leukocyte migration	BP	2	30	117	9656	TR28554_c0_g1,TR538_c1_g2	0.0507999464713958	0.117967118907761	0.0666666666666667
GO:0002688	regulation of leukocyte chemotaxis	BP	2	30	117	9656	TR28554_c0_g1,TR538_c1_g2	0.0507999464713958	0.117967118907761	0.0666666666666667
GO:0032963	collagen metabolic process	BP	2	30	117	9656	TR62490_c0_g2,TR37135_c0_g1	0.0507999464713958	0.117967118907761	0.0666666666666667
GO:0048144	fibroblast proliferation	BP	2	30	117	9656	TR12414_c0_g1,TR57296_c0_g3	0.0507999464713958	0.117967118907761	0.0666666666666667
GO:0048145	regulation of fibroblast proliferation	BP	2	30	117	9656	TR12414_c0_g1,TR57296_c0_g3	0.0507999464713958	0.117967118907761	0.0666666666666667
GO:0048708	astrocyte differentiation	BP	2	30	117	9656	TR57296_c0_g3,TR37135_c0_g1	0.0507999464713958	0.117967118907761	0.0666666666666667
GO:0060840	artery development	BP	2	30	117	9656	TR50453_c0_g1,TR13211_c0_g1	0.0507999464713958	0.117967118907761	0.0666666666666667
GO:0019221	cytokine-mediated signaling pathway	BP	4	115	117	9656	TR132182_c0_g1,TR95923_c0_g1,TR118438_c0_g1,TR25356_c0_g1	0.0508171137223175	0.117967118907761	0.0347826086956522
GO:0002521	leukocyte differentiation	BP	5	166	117	9656	TR25356_c0_g1,TR7050_c0_g1,TR7327_c1_g1,TR28554_c0_g1,TR40052_c0_g1	0.0510171174357586	0.118354405078535	0.0301204819277108
GO:0045944	positive regulation of transcription by RNA polymerase II	BP	7	278	117	9656	TR40746_c0_g1,TR10741_c1_g1,TR15902_c1_g1,TR53971_c0_g2,TR16425_c0_g1,TR25356_c0_g1,TR57296_c0_g3	0.0518440785454711	0.120194718811073	0.0251798561151079
GO:0016324	apical plasma membrane	CC	4	116	117	9656	TR12414_c0_g1,TR21742_c0_g1,TR57296_c0_g3,TR7050_c0_g1	0.0521589456908321	0.120846180665512	0.0344827586206897
GO:0006109	regulation of carbohydrate metabolic process	BP	3	70	117	9656	TR75092_c0_g1,TR56758_c0_g2,TR50315_c0_g1	0.0528664468041552	0.122247234087638	0.0428571428571429
GO:0010770	positive regulation of cell morphogenesis involved in differentiation	BP	3	70	117	9656	TR12414_c0_g1,TR132182_c0_g1,TR538_c1_g2	0.0528664468041552	0.122247234087638	0.0428571428571429
GO:2000146	negative regulation of cell motility	BP	3	70	117	9656	TR11695_c0_g1,TR50453_c0_g1,TR17596_c0_g1	0.0528664468041552	0.122247234087638	0.0428571428571429
GO:0010769	regulation of cell morphogenesis involved in differentiation	BP	4	117	117	9656	TR12414_c0_g1,TR27360_c0_g1,TR132182_c0_g1,TR538_c1_g2	0.0535200857403616	0.12367854010467	0.0341880341880342
GO:0014910	regulation of smooth muscle cell migration	BP	2	31	117	9656	TR132552_c0_g1,TR50453_c0_g1	0.0538836031401362	0.124196832043931	0.0645161290322581
GO:0050921	positive regulation of chemotaxis	BP	2	31	117	9656	TR538_c1_g2,TR12414_c0_g1	0.0538836031401362	0.124196832043931	0.0645161290322581
GO:1900006	positive regulation of dendrite development	BP	2	31	117	9656	TR31082_c0_g1,TR95923_c0_g1	0.0538836031401362	0.124196832043931	0.0645161290322581
GO:1900024	regulation of substrate adhesion-dependent cell spreading	BP	2	31	117	9656	TR132182_c0_g1,TR538_c1_g2	0.0538836031401362	0.124196832043931	0.0645161290322581
GO:0060089	molecular transducer activity	MF	5	169	117	9656	TR42746_c0_g3,TR95923_c0_g1,TR57296_c0_g3,TR12628_c1_g1,TR37135_c0_g1	0.0543168040733496	0.125114497697683	0.029585798816568
GO:0097190	apoptotic signaling pathway	BP	6	224	117	9656	TR10661_c0_g1,TR9045_c0_g1,TR132529_c0_g1,TR132552_c0_g1,TR5226_c0_g1,TR15661_c0_g1	0.0545773561414311	0.125633552717823	0.0267857142857143
GO:0033865	nucleoside bisphosphate metabolic process	BP	3	71	117	9656	TR67232_c0_g1,TR78938_c0_g1,TR56758_c0_g2	0.0547282264733721	0.125737483616865	0.0422535211267606
GO:0033875	ribonucleoside bisphosphate metabolic process	BP	3	71	117	9656	TR67232_c0_g1,TR78938_c0_g1,TR56758_c0_g2	0.0547282264733721	0.125737483616865	0.0422535211267606
GO:0034032	purine nucleoside bisphosphate metabolic process	BP	3	71	117	9656	TR67232_c0_g1,TR78938_c0_g1,TR56758_c0_g2	0.0547282264733721	0.125737483616865	0.0422535211267606
GO:0031346	positive regulation of cell projection organization	BP	4	118	117	9656	TR13417_c0_g1,TR12414_c0_g1,TR31082_c0_g1,TR95923_c0_g1	0.0549004967350254	0.125971043312264	0.0338983050847458
GO:0071900	regulation of protein serine/threonine kinase activity	BP	4	118	117	9656	TR57296_c0_g3,TR7050_c0_g1,TR35506_c0_g1,TR25356_c0_g1	0.0549004967350254	0.125971043312264	0.0338983050847458
GO:0051188	cofactor biosynthetic process	BP	6	225	117	9656	TR36596_c0_g1,TR74673_c0_g1,TR118761_c0_g1,TR17222_c0_g1,TR17748_c2_g1,TR50315_c0_g1	0.0555410118106377	0.127342731616077	0.0266666666666667
GO:0043603	cellular amide metabolic process	BP	17	930	117	9656	TR12230_c0_g2,TR14600_c0_g1,TR15925_c0_g1,TR25166_c5_g1,TR25356_c0_g1,TR67232_c0_g1,TR10661_c0_g1,TR62944_c0_g4,TR7327_c1_g1,TR5535_c0_g1,TR38130_c0_g2,TR78938_c0_g1,TR19839_c0_g5,TR538_c1_g2,TR56758_c0_g2,TR17596_c0_g1,TR14218_c0_g1	0.0555696841721502	0.127342731616077	0.0182795698924731
GO:0009895	negative regulation of catabolic process	BP	4	119	117	9656	TR19358_c0_g1,TR57296_c0_g3,TR3833_c0_g1,TR93512_c0_g1	0.0563001376110776	0.128859529942872	0.0336134453781513
GO:0007169	transmembrane receptor protein tyrosine kinase signaling pathway	BP	5	171	117	9656	TR62490_c0_g2,TR42746_c0_g3,TR57296_c0_g3,TR15820_c0_g1,TR50453_c0_g1	0.0565842316867885	0.128859529942872	0.0292397660818713
GO:0051262	protein tetramerization	BP	3	72	117	9656	TR10886_c0_g1,TR36596_c0_g1,TR15925_c0_g1	0.0566211857054872	0.128859529942872	0.0416666666666667
GO:0001935	endothelial cell proliferation	BP	2	32	117	9656	TR11695_c0_g1,TR132182_c0_g1	0.057031976551431	0.128859529942872	0.0625
GO:0003300	cardiac muscle hypertrophy	BP	2	32	117	9656	TR51806_c0_g1,TR62490_c0_g2	0.057031976551431	0.128859529942872	0.0625
GO:0007044	cell-substrate junction assembly	BP	2	32	117	9656	TR12628_c1_g1,TR12414_c0_g1	0.057031976551431	0.128859529942872	0.0625
GO:0014897	striated muscle hypertrophy	BP	2	32	117	9656	TR51806_c0_g1,TR62490_c0_g2	0.057031976551431	0.128859529942872	0.0625
GO:0019682	glyceraldehyde-3-phosphate metabolic process	BP	2	32	117	9656	TR107653_c0_g1,TR50315_c0_g1	0.057031976551431	0.128859529942872	0.0625
GO:0048678	response to axon injury	BP	2	32	117	9656	TR132182_c0_g1,TR17596_c0_g1	0.057031976551431	0.128859529942872	0.0625
GO:0051250	negative regulation of lymphocyte activation	BP	2	32	117	9656	TR12628_c1_g1,TR28554_c0_g1	0.057031976551431	0.128859529942872	0.0625
GO:2001233	regulation of apoptotic signaling pathway	BP	5	172	117	9656	TR10661_c0_g1,TR132529_c0_g1,TR132552_c0_g1,TR5226_c0_g1,TR15661_c0_g1	0.0577382373946763	0.128859529942872	0.0290697674418605
GO:0002251	organ or tissue specific immune response	BP	1	5	117	9656	TR42746_c0_g3	0.0591455568635196	0.128859529942872	0.2
GO:0002323	natural killer cell activation involved in immune response	BP	1	5	117	9656	TR28554_c0_g1	0.0591455568635196	0.128859529942872	0.2
GO:0002385	mucosal immune response	BP	1	5	117	9656	TR42746_c0_g3	0.0591455568635196	0.128859529942872	0.2
GO:0002407	dendritic cell chemotaxis	BP	1	5	117	9656	TR538_c1_g2	0.0591455568635196	0.128859529942872	0.2
GO:0002714	positive regulation of B cell mediated immunity	BP	1	5	117	9656	TR118438_c0_g1	0.0591455568635196	0.128859529942872	0.2
GO:0002891	positive regulation of immunoglobulin mediated immune response	BP	1	5	117	9656	TR118438_c0_g1	0.0591455568635196	0.128859529942872	0.2
GO:0002922	positive regulation of humoral immune response	BP	1	5	117	9656	TR118438_c0_g1	0.0591455568635196	0.128859529942872	0.2
GO:0003016	respiratory system process	BP	1	5	117	9656	TR23857_c0_g1	0.0591455568635196	0.128859529942872	0.2
GO:0006097	glyoxylate cycle	BP	1	5	117	9656	TR62944_c0_g4	0.0591455568635196	0.128859529942872	0.2
GO:0006570	tyrosine metabolic process	BP	1	5	117	9656	TR23404_c0_g1	0.0591455568635196	0.128859529942872	0.2
GO:0007175	negative regulation of epidermal growth factor-activated receptor activity	BP	1	5	117	9656	TR62490_c0_g2	0.0591455568635196	0.128859529942872	0.2
GO:0009109	coenzyme catabolic process	BP	1	5	117	9656	TR19839_c0_g5	0.0591455568635196	0.128859529942872	0.2
GO:0010745	negative regulation of macrophage derived foam cell differentiation	BP	1	5	117	9656	TR31082_c0_g1	0.0591455568635196	0.128859529942872	0.2
GO:0010746	regulation of plasma membrane long-chain fatty acid transport	BP	1	5	117	9656	TR15661_c0_g1	0.0591455568635196	0.128859529942872	0.2
GO:0010839	negative regulation of keratinocyte proliferation	BP	1	5	117	9656	TR18400_c0_g1	0.0591455568635196	0.128859529942872	0.2
GO:0010897	negative regulation of triglyceride catabolic process	BP	1	5	117	9656	TR19358_c0_g1	0.0591455568635196	0.128859529942872	0.2
GO:0010982	regulation of high-density lipoprotein particle clearance	BP	1	5	117	9656	TR19358_c0_g1	0.0591455568635196	0.128859529942872	0.2
GO:0010985	negative regulation of lipoprotein particle clearance	BP	1	5	117	9656	TR19358_c0_g1	0.0591455568635196	0.128859529942872	0.2
GO:0015812	gamma-aminobutyric acid transport	BP	1	5	117	9656	TR28253_c0_g1	0.0591455568635196	0.128859529942872	0.2
GO:0015911	plasma membrane long-chain fatty acid transport	BP	1	5	117	9656	TR15661_c0_g1	0.0591455568635196	0.128859529942872	0.2
GO:0016540	protein autoprocessing	BP	1	5	117	9656	TR18400_c0_g1	0.0591455568635196	0.128859529942872	0.2
GO:0019344	cysteine biosynthetic process	BP	1	5	117	9656	TR35506_c0_g1	0.0591455568635196	0.128859529942872	0.2
GO:0031076	embryonic camera-type eye development	BP	1	5	117	9656	TR10886_c0_g1	0.0591455568635196	0.128859529942872	0.2
GO:0031953	negative regulation of protein autophosphorylation	BP	1	5	117	9656	TR62490_c0_g2	0.0591455568635196	0.128859529942872	0.2
GO:0032823	regulation of natural killer cell differentiation	BP	1	5	117	9656	TR28554_c0_g1	0.0591455568635196	0.128859529942872	0.2
GO:0033033	negative regulation of myeloid cell apoptotic process	BP	1	5	117	9656	TR11695_c0_g1	0.0591455568635196	0.128859529942872	0.2
GO:0034616	response to laminar fluid shear stress	BP	1	5	117	9656	TR14600_c0_g1	0.0591455568635196	0.128859529942872	0.2
GO:0035437	maintenance of protein localization in endoplasmic reticulum	BP	1	5	117	9656	TR13417_c0_g1	0.0591455568635196	0.128859529942872	0.2
GO:0042094	interleukin-2 biosynthetic process	BP	1	5	117	9656	TR95923_c0_g1	0.0591455568635196	0.128859529942872	0.2
GO:0042415	norepinephrine metabolic process	BP	1	5	117	9656	TR24530_c0_g1	0.0591455568635196	0.128859529942872	0.2
GO:0042573	retinoic acid metabolic process	BP	1	5	117	9656	TR10886_c0_g1	0.0591455568635196	0.128859529942872	0.2
GO:0043301	negative regulation of leukocyte degranulation	BP	1	5	117	9656	TR28554_c0_g1	0.0591455568635196	0.128859529942872	0.2
GO:0045117	azole transport	BP	1	5	117	9656	TR15902_c1_g1	0.0591455568635196	0.128859529942872	0.2
GO:0045414	regulation of interleukin-8 biosynthetic process	BP	1	5	117	9656	TR3833_c0_g1	0.0591455568635196	0.128859529942872	0.2
GO:0046633	alpha-beta T cell proliferation	BP	1	5	117	9656	TR28554_c0_g1	0.0591455568635196	0.128859529942872	0.2
GO:0046640	regulation of alpha-beta T cell proliferation	BP	1	5	117	9656	TR28554_c0_g1	0.0591455568635196	0.128859529942872	0.2
GO:0048596	embryonic camera-type eye morphogenesis	BP	1	5	117	9656	TR10886_c0_g1	0.0591455568635196	0.128859529942872	0.2
GO:0051968	positive regulation of synaptic transmission, glutamatergic	BP	1	5	117	9656	TR57296_c0_g3	0.0591455568635196	0.128859529942872	0.2
GO:0055091	phospholipid homeostasis	BP	1	5	117	9656	TR132182_c0_g1	0.0591455568635196	0.128859529942872	0.2
GO:0060352	cell adhesion molecule production	BP	1	5	117	9656	TR132182_c0_g1	0.0591455568635196	0.128859529942872	0.2
GO:0060353	regulation of cell adhesion molecule production	BP	1	5	117	9656	TR132182_c0_g1	0.0591455568635196	0.128859529942872	0.2
GO:0061462	protein localization to lysosome	BP	1	5	117	9656	TR14218_c0_g1	0.0591455568635196	0.128859529942872	0.2
GO:0070141	response to UV-A	BP	1	5	117	9656	TR57296_c0_g3	0.0591455568635196	0.128859529942872	0.2
GO:0070493	thrombin-activated receptor signaling pathway	BP	1	5	117	9656	TR37135_c0_g1	0.0591455568635196	0.128859529942872	0.2
GO:0070571	negative regulation of neuron projection regeneration	BP	1	5	117	9656	TR17596_c0_g1	0.0591455568635196	0.128859529942872	0.2
GO:0070813	hydrogen sulfide metabolic process	BP	1	5	117	9656	TR35506_c0_g1	0.0591455568635196	0.128859529942872	0.2
GO:0070814	hydrogen sulfide biosynthetic process	BP	1	5	117	9656	TR35506_c0_g1	0.0591455568635196	0.128859529942872	0.2
GO:1902001	fatty acid transmembrane transport	BP	1	5	117	9656	TR15661_c0_g1	0.0591455568635196	0.128859529942872	0.2
GO:1902722	positive regulation of prolactin secretion	BP	1	5	117	9656	TR57296_c0_g3	0.0591455568635196	0.128859529942872	0.2
GO:1902932	positive regulation of alcohol biosynthetic process	BP	1	5	117	9656	TR51806_c0_g1	0.0591455568635196	0.128859529942872	0.2
GO:1903800	positive regulation of production of miRNAs involved in gene silencing by miRNA	BP	1	5	117	9656	TR57296_c0_g3	0.0591455568635196	0.128859529942872	0.2
GO:2000403	positive regulation of lymphocyte migration	BP	1	5	117	9656	TR28554_c0_g1	0.0591455568635196	0.128859529942872	0.2
GO:2000406	positive regulation of T cell migration	BP	1	5	117	9656	TR28554_c0_g1	0.0591455568635196	0.128859529942872	0.2
GO:0001849	complement component C1q binding	MF	1	5	117	9656	TR31082_c0_g1	0.0591455568635196	0.128859529942872	0.2
GO:0003996	acyl-CoA ligase activity	MF	1	5	117	9656	TR78938_c0_g1	0.0591455568635196	0.128859529942872	0.2
GO:0004321	fatty-acyl-CoA synthase activity	MF	1	5	117	9656	TR78938_c0_g1	0.0591455568635196	0.128859529942872	0.2
GO:0004337	geranyltranstransferase activity	MF	1	5	117	9656	TR51806_c0_g1	0.0591455568635196	0.128859529942872	0.2
GO:0004514	nicotinate-nucleotide diphosphorylase (carboxylating) activity	MF	1	5	117	9656	TR74673_c0_g1	0.0591455568635196	0.128859529942872	0.2
GO:0004745	retinol dehydrogenase activity	MF	1	5	117	9656	TR53243_c0_g1	0.0591455568635196	0.128859529942872	0.2
GO:0005381	iron ion transmembrane transporter activity	MF	1	5	117	9656	TR7050_c0_g1	0.0591455568635196	0.128859529942872	0.2
GO:0015174	basic amino acid transmembrane transporter activity	MF	1	5	117	9656	TR15902_c1_g1	0.0591455568635196	0.128859529942872	0.2
GO:0015232	heme transporter activity	MF	1	5	117	9656	TR118438_c0_g1	0.0591455568635196	0.128859529942872	0.2
GO:0015347	sodium-independent organic anion transmembrane transporter activity	MF	1	5	117	9656	TR24566_c0_g1	0.0591455568635196	0.128859529942872	0.2
GO:0016248	channel inhibitor activity	MF	1	5	117	9656	TR16425_c0_g1	0.0591455568635196	0.128859529942872	0.2
GO:0016411	acylglycerol O-acyltransferase activity	MF	1	5	117	9656	TR56758_c0_g2	0.0591455568635196	0.128859529942872	0.2
GO:0030492	hemoglobin binding	MF	1	5	117	9656	TR93512_c0_g1	0.0591455568635196	0.128859529942872	0.2
GO:0030548	acetylcholine receptor regulator activity	MF	1	5	117	9656	TR24530_c0_g1	0.0591455568635196	0.128859529942872	0.2
GO:0099602	neurotransmitter receptor regulator activity	MF	1	5	117	9656	TR24530_c0_g1	0.0591455568635196	0.128859529942872	0.2
GO:1990459	transferrin receptor binding	MF	1	5	117	9656	TR7050_c0_g1	0.0591455568635196	0.128859529942872	0.2
GO:0031625	ubiquitin protein ligase binding	MF	4	121	117	9656	TR13417_c0_g1,TR35506_c0_g1,TR538_c1_g2,TR57296_c0_g3	0.0591569254614419	0.128859529942872	0.0330578512396694
GO:0048609	multicellular organismal reproductive process	BP	5	174	117	9656	TR13211_c0_g1,TR7997_c0_g1,TR57296_c0_g3,TR18400_c0_g1,TR35506_c0_g1	0.0600868145903901	0.130805219315749	0.028735632183908
GO:0014896	muscle hypertrophy	BP	2	33	117	9656	TR51806_c0_g1,TR62490_c0_g2	0.0602430759822091	0.130985554603609	0.0606060606060606
GO:0050715	positive regulation of cytokine secretion	BP	2	33	117	9656	TR28554_c0_g1,TR95923_c0_g1	0.0602430759822091	0.130985554603609	0.0606060606060606
GO:0002253	activation of immune response	BP	4	123	117	9656	TR25106_c0_g1,TR5237_c0_g1,TR31082_c0_g1,TR28554_c0_g1	0.0620900444381684	0.134919170861988	0.032520325203252
GO:0016627	oxidoreductase activity, acting on the CH-CH group of donors	MF	3	75	117	9656	TR42438_c0_g1,TR7997_c0_g1,TR66429_c0_g2	0.0624845561377068	0.135621834849121	0.04
GO:0032504	multicellular organism reproduction	BP	5	176	117	9656	TR13211_c0_g1,TR7997_c0_g1,TR57296_c0_g3,TR18400_c0_g1,TR35506_c0_g1	0.0624894328733058	0.135621834849121	0.0284090909090909
GO:0001906	cell killing	BP	2	34	117	9656	TR12963_c0_g1,TR28554_c0_g1	0.0635149487148506	0.13724838754153	0.0588235294117647
GO:0006778	porphyrin-containing compound metabolic process	BP	2	34	117	9656	TR118438_c0_g1,TR17748_c2_g1	0.0635149487148506	0.13724838754153	0.0588235294117647
GO:0030038	contractile actin filament bundle assembly	BP	2	34	117	9656	TR12628_c1_g1,TR132182_c0_g1	0.0635149487148506	0.13724838754153	0.0588235294117647
GO:0043149	stress fiber assembly	BP	2	34	117	9656	TR12628_c1_g1,TR132182_c0_g1	0.0635149487148506	0.13724838754153	0.0588235294117647
GO:0043500	muscle adaptation	BP	2	34	117	9656	TR51806_c0_g1,TR62490_c0_g2	0.0635149487148506	0.13724838754153	0.0588235294117647
GO:0033293	monocarboxylic acid binding	MF	2	34	117	9656	TR23857_c0_g1,TR7997_c0_g1	0.0635149487148506	0.13724838754153	0.0588235294117647
GO:0031647	regulation of protein stability	BP	4	124	117	9656	TR132182_c0_g1,TR14218_c0_g1,TR538_c1_g2,TR3833_c0_g1	0.0635850853716788	0.13724838754153	0.032258064516129
GO:0050865	regulation of cell activation	BP	4	124	117	9656	TR28554_c0_g1,TR12628_c1_g1,TR16425_c0_g1,TR5226_c0_g1	0.0635850853716788	0.13724838754153	0.032258064516129
GO:0044389	ubiquitin-like protein ligase binding	MF	4	124	117	9656	TR13417_c0_g1,TR35506_c0_g1,TR538_c1_g2,TR57296_c0_g3	0.0635850853716788	0.13724838754153	0.032258064516129
GO:0043412	macromolecule modification	BP	22	1301	117	9656	TR57296_c0_g3,TR132182_c0_g1,TR37135_c0_g1,TR62490_c0_g2,TR31936_c0_g1,TR10741_c1_g1,TR15925_c0_g1,TR17805_c0_g1,TR7050_c0_g1,TR28554_c0_g1,TR23857_c0_g1,TR12414_c0_g1,TR10661_c0_g1,TR3833_c0_g1,TR13417_c0_g1,TR35506_c0_g1,TR25356_c0_g1,TR12628_c1_g1,TR37395_c0_g4,TR132529_c0_g1,TR132552_c0_g1,TR5226_c0_g1	0.063706762039588	0.137427888124093	0.0169100691775557
GO:0006865	amino acid transport	BP	3	76	117	9656	TR16495_c0_g2,TR15902_c1_g1,TR28253_c0_g1	0.0644996128673137	0.138970180380782	0.0394736842105263
GO:0008544	epidermis development	BP	3	76	117	9656	TR57296_c0_g3,TR18400_c0_g1,TR62490_c0_g2	0.0644996128673137	0.138970180380782	0.0394736842105263
GO:0043085	positive regulation of catalytic activity	BP	8	354	117	9656	TR57296_c0_g3,TR7050_c0_g1,TR12628_c1_g1,TR11695_c0_g1,TR132182_c0_g1,TR29022_c0_g1,TR28554_c0_g1,TR37135_c0_g1	0.0653955679679218	0.140815562166292	0.0225988700564972
GO:0004252	serine-type endopeptidase activity	MF	3	77	117	9656	TR25106_c0_g1,TR37135_c0_g1,TR93512_c0_g1	0.0665445037607669	0.143203129926669	0.038961038961039
GO:0014909	smooth muscle cell migration	BP	2	35	117	9656	TR132552_c0_g1,TR50453_c0_g1	0.0668456794214809	0.143418751759377	0.0571428571428571
GO:0008483	transaminase activity	MF	2	35	117	9656	TR23404_c0_g1,TR19391_c0_g1	0.0668456794214809	0.143418751759377	0.0571428571428571
GO:0017124	SH3 domain binding	MF	2	35	117	9656	TR10661_c0_g1,TR62490_c0_g2	0.0668456794214809	0.143418751759377	0.0571428571428571
GO:0043531	ADP binding	MF	2	35	117	9656	TR36596_c0_g1,TR5535_c0_g1	0.0668456794214809	0.143418751759377	0.0571428571428571
GO:0005788	endoplasmic reticulum lumen	CC	2	35	117	9656	TR13417_c0_g1,TR538_c1_g2	0.0668456794214809	0.143418751759377	0.0571428571428571
GO:0006979	response to oxidative stress	BP	5	180	117	9656	TR10661_c0_g1,TR93512_c0_g1,TR10886_c0_g1,TR23404_c0_g1,TR62944_c0_g4	0.0674564315235892	0.144505281466707	0.0277777777777778
GO:0007517	muscle organ development	BP	4	127	117	9656	TR10661_c0_g1,TR24530_c0_g1,TR51806_c0_g1,TR25193_c0_g2	0.0681833627908415	0.144505281466707	0.031496062992126
GO:0010631	epithelial cell migration	BP	3	78	117	9656	TR11695_c0_g1,TR10661_c0_g1,TR132182_c0_g1	0.0686189397945954	0.144505281466707	0.0384615384615385
GO:0043270	positive regulation of ion transport	BP	3	78	117	9656	TR15661_c0_g1,TR37135_c0_g1,TR15902_c1_g1	0.0686189397945954	0.144505281466707	0.0384615384615385
GO:0090130	tissue migration	BP	3	78	117	9656	TR11695_c0_g1,TR10661_c0_g1,TR132182_c0_g1	0.0686189397945954	0.144505281466707	0.0384615384615385
GO:0090132	epithelium migration	BP	3	78	117	9656	TR11695_c0_g1,TR10661_c0_g1,TR132182_c0_g1	0.0686189397945954	0.144505281466707	0.0384615384615385
GO:0022604	regulation of cell morphogenesis	BP	5	182	117	9656	TR12414_c0_g1,TR37135_c0_g1,TR27360_c0_g1,TR132182_c0_g1,TR538_c1_g2	0.0700205561530417	0.144505281466707	0.0274725274725275
GO:0006730	one-carbon metabolic process	BP	2	36	117	9656	TR19839_c0_g5,TR36596_c0_g1	0.0702333895574061	0.144505281466707	0.0555555555555556
GO:0009411	response to UV	BP	2	36	117	9656	TR10661_c0_g1,TR57296_c0_g3	0.0702333895574061	0.144505281466707	0.0555555555555556
GO:0021549	cerebellum development	BP	2	36	117	9656	TR35506_c0_g1,TR13417_c0_g1	0.0702333895574061	0.144505281466707	0.0555555555555556
GO:0043534	blood vessel endothelial cell migration	BP	2	36	117	9656	TR10661_c0_g1,TR132182_c0_g1	0.0702333895574061	0.144505281466707	0.0555555555555556
GO:0048002	antigen processing and presentation of peptide antigen	BP	2	36	117	9656	TR12963_c0_g1,TR538_c1_g2	0.0702333895574061	0.144505281466707	0.0555555555555556
GO:0051896	regulation of protein kinase B signaling	BP	2	36	117	9656	TR10661_c0_g1,TR57296_c0_g3	0.0702333895574061	0.144505281466707	0.0555555555555556
GO:0002716	negative regulation of natural killer cell mediated immunity	BP	1	6	117	9656	TR28554_c0_g1	0.0705516256488238	0.144505281466707	0.166666666666667
GO:0006558	L-phenylalanine metabolic process	BP	1	6	117	9656	TR23404_c0_g1	0.0705516256488238	0.144505281466707	0.166666666666667
GO:0006623	protein targeting to vacuole	BP	1	6	117	9656	TR14218_c0_g1	0.0705516256488238	0.144505281466707	0.166666666666667
GO:0007257	activation of JUN kinase activity	BP	1	6	117	9656	TR7050_c0_g1	0.0705516256488238	0.144505281466707	0.166666666666667
GO:0009092	homoserine metabolic process	BP	1	6	117	9656	TR35506_c0_g1	0.0705516256488238	0.144505281466707	0.166666666666667
GO:0010470	regulation of gastrulation	BP	1	6	117	9656	TR132182_c0_g1	0.0705516256488238	0.144505281466707	0.166666666666667
GO:0010614	negative regulation of cardiac muscle hypertrophy	BP	1	6	117	9656	TR62490_c0_g2	0.0705516256488238	0.144505281466707	0.166666666666667
GO:0010714	positive regulation of collagen metabolic process	BP	1	6	117	9656	TR37135_c0_g1	0.0705516256488238	0.144505281466707	0.166666666666667
GO:0010804	negative regulation of tumor necrosis factor-mediated signaling pathway	BP	1	6	117	9656	TR132182_c0_g1	0.0705516256488238	0.144505281466707	0.166666666666667
GO:0014010	Schwann cell proliferation	BP	1	6	117	9656	TR17596_c0_g1	0.0705516256488238	0.144505281466707	0.166666666666667
GO:0014741	negative regulation of muscle hypertrophy	BP	1	6	117	9656	TR62490_c0_g2	0.0705516256488238	0.144505281466707	0.166666666666667
GO:0015801	aromatic amino acid transport	BP	1	6	117	9656	TR15902_c1_g1	0.0705516256488238	0.144505281466707	0.166666666666667
GO:0015886	heme transport	BP	1	6	117	9656	TR118438_c0_g1	0.0705516256488238	0.144505281466707	0.166666666666667
GO:0017000	antibiotic biosynthetic process	BP	1	6	117	9656	TR17748_c2_g1	0.0705516256488238	0.144505281466707	0.166666666666667
GO:0019740	nitrogen utilization	BP	1	6	117	9656	TR15925_c0_g1	0.0705516256488238	0.144505281466707	0.166666666666667
GO:0019856	pyrimidine nucleobase biosynthetic process	BP	1	6	117	9656	TR12230_c0_g2	0.0705516256488238	0.144505281466707	0.166666666666667
GO:0020027	hemoglobin metabolic process	BP	1	6	117	9656	TR118438_c0_g1	0.0705516256488238	0.144505281466707	0.166666666666667
GO:0030502	negative regulation of bone mineralization	BP	1	6	117	9656	TR15820_c0_g1	0.0705516256488238	0.144505281466707	0.166666666666667
GO:0030539	male genitalia development	BP	1	6	117	9656	TR42438_c0_g1	0.0705516256488238	0.144505281466707	0.166666666666667
GO:0032616	interleukin-13 production	BP	1	6	117	9656	TR95923_c0_g1	0.0705516256488238	0.144505281466707	0.166666666666667
GO:0032634	interleukin-5 production	BP	1	6	117	9656	TR95923_c0_g1	0.0705516256488238	0.144505281466707	0.166666666666667
GO:0032656	regulation of interleukin-13 production	BP	1	6	117	9656	TR95923_c0_g1	0.0705516256488238	0.144505281466707	0.166666666666667
GO:0032674	regulation of interleukin-5 production	BP	1	6	117	9656	TR95923_c0_g1	0.0705516256488238	0.144505281466707	0.166666666666667
GO:0032733	positive regulation of interleukin-10 production	BP	1	6	117	9656	TR28554_c0_g1	0.0705516256488238	0.144505281466707	0.166666666666667
GO:0032929	negative regulation of superoxide anion generation	BP	1	6	117	9656	TR31082_c0_g1	0.0705516256488238	0.144505281466707	0.166666666666667
GO:0032967	positive regulation of collagen biosynthetic process	BP	1	6	117	9656	TR37135_c0_g1	0.0705516256488238	0.144505281466707	0.166666666666667
GO:0033194	response to hydroperoxide	BP	1	6	117	9656	TR10661_c0_g1	0.0705516256488238	0.144505281466707	0.166666666666667
GO:0034498	early endosome to Golgi transport	BP	1	6	117	9656	TR19312_c0_g1	0.0705516256488238	0.144505281466707	0.166666666666667
GO:0036336	dendritic cell migration	BP	1	6	117	9656	TR538_c1_g2	0.0705516256488238	0.144505281466707	0.166666666666667
GO:0042228	interleukin-8 biosynthetic process	BP	1	6	117	9656	TR3833_c0_g1	0.0705516256488238	0.144505281466707	0.166666666666667
GO:0043252	sodium-independent organic anion transport	BP	1	6	117	9656	TR24566_c0_g1	0.0705516256488238	0.144505281466707	0.166666666666667
GO:0043589	skin morphogenesis	BP	1	6	117	9656	TR62490_c0_g2	0.0705516256488238	0.144505281466707	0.166666666666667
GO:0045338	farnesyl diphosphate metabolic process	BP	1	6	117	9656	TR51806_c0_g1	0.0705516256488238	0.144505281466707	0.166666666666667
GO:0045686	negative regulation of glial cell differentiation	BP	1	6	117	9656	TR37135_c0_g1	0.0705516256488238	0.144505281466707	0.166666666666667
GO:0045779	negative regulation of bone resorption	BP	1	6	117	9656	TR16425_c0_g1	0.0705516256488238	0.144505281466707	0.166666666666667
GO:0045945	positive regulation of transcription by RNA polymerase III	BP	1	6	117	9656	TR25356_c0_g1	0.0705516256488238	0.144505281466707	0.166666666666667
GO:0045953	negative regulation of natural killer cell mediated cytotoxicity	BP	1	6	117	9656	TR28554_c0_g1	0.0705516256488238	0.144505281466707	0.166666666666667
GO:0046697	decidualization	BP	1	6	117	9656	TR18400_c0_g1	0.0705516256488238	0.144505281466707	0.166666666666667
GO:0046851	negative regulation of bone remodeling	BP	1	6	117	9656	TR16425_c0_g1	0.0705516256488238	0.144505281466707	0.166666666666667
GO:0048048	embryonic eye morphogenesis	BP	1	6	117	9656	TR10886_c0_g1	0.0705516256488238	0.144505281466707	0.166666666666667
GO:0048241	epinephrine transport	BP	1	6	117	9656	TR24530_c0_g1	0.0705516256488238	0.144505281466707	0.166666666666667
GO:0048242	epinephrine secretion	BP	1	6	117	9656	TR24530_c0_g1	0.0705516256488238	0.144505281466707	0.166666666666667
GO:0048730	epidermis morphogenesis	BP	1	6	117	9656	TR18400_c0_g1	0.0705516256488238	0.144505281466707	0.166666666666667
GO:0048820	hair follicle maturation	BP	1	6	117	9656	TR18400_c0_g1	0.0705516256488238	0.144505281466707	0.166666666666667
GO:0050665	hydrogen peroxide biosynthetic process	BP	1	6	117	9656	TR17748_c2_g1	0.0705516256488238	0.144505281466707	0.166666666666667
GO:0051775	response to redox state	BP	1	6	117	9656	TR23857_c0_g1	0.0705516256488238	0.144505281466707	0.166666666666667
GO:0051957	positive regulation of amino acid transport	BP	1	6	117	9656	TR15902_c1_g1	0.0705516256488238	0.144505281466707	0.166666666666667
GO:0060696	regulation of phospholipid catabolic process	BP	1	6	117	9656	TR62944_c0_g4	0.0705516256488238	0.144505281466707	0.166666666666667
GO:0060856	establishment of blood-brain barrier	BP	1	6	117	9656	TR118849_c0_g1	0.0705516256488238	0.144505281466707	0.166666666666667
GO:0061029	eyelid development in camera-type eye	BP	1	6	117	9656	TR57296_c0_g3	0.0705516256488238	0.144505281466707	0.166666666666667
GO:0071157	negative regulation of cell cycle arrest	BP	1	6	117	9656	TR538_c1_g2	0.0705516256488238	0.144505281466707	0.166666666666667
GO:0072666	establishment of protein localization to vacuole	BP	1	6	117	9656	TR14218_c0_g1	0.0705516256488238	0.144505281466707	0.166666666666667
GO:1902221	erythrose 4-phosphate/phosphoenolpyruvate family amino acid metabolic process	BP	1	6	117	9656	TR23404_c0_g1	0.0705516256488238	0.144505281466707	0.166666666666667
GO:0001013	RNA polymerase I regulatory region DNA binding	MF	1	6	117	9656	TR25356_c0_g1	0.0705516256488238	0.144505281466707	0.166666666666667
GO:0003997	acyl-CoA oxidase activity	MF	1	6	117	9656	TR7997_c0_g1	0.0705516256488238	0.144505281466707	0.166666666666667
GO:0004478	methionine adenosyltransferase activity	MF	1	6	117	9656	TR36596_c0_g1	0.0705516256488238	0.144505281466707	0.166666666666667
GO:0004550	nucleoside diphosphate kinase activity	MF	1	6	117	9656	TR10741_c1_g1	0.0705516256488238	0.144505281466707	0.166666666666667
GO:0004623	phospholipase A2 activity	MF	1	6	117	9656	TR21018_c0_g1	0.0705516256488238	0.144505281466707	0.166666666666667
GO:0015173	aromatic amino acid transmembrane transporter activity	MF	1	6	117	9656	TR15902_c1_g1	0.0705516256488238	0.144505281466707	0.166666666666667
GO:0016174	NAD(P)H oxidase activity	MF	1	6	117	9656	TR118761_c0_g1	0.0705516256488238	0.144505281466707	0.166666666666667
GO:0016812	hydrolase activity, acting on carbon-nitrogen (but not peptide) bonds, in cyclic amides	MF	1	6	117	9656	TR12230_c0_g2	0.0705516256488238	0.144505281466707	0.166666666666667
GO:0045340	mercury ion binding	MF	1	6	117	9656	TR12414_c0_g1	0.0705516256488238	0.144505281466707	0.166666666666667
GO:0005797	Golgi medial cisterna	CC	1	6	117	9656	TR12963_c0_g1	0.0705516256488238	0.144505281466707	0.166666666666667
GO:0031232	extrinsic component of external side of plasma membrane	CC	1	6	117	9656	TR7050_c0_g1	0.0705516256488238	0.144505281466707	0.166666666666667
GO:0033116	endoplasmic reticulum-Golgi intermediate compartment membrane	CC	1	6	117	9656	TR19312_c0_g1	0.0705516256488238	0.144505281466707	0.166666666666667
GO:0044754	autolysosome	CC	1	6	117	9656	TR14218_c0_g1	0.0705516256488238	0.144505281466707	0.166666666666667
GO:0044877	protein-containing complex binding	MF	8	360	117	9656	TR57296_c0_g3,TR12414_c0_g1,TR538_c1_g2,TR132182_c0_g1,TR3833_c0_g1,TR12963_c0_g1,TR31082_c0_g1,TR13417_c0_g1	0.0706418024959266	0.14460697148908	0.0222222222222222
GO:0050821	protein stabilization	BP	3	79	117	9656	TR132182_c0_g1,TR14218_c0_g1,TR538_c1_g2	0.0707226259897739	0.144689409135042	0.0379746835443038
GO:0030036	actin cytoskeleton organization	BP	7	299	117	9656	TR7050_c0_g1,TR538_c1_g2,TR50453_c0_g1,TR12628_c1_g1,TR132182_c0_g1,TR18400_c0_g1,TR5535_c0_g1	0.0708374549400208	0.144841283224065	0.0234113712374582
GO:0009108	coenzyme biosynthetic process	BP	5	183	117	9656	TR36596_c0_g1,TR74673_c0_g1,TR118761_c0_g1,TR17222_c0_g1,TR50315_c0_g1	0.0713227043020526	0.145749947852076	0.0273224043715847
GO:0044703	multi-organism reproductive process	BP	6	241	117	9656	TR13211_c0_g1,TR7997_c0_g1,TR28554_c0_g1,TR14312_c2_g1,TR18400_c0_g1,TR35506_c0_g1	0.072364604378675	0.147794452445972	0.024896265560166
GO:0002573	myeloid leukocyte differentiation	BP	3	80	117	9656	TR25356_c0_g1,TR7050_c0_g1,TR7327_c1_g1	0.0728552616940017	0.148626400071011	0.0375
GO:0043405	regulation of MAP kinase activity	BP	3	80	117	9656	TR57296_c0_g3,TR7050_c0_g1,TR35506_c0_g1	0.0728552616940017	0.148626400071011	0.0375
GO:0031966	mitochondrial membrane	CC	9	426	117	9656	TR118761_c0_g1,TR14600_c0_g1,TR15661_c0_g1,TR15925_c0_g1,TR12230_c0_g2,TR14340_c0_g4,TR25166_c5_g1,TR56073_c0_g1,TR66429_c0_g2	0.0733577857972639	0.149566045556936	0.0211267605633803
GO:0022037	metencephalon development	BP	2	37	117	9656	TR35506_c0_g1,TR13417_c0_g1	0.0736762367635566	0.149787357705054	0.0540540540540541
GO:0030516	regulation of axon extension	BP	2	37	117	9656	TR12414_c0_g1,TR27360_c0_g1	0.0736762367635566	0.149787357705054	0.0540540540540541
GO:0033013	tetrapyrrole metabolic process	BP	2	37	117	9656	TR17748_c2_g1,TR118438_c0_g1	0.0736762367635566	0.149787357705054	0.0540540540540541
GO:0050680	negative regulation of epithelial cell proliferation	BP	2	37	117	9656	TR11695_c0_g1,TR18400_c0_g1	0.0736762367635566	0.149787357705054	0.0540540540540541
GO:0016769	transferase activity, transferring nitrogenous groups	MF	2	37	117	9656	TR23404_c0_g1,TR19391_c0_g1	0.0736762367635566	0.149787357705054	0.0540540540540541
GO:0045893	positive regulation of transcription, DNA-templated	BP	8	364	117	9656	TR40746_c0_g1,TR16425_c0_g1,TR25356_c0_g1,TR57296_c0_g3,TR10741_c1_g1,TR15902_c1_g1,TR53971_c0_g2,TR7050_c0_g1	0.0742796299430145	0.15092808635346	0.021978021978022
GO:0048588	developmental cell growth	BP	3	81	117	9656	TR12414_c0_g1,TR27360_c0_g1,TR51806_c0_g1	0.0750165408570163	0.152252001011282	0.037037037037037
GO:0061448	connective tissue development	BP	3	81	117	9656	TR35506_c0_g1,TR75092_c0_g1,TR56758_c0_g2	0.0750165408570163	0.152252001011282	0.037037037037037
GO:1903508	positive regulation of nucleic acid-templated transcription	BP	8	365	117	9656	TR40746_c0_g1,TR7050_c0_g1,TR16425_c0_g1,TR25356_c0_g1,TR57296_c0_g3,TR10741_c1_g1,TR15902_c1_g1,TR53971_c0_g2	0.0752066677899756	0.152551103282907	0.0219178082191781
GO:1902680	positive regulation of RNA biosynthetic process	BP	8	366	117	9656	TR40746_c0_g1,TR7050_c0_g1,TR16425_c0_g1,TR25356_c0_g1,TR57296_c0_g3,TR10741_c1_g1,TR15902_c1_g1,TR53971_c0_g2	0.0761407436125685	0.154358052960025	0.0218579234972678
GO:0045935	positive regulation of nucleobase-containing compound metabolic process	BP	9	430	117	9656	TR40746_c0_g1,TR57296_c0_g3,TR538_c1_g2,TR7050_c0_g1,TR16425_c0_g1,TR25356_c0_g1,TR10741_c1_g1,TR15902_c1_g1,TR53971_c0_g2	0.0767724027273871	0.15555021745106	0.0209302325581395
GO:0002695	negative regulation of leukocyte activation	BP	2	38	117	9656	TR12628_c1_g1,TR28554_c0_g1	0.0771724142778177	0.155633644860521	0.0526315789473684
GO:0002699	positive regulation of immune effector process	BP	2	38	117	9656	TR12963_c0_g1,TR118438_c0_g1	0.0771724142778177	0.155633644860521	0.0526315789473684
GO:0007219	Notch signaling pathway	BP	2	38	117	9656	TR25356_c0_g1,TR93512_c0_g1	0.0771724142778177	0.155633644860521	0.0526315789473684
GO:0009072	aromatic amino acid family metabolic process	BP	2	38	117	9656	TR23404_c0_g1,TR118761_c0_g1	0.0771724142778177	0.155633644860521	0.0526315789473684
GO:0030316	osteoclast differentiation	BP	2	38	117	9656	TR7050_c0_g1,TR7327_c1_g1	0.0771724142778177	0.155633644860521	0.0526315789473684
GO:0048863	stem cell differentiation	BP	2	38	117	9656	TR27360_c0_g1,TR12414_c0_g1	0.0771724142778177	0.155633644860521	0.0526315789473684
GO:0060349	bone morphogenesis	BP	2	38	117	9656	TR35506_c0_g1,TR40746_c0_g1	0.0771724142778177	0.155633644860521	0.0526315789473684
GO:0006898	receptor-mediated endocytosis	BP	3	82	117	9656	TR7050_c0_g1,TR50453_c0_g1,TR57296_c0_g3	0.0772061522990811	0.155633644860521	0.0365853658536585
GO:0007159	leukocyte cell-cell adhesion	BP	3	82	117	9656	TR12628_c1_g1,TR28554_c0_g1,TR14600_c0_g1	0.0772061522990811	0.155633644860521	0.0365853658536585
GO:0048729	tissue morphogenesis	BP	5	189	117	9656	TR12628_c1_g1,TR10886_c0_g1,TR18400_c0_g1,TR24530_c0_g1,TR57296_c0_g3	0.0794151570378036	0.158660786979214	0.0264550264550265
GO:0032231	regulation of actin filament bundle assembly	BP	2	39	117	9656	TR12628_c1_g1,TR132182_c0_g1	0.080720150355119	0.158660786979214	0.0512820512820513
GO:0015238	drug transmembrane transporter activity	MF	2	39	117	9656	TR15902_c1_g1,TR24566_c0_g1	0.080720150355119	0.158660786979214	0.0512820512820513
GO:0050877	nervous system process	BP	5	190	117	9656	TR25051_c0_g1,TR42746_c0_g3,TR10661_c0_g1,TR57296_c0_g3,TR7050_c0_g1	0.0808102094825724	0.158660786979214	0.0263157894736842
GO:0005789	endoplasmic reticulum membrane	CC	7	309	117	9656	TR2315_c1_g1,TR13417_c0_g1,TR56758_c0_g2,TR40746_c0_g1,TR538_c1_g2,TR13918_c0_g3,TR19312_c0_g1	0.0811766641272825	0.158660786979214	0.0226537216828479
GO:0006909	phagocytosis	BP	3	84	117	9656	TR50453_c0_g1,TR15820_c0_g1,TR538_c1_g2	0.0816691032182453	0.158660786979214	0.0357142857142857
GO:0001779	natural killer cell differentiation	BP	1	7	117	9656	TR28554_c0_g1	0.0818205852134961	0.158660786979214	0.142857142857143
GO:0002639	positive regulation of immunoglobulin production	BP	1	7	117	9656	TR118438_c0_g1	0.0818205852134961	0.158660786979214	0.142857142857143
GO:0002715	regulation of natural killer cell mediated immunity	BP	1	7	117	9656	TR28554_c0_g1	0.0818205852134961	0.158660786979214	0.142857142857143
GO:0006105	succinate metabolic process	BP	1	7	117	9656	TR67232_c0_g1	0.0818205852134961	0.158660786979214	0.142857142857143
GO:0006556	S-adenosylmethionine biosynthetic process	BP	1	7	117	9656	TR36596_c0_g1	0.0818205852134961	0.158660786979214	0.142857142857143
GO:0010226	response to lithium ion	BP	1	7	117	9656	TR25356_c0_g1	0.0818205852134961	0.158660786979214	0.142857142857143
GO:0010269	response to selenium ion	BP	1	7	117	9656	TR10661_c0_g1	0.0818205852134961	0.158660786979214	0.142857142857143
GO:0010544	negative regulation of platelet activation	BP	1	7	117	9656	TR5226_c0_g1	0.0818205852134961	0.158660786979214	0.142857142857143
GO:0010960	magnesium ion homeostasis	BP	1	7	117	9656	TR57296_c0_g3	0.0818205852134961	0.158660786979214	0.142857142857143
GO:0014012	peripheral nervous system axon regeneration	BP	1	7	117	9656	TR17596_c0_g1	0.0818205852134961	0.158660786979214	0.142857142857143
GO:0015802	basic amino acid transport	BP	1	7	117	9656	TR15902_c1_g1	0.0818205852134961	0.158660786979214	0.142857142857143
GO:0019243	methylglyoxal catabolic process to D-lactate via S-lactoyl-glutathione	BP	1	7	117	9656	TR7327_c1_g1	0.0818205852134961	0.158660786979214	0.142857142857143
GO:0019885	antigen processing and presentation of endogenous peptide antigen via MHC class I	BP	1	7	117	9656	TR12963_c0_g1	0.0818205852134961	0.158660786979214	0.142857142857143
GO:0030212	hyaluronan metabolic process	BP	1	7	117	9656	TR42638_c0_g1	0.0818205852134961	0.158660786979214	0.142857142857143
GO:0032814	regulation of natural killer cell activation	BP	1	7	117	9656	TR28554_c0_g1	0.0818205852134961	0.158660786979214	0.142857142857143
GO:0034104	negative regulation of tissue remodeling	BP	1	7	117	9656	TR16425_c0_g1	0.0818205852134961	0.158660786979214	0.142857142857143
GO:0035337	fatty-acyl-CoA metabolic process	BP	1	7	117	9656	TR56758_c0_g2	0.0818205852134961	0.158660786979214	0.142857142857143
GO:0035634	response to stilbenoid	BP	1	7	117	9656	TR75092_c0_g1	0.0818205852134961	0.158660786979214	0.142857142857143
GO:0040020	regulation of meiotic nuclear division	BP	1	7	117	9656	TR538_c1_g2	0.0818205852134961	0.158660786979214	0.142857142857143
GO:0042159	lipoprotein catabolic process	BP	1	7	117	9656	TR13211_c0_g1	0.0818205852134961	0.158660786979214	0.142857142857143
GO:0042269	regulation of natural killer cell mediated cytotoxicity	BP	1	7	117	9656	TR28554_c0_g1	0.0818205852134961	0.158660786979214	0.142857142857143
GO:0045066	regulatory T cell differentiation	BP	1	7	117	9656	TR28554_c0_g1	0.0818205852134961	0.158660786979214	0.142857142857143
GO:0045722	positive regulation of gluconeogenesis	BP	1	7	117	9656	TR56758_c0_g2	0.0818205852134961	0.158660786979214	0.142857142857143
GO:0045980	negative regulation of nucleotide metabolic process	BP	1	7	117	9656	TR19358_c0_g1	0.0818205852134961	0.158660786979214	0.142857142857143
GO:0048247	lymphocyte chemotaxis	BP	1	7	117	9656	TR28554_c0_g1	0.0818205852134961	0.158660786979214	0.142857142857143
GO:0048710	regulation of astrocyte differentiation	BP	1	7	117	9656	TR37135_c0_g1	0.0818205852134961	0.158660786979214	0.142857142857143
GO:0051409	response to nitrosative stress	BP	1	7	117	9656	TR23857_c0_g1	0.0818205852134961	0.158660786979214	0.142857142857143
GO:0051596	methylglyoxal catabolic process	BP	1	7	117	9656	TR7327_c1_g1	0.0818205852134961	0.158660786979214	0.142857142857143
GO:0051917	regulation of fibrinolysis	BP	1	7	117	9656	TR11695_c0_g1	0.0818205852134961	0.158660786979214	0.142857142857143
GO:0051918	negative regulation of fibrinolysis	BP	1	7	117	9656	TR11695_c0_g1	0.0818205852134961	0.158660786979214	0.142857142857143
GO:0060055	angiogenesis involved in wound healing	BP	1	7	117	9656	TR10661_c0_g1	0.0818205852134961	0.158660786979214	0.142857142857143
GO:0060119	inner ear receptor cell development	BP	1	7	117	9656	TR12628_c1_g1	0.0818205852134961	0.158660786979214	0.142857142857143
GO:0060251	regulation of glial cell proliferation	BP	1	7	117	9656	TR17596_c0_g1	0.0818205852134961	0.158660786979214	0.142857142857143
GO:0061051	positive regulation of cell growth involved in cardiac muscle cell development	BP	1	7	117	9656	TR51806_c0_g1	0.0818205852134961	0.158660786979214	0.142857142857143
GO:0061099	negative regulation of protein tyrosine kinase activity	BP	1	7	117	9656	TR62490_c0_g2	0.0818205852134961	0.158660786979214	0.142857142857143
GO:0061469	regulation of type B pancreatic cell proliferation	BP	1	7	117	9656	TR62490_c0_g2	0.0818205852134961	0.158660786979214	0.142857142857143
GO:0061727	methylglyoxal catabolic process to lactate	BP	1	7	117	9656	TR7327_c1_g1	0.0818205852134961	0.158660786979214	0.142857142857143
GO:0070168	negative regulation of biomineral tissue development	BP	1	7	117	9656	TR15820_c0_g1	0.0818205852134961	0.158660786979214	0.142857142857143
GO:0070459	prolactin secretion	BP	1	7	117	9656	TR57296_c0_g3	0.0818205852134961	0.158660786979214	0.142857142857143
GO:0071285	cellular response to lithium ion	BP	1	7	117	9656	TR25356_c0_g1	0.0818205852134961	0.158660786979214	0.142857142857143
GO:0071971	extracellular exosome assembly	BP	1	7	117	9656	TR12628_c1_g1	0.0818205852134961	0.158660786979214	0.142857142857143
GO:0090209	negative regulation of triglyceride metabolic process	BP	1	7	117	9656	TR19358_c0_g1	0.0818205852134961	0.158660786979214	0.142857142857143
GO:0090331	negative regulation of platelet aggregation	BP	1	7	117	9656	TR5226_c0_g1	0.0818205852134961	0.158660786979214	0.142857142857143
GO:1900543	negative regulation of purine nucleotide metabolic process	BP	1	7	117	9656	TR19358_c0_g1	0.0818205852134961	0.158660786979214	0.142857142857143
GO:1903019	negative regulation of glycoprotein metabolic process	BP	1	7	117	9656	TR9045_c0_g1	0.0818205852134961	0.158660786979214	0.142857142857143
GO:1903306	negative regulation of regulated secretory pathway	BP	1	7	117	9656	TR28554_c0_g1	0.0818205852134961	0.158660786979214	0.142857142857143
GO:1903551	regulation of extracellular exosome assembly	BP	1	7	117	9656	TR12628_c1_g1	0.0818205852134961	0.158660786979214	0.142857142857143
GO:1903553	positive regulation of extracellular exosome assembly	BP	1	7	117	9656	TR12628_c1_g1	0.0818205852134961	0.158660786979214	0.142857142857143
GO:1903579	negative regulation of ATP metabolic process	BP	1	7	117	9656	TR19358_c0_g1	0.0818205852134961	0.158660786979214	0.142857142857143
GO:2000272	negative regulation of signaling receptor activity	BP	1	7	117	9656	TR62490_c0_g2	0.0818205852134961	0.158660786979214	0.142857142857143
GO:2000482	regulation of interleukin-8 secretion	BP	1	7	117	9656	TR31082_c0_g1	0.0818205852134961	0.158660786979214	0.142857142857143
GO:2000514	regulation of CD4-positive, alpha-beta T cell activation	BP	1	7	117	9656	TR28554_c0_g1	0.0818205852134961	0.158660786979214	0.142857142857143
GO:0004345	glucose-6-phosphate dehydrogenase activity	MF	1	7	117	9656	TR107653_c0_g1	0.0818205852134961	0.158660786979214	0.142857142857143
GO:0004768	stearoyl-CoA 9-desaturase activity	MF	1	7	117	9656	TR38090_c0_g1	0.0818205852134961	0.158660786979214	0.142857142857143
GO:0005283	amino acid:sodium symporter activity	MF	1	7	117	9656	TR28253_c0_g1	0.0818205852134961	0.158660786979214	0.142857142857143
GO:0016212	kynurenine-oxoglutarate transaminase activity	MF	1	7	117	9656	TR19391_c0_g1	0.0818205852134961	0.158660786979214	0.142857142857143
GO:0016634	oxidoreductase activity, acting on the CH-CH group of donors, oxygen as acceptor	MF	1	7	117	9656	TR7997_c0_g1	0.0818205852134961	0.158660786979214	0.142857142857143
GO:0017057	6-phosphogluconolactonase activity	MF	1	7	117	9656	TR107653_c0_g1	0.0818205852134961	0.158660786979214	0.142857142857143
GO:0036137	kynurenine aminotransferase activity	MF	1	7	117	9656	TR19391_c0_g1	0.0818205852134961	0.158660786979214	0.142857142857143
GO:0043325	phosphatidylinositol-3,4-bisphosphate binding	MF	1	7	117	9656	TR118849_c0_g1	0.0818205852134961	0.158660786979214	0.142857142857143
GO:0048408	epidermal growth factor binding	MF	1	7	117	9656	TR57296_c0_g3	0.0818205852134961	0.158660786979214	0.142857142857143
GO:0005767	secondary lysosome	CC	1	7	117	9656	TR14218_c0_g1	0.0818205852134961	0.158660786979214	0.142857142857143
GO:0030062	mitochondrial tricarboxylic acid cycle enzyme complex	CC	1	7	117	9656	TR67232_c0_g1	0.0818205852134961	0.158660786979214	0.142857142857143
GO:0097433	dense body	CC	1	7	117	9656	TR7050_c0_g1	0.0818205852134961	0.158660786979214	0.142857142857143
GO:0043025	neuronal cell body	CC	5	191	117	9656	TR14600_c0_g1,TR15925_c0_g1,TR18400_c0_g1,TR13211_c0_g1,TR50453_c0_g1	0.0822184020790464	0.159345604898445	0.0261780104712042
GO:0033674	positive regulation of kinase activity	BP	4	136	117	9656	TR57296_c0_g3,TR7050_c0_g1,TR12628_c1_g1,TR37135_c0_g1	0.0829785813103127	0.160731584210204	0.0294117647058824
GO:0006275	regulation of DNA replication	BP	2	40	117	9656	TR538_c1_g2,TR57296_c0_g3	0.0843177076961602	0.162883368197022	0.05
GO:0016331	morphogenesis of embryonic epithelium	BP	2	40	117	9656	TR12628_c1_g1,TR10886_c0_g1	0.0843177076961602	0.162883368197022	0.05
GO:0046661	male sex differentiation	BP	2	40	117	9656	TR15820_c0_g1,TR42438_c0_g1	0.0843177076961602	0.162883368197022	0.05
GO:0050764	regulation of phagocytosis	BP	2	40	117	9656	TR15820_c0_g1,TR538_c1_g2	0.0843177076961602	0.162883368197022	0.05
GO:0051606	detection of stimulus	BP	2	40	117	9656	TR25051_c0_g1,TR42746_c0_g3	0.0843177076961602	0.162883368197022	0.05
GO:0098827	endoplasmic reticulum subcompartment	CC	7	312	117	9656	TR13918_c0_g3,TR19312_c0_g1,TR2315_c1_g1,TR13417_c0_g1,TR56758_c0_g2,TR40746_c0_g1,TR538_c1_g2	0.084441583043732	0.163034398430755	0.0224358974358974
GO:0016829	lyase activity	MF	5	193	117	9656	TR15925_c0_g1,TR35506_c0_g1,TR7327_c1_g1,TR10741_c1_g1,TR19391_c0_g1	0.0850740538422712	0.16416669773349	0.0259067357512953
GO:1901361	organic cyclic compound catabolic process	BP	6	252	117	9656	TR23404_c0_g1,TR17748_c2_g1,TR19839_c0_g5,TR118761_c0_g1,TR74673_c0_g1,TR50315_c0_g1	0.0854635293178838	0.164829120327681	0.0238095238095238
GO:0010468	regulation of gene expression	BP	20	1202	117	9656	TR16425_c0_g1,TR25356_c0_g1,TR538_c1_g2,TR5535_c0_g1,TR7327_c1_g1,TR12414_c0_g1,TR13211_c0_g1,TR28554_c0_g1,TR31082_c0_g1,TR5237_c0_g1,TR40746_c0_g1,TR10661_c0_g1,TR7050_c0_g1,TR57296_c0_g3,TR95923_c0_g1,TR10741_c1_g1,TR15902_c1_g1,TR53971_c0_g2,TR17748_c2_g1,TR37135_c0_g1	0.0861681130727313	0.166098232006216	0.0166389351081531
GO:0044272	sulfur compound biosynthetic process	BP	3	86	117	9656	TR35506_c0_g1,TR36596_c0_g1,TR17805_c0_g1	0.0862415322093119	0.16614999293889	0.0348837209302326
GO:0042326	negative regulation of phosphorylation	BP	4	138	117	9656	TR62490_c0_g2,TR25356_c0_g1,TR37395_c0_g4,TR19358_c0_g1	0.0864656286744462	0.166402029725148	0.0289855072463768
GO:0008509	anion transmembrane transporter activity	MF	4	138	117	9656	TR16495_c0_g2,TR15902_c1_g1,TR28253_c0_g1,TR24566_c0_g1	0.0864656286744462	0.166402029725148	0.0289855072463768
GO:0005740	mitochondrial envelope	CC	9	442	117	9656	TR66429_c0_g2,TR118761_c0_g1,TR14600_c0_g1,TR15661_c0_g1,TR15925_c0_g1,TR12230_c0_g2,TR14340_c0_g4,TR25166_c5_g1,TR56073_c0_g1	0.0875989585997084	0.168466639899325	0.0203619909502262
GO:0044425	membrane part	CC	41	2793	117	9656	TR13918_c0_g3,TR19312_c0_g1,TR50453_c0_g1,TR7050_c0_g1,TR118761_c0_g1,TR12628_c1_g1,TR12963_c0_g1,TR14218_c0_g1,TR15661_c0_g1,TR17222_c0_g1,TR17596_c0_g1,TR25193_c0_g2,TR27360_c0_g1,TR38090_c0_g1,TR40052_c0_g1,TR42438_c0_g1,TR42746_c0_g3,TR47865_c0_g1,TR53971_c0_g2,TR57296_c0_g3,TR95923_c0_g1,TR24530_c0_g1,TR2315_c1_g1,TR132529_c0_g1,TR132552_c0_g1,TR18400_c0_g1,TR5226_c0_g1,TR538_c1_g2,TR31936_c…	0.087662017971493	0.168466639899325	0.0146795560329395
GO:0001959	regulation of cytokine-mediated signaling pathway	BP	2	41	117	9656	TR132182_c0_g1,TR118438_c0_g1	0.087963382884653	0.168466639899325	0.0487804878048781
GO:0032640	tumor necrosis factor production	BP	2	41	117	9656	TR28554_c0_g1,TR62490_c0_g2	0.087963382884653	0.168466639899325	0.0487804878048781
GO:0032680	regulation of tumor necrosis factor production	BP	2	41	117	9656	TR28554_c0_g1,TR62490_c0_g2	0.087963382884653	0.168466639899325	0.0487804878048781
GO:0043154	negative regulation of cysteine-type endopeptidase activity involved in apoptotic process	BP	2	41	117	9656	TR10661_c0_g1,TR42438_c0_g1	0.087963382884653	0.168466639899325	0.0487804878048781
GO:0046328	regulation of JNK cascade	BP	2	41	117	9656	TR7050_c0_g1,TR35506_c0_g1	0.087963382884653	0.168466639899325	0.0487804878048781
GO:0071706	tumor necrosis factor superfamily cytokine production	BP	2	41	117	9656	TR28554_c0_g1,TR62490_c0_g2	0.087963382884653	0.168466639899325	0.0487804878048781
GO:1903555	regulation of tumor necrosis factor superfamily cytokine production	BP	2	41	117	9656	TR28554_c0_g1,TR62490_c0_g2	0.087963382884653	0.168466639899325	0.0487804878048781
GO:0010008	endosome membrane	CC	3	87	117	9656	TR57296_c0_g3,TR14218_c0_g1,TR42746_c0_g3	0.0885679757807887	0.169533550207003	0.0344827586206897
GO:0030029	actin filament-based process	BP	7	317	117	9656	TR5535_c0_g1,TR7050_c0_g1,TR538_c1_g2,TR50453_c0_g1,TR12628_c1_g1,TR132182_c0_g1,TR18400_c0_g1	0.0900497914482193	0.172277563478416	0.0220820189274448
GO:0030100	regulation of endocytosis	BP	3	88	117	9656	TR7050_c0_g1,TR15820_c0_g1,TR538_c1_g2	0.0909207910423789	0.172380520055077	0.0340909090909091
GO:0016810	hydrolase activity, acting on carbon-nitrogen (but not peptide) bonds	MF	3	88	117	9656	TR82525_c0_g1,TR12230_c0_g2,TR38130_c0_g2	0.0909207910423789	0.172380520055077	0.0340909090909091
GO:0016064	immunoglobulin mediated immune response	BP	2	42	117	9656	TR118438_c0_g1,TR31082_c0_g1	0.0916555058329576	0.172380520055077	0.0476190476190476
GO:0019724	B cell mediated immunity	BP	2	42	117	9656	TR118438_c0_g1,TR31082_c0_g1	0.0916555058329576	0.172380520055077	0.0476190476190476
GO:0043491	protein kinase B signaling	BP	2	42	117	9656	TR10661_c0_g1,TR57296_c0_g3	0.0916555058329576	0.172380520055077	0.0476190476190476
GO:0044070	regulation of anion transport	BP	2	42	117	9656	TR15661_c0_g1,TR15902_c1_g1	0.0916555058329576	0.172380520055077	0.0476190476190476
GO:2000117	negative regulation of cysteine-type endopeptidase activity	BP	2	42	117	9656	TR10661_c0_g1,TR42438_c0_g1	0.0916555058329576	0.172380520055077	0.0476190476190476
GO:0001944	vasculature development	BP	6	257	117	9656	TR12414_c0_g1,TR11695_c0_g1,TR50453_c0_g1,TR13211_c0_g1,TR10661_c0_g1,TR62490_c0_g2	0.0918261837481162	0.172380520055077	0.0233463035019455
GO:0042175	nuclear outer membrane-endoplasmic reticulum membrane network	CC	7	319	117	9656	TR13918_c0_g3,TR19312_c0_g1,TR2315_c1_g1,TR13417_c0_g1,TR56758_c0_g2,TR40746_c0_g1,TR538_c1_g2	0.0923512035892521	0.172380520055077	0.0219435736677116
GO:0001916	positive regulation of T cell mediated cytotoxicity	BP	1	8	117	9656	TR12963_c0_g1	0.0929540696709551	0.172380520055077	0.125
GO:0002483	antigen processing and presentation of endogenous peptide antigen	BP	1	8	117	9656	TR12963_c0_g1	0.0929540696709551	0.172380520055077	0.125
GO:0002712	regulation of B cell mediated immunity	BP	1	8	117	9656	TR118438_c0_g1	0.0929540696709551	0.172380520055077	0.125
GO:0002833	positive regulation of response to biotic stimulus	BP	1	8	117	9656	TR28554_c0_g1	0.0929540696709551	0.172380520055077	0.125
GO:0002862	negative regulation of inflammatory response to antigenic stimulus	BP	1	8	117	9656	TR10661_c0_g1	0.0929540696709551	0.172380520055077	0.125
GO:0002889	regulation of immunoglobulin mediated immune response	BP	1	8	117	9656	TR118438_c0_g1	0.0929540696709551	0.172380520055077	0.125
GO:0006706	steroid catabolic process	BP	1	8	117	9656	TR17748_c2_g1	0.0929540696709551	0.172380520055077	0.125
GO:0006775	fat-soluble vitamin metabolic process	BP	1	8	117	9656	TR118849_c0_g1	0.0929540696709551	0.172380520055077	0.125
GO:0007200	phospholipase C-activating G protein-coupled receptor signaling pathway	BP	1	8	117	9656	TR37135_c0_g1	0.0929540696709551	0.172380520055077	0.125
GO:0009438	methylglyoxal metabolic process	BP	1	8	117	9656	TR7327_c1_g1	0.0929540696709551	0.172380520055077	0.125
GO:0010837	regulation of keratinocyte proliferation	BP	1	8	117	9656	TR18400_c0_g1	0.0929540696709551	0.172380520055077	0.125
GO:0015682	ferric iron transport	BP	1	8	117	9656	TR7050_c0_g1	0.0929540696709551	0.172380520055077	0.125
GO:0032613	interleukin-10 production	BP	1	8	117	9656	TR28554_c0_g1	0.0929540696709551	0.172380520055077	0.125
GO:0032653	regulation of interleukin-10 production	BP	1	8	117	9656	TR28554_c0_g1	0.0929540696709551	0.172380520055077	0.125
GO:0032689	negative regulation of interferon-gamma production	BP	1	8	117	9656	TR28554_c0_g1	0.0929540696709551	0.172380520055077	0.125
GO:0033598	mammary gland epithelial cell proliferation	BP	1	8	117	9656	TR10661_c0_g1	0.0929540696709551	0.172380520055077	0.125
GO:0033599	regulation of mammary gland epithelial cell proliferation	BP	1	8	117	9656	TR10661_c0_g1	0.0929540696709551	0.172380520055077	0.125
GO:0038093	Fc receptor signaling pathway	BP	1	8	117	9656	TR42746_c0_g3	0.0929540696709551	0.172380520055077	0.125
GO:0042533	tumor necrosis factor biosynthetic process	BP	1	8	117	9656	TR62490_c0_g2	0.0929540696709551	0.172380520055077	0.125
GO:0042534	regulation of tumor necrosis factor biosynthetic process	BP	1	8	117	9656	TR62490_c0_g2	0.0929540696709551	0.172380520055077	0.125
GO:0045717	negative regulation of fatty acid biosynthetic process	BP	1	8	117	9656	TR40746_c0_g1	0.0929540696709551	0.172380520055077	0.125
GO:0046322	negative regulation of fatty acid oxidation	BP	1	8	117	9656	TR56758_c0_g2	0.0929540696709551	0.172380520055077	0.125
GO:0046487	glyoxylate metabolic process	BP	1	8	117	9656	TR62944_c0_g4	0.0929540696709551	0.172380520055077	0.125
GO:0050706	regulation of interleukin-1 beta secretion	BP	1	8	117	9656	TR132182_c0_g1	0.0929540696709551	0.172380520055077	0.125
GO:0051354	negative regulation of oxidoreductase activity	BP	1	8	117	9656	TR93512_c0_g1	0.0929540696709551	0.172380520055077	0.125
GO:0055089	fatty acid homeostasis	BP	1	8	117	9656	TR56758_c0_g2	0.0929540696709551	0.172380520055077	0.125
GO:0060334	regulation of interferon-gamma-mediated signaling pathway	BP	1	8	117	9656	TR118438_c0_g1	0.0929540696709551	0.172380520055077	0.125
GO:0061050	regulation of cell growth involved in cardiac muscle cell development	BP	1	8	117	9656	TR51806_c0_g1	0.0929540696709551	0.172380520055077	0.125
GO:0072512	trivalent inorganic cation transport	BP	1	8	117	9656	TR7050_c0_g1	0.0929540696709551	0.172380520055077	0.125
GO:0072678	T cell migration	BP	1	8	117	9656	TR28554_c0_g1	0.0929540696709551	0.172380520055077	0.125
GO:0090218	positive regulation of lipid kinase activity	BP	1	8	117	9656	TR37135_c0_g1	0.0929540696709551	0.172380520055077	0.125
GO:0097066	response to thyroid hormone	BP	1	8	117	9656	TR25106_c0_g1	0.0929540696709551	0.172380520055077	0.125
GO:0110096	cellular response to aldehyde	BP	1	8	117	9656	TR23857_c0_g1	0.0929540696709551	0.172380520055077	0.125
GO:1904888	cranial skeletal system development	BP	1	8	117	9656	TR40746_c0_g1	0.0929540696709551	0.172380520055077	0.125
GO:2000191	regulation of fatty acid transport	BP	1	8	117	9656	TR15661_c0_g1	0.0929540696709551	0.172380520055077	0.125
GO:2000404	regulation of T cell migration	BP	1	8	117	9656	TR28554_c0_g1	0.0929540696709551	0.172380520055077	0.125
GO:0004095	carnitine O-palmitoyltransferase activity	MF	1	8	117	9656	TR14340_c0_g4	0.0929540696709551	0.172380520055077	0.125
GO:0004450	isocitrate dehydrogenase (NADP+) activity	MF	1	8	117	9656	TR62944_c0_g4	0.0929540696709551	0.172380520055077	0.125
GO:0004611	phosphoenolpyruvate carboxykinase activity	MF	1	8	117	9656	TR10741_c1_g1	0.0929540696709551	0.172380520055077	0.125
GO:0005416	amino acid:cation symporter activity	MF	1	8	117	9656	TR28253_c0_g1	0.0929540696709551	0.172380520055077	0.125
GO:0008138	protein tyrosine/serine/threonine phosphatase activity	MF	1	8	117	9656	TR31936_c0_g1	0.0929540696709551	0.172380520055077	0.125
GO:0016416	O-palmitoyltransferase activity	MF	1	8	117	9656	TR14340_c0_g4	0.0929540696709551	0.172380520055077	0.125
GO:0016842	amidine-lyase activity	MF	1	8	117	9656	TR15925_c0_g1	0.0929540696709551	0.172380520055077	0.125
GO:0030215	semaphorin receptor binding	MF	1	8	117	9656	TR27360_c0_g1	0.0929540696709551	0.172380520055077	0.125
GO:0030235	nitric-oxide synthase regulator activity	MF	1	8	117	9656	TR57296_c0_g3	0.0929540696709551	0.172380520055077	0.125
GO:0033130	acetylcholine receptor binding	MF	1	8	117	9656	TR24530_c0_g1	0.0929540696709551	0.172380520055077	0.125
GO:0042301	phosphate ion binding	MF	1	8	117	9656	TR25166_c5_g1	0.0929540696709551	0.172380520055077	0.125
GO:0043539	protein serine/threonine kinase activator activity	MF	1	8	117	9656	TR28554_c0_g1	0.0929540696709551	0.172380520055077	0.125
GO:0047760	butyrate-CoA ligase activity	MF	1	8	117	9656	TR78938_c0_g1	0.0929540696709551	0.172380520055077	0.125
GO:0050664	oxidoreductase activity, acting on NAD(P)H, oxygen as acceptor	MF	1	8	117	9656	TR118761_c0_g1	0.0929540696709551	0.172380520055077	0.125
GO:0005509	calcium ion binding	MF	6	258	117	9656	TR12230_c0_g2,TR30672_c0_g1,TR31082_c0_g1,TR37135_c0_g1,TR50453_c0_g1,TR538_c1_g2	0.0931290440593112	0.172615287897986	0.0232558139534884
GO:0007600	sensory perception	BP	3	89	117	9656	TR25051_c0_g1,TR42746_c0_g3,TR10661_c0_g1	0.0932996378798391	0.172752002052551	0.0337078651685393
GO:0044440	endosomal part	CC	3	89	117	9656	TR57296_c0_g3,TR14218_c0_g1,TR42746_c0_g3	0.0932996378798391	0.172752002052551	0.0337078651685393
GO:0080135	regulation of cellular response to stress	BP	5	199	117	9656	TR7050_c0_g1,TR35506_c0_g1,TR57296_c0_g3,TR10661_c0_g1,TR17596_c0_g1	0.0939520790668884	0.173869822671503	0.0251256281407035
GO:0072358	cardiovascular system development	BP	6	259	117	9656	TR12414_c0_g1,TR11695_c0_g1,TR50453_c0_g1,TR13211_c0_g1,TR10661_c0_g1,TR62490_c0_g2	0.0944419603711654	0.17468580332002	0.0231660231660232
GO:0044093	positive regulation of molecular function	BP	9	450	117	9656	TR57296_c0_g3,TR7050_c0_g1,TR12628_c1_g1,TR11695_c0_g1,TR132182_c0_g1,TR29022_c0_g1,TR95923_c0_g1,TR28554_c0_g1,TR37135_c0_g1	0.0953027300677463	0.176169887781593	0.02
GO:0048562	embryonic organ morphogenesis	BP	2	43	117	9656	TR10886_c0_g1,TR40746_c0_g1	0.095392439235997	0.176169887781593	0.0465116279069767
GO:0050773	regulation of dendrite development	BP	2	43	117	9656	TR31082_c0_g1,TR95923_c0_g1	0.095392439235997	0.176169887781593	0.0465116279069767
GO:0031349	positive regulation of defense response	BP	3	90	117	9656	TR28554_c0_g1,TR57296_c0_g3,TR118438_c0_g1	0.0957041729672283	0.17665415889657	0.0333333333333333
GO:0005634	nucleus	CC	37	2504	117	9656	TR21379_c0_g3,TR37395_c0_g4,TR51806_c0_g1,TR7997_c0_g1,TR15661_c0_g1,TR18307_c0_g1,TR18400_c0_g1,TR25356_c0_g1,TR50453_c0_g1,TR13417_c0_g1,TR36596_c0_g1,TR17596_c0_g1,TR10661_c0_g1,TR10886_c0_g1,TR12230_c0_g2,TR132182_c0_g1,TR14600_c0_g1,TR15925_c0_g1,TR16425_c0_g1,TR23857_c0_g1,TR25051_c0_g1,TR28554_c0_g1,TR31936_c0_g1,TR35506_c0_g1,TR40052_c0_g1,TR42438_c0_g1,TR47865_c0_g1,TR50315_c0_g1,TR5237_…	0.0972856633756853	0.179471363703342	0.014776357827476
GO:0098641	cadherin binding involved in cell-cell adhesion	MF	4	144	117	9656	TR13417_c0_g1,TR57296_c0_g3,TR62944_c0_g4,TR7539_c0_g3	0.0973473626513401	0.179471363703342	0.0277777777777778
GO:0051254	positive regulation of RNA metabolic process	BP	8	387	117	9656	TR40746_c0_g1,TR7050_c0_g1,TR16425_c0_g1,TR25356_c0_g1,TR57296_c0_g3,TR10741_c1_g1,TR15902_c1_g1,TR53971_c0_g2	0.0973813229062979	0.179471363703342	0.020671834625323
GO:0032868	response to insulin	BP	3	91	117	9656	TR15820_c0_g1,TR10741_c1_g1,TR50315_c0_g1	0.0981340499797301	0.180765250556364	0.032967032967033
GO:0006357	regulation of transcription by RNA polymerase II	BP	10	520	117	9656	TR16425_c0_g1,TR25356_c0_g1,TR538_c1_g2,TR40746_c0_g1,TR57296_c0_g3,TR10741_c1_g1,TR15902_c1_g1,TR53971_c0_g2,TR5535_c0_g1,TR7327_c1_g1	0.0989365488019478	0.182149435565196	0.0192307692307692
GO:0043467	regulation of generation of precursor metabolites and energy	BP	2	44	117	9656	TR50315_c0_g1,TR19358_c0_g1	0.0991725780333324	0.182297072958114	0.0454545454545455
GO:0048660	regulation of smooth muscle cell proliferation	BP	2	44	117	9656	TR57296_c0_g3,TR37395_c0_g4	0.0991725780333324	0.182297072958114	0.0454545454545455
GO:0046496	nicotinamide nucleotide metabolic process	BP	4	145	117	9656	TR107653_c0_g1,TR74673_c0_g1,TR118761_c0_g1,TR50315_c0_g1	0.0992211086560136	0.182297072958114	0.0275862068965517
GO:0061564	axon development	BP	4	145	117	9656	TR132182_c0_g1,TR12414_c0_g1,TR27360_c0_g1,TR17596_c0_g1	0.0992211086560136	0.182297072958114	0.0275862068965517
GO:0019362	pyridine nucleotide metabolic process	BP	4	146	117	9656	TR107653_c0_g1,TR74673_c0_g1,TR118761_c0_g1,TR50315_c0_g1	0.101111708582584	0.185579514517829	0.0273972602739726
GO:0098632	cell-cell adhesion mediator activity	MF	4	146	117	9656	TR13417_c0_g1,TR57296_c0_g3,TR62944_c0_g4,TR7539_c0_g3	0.101111708582584	0.185579514517829	0.0273972602739726
GO:0007254	JNK cascade	BP	2	45	117	9656	TR7050_c0_g1,TR35506_c0_g1	0.102994348879283	0.186291702446709	0.0444444444444444
GO:0061387	regulation of extent of cell growth	BP	2	45	117	9656	TR12414_c0_g1,TR27360_c0_g1	0.102994348879283	0.186291702446709	0.0444444444444444
GO:0001893	maternal placenta development	BP	1	9	117	9656	TR18400_c0_g1	0.103953693826065	0.186291702446709	0.111111111111111
GO:0001912	positive regulation of leukocyte mediated cytotoxicity	BP	1	9	117	9656	TR12963_c0_g1	0.103953693826065	0.186291702446709	0.111111111111111
GO:0003299	muscle hypertrophy in response to stress	BP	1	9	117	9656	TR62490_c0_g2	0.103953693826065	0.186291702446709	0.111111111111111
GO:0006359	regulation of transcription by RNA polymerase III	BP	1	9	117	9656	TR25356_c0_g1	0.103953693826065	0.186291702446709	0.111111111111111
GO:0006531	aspartate metabolic process	BP	1	9	117	9656	TR14600_c0_g1	0.103953693826065	0.186291702446709	0.111111111111111
GO:0007585	respiratory gaseous exchange	BP	1	9	117	9656	TR23857_c0_g1	0.103953693826065	0.186291702446709	0.111111111111111
GO:0009651	response to salt stress	BP	1	9	117	9656	TR118761_c0_g1	0.103953693826065	0.186291702446709	0.111111111111111
GO:0010744	positive regulation of macrophage derived foam cell differentiation	BP	1	9	117	9656	TR13211_c0_g1	0.103953693826065	0.186291702446709	0.111111111111111
GO:0010862	positive regulation of pathway-restricted SMAD protein phosphorylation	BP	1	9	117	9656	TR28554_c0_g1	0.103953693826065	0.186291702446709	0.111111111111111
GO:0010888	negative regulation of lipid storage	BP	1	9	117	9656	TR31082_c0_g1	0.103953693826065	0.186291702446709	0.111111111111111
GO:0014887	cardiac muscle adaptation	BP	1	9	117	9656	TR62490_c0_g2	0.103953693826065	0.186291702446709	0.111111111111111
GO:0014898	cardiac muscle hypertrophy in response to stress	BP	1	9	117	9656	TR62490_c0_g2	0.103953693826065	0.186291702446709	0.111111111111111
GO:0014911	positive regulation of smooth muscle cell migration	BP	1	9	117	9656	TR132552_c0_g1	0.103953693826065	0.186291702446709	0.111111111111111
GO:0019883	antigen processing and presentation of endogenous antigen	BP	1	9	117	9656	TR12963_c0_g1	0.103953693826065	0.186291702446709	0.111111111111111
GO:0031343	positive regulation of cell killing	BP	1	9	117	9656	TR12963_c0_g1	0.103953693826065	0.186291702446709	0.111111111111111
GO:0031641	regulation of myelination	BP	1	9	117	9656	TR7050_c0_g1	0.103953693826065	0.186291702446709	0.111111111111111
GO:0032460	negative regulation of protein oligomerization	BP	1	9	117	9656	TR14218_c0_g1	0.103953693826065	0.186291702446709	0.111111111111111
GO:0032462	regulation of protein homooligomerization	BP	1	9	117	9656	TR14218_c0_g1	0.103953693826065	0.186291702446709	0.111111111111111
GO:0032463	negative regulation of protein homooligomerization	BP	1	9	117	9656	TR14218_c0_g1	0.103953693826065	0.186291702446709	0.111111111111111
GO:0033622	integrin activation	BP	1	9	117	9656	TR12414_c0_g1	0.103953693826065	0.186291702446709	0.111111111111111
GO:0040019	positive regulation of embryonic development	BP	1	9	117	9656	TR13417_c0_g1	0.103953693826065	0.186291702446709	0.111111111111111
GO:0043102	amino acid salvage	BP	1	9	117	9656	TR17805_c0_g1	0.103953693826065	0.186291702446709	0.111111111111111
GO:0043616	keratinocyte proliferation	BP	1	9	117	9656	TR18400_c0_g1	0.103953693826065	0.186291702446709	0.111111111111111
GO:0045736	negative regulation of cyclin-dependent protein serine/threonine kinase activity	BP	1	9	117	9656	TR25356_c0_g1	0.103953693826065	0.186291702446709	0.111111111111111
GO:0050702	interleukin-1 beta secretion	BP	1	9	117	9656	TR132182_c0_g1	0.103953693826065	0.186291702446709	0.111111111111111
GO:0061684	chaperone-mediated autophagy	BP	1	9	117	9656	TR14218_c0_g1	0.103953693826065	0.186291702446709	0.111111111111111
GO:0071267	L-methionine salvage	BP	1	9	117	9656	TR17805_c0_g1	0.103953693826065	0.186291702446709	0.111111111111111
GO:0071392	cellular response to estradiol stimulus	BP	1	9	117	9656	TR57296_c0_g3	0.103953693826065	0.186291702446709	0.111111111111111
GO:0072606	interleukin-8 secretion	BP	1	9	117	9656	TR31082_c0_g1	0.103953693826065	0.186291702446709	0.111111111111111
GO:0090201	negative regulation of release of cytochrome c from mitochondria	BP	1	9	117	9656	TR10661_c0_g1	0.103953693826065	0.186291702446709	0.111111111111111
GO:0090330	regulation of platelet aggregation	BP	1	9	117	9656	TR5226_c0_g1	0.103953693826065	0.186291702446709	0.111111111111111
GO:0095500	acetylcholine receptor signaling pathway	BP	1	9	117	9656	TR24530_c0_g1	0.103953693826065	0.186291702446709	0.111111111111111
GO:0098586	cellular response to virus	BP	1	9	117	9656	TR28554_c0_g1	0.103953693826065	0.186291702446709	0.111111111111111
GO:1903541	regulation of exosomal secretion	BP	1	9	117	9656	TR12628_c1_g1	0.103953693826065	0.186291702446709	0.111111111111111
GO:1903543	positive regulation of exosomal secretion	BP	1	9	117	9656	TR12628_c1_g1	0.103953693826065	0.186291702446709	0.111111111111111
GO:1903831	signal transduction involved in cellular response to ammonium ion	BP	1	9	117	9656	TR24530_c0_g1	0.103953693826065	0.186291702446709	0.111111111111111
GO:1905144	response to acetylcholine	BP	1	9	117	9656	TR24530_c0_g1	0.103953693826065	0.186291702446709	0.111111111111111
GO:1905145	cellular response to acetylcholine	BP	1	9	117	9656	TR24530_c0_g1	0.103953693826065	0.186291702446709	0.111111111111111
GO:2000679	positive regulation of transcription regulatory region DNA binding	BP	1	9	117	9656	TR28554_c0_g1	0.103953693826065	0.186291702446709	0.111111111111111
GO:0004467	long-chain fatty acid-CoA ligase activity	MF	1	9	117	9656	TR15661_c0_g1	0.103953693826065	0.186291702446709	0.111111111111111
GO:0008793	aromatic-amino-acid:2-oxoglutarate aminotransferase activity	MF	1	9	117	9656	TR23404_c0_g1	0.103953693826065	0.186291702446709	0.111111111111111
GO:0051184	cofactor transmembrane transporter activity	MF	1	9	117	9656	TR118438_c0_g1	0.103953693826065	0.186291702446709	0.111111111111111
GO:0070546	L-phenylalanine aminotransferase activity	MF	1	9	117	9656	TR23404_c0_g1	0.103953693826065	0.186291702446709	0.111111111111111
GO:0080130	L-phenylalanine:2-oxoglutarate aminotransferase activity	MF	1	9	117	9656	TR23404_c0_g1	0.103953693826065	0.186291702446709	0.111111111111111
GO:0055038	recycling endosome membrane	CC	1	9	117	9656	TR42746_c0_g3	0.103953693826065	0.186291702446709	0.111111111111111
GO:0042493	response to drug	BP	7	329	117	9656	TR24566_c0_g1,TR10661_c0_g1,TR93512_c0_g1,TR17748_c2_g1,TR10886_c0_g1,TR35506_c0_g1,TR24530_c0_g1	0.1043523469439	0.186912235891484	0.0212765957446809
GO:1903362	regulation of cellular protein catabolic process	BP	3	94	117	9656	TR10661_c0_g1,TR25356_c0_g1,TR16425_c0_g1	0.105572228650487	0.189002364187123	0.0319148936170213
GO:0002274	myeloid leukocyte activation	BP	2	46	117	9656	TR16425_c0_g1,TR28554_c0_g1	0.10685620962098	0.190917854745947	0.0434782608695652
GO:0035265	organ growth	BP	2	46	117	9656	TR51806_c0_g1,TR24530_c0_g1	0.10685620962098	0.190917854745947	0.0434782608695652
GO:0060759	regulation of response to cytokine stimulus	BP	2	46	117	9656	TR132182_c0_g1,TR118438_c0_g1	0.10685620962098	0.190917854745947	0.0434782608695652
GO:0016811	hydrolase activity, acting on carbon-nitrogen (but not peptide) bonds, in linear amides	MF	2	46	117	9656	TR82525_c0_g1,TR38130_c0_g2	0.10685620962098	0.190917854745947	0.0434782608695652
GO:0098631	cell adhesion mediator activity	MF	4	150	117	9656	TR13417_c0_g1,TR57296_c0_g3,TR62944_c0_g4,TR7539_c0_g3	0.108840078612981	0.19436506531087	0.0266666666666667
GO:0001101	response to acid chemical	BP	3	96	117	9656	TR57296_c0_g3,TR35506_c0_g1,TR56758_c0_g2	0.110651258285848	0.197500595079492	0.03125
[truncated: 1,569 more rows]
