# Supplementary material for: Multi Omics Analysis Revealed a Resistance Mechanism of Tibetan Barley (Hordeum vulgare L., Qingke) Infected by Ustilago hordei
Source: Plants (Basel). 2022 Dec 29;12(1):157. doi: 10.3390/plants12010157 (PMC9824760; doi:10.3390/plants12010157)
Supplement: Supplementary file 1 [file plants-12-00157-s001.zip › Table S8 KEGG annotation list of significant difference genes.xls]

ID	Description	Test	TestAll	Ref	RefAll	Pvalue	FDR	richFactor	Gene_id	KEGG_id	URL
ko00071	Fatty acid degradation	6	24	35	4256	2.38979065279852e-08	1.60115973737501e-06	0.171428571428571	TR23857_c0_g1|TR19113_c0_g1|TR7997_c0_g1|TR66429_c0_g2|TR15661_c0_g1|TR31561_c0_g1	K00121|K00128|K00232|K00249|K01897|K14085	http://www.kegg.jp/kegg-bin/show_pathway?ko00071+K00121+K00128+K00232+K00249+K01897+K14085
ko00280	Valine, leucine and isoleucine degradation	5	24	39	4256	1.8564250352358e-06	6.21902386803994e-05	0.128205128205128	TR19113_c0_g1|TR66429_c0_g2|TR14625_c0_g1|TR56073_c0_g1|TR31561_c0_g1	K00128|K00249|K00827|K01641|K14085	http://www.kegg.jp/kegg-bin/show_pathway?ko00280+K00128+K00249+K00827+K01641+K14085
ko00410	beta-Alanine metabolism	4	24	32	4256	2.51848539487021e-05	0.00056246173818768	0.125	TR19113_c0_g1|TR7997_c0_g1|TR82525_c0_g1|TR31561_c0_g1	K00128|K00232|K01431|K14085	http://www.kegg.jp/kegg-bin/show_pathway?ko00410+K00128+K00232+K01431+K14085
ko00250	Alanine, aspartate and glutamate metabolism	4	24	35	4256	3.62578802547298e-05	0.000607319494266724	0.114285714285714	TR14625_c0_g1|TR42569_c0_g1|TR15925_c0_g1|TR38130_c0_g2	K00827|K00830|K01755|K13566	http://www.kegg.jp/kegg-bin/show_pathway?ko00250+K00827+K00830+K01755+K13566
ko01100	Metabolic pathways	19	24	1644	4256	5.90157082466814e-05	0.000659008742087942	0.0115571776155718	TR23857_c0_g1|TR19113_c0_g1|TR7997_c0_g1|TR66429_c0_g2|TR9794_c0_g1|TR20773_c0_g1|TR14625_c0_g1|TR42569_c0_g1|TR25086_c0_g2|TR82525_c0_g1|TR56073_c0_g1|TR15925_c0_g1|TR7327_c1_g1|TR15661_c0_g1|TR13393_c0_g2|TR9415_c0_g2|TR38130_c0_g2|TR31561_c0_g1|TR861_c1_g1	K00121|K00128|K00232|K00249|K00434|K00819|K00827|K00830|K00963|K01431|K01641|K01755|K01759|K01897|K11188|K12449|K13566|K14085|K23790	http://www.kegg.jp/kegg-bin/show_pathway?ko01100+K00121+K00128+K00232+K00249+K00434+K00819+K00827+K00830+K00963+K01431+K01641+K01755+K01759+K01897+K11188+K12449+K13566+K14085+K23790
ko03320	PPAR signaling pathway	4	24	38	4256	5.0539383731955e-05	0.000659008742087942	0.105263157894737	TR7997_c0_g1|TR66429_c0_g2|TR56073_c0_g1|TR15661_c0_g1	K00232|K00249|K01641|K01897	http://www.kegg.jp/kegg-bin/show_pathway?ko03320+K00232+K00249+K01641+K01897
ko00625	Chloroalkane and chloroalkene degradation	2	24	7	4256	0.000629160504847477	0.00526921922809762	0.285714285714286	TR23857_c0_g1|TR19113_c0_g1	K00121|K00128	http://www.kegg.jp/kegg-bin/show_pathway?ko00625+K00121+K00128
ko04146	Peroxisome	4	24	72	4256	0.000619513642226138	0.00526921922809762	0.0555555555555556	TR7997_c0_g1|TR42569_c0_g1|TR15661_c0_g1|TR11787_c0_g1	K00232|K00830|K01897|K04565	http://www.kegg.jp/kegg-bin/show_pathway?ko04146+K00232+K00830+K01897+K04565
ko01110	Biosynthesis of secondary metabolites	12	24	854	4256	0.000973601446609607	0.00724792188031596	0.0140515222482436	TR23857_c0_g1|TR19113_c0_g1|TR7997_c0_g1|TR66429_c0_g2|TR20773_c0_g1|TR14625_c0_g1|TR42569_c0_g1|TR25086_c0_g2|TR56073_c0_g1|TR15925_c0_g1|TR13393_c0_g2|TR31561_c0_g1	K00121|K00128|K00232|K00249|K00819|K00827|K00830|K00963|K01641|K01755|K11188|K14085	http://www.kegg.jp/kegg-bin/show_pathway?ko01110+K00121+K00128+K00232+K00249+K00819+K00827+K00830+K00963+K01641+K01755+K11188+K14085
ko00620	Pyruvate metabolism	4	24	88	4256	0.00132182878093249	0.00885625283224769	0.0454545454545455	TR23857_c0_g1|TR19113_c0_g1|TR7327_c1_g1|TR31561_c0_g1	K00121|K00128|K01759|K14085	http://www.kegg.jp/kegg-bin/show_pathway?ko00620+K00121+K00128+K01759+K14085
ko00330	Arginine and proline metabolism	3	24	48	4256	0.00230783468109345	0.0128854103027717	0.0625	TR19113_c0_g1|TR20773_c0_g1|TR31561_c0_g1	K00128|K00819|K14085	http://www.kegg.jp/kegg-bin/show_pathway?ko00330+K00128+K00819+K14085
ko00053	Ascorbate and aldarate metabolism	3	24	47	4256	0.00217161306286558	0.0128854103027717	0.0638297872340425	TR19113_c0_g1|TR9794_c0_g1|TR31561_c0_g1	K00128|K00434|K14085	http://www.kegg.jp/kegg-bin/show_pathway?ko00053+K00128+K00434+K14085
ko01212	Fatty acid metabolism	3	24	54	4256	0.00323701350782956	0.0155682284467755	0.0555555555555556	TR7997_c0_g1|TR66429_c0_g2|TR15661_c0_g1	K00232|K00249|K01897	http://www.kegg.jp/kegg-bin/show_pathway?ko01212+K00232+K00249+K01897
ko00260	Glycine, serine and threonine metabolism	3	24	55	4256	0.00341112991679644	0.0155682284467755	0.0545454545454545	TR14625_c0_g1|TR42569_c0_g1|TR31561_c0_g1	K00827|K00830|K14085	http://www.kegg.jp/kegg-bin/show_pathway?ko00260+K00827+K00830+K14085
ko00340	Histidine metabolism	2	24	16	4256	0.00348542427912883	0.0155682284467755	0.125	TR19113_c0_g1|TR31561_c0_g1	K00128|K14085	http://www.kegg.jp/kegg-bin/show_pathway?ko00340+K00128+K14085
ko00480	Glutathione metabolism	3	24	78	4256	0.00908599830278981	0.0380476178929323	0.0384615384615385	TR9794_c0_g1|TR13393_c0_g2|TR861_c1_g1	K00434|K11188|K23790	http://www.kegg.jp/kegg-bin/show_pathway?ko00480+K00434+K11188+K23790
ko00626	Naphthalene degradation	1	24	2	4256	0.011247713879293	0.0443292252889784	0.5	TR23857_c0_g1	K00121	http://www.kegg.jp/kegg-bin/show_pathway?ko00626+K00121
ko00310	Lysine degradation	2	24	31	4256	0.0128278209133888	0.0452349474314238	0.0645161290322581	TR19113_c0_g1|TR31561_c0_g1	K00128|K14085	http://www.kegg.jp/kegg-bin/show_pathway?ko00310+K00128+K14085
ko00770	Pantothenate and CoA biosynthesis	2	24	31	4256	0.0128278209133888	0.0452349474314238	0.0645161290322581	TR19113_c0_g1|TR82525_c0_g1	K00128|K01431	http://www.kegg.jp/kegg-bin/show_pathway?ko00770+K00128+K01431
ko00380	Tryptophan metabolism	2	24	35	4256	0.0161907083625696	0.0542388730146083	0.0571428571428571	TR19113_c0_g1|TR31561_c0_g1	K00128|K14085	http://www.kegg.jp/kegg-bin/show_pathway?ko00380+K00128+K14085
ko00010	Glycolysis / Gluconeogenesis	3	24	104	4256	0.0197620207982798	0.0630502568326069	0.0288461538461538	TR23857_c0_g1|TR19113_c0_g1|TR31561_c0_g1	K00121|K00128|K14085	http://www.kegg.jp/kegg-bin/show_pathway?ko00010+K00121+K00128+K14085
ko00980	Metabolism of xenobiotics by cytochrome P450	2	24	40	4256	0.0208647890860146	0.0635427667619536	0.05	TR23857_c0_g1|TR861_c1_g1	K00121|K23790	http://www.kegg.jp/kegg-bin/show_pathway?ko00980+K00121+K23790
ko00680	Methane metabolism	2	24	42	4256	0.02287460888243	0.0666347302227309	0.0476190476190476	TR23857_c0_g1|TR42569_c0_g1	K00121|K00830	http://www.kegg.jp/kegg-bin/show_pathway?ko00680+K00121+K00830
ko00982	Drug metabolism - cytochrome P450	2	24	43	4256	0.0239086178808962	0.0667448915841686	0.0465116279069767	TR23857_c0_g1|TR861_c1_g1	K00121|K23790	http://www.kegg.jp/kegg-bin/show_pathway?ko00982+K00121+K23790
ko00981	Insect hormone biosynthesis	1	24	5	4256	0.0278922451272057	0.0747512169409112	0.2	TR19113_c0_g1	K00128	http://www.kegg.jp/kegg-bin/show_pathway?ko00981+K00128
ko00903	Limonene and pinene degradation	1	24	6	4256	0.0333805034468828	0.0860189896515826	0.166666666666667	TR19113_c0_g1	K00128	http://www.kegg.jp/kegg-bin/show_pathway?ko00903+K00128
ko01220	Degradation of aromatic compounds	1	24	7	4256	0.0388390606038883	0.0929363235878756	0.142857142857143	TR23857_c0_g1	K00121	http://www.kegg.jp/kegg-bin/show_pathway?ko01220+K00121
ko00072	Synthesis and degradation of ketone bodies	1	24	7	4256	0.0388390606038883	0.0929363235878756	0.142857142857143	TR56073_c0_g1	K01641	http://www.kegg.jp/kegg-bin/show_pathway?ko00072+K01641
ko00983	Drug metabolism - other enzymes	2	24	62	4256	0.046929622727472	0.107401217120349	0.032258064516129	TR82525_c0_g1|TR861_c1_g1	K01431|K23790	http://www.kegg.jp/kegg-bin/show_pathway?ko00983+K01431+K23790
ko00561	Glycerolipid metabolism	2	24	64	4256	0.0496931004586689	0.107401217120349	0.03125	TR19113_c0_g1|TR31561_c0_g1	K00128|K14085	http://www.kegg.jp/kegg-bin/show_pathway?ko00561+K00128+K14085
ko00830	Retinol metabolism	1	24	9	4256	0.0496676858031754	0.107401217120349	0.111111111111111	TR23857_c0_g1	K00121	http://www.kegg.jp/kegg-bin/show_pathway?ko00830+K00121
ko04918	Thyroid hormone synthesis	1	24	12	4256	0.0656916848341955	0.137541965121597	0.0833333333333333	TR13417_c0_g1	K09490	http://www.kegg.jp/kegg-bin/show_pathway?ko04918+K09490
ko01120	Microbial metabolism in diverse environments	4	24	303	4256	0.0865906692359067	0.175805298145629	0.0132013201320132	TR23857_c0_g1|TR19113_c0_g1|TR42569_c0_g1|TR31561_c0_g1	K00121|K00128|K00830|K14085	http://www.kegg.jp/kegg-bin/show_pathway?ko01120+K00121+K00128+K00830+K14085
ko00520	Amino sugar and nucleotide sugar metabolism	2	24	94	4256	0.097353683693337	0.184848072929215	0.0212765957446809	TR25086_c0_g2|TR9415_c0_g2	K00963|K12449	http://www.kegg.jp/kegg-bin/show_pathway?ko00520+K00963+K12449
ko01040	Biosynthesis of unsaturated fatty acids	1	24	19	4256	0.102080279080313	0.184848072929215	0.0526315789473684	TR7997_c0_g1	K00232	http://www.kegg.jp/kegg-bin/show_pathway?ko01040+K00232
ko00650	Butanoate metabolism	1	24	18	4256	0.0969663556578942	0.184848072929215	0.0555555555555556	TR56073_c0_g1	K01641	http://www.kegg.jp/kegg-bin/show_pathway?ko00650+K01641
ko04727	GABAergic synapse	1	24	19	4256	0.102080279080313	0.184848072929215	0.0526315789473684	TR7859_c0_g1	K15015	http://www.kegg.jp/kegg-bin/show_pathway?ko04727+K15015
ko01200	Carbon metabolism	3	24	213	4256	0.115668903827199	0.203942540958482	0.0140845070422535	TR23857_c0_g1|TR7997_c0_g1|TR42569_c0_g1	K00121|K00232|K00830	http://www.kegg.jp/kegg-bin/show_pathway?ko01200+K00121+K00232+K00830
ko04216	Ferroptosis	1	24	23	4256	0.122259808309627	0.21003608094218	0.0434782608695652	TR15661_c0_g1	K01897	http://www.kegg.jp/kegg-bin/show_pathway?ko04216+K01897
ko00220	Arginine biosynthesis	1	24	25	4256	0.132185875247981	0.221411341040367	0.04	TR15925_c0_g1	K01755	http://www.kegg.jp/kegg-bin/show_pathway?ko00220+K01755
ko04920	Adipocytokine signaling pathway	1	24	26	4256	0.137108479595427	0.224055320314479	0.0384615384615385	TR15661_c0_g1	K01897	http://www.kegg.jp/kegg-bin/show_pathway?ko04920+K01897
ko00350	Tyrosine metabolism	1	24	27	4256	0.14200431800907	0.226530697776374	0.037037037037037	TR23857_c0_g1	K00121	http://www.kegg.jp/kegg-bin/show_pathway?ko00350+K00121
ko00640	Propanoate metabolism	1	24	29	4256	0.151716253307685	0.236395092363137	0.0344827586206897	TR7997_c0_g1	K00232	http://www.kegg.jp/kegg-bin/show_pathway?ko00640+K00232
ko00592	alpha-Linolenic acid metabolism	1	24	33	4256	0.17082501315294	0.245020884764761	0.0303030303030303	TR7997_c0_g1	K00232	http://www.kegg.jp/kegg-bin/show_pathway?ko00592+K00232
ko04612	Antigen processing and presentation	1	24	34	4256	0.175537350279232	0.245020884764761	0.0294117647058824	TR13417_c0_g1	K09490	http://www.kegg.jp/kegg-bin/show_pathway?ko04612+K09490
ko00061	Fatty acid biosynthesis	1	24	31	4256	0.161322786792976	0.245020884764761	0.032258064516129	TR15661_c0_g1	K01897	http://www.kegg.jp/kegg-bin/show_pathway?ko00061+K01897
ko00052	Galactose metabolism	1	24	32	4256	0.166086870370957	0.245020884764761	0.03125	TR25086_c0_g2	K00963	http://www.kegg.jp/kegg-bin/show_pathway?ko00052+K00963
ko02024	Quorum sensing	1	24	34	4256	0.175537350279232	0.245020884764761	0.0294117647058824	TR15661_c0_g1	K01897	http://www.kegg.jp/kegg-bin/show_pathway?ko02024+K01897
ko04213	Longevity regulating pathway - multiple species	1	24	38	4256	0.194131321574063	0.26544486827474	0.0263157894736842	TR11787_c0_g1	K04565	http://www.kegg.jp/kegg-bin/show_pathway?ko04213+K04565
ko00040	Pentose and glucuronate interconversions	1	24	39	4256	0.198716634111338	0.266280289709193	0.0256410256410256	TR25086_c0_g2	K00963	http://www.kegg.jp/kegg-bin/show_pathway?ko00040+K00963
ko04721	Synaptic vesicle cycle	1	24	42	4256	0.212323040166622	0.278934190022816	0.0238095238095238	TR7859_c0_g1	K15015	http://www.kegg.jp/kegg-bin/show_pathway?ko04721+K15015
ko04024	cAMP signaling pathway	1	24	43	4256	0.216809097840091	0.279350183755502	0.0232558139534884	TR7997_c0_g1	K00232	http://www.kegg.jp/kegg-bin/show_pathway?ko04024+K00232
ko00240	Pyrimidine metabolism	1	24	45	4256	0.225707869000913	0.285328815529456	0.0222222222222222	TR82525_c0_g1	K01431	http://www.kegg.jp/kegg-bin/show_pathway?ko00240+K01431
ko00900	Terpenoid backbone biosynthesis	1	24	47	4256	0.234509697521284	0.290965735813446	0.0212765957446809	TR56073_c0_g1	K01641	http://www.kegg.jp/kegg-bin/show_pathway?ko00900+K01641
ko03060	Protein export	1	24	49	4256	0.243215594050319	0.296280814570389	0.0204081632653061	TR13417_c0_g1	K09490	http://www.kegg.jp/kegg-bin/show_pathway?ko03060+K09490
ko00630	Glyoxylate and dicarboxylate metabolism	1	24	59	4256	0.285340770518903	0.335400554820465	0.0169491525423729	TR42569_c0_g1	K00830	http://www.kegg.jp/kegg-bin/show_pathway?ko00630+K00830
ko04113	Meiosis - yeast	1	24	59	4256	0.285340770518903	0.335400554820465	0.0169491525423729	TR31936_c0_g1	K06639	http://www.kegg.jp/kegg-bin/show_pathway?ko04113+K06639
ko04111	Cell cycle - yeast	1	24	68	4256	0.321324310641689	0.371184979534364	0.0147058823529412	TR31936_c0_g1	K06639	http://www.kegg.jp/kegg-bin/show_pathway?ko04111+K06639
ko04723	Retrograde endocannabinoid signaling	1	24	70	4256	0.329081464120331	0.373702679594275	0.0142857142857143	TR7859_c0_g1	K15015	http://www.kegg.jp/kegg-bin/show_pathway?ko04723+K15015
ko04110	Cell cycle	1	24	78	4256	0.359268856349184	0.393757897826905	0.0128205128205128	TR31936_c0_g1	K06639	http://www.kegg.jp/kegg-bin/show_pathway?ko04110+K06639
ko00270	Cysteine and methionine metabolism	1	24	81	4256	0.370249963628284	0.393757897826905	0.0123456790123457	TR14625_c0_g1	K00827	http://www.kegg.jp/kegg-bin/show_pathway?ko00270+K00827
ko00940	Phenylpropanoid biosynthesis	1	24	77	4256	0.355567882234233	0.393757897826905	0.012987012987013	TR13393_c0_g2	K11188	http://www.kegg.jp/kegg-bin/show_pathway?ko00940+K11188
ko00500	Starch and sucrose metabolism	1	24	81	4256	0.370249963628284	0.393757897826905	0.0123456790123457	TR25086_c0_g2	K00963	http://www.kegg.jp/kegg-bin/show_pathway?ko00500+K00963
ko04075	Plant hormone signal transduction	1	24	141	4256	0.555503211777135	0.581542424829188	0.00709219858156028	TR4621_c0_g1	K14487	http://www.kegg.jp/kegg-bin/show_pathway?ko04075+K14487
ko04714	Thermogenesis	1	24	163	4256	0.609305604990887	0.628053469759837	0.00613496932515337	TR15661_c0_g1	K01897	http://www.kegg.jp/kegg-bin/show_pathway?ko04714+K01897
ko01230	Biosynthesis of amino acids	1	24	188	4256	0.66287007579374	0.66287007579374	0.00531914893617021	TR15925_c0_g1	K01755	http://www.kegg.jp/kegg-bin/show_pathway?ko01230+K01755
ko04141	Protein processing in endoplasmic reticulum	1	24	184	4256	0.654800497528687	0.66287007579374	0.00543478260869565	TR13417_c0_g1	K09490	http://www.kegg.jp/kegg-bin/show_pathway?ko04141+K09490
